# Supplementary material for: Genome-driven evaluation and redesign of PCR tools for improving the detection of virulence-associated genes in aeromonads
Source: PLoS One. 2018 Aug 15;13(8):e0201428. doi: 10.1371/journal.pone.0201428 (PMC6093642; doi:10.1371/journal.pone.0201428)
Supplement: S1 Files — (ZIP) [file pone.0201428.s002.zip]

Archive with 41 entries (38 files):
- Supplemental alignments/
- Supplemental alignments/.DS_Store
- __MACOSX/
- __MACOSX/Supplemental alignments/
- __MACOSX/Supplemental alignments/._.DS_Store
- Supplemental alignments/Align S1. aer forward primers alignment
- __MACOSX/Supplemental alignments/._Align S1. aer forward primers alignment
- Supplemental alignments/Align S10. aexT reverse primers alignment
- __MACOSX/Supplemental alignments/._Align S10. aexT reverse primers alignment
- Supplemental alignments/Align S11. aexTU forward primers alignment
- __MACOSX/Supplemental alignments/._Align S11. aexTU forward primers alignment
- Supplemental alignments/Align S12. aexTU reverse primers alignment
- __MACOSX/Supplemental alignments/._Align S12. aexTU reverse primers alignment
- Supplemental alignments/Align S13. ascFG forward primers alignment
- __MACOSX/Supplemental alignments/._Align S13. ascFG forward primers alignment
- Supplemental alignments/Align S14. ascFG reverse primers alignment
- __MACOSX/Supplemental alignments/._Align S14. ascFG reverse primers alignment
- Supplemental alignments/Align S15. ascV forward primers alignment
- __MACOSX/Supplemental alignments/._Align S15. ascV forward primers alignment
- Supplemental alignments/Align S16. ascV reverse primers alignment
- __MACOSX/Supplemental alignments/._Align S16. ascV reverse primers alignment
- Supplemental alignments/Align S17. lafA forward primers alignment
- __MACOSX/Supplemental alignments/._Align S17. lafA forward primers alignment
- Supplemental alignments/Align S18. lafA reverse primers alignment
- __MACOSX/Supplemental alignments/._Align S18. lafA reverse primers alignment
- Supplemental alignments/Align S2. aer reverse primers alignment
- __MACOSX/Supplemental alignments/._Align S2. aer reverse primers alignment
- Supplemental alignments/Align S3. ser forward primers alignment
- __MACOSX/Supplemental alignments/._Align S3. ser forward primers alignment
- Supplemental alignments/Align S4. ser reverse primers alignment
- __MACOSX/Supplemental alignments/._Align S4. ser reverse primers alignment
- Supplemental alignments/Align S5. ast forward primers alignment
- __MACOSX/Supplemental alignments/._Align S5. ast forward primers alignment
- Supplemental alignments/Align S6. ast reverse primers alignment
- __MACOSX/Supplemental alignments/._Align S6. ast reverse primers alignment
- Supplemental alignments/Align S7. alt forward primers alignment
- __MACOSX/Supplemental alignments/._Align S7. alt forward primers alignment
- Supplemental alignments/Align S8. alt reverse primers alignment
- __MACOSX/Supplemental alignments/._Align S8. alt reverse primers alignment
- Supplemental alignments/Align S9. aexT forward primers alignment
- __MACOSX/Supplemental alignments/._Align S9. aexT forward primers alignment
