# Supplementary material for: Genome-driven evaluation and redesign of PCR tools for improving the detection of virulence-associated genes in aeromonads
Source: PLoS One. 2018 Aug 15;13(8):e0201428. doi: 10.1371/journal.pone.0201428 (PMC6093642; doi:10.1371/journal.pone.0201428)
Supplement: S1 Files — (ZIP) [file pone.0201428.s002.zip › Supplemental alignments/Align S1. aer forward primers alignment]

>aer-f
------------------------------------------------------------
------------------------------------------------------------
------------------------------------------------------------
------------------------------------------------------------
------------------------------------------------------------
------------------------------------------------------------
------------------------------------------------------------
------------------------------------------------------------
------------------------------------------------------------
------------------------------------------------------------
------------------------------------------------------------
------------------------------------------------------------
------------------------------------------------------------
------------------------------------------------------------
------------------------------------------------------------
------------------------------------------------------------
------------------------------------------------------------
------------------------------------------------------------
------------------------------------------------------------
------------------------------------------------------------
------------------------------------------------------------
------------------------------------------------------------
------------------------------------------------------------
------------------------------------------------------------
------------------------------------------------------------
------------------------------------------------------------
------------------------------------------------------------
--------------------------------------------------CCTATGGCCT
GAGCGAGAAG--------------------------------------------------
------------------------------------------------------------
------------------------------------------------------------
------------------------------------------------------------
------------------------------------------------------------
------------------------------------------------------------
------------------------------------------------------------
------------------------------------------------------------
------------------------------------------------------------
------------------------------------------------------------
------------------------------------------------------------
------------------------------------------------------------
------------------------------------------------------------
------------------------------------------------------------
------------------------------------------------------------
------------------------------------------------------------
------------------------------------------------------------
------------------------------------------------------------
------------------------------------------
>aer-1FX
------------------------------------------------------------
------------------------------------------------------------
------------------------------------------------------------
------------------------------------------------------------
------------------------------------------------------------
------------------------------------------------------------
------------------------------------------------------------
------------------------------------------------------------
------------------------------------------------------------
------------------------------------------------------------
------------------------------------------------------------
------------------------------------------------------------
------------------------------------------------------------
------------------------------------------------------------
------------------------------------------------------------
------------------------------------------------------------
------------------------------------------------------------
------------------------------------------------------------
------------------------------------------------------------
------------------------------------------------------------
------------------------------------------------------------
------------------------------------------------------------
------------------------------------------------------------
------------------------------------------------------------
------------------------------------------------------------
------------------------------------------------------------
------------------------------------------------------------
--------------------------------------------------CCTAYRGYCT
SAGCGAGAAG--------------------------------------------------
------------------------------------------------------------
------------------------------------------------------------
------------------------------------------------------------
------------------------------------------------------------
------------------------------------------------------------
------------------------------------------------------------
------------------------------------------------------------
------------------------------------------------------------
------------------------------------------------------------
------------------------------------------------------------
------------------------------------------------------------
------------------------------------------------------------
------------------------------------------------------------
------------------------------------------------------------
------------------------------------------------------------
------------------------------------------------------------
------------------------------------------------------------
------------------------------------------
>AHCF1
------------------------------------------------------------
------------------------------------------------------------
------------------------------------------------------------
------------------------------------------------------------
------------------------------------------------------------
------------------------------------------------------------
------------------------------------------------------------
------------------------------------------------------------
------------------------------------------------------------
------------------------------------------------------------
------------------------------------------------------------
------------------------------------------------------------
------------------------------------------------------------
------------------------------------------------------------
------------------------------------------------------------
------------------------------------------------------------
------------------------------------------------------------
------------------------------------------------------------
------------------------------------------------------------
------------------------------------------------------------
------------------------------------------------------------
------------------------------------------------------------
------------------------------------------------------------
------------------------------------------------------------
------------------------------------------------------------
------------------------------------------------------------
------------------------------------------------------------
------------------------------------------------------------
----GAGAAGGTGACCACCAAGAACA----------------------------------
------------------------------------------------------------
------------------------------------------------------------
------------------------------------------------------------
------------------------------------------------------------
------------------------------------------------------------
------------------------------------------------------------
------------------------------------------------------------
------------------------------------------------------------
------------------------------------------------------------
------------------------------------------------------------
------------------------------------------------------------
------------------------------------------------------------
------------------------------------------------------------
------------------------------------------------------------
------------------------------------------------------------
------------------------------------------------------------
------------------------------------------------------------
------------------------------------------
>AH-Ah65-aerA(P)
------------------------------------------------------------
------------------------------------------------------------
------------------------------------------------------------
------------------------------------------------------------
------------------------------------------------------------
--------------------------------------------------------GCGC
CCGAGTCAGCTGCGGCCGTTCACTGGCGACGGGCACAG--GCCCCTTGCTTGCGGTGGCC
GGTCACTCGCTGCAATTGCAGGGGTTGGGCACAATCACCTTCGATGCCGGCACCCGCTGG
CTCAACGGCGGTCCCGCCGATCTGCAACCGGGTCGCCAACTGGTGCTGAGCCGCGATGAA
ACGGGTCGGGCAACCGAGATCCTGATCCCCAACCCCGAGGATGAACC-GGAATAAG----
--GATCATGCAGCCAAACGCTTAATATTTATTTTGCTAAATTAGAAATATCTTTTTTATC
TATATTCCAAAAGATGATTAAGTGACGAATAAAATAAT-AGAGCGAGTGCTCTGATATTA
TATCAATCAATATTGAATGAAGT-TCAATTTATGATTTTGTTAATATATTGCGCATATTA
AAATGTGGGCTGGATCGCATATTGAGATTAATGTGACTGATATTGTCGTACTCACATGCC
ACCCGCTGATATATA-AGGTTGG-----TGAATGCATGTCAATGTTCAATATATTGGGGT
TGCTATGCAAAAAATAAAACTAACTGGCTTGTCATTAATCATATCCGGCCTGCTGATGGC
---ACAGGCGCAAGCGGCAGAGCCCGTCTATCCAGACCAGCTTCGCTTGTTTTCATTGGG
CCAAGGGGTCTGTGGCGACAAGTATCGCCCCGTCAATCGAGAAGAAGCCCAAAGCGTTAA
AAGCAATATTGTCGGCATGATGGGGCAATGGCAAATAAGCGGGCTGGCCAACGGCTGGGT
CATTATGGGGCCGGGTTATAACGGTGAAATAAAACCAGGGACAGCGTCCAATACCTGGTG
TTATCCGACCAATCCTGTTACCGGTGAAATACCGACACTGTCTGCCCTGGATATTCCAGA
TGGTGACGAAGTCGATGTGCAGTGGCGACTGGTACATGACAGTGCGAATTTCATCAAACC
AACCAGCTATCTGGCCCATTACCTCGGTTATGCCTGGGTGGGCGGCAATCACAGCCAATA
TGTCGGCGAAGACATGGATGTGACCCGTGATGGCGACGGCTGGGTGATCCGTGGCAACAA
TGACGGCGGCTGTGACGGCTATCGCTGTGGTGACAAGACGGCCATCAAGGTCAGCAACTT
CGCCTATAACCTGGATCCCGACAGCTTCAAGCATGGCGATGTCACCCAGTCCGACCGCCA
GCTGGTCAAGACTGTGGTGGGCTGGGCGGTCAACGACAGCGACACCCCCCAATCCGGCTA
TGACGTCACCCTGCGCTACGACACAGCCACCAACTGGTCCAAGACCAACACCTATGGCCT
GAGCGAGAAGGTGACCACCAAGAACAAGTTCAAGTGGCCACTGGTGGGGGAAACCCAACT
CTCCATCGAGATTCGTGCCAATCAGTCCTGGGCGTCCCAGAACGGGGGCTCGACCACCAC
CTCCCTGTCTCAGTCCGTGCGACCGACTGTGCCGGCCCGCTCCAAGATCCCGGTGAAGAT
AGAGCTCTACAAGGCCGACATCTCCTATCCCTATGAGTTCAAGGCCGATGTCAGCTATGA
CCTGACCCTGAGCGGCTTCCTGCGCTGGGGCGGCAACGCCTGGTATACCCACCCGGACAA
CCGTCCGAACTGGAACCACACCTTCGTCATAGGTCCGTACAAGGACAAGGCGAGCAGCAT
TCGCTACCAGTGGGACAAGCGTTACATCCCGGGTGAAGTGAAGTGGTGGGACTGGAACTG
GACCATACAGCAGAACGGTCTGTCTACCATGCAGAACAACCTGGCCAGAGTGCTGCGCCC
GGTGCGGGCGGGGATCACCGGTGATTTCAGTGCCGAGAGCCAGTTTGCCGGCAACATAGA
GATCGGTGCTCCCGTGCCGCTCGCGGCTGACAGCAAGGTGCGTCGTGCTC-----GCAGT
GTGGA----CGGCGCTGGTCAAGGCCTGAGGCTGGA-GATCCCGCTCGA--TCGCGAAGA
GCTCTCCGGGCTTGGCTTCAAC-AAGTCAGCCTCAGCGTGACCCCTGCTGCCAATCAATA
ACGGCAGCGCGTTGTAGTGATGGAACCGGG--CCTCTGTGGCCCGGTTTTTGTTTGCACT
GGTCGGGCTTGTTAAAGGCT------TGT-GCT---TTCCATTTCCCCACTTATACTGGC
GCCATCTTGTCGGAGTGCCAAC-------CGTCGAAC-GACGCGAGGCTGAGACCGTTAA
TTCG----GGATCCGTGGAACCTGATCAGGCTAGCACCTGCGAAGGGAAACAA--GGGTA
ACTTGCGGGTTGCCGCGCCGGGGGAGGG----ACAAGCCTC-TCCC---GCTCATCAAGA
GGAGCCATTCCTCGATGAGTCAGGGCGCACAAGAG-------------------GGAGTC
TGTCCCGTCCGGTCTGCCCAG------GAGGGGC--------
>AH-28SA-ahh3(H)
------------------------------------------------------------
------------------------------------------------------------
------------------------------------------------------------
------------------------------------------------------------
------------------------------------------------------------
------------------------------------------------------------
------------------------------------------------------------
------------------------------------------------GGTACCCGCTGG
CTCAACGGCAGCCCCGCCGATCTGCAACCGGGGCGTACCCTGGTGCTGACCCGTGACGAG
ACGGGCCGCGTGACCGAGATACTGATCCCGAATCCGGAGATGAGCCG-AAATAATGCCGA
GGCCTTGCTCACTTAATTGGGGAATATTTAATTTGCTAAATTAGAGTTCTCTTTTTTA--
AGATATCCTTAAATATGATTAGTGACGAATAAAATAAT-AGAGCGCATGCTGTGATATTG
TATTGCTCAATATAAAATAATGC-TGAATATATCTGCCGATTAATTCTGTTTATATATTG
AAGTGTGGGCTTGATCGCATAA-TAGATTGATGCGACTGATACTGTCATACTCACATGCT
GCCCGTTGATATATA-AATCGGG-----TGAATGCATGTCAGTGTTTAATATATTGGGGT
TGCTATGAAAAAACTAAAAATAACTGGCTTGTCATTAATCATATCCGGCCTGCTGATGGC
---ACAGGCGCAAGCGGCAGAGCCCGTCTATCCAGACCAGCTTCGTCTGTTTTCACTGGG
GCAAGAGGTCTGTGGCGACAAGTATCGCCCCGTCAATCGAGAAGAGGCGCAGAGCGTCAA
AAGCAATATTGTCGGCATGATGGGACAATGGCAAATAAGCGGACTCGCCAACGGCTGGGT
CATTATGGGACCCGGGTATAATGGTGAAATAAAACCAGGATCAGCGTCCAGCACTTGGTG
CTATCCGACCAATCCTGCTACCGGAGAAATACCGACTCTGTCTGCCCTGGATATTCCAGA
TGGTGATGAAGTAGATGTGCAATGGCGGCTGGTACATGACAGTGCGAATTTCATCAAACC
AACCAGTTATCTGGCCCATTATCTCGGCTATGCCTGGGTAGGGGGAAATCACAGTCAATA
TGTCGGCGAAGACATGGATGTGACCCGTGATGGCGATGGCTGGGTGATCCGTGGCAACAA
TGACGGTGGCTGCGACGGTTATCGCTGTGGTGACAAGACCTCCATCAAGGTGAGCAATTT
TGCCTACAACCTGGATCCTGACAGTTTCAAGCATGGCGATGTAACCCAGTCCGACCGCCA
ACTGGTCAAGACCGTGGTGGGGTGGGCTATCAACGACAGCGACACGCCTCAATCCGGTTA
TGACGTCACCCTGCGCTACGACACCGCCACCAACTGGTCAAAGACCAACACCTATGGCCT
GAGCGAGAAGGTGACCACCAAGAACAAGTTCAAGTGGCCGCTGGTGGGGGAAACCGAGCT
CTCCATCGAGATTGCTGCCAACCAGTCCTGGGCCTCCCAGAACGGGGGCTCGCCCACCAC
CTCTTTGTCCCAGTCCGTGCGCCCGACAGTACCGGCCCACTCCAAGATCCCGGTGAAGAT
AGAGCTCTACAAGGCCGACATCTCCTACCCCTACGAGTTCAAGGCCGATGTCAGCTATGA
CCTGACCCTGAGCGGTTTCCTGCGCTGGGGCGGCAATGCCTGGTATACCCATCCGGACAA
CCGTCCGAACTGGAACCACACCTTCGTCATAGGGCCCTACAAGGACAAGGCCAGCAGTAT
CCGCTACCAGTGGGACAAGCGTTATATCCCGGGTGAAGTGAAGTGGTGGGATTGGAACTG
GACCATACAGCAGAACGGTCTGCCTACCATGCAGAATAACCTGGCCAAGGTGCTGCGCCC
GGTTCGCGCCGGGATCACAGGTGATTTCAGTGCCGAGAGCCAGTTTGCCGGCAACATCGA
AATCGGCGCTCCCGTGCCGGTCGCTGCCGCCAGCCACTCGAGCCGTGCTC-----GCAAC
CTGA-------GTGCCGGTCAGGGTCTGAGACTGGA-GATCCCGCTCGA--TGCACAAGA
GCTCTCCGGGCTTGGCTTCAACAATGTCAGCCTCAGCGTGACCCCTGCTGCCAACCAATA
ATGGCAGTGTGTTGCAGTAAGAGAACCGGG--CCCA---TGGCCCGTTGTTGTTTGCACT
GGTCGGGCTTGTTGAAGGCT------TGT-GCT---TTCCATTTCCCCACTTATACTGGC
GCCATCTTGTCGGAGTGCCAAC-------CGTCGAAC-GACGCAAGGCTGAGACCGTTAA
TTCG----GGATCATTGACCCACTGGATGGCACGACCAACCTCGTCAAGGGCATTCCGCA
CTTTGCCGTCTCCATCGCCCTGCGCGTCAAGGGCAAGACAGAACAA---GCCGTCGTCTA
CGATCCCATCCGTGACGAGCTGTTTACCGCGACCCGTGGTAACGGCGCCCAGCTGAACGC
TACCGCATCCGTGTCGGCAAGGCCAAAGAGCTGGCTGGTACC
>AH-AH1-ahh5(H)
------------------------------------------------------------
------------------------------------------------------------
------------------------------------------------------------
------------------------------------------------------------
------------------------------------------------------------
------------------------------------------------------------
------------------------------------------------------------
------------------------------------------------------------
------------------------------------------------------------
------------------------------------------------------------
------------------------------------------------------------
------------------------------------------------------------
-------------------------------------TCGGTACCTCACATGTCACCTGC
TGATATATAAGCGCTGGTCAATGTATGTCAATGTTCAATATATTGGGGTTGCTATGCAAA
AACTAAAAATAACTG-GCTTGTC-----ATTGATCATGTCAATGTTCAATATATTGGGGT
TGCTATGCAAAAACTAAAAATAACTGGCTTGTCATTGATCATATCCGGCCTGCTGATGGC
---CCAGCGTCACGCGGCAGAGCCCGTCTATCCAGACCAGTTGCGCCTGTTCTCGCTGGG
TCAGGAGGTCTGTGGCGACAAGTATCGCCCTATTACTCGAGAAGAAGCGCAGAGCGTTAA
AAGTAATATTGTCAATATGATGGGCCAGTGGCAAATAAGCGGTCTGGCCAACGGCTGGGT
AATAATGGGACCGGTTTATAATGGTGAAATAAAACCTGGCTCGGCGTCCAATACCTGGTG
TTACCCGGTCAATCCTGTTACCGGAGAAATACCCACCTTGTCAGCCCTGGATATTCCAGA
TGGTGATGAGGTGGATGTGCAGTGGCGACTGGTACACGACAGCGCGAATTTCATCAAGCC
AACCAGCTACCTGGCGCATTATCTCGGTTATGCCTGGGTGGGCGGCAATCACAGCCAATA
TGTCGGTGAAGACATGGATGTGACCCGCGATGGCGATGGCTGGGTGATCCGTGGCAACAA
TGACGGCGGTTGCGAGGGTTATCGTTGTGGCGAGAAGACGGCCATCAAGGTCAGCAATTT
TGCGTACAACCTGGACCCTGACAGCTTCAAACATGGTGACGTGACCCAGTCTGACCGTCA
GCTGGTCAAGACGGTGGTGGGATGGGCGATCAACGACAGCTACACCCCGCAATCCGCGTA
TGACGTCACCCTGCGTTACGATACTGCCACCAACTGGTCCAAGACCAATACCTATGGCCT
GAGCGAGAAGGTGACCACCAAGAACAAGTTCAAGTGGCCACTGGTAGGGGAAACCGAACT
CTCCATCGAGATTGCGGCCAACCAGTCATGGGCATCCCAGAACGGGGGTTCTACCACCAC
CTCCCTGTCGCAATCCGTGCGGCCGACGGTGCCGGCCCGCTCCAAGATCCCGGTGAAGAT
CGAGCTCTACAAGGCTGATATCTCCTATCCCTATGAGTTCAAGGCCGATGTCAGTTATGA
CCTGACCCTGAGTGGCTTCCTGCGTTGGGGTGGCAATGCCTGGTATACCCATCCGGACAA
TCGCCCGAACTGGAACCACACCTTCGTTATCGGGCCGTACAAGGACAAGGCGAGCAGCAT
TCGCTACCAGTGGGACAAGCGTTACATCCCGGGTGAAGTGAAGTGGTGGGACTGGAACTG
GACCATCCAGCAGAACGGCCTGTCTACCATGCAGAACAACCTGGCCAGAGTGCTGCGCCC
GGTGCGGGCGGGGATCACCGGCGATTTCAGCGCCGAGAGCCAGTTTGCTGGCAATATTGA
AATCGGTGCGCCCGTGCCCCTCGCGGCGGATGGCAAGGCGCCTCGAGCTC-----TCAGC
GCGAG----AAGGGGGGAACAGGGCCTGCGACTGGC-GATCCCGCTCGAATGCCGCAAGA
GCTCTCCGGGCTTGGCTTCAGCAACGTCAGCCTGAGCGTGACGCCAGCAGCCAATCAATA
ACGGCAGTGCGTTGTAGTGATGGAACCGGG--CCTCT--GGCCCGGTTTTCGTTTGCACT
GGTCGGGCTTGTTAAAGGCT------TGT-GCT---TTCCATTTCCCCACTTATACTGGC
GCCATCTTGTCGGAGTGCTGAC-------CGTCGAAC-GACGCTAAGCTGAGACCGTTAA
TTCG----GGATCC----------------------------------------------
------------------------------------------------------------
------------------------------------------------------------
------------------------------------------
>AH-28SA-ahh4(H)
------------------------------------------------------------
------------------------------------------------------------
------------------------------------------------------------
------------------------------------------------------------
------------------------------------------------------------
------------------------------------------------------------
------------------------------------------------------------
------------------------------------------------GGTACCCGCTGG
CTCAACGGCAGCCCCGCCGATCTGCAACCGGGGCGTACCCTGGTGCTGACCCGTGACGAG
ACGGGCCGCGTGACCGAGATACTGATCCCGAATCCGGAGGATGAGCCGAAATAATGCCGA
GGCCTTGCTCACTTAATTGGGGAATATTTAATTTGCTAAATTAGAGTTCTCTTTTTTA--
AGATATCCTTAAATATGATTAGTGACGAATAAAATAAT-AGAGCGCATGCTCTGATATTG
TATTGCTCAATATAAAATAATGC-TGAATATATCTGCCGATTAATTCTGTTTATATATTG
AAGTGTGGGCTTGATCGCATAA-TATATTGATGCGACTGATACTGTCTTACTCACATGCT
GCCCGTTGATATATA-AATCGGG-----TGAATGCATGTCAGTGTTTAATATATTGGGGT
TGCTATGAAAAAACTAAAAATAACTGGCTTGTCATTAATCATATCCGGCCTGCTGATGGC
---ACAGGCGCAAGCGGCAGAGCCCGTCTATCCAGACCAGCTTCGTCTGTTTTCACTGGG
GCAAGAGGTCTGTGGCGACAAGTATCGCCCCGTCAATCGAGAAGAGGCGCAGAGCATCAA
AAGCAATATTGTCGGCATGATGGGACAATGGCAAATAAGCGGACTCGCCAACGGCTGGGT
CATTATGGGACCCGGGTATAATGGTGAAATAAAACCAGGATCAGCGTCCAGCACTTGGTG
CTATCCGACCAATCCTGCTACCGGAGAAATACCGACTCTGTCTGCCCTGGATATTCCAGA
TGGTGATGAAGTAGATGTGCAATGGCGGCTGGTACATGACAGTGCGAATTTCATCAAACC
AACCAGTTATCTGGCCCATTATCTCGGCTATGCCTGGGTAGGGGGAAATCACAGTCAATA
TGTCGGCGAAGACATGGATGTGACCCGTGATGGCGATGGCTGGGTGATCCGTGGCAACAA
TGACGGTGGCTGCGACGGTTATCGCTGTGGTGACAAGACCTCCATCAAGGTGAGCAATTT
TGCCTACAACCTGGATCCTGACAGTTTCAAGCATGGCGATGTAACCCAGTCCGACCGCCA
ACTGGTCAAGACCGTGGTGGGGTGGGCTATCAACGACAGCGACACGCCTCAATCCGGTTA
TGACGTCACCCTGCGCTACGACACCGCCACCAACTGGTCAAAGACCAACACCTATGGCCT
GAGCGAGAAGGTGACCACCAAGAACAAGTTCAAGTGGCCGCTGGTGGGGGAAACCGAGCT
CTCCATCGAGATTGCTGCCAACCAGTCCTGGGCCTCCCAGAACGGGGGCTCGACCACCAC
CTCTTTGTCCCAGTCCGTGCGCCCGACAGTACCGGCCCACTCCAAGATCCCGGTGAAGAT
AGAGCTCTACAAGGCCGACATCTCCTACCCCTACGAGTTCAAGGCCGATGTCAGCTATGA
CCTGACCCTGAGCGGTTTCCTGCGCTGGGGCGGCAATGCCTGGTATACCCATCCGGACAA
CCGTCCGAACTGGAACCACACCTTCGTCATAGGGCCCTACAAGGACAAGGCCAGCAGTAT
CCGCTACCAGTGGGACAAGCGTTATATCCCGGGTGAAGTGAAGTGGTGGGATTGGAACTG
GACCATACAGCAGAACGGTCTGCCTACCATGCAGAATAACCTGGCCAAGGTGCTGCGCCC
GGTTCGCGCCGGGATCACAGGTGATTTCAGTGCCGAGAGCCAGTTTGCCGGCAACATCGA
AATCGGCGCTCCCGTGCCGGTCGCTGCCGCCAGCCACTCGAGCCGTGCTC-----GCAAC
CTGA-------GTGCCGGTCAGGGTCTGAGACTGGA-GATCCCGCTCGA--TGCACAAGA
GCTCTCCGGGCTTGGCTTCAACAATGTCAGCCTCAGCGTGACCCCTGCTGCCAACCAATA
ATGGCAGTGTGTTGCAGTAAGAGAACCGGG--CCCA---TGGCCCGTTGTTGTTTGCACT
GGTCGGGCTTGTTGAAGGCT------TGT-GCT---TTCCATTTCCCCACTTATACTGGC
GCCATCTTGTCGGAGTGCCAAC-------CGTCGAAC-GACGCAAGGCTGAGACCGTTAA
TTCG----GGATCC----------------------------------------------
------------------------------------------------------------
------------------------------------------------------------
------------------------------------------
>AD-SSU-aeocytent(R)
GAGCGTGCCGCGAGGATGATTGACGCACG-GCAAGACGAAGCGGGCGGAAAAAACCACTC
ACCGGGCCCATAGTTAAACCTCGCACGGTT--TGACCATGGGCCTTCTGCTATGACACGC
ACCTCCCTCCTGCTGCTGGCACTGCCGCTCTG-CGCTCTGGCCGCCGATGGTGAACTCTG
GCTGGTGGAGCTGGAACACAACGATGGCCTGCGCCTGCAGTTTCAGGGGGCCGAACTCGA
GCTCGGCAATGCCACGCTGAGCGGGGTGGCAGGCAACGATGAACTCTGACCCGGCATGCG
TCTGGCCATCCTCAGCCGTGACGGCGTCGCCGAGCGCATTGGCATGGCCGACGCCATCGC
CGGATTCTTGCCGACCAGCCAGTGGCGCCGGGCCGAAG--CCTCCCTGCTGGCCGTCACG
GGCCGCGCCCTGCGGTTGCAGGGGCTCGGCGTGCTCTCCTTCGATGACGATACCCGCTGG
CTGAATGGCAGCCCGGCCGACCTGCAACCGGGCCGCAAACTGGTGCTCAGTCGTAACCAG
CAGGGCCACCTGACCGAGATCCTGATAGCCAATCCGGAAGATGAACCAGAATAAGAGCCA
TGTTA------TCCCGCTACTTAATATATGTTTTGCTAAATTAGAAACATCTATTT-GTC
TATATTCTGAAGTATGATTAAGTGATTAATAAAGCAAT-AAAGTGAATGCTCTGATATTA
TTTTTGTTAATATTTAAATTCT--TCAATTAATTACTTTGTTAATATTATACATGCATCA
AAACGTGGTCTGGATCGCATATTAAAGCCAATATGACTGATATTGTCGTACTCACATGTC
ACCTGCGGATATATAAGCGTTGG-----TGAATGTATGTCAATGTTCAATATATTGGGGT
TGCTATGCAAAAACTAAAAATAACTGGCTTGTCATTGATCATATCCGGCCTGCTGATTGC
---ACAGGCTCACGCGGCAGAGCCCGTCTATCCAGACCAGTTGCGCCTGTTCTCACTGGG
CCAGGAGGTATGTGGCGACAAGTATCGCCCTATTACTCGAGAAGAAGCCCAGAGCGTTAA
AAGCAATATTGTCAATATGATGGGCCAGTGGCAAATAAGTGGGTTGGCCAATGGTTGGGT
AATAATGGGGCCTGGTTATAATGGTGAAATAAAACCAGGTTCGGCGTCCAATACTTGGTG
TTATCCTGTCAATCCTGTCACCGGTGAAATACCAACCTTGTCAGCGCTGGATATTCCAGA
CGGTGATGAGGTTGATGTGCAGTGGCGACTGGTACACGACAGTGCGAATTTCATCAAACC
AACCAGCTATCTGGCACATTATCTTGGTTATGCCTGGGTGGGCGGTAATCACAGCCAATA
TGTCGGTGAAGACATGGATGTGACCCGCGATGGCGATGGCTGGGTGATCCGCGGCAACAA
TGACGGCGGCTGCGAGGGTTATCGTTGTGGCGAGAAGACGTCCATCAAGGTCAGCAATTT
TGCGTACAACCTGGACCCTGACAGCTTCAAACATGGTGACGTGACCCAGTCTGATCGTCA
GCTGGTCAAGACGGTGGTGGGCTGGGCGATCAACGACAGCGACACCCCGCAATCCGGGTA
TGACGTCACTCTGCGTTACGATACTGCCACCAACTGGTCCAAGACCAATACCTATGGCCT
GAGCGAGAAGGTGACCACCAAGAACAAGTTCAAGTGGCCACTGGTAGGGGAAACCGAACT
CTCCATCGAGATTGCGGCCAACCAGTCATGGGCATCCCAGAACGGGGGTTCTACCACCAC
CTCCCTGTCGCAATCCGTGCGGCCGACGGTGCCGGCCCGCTCCAAGATCCCGGTGAAGAT
CGAGCTCTACAAGGCTGATATCTCCTATCCCTATGAGTTCAAGGCCGATGTCAGTTATGA
CCTGACCCTGAGTGGCTTCCTGCGTTGGGGTGGCAATGCCTGGTACACCCATCCGGACAA
TCGCCCGAACTGGAACCACACCTTCGTCATCGGGCCGTACAAGGACAAGGCGAGCAGCAT
TCGCTACCAGTGGGACAAGCGTTACATCCCGGGTGAAGTGAAGTGGTGGGACTGGAACTG
GACCATCCAGCAGAACGGCCTGTCTACCATGCAGAACAACCTGGCCAGAGTGCTGCGCCC
GGTGCGGGCGGGGATCACCGGCGATTTCAGCGCCGAGAGCCAGTTTGCTGGCAATATCGA
AATCGGTGCGCCCGTGCCCCTCGCGGCGGATGGCAAGGCGCCTCGAGCTC-----TCAGC
GCGAG----AAGGGGAGAACAGGGCCTGCGACTGGA-GATCCCGCTCGA--TGCGCAAGA
GCTCTCCGGGCTTGGCTTCAGCAACGTCAGCCTGAGCGTGACGCCAGCAGCCAATCAATA
ACGGCAGTGCGTTGTAGTGATGAAAGC--------CTCTGGCCCGGTTTTCGTTTGCACT
GGTCGGGCTTGTTAAAGGCT------TGT-GCT---TTCCATTTCCCCACTTATACTGGC
GCCATCTTGTCGGAGTGCTGAC-------CGTCGAAC-GACGCTAAGCTGAGACCGTTAA
TTCG----GGATCC----------------------------------------------
------------------------------------------------------------
------------------------------------------------------------
------------------------------------------
>AC-A1833-hemolysin(R)
------------------------------------------------------------
------------------------------------------------------------
------------------------------------------------------------
------------------------------------------------------------
------------------------------------------------------------
------------------------------------------------------------
------------------------------------------------------------
------------------------------------------------------------
------------------------------------------------------------
------------------------------------------------------------
------------------------------------------------------------
---------------------ATTATACATTTAATAAT-AAAGTAATGACTCTGATATTT
GTTTTGTCATTAATTAATAACCTGCCTGTTAATTGTATGGATACCTTTTTAGAACAATTA
AAGTGTGGATTCGATCGCATTCGTTGATTTCTTTGACTGATATTCTCCCCCTGGCATGCA
GCGAGA----------TAAATAT-----CATTTGCATGCCTATGCCTACAATATTGGGGG
AGCTATGGATAAACTAAAAATAACGGGTTTGGCGTTGACTATTTCGACGCTATTGATGAG
---CCAGGCCCATGGGGCAGAGCCAATCTATCCTGATCAACTGCGTCTCTTCTCACTCGG
GAAAGAGGTCTGTGGTGCCAACTATCGTCCGATCAATCGGGAAGAGGCGCAGAGTGTCCG
CAATAATATTGTGGGGATGATGGGGCAGTGGCAAATAAGTGGATTGGCCAATAACTGGGT
GATCATGGGATCGGGTTATAATGGGGAAATAAAGCCCGGTTCGGCCTCGGATACCTGGTG
TTATCCGACCAAGCCGGTCACCAGTGAAATACCCGTATTGCCTGCGCTGAATATTCCAGA
TGGTGATGAAAAGGACGTGCAATGGCGGCTGGTGCATGACAGCGCCAATTTCATCAAGCC
TGCCAGCTACCTCGCCCATTATCTCGGCTACGCCTGGGTCGGTGGTAACCACAGCCCCTA
TGTGGGCGAGGACATGGACGTGACCCAGGATGGTGACAGCTGGCTGATCCGCGGCAACAA
CGACGGTGGCTGCGACGGTTATCGCTGCGGTGAGAAGAGCAGCATCCTGGTCAGCAACTT
CGCCTACACCCTGGATCCCGAGAGCTTCAGCCACGGTGAGGTGACCCAGTCCGATCGTAC
CCTGGTCAAGACGGTAGTGGGCTGGGTCATCAACGACAGCGACACCCCCCAGTCCGGTTA
TGACGTGACCCTGCGCTATGACACGGCCACCAACTGGTCAAAGACCAGCACCTATGGCCT
GAGCGAGAAGGTCTCCACCAAGAACAAGTTCAAGTGGCCCCTGGTGGGTGAGACAGAACT
CTCCATCGAGATCGCCGCGAGCCAGTCCTGGGCTCAGCAGGACGGGGGCTCCACCACCGC
CTCCCTCTCCCAGTCGGCGCGCCCGACCGTGCCCGCCCACTCCAAGATCCCGGTCAAGAT
CGAGCTCTACAAGGCGAACATCTCCTACCCCTACGAGTTCAAGGCGGATGTCAGCTATGA
CCTCACCTTGAACGGCTTCCTGCGCTGGGGTGGCAACGCCTGGTACACCCACCCGGATAA
CCGGCCTACCAAGAGTCACAGCTTCGTCATAGGCCCGTTCAAGGACAAGGCGAGCAGCAT
CCGTTACCAGTGGGACAAGCGCTATATCCCGGGTGAGGTGAAGTGGTGGGACTGGAACTG
GACCATACAGCAGAACGGTGCCGACACCATGAAGAATGCCCTGGCCAGGGTGCTGCGCCC
GGTGCGCGCCAGCATCACGGGTGACTTCCACGCCGAGAGCCAGTTTGCCGGCAATATCGA
GATAGGTGCGGCCGTGCCCATCGGGGGCGACAGCAAGGTGCGCCGTGCCC-----GCAGC
GTCGA----CGGCCAGACCGGCGGGTTGCGCCTGGA-GATGCCGCTGGA--TGCCAGCGA
GCTCTCGGCGCTGGGCTTTGACAACGTCCAGATCAAGCTGGAACCCGCTACCGACCAGTA
ATCCGATGGTAGTGACAACGTGTTATAAAACCGGGCTTTTGCCCGGTTTTTATTTGTGGA
AAGCCTCATTTTTAGCGTTT------TTC-GCTGCCTTCGGTTTGGCGTGTCTGAGTG--
------CGTTACCAGTCCTGGT------------------CGCGAG--TCAGCCGCCTCG
TTCGTGG-GTATGAGAGTGGACTGGTCTA-------------------------------
TTCAACCAGCTCCTTCGCCCG---------------------------------------
------------------------------------------------------------
------------------------------------------
>AT-ATCC49659-aerA(R)
------------------------------------------------------------
------------------------------------------------------------
------------------------------------------------------------
------------------------------------------------------------
------------------------------------------------------------
------------------------------------------------------------
------------------------------------------------------------
----------------------------------------------------------GA
ATTCGGCCTAGGCGGCCAGATCTGATCAAGAGACAGAAGCTGGTGCTGACCCGGGATGAG
GCGGGGCGATTACAGGAGATCCTGGTCGTCAATCCGGAAGATGAAATCACGGAATAAAAC
CGGG----------AAATATCTATTCTCTGTCTTATCCAATAAGTCAGGATATTT-----
AAGAATATATAAAATTGTTAGATTTTATTTC-ATTTAA-AGAGGACCGTTT---GTAAGT
ATTTAGTCATTAAAGTGATAGCTCTAATTCAAACGTTTTCGTCATATT--GAGATCATGA
AATTAAATATTCCTGCTTGAGTCTAAATAACCTCGGCTGATATGGT-GGTCTGGCGTGCT
GCTTGTTAAT--AAAAATAACCC-----TCTCATTCGTGTTGTTCTCCAAAAATAAGGGT
TGCTATGAAAGCACTCAAAATAACAGGCTTGTCATTAATCATTTCCGCCACGCTTGCCGC
---CCAGGCCGGTGCTGCAGAGCCCATCTATCCTGACCAGCTGCGGTTGTTCTCTCTTGG
GGAAGATGTCTGCGGTGCCGATTATCGTCCAATTAACCGGGAAGAAGCACAGAGTGTCCG
GAATAATATTGTTGCCATGATGGGGCAGTGGCAAATCAGTGGGTTGGCCAATAACTGGGT
TATTCTTGGGCCAGGTTATAACGGTGAAATAAAACCGGGTAAAGCATCGACAACCTGGTG
TTATCCCACTCGTCCCGCCACGGCAGAAATACCTGTATTGCCCGCCTTCAATATTCCTGA
CGGCGATGCGGTGGATGTGCAATGGCGTATGGTTCACGACAGCGCCAATTTCATCAAGCC
GGTGAGTTATCTGGCCCACTATCTGGGCTATGCCTGGGTCGGAGGCGATCACAGCCAGTT
TGTCGGGGATGACATGGACGTGATCCAGGAGGGGGACGACTGGGTGCTGCGTGGCAACGA
CGGCGGGAAATGCGACGGCTATCGCTGCAACGAGAAGAGCAGCATCCGGGTCAGCAACTT
CGCCTATACCCTGGATCCGGGCAGCTTCAGCCACGGCGACGTGACCCAGTCAGAGCGTAC
CCTGGTCCACACAGTGGTGGGTTGGGCGACCAACATCAGCGACACGCCCCAGTCCGGTTA
CGACGTGACTCTGAACTACACCACCATGAGCAACTGGTCCAAGACCAACACCTATGGCCT
GAGCGAGAAGGTCTCGACCAAGAACAAGTTCAAGTGGCCGCTGGTGGGGGAAACCGAGGT
CTCCATCGAGATTGCCGCGAACCAGTCCTGGGCCTCCCAGAACGGAGGGGCCGTCACCAC
GGCGTTGTCCCAGTCGGTACGTCCGGTCGTGCCCGCCCGCTCCCGGGTACCGGTGAAGAT
CGAGCTCTACAAGGCGAACATCTCCTATCCCTATGAGTTCAAAGCGGATATGAGCTATGA
CCTGACCTTCAACGGCTTTCTGCGCTGGGGTGGCAATGCCTGGCATACCCATCCCGAGGA
TCGTCCGACCCTGAGTCACACCTTCGCCATCGGTCCGTTCAAGGACAAGGCGAGCAGCAT
CCGTTACCAGTGGGACAAGCGCTACCTCCCTGGCGAGATGAAGTGGTGGGACTGGAACTG
GGCCATCCAGCAGAACGGCCTCGCCACCATGCAGGACAGCCTGGCCAGGGTGCTGCGCCC
GGTTCGCGCCAGCATCACGGGTGACTTCCGCGCCGAGAGCCAGTTCGCCGGCAATATCGA
GATCGGCACCCCGGTGCCGCTTGGCAGCGACAGCAAGGTACGCCGTACCC-----GCAGC
GTGGA----CGGTGCCAATACCGGGCTCAAGCTGGA-CATCCCGCTGGA--TGCCCAGGA
GCTTGCCGAGCTGGGCTTCGAGAATGTCACGCTCTCGGTGACTCCGGCTCGCAATTAAAC
AAGCACACGCAACGTAACGACCAGACCGGG---CCCAGTGCCCGGTCTTTCTTTTGCACT
GGTCCGGCGTGTTAATGGGT------TGT-ACT---TTGCAAAACCCCACTTATACTGGC
GCCATCTTGTCCGAATGCTGAC-------CGTCAAAC-----------------------
------------------------------------------------------------
------------------------------------------------------------
------------------------------------------------------------
------------------------------------------
>ASO-AB3-aerA(H)
--GCATGCGCCTGAGCCGCTGCCGCCAGGACGACTGACCCGCCAGCGGAAAATCCCCCCA
TCCCGGCCCATAGTTAAGGCTCCTCCTGCACTTGACCATGGGCCG--CCACATGAAACCC
GCCATCCTTCTTCTCCTCTCTCTGCCCTTTTGTATCCAGGCTGCCGGAGCGCGAACTCTG
GCTGGTGGAACTGGAACACAACGACGGCCTGCGCCTGCAGTTTCAGGGAGCCGAACTCGA
ACTGGGCAGCGCCCGGCTGGAGGGCATTCGGCAGTTATCTGATTTGAGGCCCGGTATGCG
TCTGGCCATCTGAGCCGTGATGCGTGGCCGAGCCAAATTGGTCTTGCCCCCCAGGCACGG
CCGTC-----------GGATGCCTGGCGGCGGGCGCAGGCACCCCTGATCCGCACAAGGC
GCCGGGACGCTCTCGATGGCGGGGCTGGGGGAGGTGGCGTTTGATCATCATACCCGCTGG
CTCAACGGGGGGCCCGGTGACATGCAACCCGGACGCGAGCTGGTGCTGACCCGGGATGAA
GCAGGGAGCCTGCAGGAGATCCTGGTCGTCAATCCGGAAGATGAAATCACGGAATAAAAC
CGGGA----------AATATCTATTCTCTGTCTTATCCAATAAGTCAGGATATTT-----
AAGAATATATAAAATTGTTAGACTTTTATTTCATTTAA-AGAGGACCGC---TTATAAGT
ATTTAGTCATTAAAGTGATAGCTCTAATTCAAACGTTTTCGTCATATT--GAGATCATGA
AATTAAATATTCCTGCTTGAGTCTAAATAACCTCGGCTGATATGGT-GGTCTGGCGTGCT
GCTTGTTAATAAAAA-TAACCCT-----CTCATTCGTGTCGTTCTCCAAAAATAAGGGGT
TGCTATGAAAGCACTCAAAATAACAGGCTTGTCATTAATCATTTCCGCCACGCTGGCCGC
---CCAGACCAATGCTGCAGAGCCCATCTATCCTGACCAGCTGCGGCTGTTCTCTCTTGG
GGAAGATGTCTGCGGTACTGATTATCGTCCAATTAACCGGGAAGAAGCACAGAGTGTCCG
GAATAATATTGTGGCCATGATGGGGCAGTGGCAAATCAGTGGGTTGGCCAATAACTGGGT
TATTCTTGGGCCAGGTTATAACGGTGAAATAAAACCGGGTAAAGCATCGACAACCTGGTG
TTATCCCACTCGTCCCGCCACGGCAGAAATACCTGTATTGCCCGCCTTCAATATTCCTGA
CGGCGATGCGGTGGATGTGCAATGGCGTATGGTTCACGACAGCGCCAATTTCATCAAGCC
GGTGAGTTATCTGGCCCACTATCTGGGCTATGCCTGGGTCGGAGGCGATCACAGCCAGTT
TGTCGGGGATGACATGGACGTGATCCAGGAGGGGGACGACTGGGTGCTGCGTGGCAACGA
CGGCGGGAAATGCGACGGCTATCGCTGCAACGAGAAGAGCAGCATCCGGGTCAGCAACTT
CGCCTATACCCTGGATCCGGGCAGCTTCAGCCACGGCGACGTGACCCAGTCAGAGCGTAC
CTTGGTCCACACCGTGGTGGGTTGGGCGACCAACATCAGCGACACGCCCCAGTCCGGTTA
CGACGTGACTCTGAACTACACCACCATGAGCAACTGGTCCAAGACCAACACCTATGGCCT
GAGCGAGAAGGTCTCGACCAAGAACAAGTTCAAGTGGCCGCTTGTGGGGGAAACCGAGGT
CTCCATCGAGATTGCCGCGAACCAGTCCTGGGCCTCCCAGAACGGAGGGGCCGTCACCAC
GGCGTTGTCCCAGTCGGTACGTCCGGTCGTGCCCGCCCGCTCCCGGGTACCGGTGAAGAT
CGAGCTCTACAAGGCGAACATCTCCTATCCCTATGAGTTCAAAGCGGATATGAGCTATGA
CCTGACCTTCAACGGCTTTCTGCGCTGGGGTGGCAATGCCTGGCATACCCATCCCGAGGA
TCGTCCGACCCTGAGTCACACCTTCGCCATCGGTCCGTTCAAAGACAAGGCGAGCAGCAT
CCGTTACCAGTGGGACAAGCGCTACCTCCCTGGCGAGATGAAGTGGTGGGACTGGAACTG
GGCCATCCAGCAGAACGGCCTCGCCACCATGCAGGACAGCCTGGCCAGAGTACTGCGCCC
GGTTCGCGCCAGCATCACGGGTGACTTCCGTGCCGAGAGCCAGTTCGCCGGCAATATCGA
GATCGGCACCCCGGTGCCGCTTGGCAGCGACAGCAAGGTACGCCGTACCC-----GCAGC
GTGGA----CGGTGCCAATACCGGGCTCAAGCTGGA-CATCCCGCTGGA--TGCCCAGGA
GCTTGCCGAGCTGGGCTTCGAGAATGTCACGCTCTCGGTGACTCCGGCTCGCAATTAAAC
AAGCACACGCAACGTAACGACCAGACCGG----GCCAGTGCCCGGTCTTTCTTTTGCACT
GGTCGGGCGTGTTAATGGGT------TGT-ACT---TTGCAAAACCCCACTTATACTGGC
GCCATCTTGTCGGAGTGCTGAC-------CGTCGAAC-GACGCTAAGCTGAGACCGTTAA
TTCGGGA-TCC-------------------------------------------------
------------------------------------------------------------
------------------------------------------------------------
------------------------------------------
>ASO-33-asa1(H)
------------------------------------------------------------
------------------------------------------------------------
------------------------------------------------------------
------------------------------------------------------------
------------------------------------------------------------
------------------------------------------------------------
------------------------------------------------------------
------------------------------------------------------------
-----------------------GCATGCCGGGAGCGAGCTGGTATTGATCCGTTCGGCG
GATGGAATATTGCAGGGAATTGAAGTGATCAATCCGGAAGAGTAATTCA-----------
---------------GCATCTTCTTA---------TTTAATATAGCCTCACCATATTG--
--------------------TGGCAGCCATTAAATAATGACTGTCACAATATTTATGATT
TATTCCTCAATAAAGTCATCGCTCTAATTATTTTCCTGTATCACCATTATTTTG--TTTG
TCATGGATGTTTTTTGGTGGTTTATTTTATTTGTGTCAGGTTTTGTCGGAGTCCACACCT
GTCAAATGAAAAAGGATATTTCTACACAATAACAATTATCGTATGTCTGAAAGAGGGATA
AATGATGAATAGAATAATTACCGCCAATCTGGCGTTTTTGGCGTCTTCATTGATGCTCGC
---TCAGGTGCAGGCGGCTGAACCTGTCTACCCTGATCAGGTCAAGTGGGCGGGTCTTGG
CACGGGCGTCTGTGCCAGTGGTTATCGTCCTCTTACCCGTGATGAAGCTATGAGTATCAA
GGGTAATCTGGTCAGCCGCATGGGGCAGTGGCAGATCACTGGGCTGGCTGATCGCTGGGT
GATTATGGGGCCTGGATATAATGGCGAAATCAAACAGGGCACTGCCGGAGAGACCTGGTG
TTATCCCAACTCACCGGTTTCAGGAGAAATACCAACACTCTCTGACTGGAATATTCCGGC
GGGTGATGAGGTCGATGTGCAATGGCGTCTTGTCCACGACAATGATTATTTTATCAAGCC
AGTCAGTTATCTCGCCCATTATTTGGGATACGCCTGGGTGGGTGGAAATCATAGCCCATA
TGTCGGGGAAGATATGGATGTTACCCGGGTTGGCGATGGCTGGCTGATAAAGGGAAATAA
TGACGGCGGCTGCTCCGGATATCGTTGCGGGGAGAAGAGCTCCATCAAGGTAAGCAACTT
CTCATATACCCTGGAACCCGACTCCTTCAGCCATGGTCAGGTCACCGAGAGCGGCAAGCA
GCTGGTCAAGACCATCACGGCCAATGCGACCAACTACACCGACCTGCCCCAG---CAGGT
GGTGGTGACCCTGAAGTACGACAAGGCCACCAACTGGTCGAAAACCGATACCTACAGCCT
GAGCGAGAAGGTGACCACCAAGAACAAGTTTCAGTGGCCGCTGGTGGGAGAAACCGAACT
GGCCATCGAGATTGCAGCGAGCCAGAGCTGGGCCTCCCAGAAAGGAGGCTCGACGACCGA
GACCGTCTCGGTTGAAGCGCGCCCCACGGTGCCGCCTCACTCCAGCCTGCCGGTGCGGGT
TGCCCTCTACAAGTCCAATATCTCCTACCCCTACGAGTTCAAGGCCGAGGTCAATTATGA
CCTGACCATGAAGGGCTTCCTGCGTTGGGGCGGCAATGCCTGGTATACCCATCCTGATAA
TCGTCCGACCTGGGAGCATACCCTTCTCCTCGGGCCGTTCCGCGGACAAGGCGAGCAGCA
TCCGCTACCAGTGGACAAGCGTTATATCCCGGGTGAAGTGAAGTGGTGGGACTGGAACTG
GACCATCAGCGAGTATGGCTTGTCGACCATGCAGAATAACCTGGGTCGTGTGCTGCGCCC
GATCCGTTCGGCAGTGACCGGTGACTTCTATGCCGAGAGCCAGTTTGCCGGCGATATCGA
AATCGGTCAGCCCCAGACCCGTTCCGCGAAGGCTGCCCAGCTGCGCAGTGC--CTCTGCC
GAGGA----GGTGGCGCTTACCAGTGTGGATCTGGA-CAGCGA--------------GGC
TCTTGCAAACGAAGGCTTTGGCAACGTATCCCTGACCATAGTTCCGGTTCA------ATA
AGCTCCCTCACAGGCCCCTT--------------TCATAGGGGCTGTTTCTGTTCTCGCA
AGACGCTGCACTTGCCCTGCGCCCCTCGACTTTCCCTCCTTTTTCTCCTCTTGTCCCTGA
ATGATCACAGCGGGAATCTGTGGCTTGCCAAGGGATG-CCAACGCAGGTTTGACCTCTGC
TTGGGGTGGGCCCCGTGAGGCGAGGCATTGTTCACTCATTTGTTGA--------------
AAGA----GGCGTGTTGGCCAGATTGTTAACGGCTTGTGCTTTAAATTTTCCCCCTTATA
CTGGCGCCATCTTGTCGGAGTGCTGACCGT--------CGAACGACGCGAAGCTGAGACC
GTTA-ATTCGGGATCC--------------------------
>ASA-17-2-ash3(H)
------------------------------------------------------------
------------------------------------------------------------
------------------------------------------------------------
------------------------------------------------------------
------------------------------------------------------------
------------------------------------------------------------
------------------------------------------------------------
------------------------------------------------------------
-----------------------GCATGCCGGGAGCGAGCTGGTATTGATCCGTTCGGCG
GATGGAATATTGCAGGGAATTGAAGTGATCAATCCGGAAGAGTAATTCAGCATCTT----
----------------------C---------TTATTT----------------------
AATATAGCCTCACCATATTGTGGCAGCCATTAAATAATGACTGTCACAATATTTATGATT
TATTCCTCAATAAAGTCATCGCTCTAATTATTTTCCTGTATCACCATTATTTTG--TTTG
TCATGGATGTTTTTTGGTGGTTTATTTTATTTGTGTCAGGTTTTGTCGGAGTCCACACCT
GTCAAATGAAAAAGGATAT-TTCACACAATAACAATTATCGTATGTCTGAAAGAGGGATA
AATGATGAATAGAATAATTACCGCCAATCTGGCGAATTTGGCGTCTTCATTGATGCTCGC
TCAGGTGCTAGGCTGGCATGAACCTGTCTACCCTGATCAGGTCAAGTGGGCGGGTCTTGG
CACGGGCGTCTGTGCCAGTGGTTATCGTCCTCTTACCCGTGATGAAGCTATGAGTATCAA
GGGTAATCTGGTCAGCCGCATGGGGCAGTGGCAGATCACTGGGCTGGCTGATCGCTGGGT
GATTATGGGGCCTGGATATAATGGCGAAATCAAACAGGGCACTGCCGGAGAGACCTGGTG
TTATCCCAACTCACCGGTTTCAGGAGAAATACCAACACTCTCTGACTGGAATATTCCGGC
GGGTGATGAGGTCGATGTGCAATGGCGTCTTGTCCACGACAATGATTATTTTATCAAGCC
AGTCAGTTATCTCGCCCATTATTTGGGATACGCCTGGGTGGGTGGAAATCATAGCCCATA
TGTCGGGGAAGATATGGATGTTACCCGGGTTGGCGATGGCTGGCTGATAAAGGGAAATAA
TGACGGCGGCTGCTCCGGATATCGTTGCGGGGAGAAGAGCTCCATCAAGGTAAGCAACTT
CTCATATACCCTGGAACCCGACTCCTTCAGCCATGGTCAGGTCACCGAGAGCGGCAAGCA
GCTGGTCAAGACCATCACGGCCAATGCGACCAACTACACCGACCTGCCCCAG---CAGGT
GGTGGTGACCCTGAAGTACGACAAGGCCACCAACTGGTCGAAAACCGATACCTACAGCCT
GAGCGAGAAGGTGACCACCAAGAACAAGTTTCAGTGGCCGCTGGTGGGAGAAACCGAACT
GGCCATCGAGATTGCAGCGAGCCAGAGCTGGGCCTCCCAGAAAGGAGGCTCGACGACCGA
GACCGTCTCGGTTGAAGCGCGCCCCACGGTGCCGCCTCACTCCAGCCTGCCGGTGCGGGT
TGCCCTCTACAAGTCCAATATCTCCTACCCCTACGAGTTCAAGGCCGAGGTCAATTATGA
CCTGACCATGAAGGGCTTCCTGCGTTGGGGCGGCAATGCCTGGTATACCCATCCTGATAA
TCGTCCGACCTGGGAGCATACCTTTCGGCTCGGCCCGTTCCGCGGACAAGGCGAGCAGCA
TCCGCTACCAGTGGACAAGCGTTATATCCCGGGTGAAGTGAAGTGGTGGGACTGGAACTG
GACCATCAGCGAGTATGGCTTGTCGACCATGCAGAATAACCTGGGTCGTGTGCTGCGCCC
GATCCGTTCGGCAGTGACCGGTGACTTCTATGCCGAGAGCCAGTTTGCCGGCGATATCGA
AATCGGTCAGCCCCAGACCCGTTCCGCGAAGGCTGCCCAGCTGCGCAGTGC--CTCTGCC
GAGGA----GGTGGCGCTTACCAGTGTGGATCTGGA-CAGCGAG--------------GC
TCTTGCAAACGAAGGCTTTGGCAACGTATCCCTGACCATAGTTCCGGTTCAA------TA
AGCTCCCTCATAGGCCCCTT-------------TCATAGGGGCCTGTTTCTGTTCTCGCA
AGACGCTGCACTTGCCCTGCGCCCCTCGA-CTTTCCCTCTTTTTCTCCTCTTGTCCCTGA
ATGATCACAGCGGGAATCTGTGGCTTGCCAAGGGGATGCCAACGCAGGTTTGACCTCTGC
TTGGGGT-GGCCCCGTG-AGCGAGGCATTGTTCACTCATTTG------------------
TTGAAAGAGGCGTGTTGGCCAGATTGTTAACGGCTTGTGCTTTAAATTTTCCCCCTTATA
CTGGCGCCATCTTGTCGGAGTGCTGACCGTCGAACG--------ACGCGAAGCTGAGACC
GTTAATTCGGGA-TCC--------------------------
>A.veronii_BVH25b-aer
------------------------------------------------------------
------------------------------------------------------------
------------------------------------------------------------
------------------------------------------------------------
------------------------------------------------------------
------------------------------------------------------------
------------------------------------------------------------
------------------------------------------------------------
------------------------------------------------------------
------------------------------------------------------------
------------------------------------------------------------
------------------------------------------------------------
------------------------------------------------------------
------------------------------------------------------------
------------------------------------------------------------
----ATGAATAGAATAATTACCGCCAATCTGGCGTTTTTGGCGTCTTCATTGATGCTCGC
---TCAGGTGCAGGCGGCTGAACCTGTCTACCCTGATCAGGTCAAGTGGGCTGGTCTTGG
CACGGGCGTCTGTGCCAGTGGCTACCGTCCTCTGACCCGCGATGAAGCTATGAGTATCAA
GGGTAATCTGGTCAGCCGCATGGGGCAGTGGCAGATTACCGGTCTGGCTGACCGCTGGGT
GATTATGGGGTCGGGATATAATGGCGAAATCAAACAGGGCACTGCCGGAGAAACCTGGTG
CTATCCCAATTCACCGGTTTCCGGAGAAATACCAACACTCTCTGACTGGAATATTCCGGC
GGGTGATGAGGTCGATGTGCAATGGCGGCTTGTCCACGACAGTGATTATTTTATCAAGCC
AGTCAGTTATCTCGCCCATTATTTGGGATACGCCTGGGTGGGTGGAAATCATAGCCCCTA
TGTCGGGGAAGATATGGATGTTACCCGGGTTGGCGATGGCTGGCTGATAAAGGGAAATAA
TGACGGCGGCTGCTCCGGATATCGTTGCGGGGAGAAGAGTTCCATCAAGGTAAGCAACTT
CTCATATACTCTGGAACCCGACTCCTTCAGCCATGGTCAGGTCACCGAGAGCGGCAAGCA
GCTGGTCAAGACCATCACGGCCAATGCGACCAACTACACCGACCTGCCCCAG---CAGGT
GGTGGTGACCCTGAAGTACGACAAGGCCACCAACTGGTCGAAAACCGATACCTACAGCCT
GAGCGAGAAGGTGACCACCAAGAACAAGTTTCAGTGGCCGTTGGTAGGTGAAACCGAACT
GGCCATCGAGATCGCAGCGAGCCAGAGCTGGGCTTCCCAACACGGGGGCTCGACCACCGA
GACTGTCTCGGTTGAAGCGCGCCCCACGGTGCCACCTCACTCCAGCCTGCCGGTGCGGGT
TGCCCTCTACAAGTCCAACATCTCCTACCCCTACGAGTTCAAGGCCGAGGTCAATTATGA
CCTGACCATGAAGGGCTTCCTGCGTTGGGGCGGCAATGCCTGGTATACCCATCCTGATAA
TCGTCCGACCTGGGAGCACACCTTTGCCGTCGGCCCGTTCCGCGACAAGGCGAGCAGCAT
CCGTTACCAGTGGGACAAGCGTTATATCCCGGGTGAAGTGAAGTGGTGGGACTGGAACTG
GACCATCAGCGAGTATGGTTTGTCGACCATGCAAAATAACCTGGGTCGTGTGCTGCGCCC
GATCCATTCGGCGGTGACCGGTGACTTCTATGCCGAGAGCCAGTTTGCCGGCGATATCGA
AATCGGTCAGCCCCAGACTCGTTCCGCGAAGGCTGCGCAGTTGCGTAACTC--CTCTGCT
GAAGG----TGTGGCACTGACCGGTGTGGATCTGGA-CAGCGAG--------------GC
CCTTGCCAACGAAGGGTTTGGCAACGTATCCCTGACCATAGTTCCGGTTCAATAA-----
------------------------------------------------------------
------------------------------------------------------------
------------------------------------------------------------
------------------------------------------------------------
------------------------------------------------------------
------------------------------------------------------------
------------------------------------------
>A.veronii_BVH26b-aer
------------------------------------------------------------
------------------------------------------------------------
------------------------------------------------------------
------------------------------------------------------------
------------------------------------------------------------
------------------------------------------------------------
------------------------------------------------------------
------------------------------------------------------------
------------------------------------------------------------
------------------------------------------------------------
------------------------------------------------------------
------------------------------------------------------------
------------------------------------------------------------
------------------------------------------------------------
------------------------------------------------------------
----ATGAATAGAATAATTACCGCCAATCTGGCGTTTTTGGCGTCTTCATTGATGCTCGC
---TCAGGTGCAGGCGGCTGAACCTGTGTACCCTGATCAGGTCAAGTGGGCTGGTCTTGG
CACGGGCGTCTGTGCCAGTGGTTATCGTCCTCTGACCCGCGATGAAGCCATGAGTATCAA
GGGTAATCTGGTCAGCCGCATGGGGCAGTGGCAGATCACCGGGCTGGCGGATCGCTGGGT
GATTATGGGGCCGGGATATAATGGCGAAATCAAACAGGGCACTGCCGGAGAAACCTGGTG
TTATCCCAATTCACCGGTTTCCGGAGAAATACCAACACTCTCTGACTGGAATATTCCGGC
GGGTGATGAGGTCGATGTGCAATGGCGGCTTGTCCACGACAATGATTATTTTATCAAGCC
AGTCAGTTATCTCGCCCATTATTTGGGATACGCCTGGGTGGGTGGAAATCATAGCCCCTA
TGTCGGGGAGGATATGGATGTTACCCGGGTTGGCGATGGCTGGCTGATAAAGGGAAATAA
TGACGGCGGCTGCTCCGGATATCGTTGCGGGGAGAAGAGCTCCATCAAGGTAAGCAACTT
CTCATATACTCTGGAACCCGACTCCTTCAGCCATGGTCAGGTCACCGAGAGCGGCAAGCA
GCTGGTCAAGACCATCACGGCCAATGCGACCAACTACACCGACCTTCCCCAG---CAGGT
GGTGGTGACCCTGAAGTACGACAAGGCCACCAACTGGTCGAAGACCGACACCTACAGCCT
GAGCGAGAAGGTGACCACCAAGAACAAGTTTCAGTGGCCGCTGGTGGGTGAAACCGAACT
GGCCATCGAGATCGCAGCGAGCCAGAGCTGGGCTTCCCAGAAAGGGGGCTCGACGACCGA
GACCGTCTCGGTTGAAGCGCGCCCCACGGTACCGCCTCACTCCAGCCTGCCGGTGCGGGT
TGCTCTCTACAAGTCCAACATCTCCTACCCCTACGAGTTCAAGGCCGAGGTCAATTATGA
CCTGACCATGAAGGGCTTCCTGCGTTGGGGCGGCAATGCCTGGTATACCCATCCTGAGAA
TCGCCCCACCTGGGAGCACACCTTTGCCGTCGGCCCGTTCCGCGACAAGGCGAGCAGCAT
CCGCTACCAGTGGGACAAGCGTTATATCCCGGGTGAAGTGAAGTGGTGGGACTGGAACTG
GACCATCAGCGAGTATGGTTTGTCGACCATGCAGAATAACCTGGGTCGTGTGCTGCGCCC
GATCCGTTCGGCGGTGACCGGTGACTTCTATGCCGAGAGCCAGTTTGCCGGCGATATCGA
GATTGGTCAGCCCCAGACTCGTTCCGCGGCCTCTGCCCAGTTGCGTAACGC--CTCTGCT
GAAGG----TGTGGCCCTGACCGGTGTGGATCTGGA-TCAGGA--------------GGC
CCTTGCCAACGAAGGGTTTGGCAATGTCAGTCTGACGGTGACTCCTGCCTATTGA-----
------------------------------------------------------------
------------------------------------------------------------
------------------------------------------------------------
------------------------------------------------------------
------------------------------------------------------------
------------------------------------------------------------
------------------------------------------
>A.dhakensis_BVH28b-aer
------------------------------------------------------------
------------------------------------------------------------
------------------------------------------------------------
------------------------------------------------------------
------------------------------------------------------------
------------------------------------------------------------
------------------------------------------------------------
------------------------------------------------------------
------------------------------------------------------------
------------------------------------------------------------
------------------------------------------------------------
------------------------------------------------------------
------------------------------------------------------------
------------------------------------------------------------
------------------------------------------------------------
-ATGATGAATAAAATAATAACAGTCAATCTGGTGCTGTTGG---CATCTTCATTGATGCT
CGTCCAGGCCCAGGCGGCTGAGCCAGTCTATCCTGACCAGGTCAAATGGTTCGGTCTGGG
GGAGGGAGTCTGTGCCAGCAGCTATCGCCCCCTTACCCGTGATGAAGCCATGAGCATCAA
GGGCAATCTGGTCAGCCGTATGGGACAGTGGCAGATTACCGGGCTGGCCAATCGCTGGGT
GATCATGGGACCTGGATATAATGGAGAAATAAAACAGGGAACGGCGGGTGAAACATGGTG
TTACCCCAACGCCCCTATCTCTGGAGAAATTCCTTCCCTCTCCGCATGGAATATTCCGGC
AGGTGATGAAGTCGATGTGCAATGGCGAATGGTGCATGACAAAGATTATTTCATCAAACC
TGTGAGCTATCTTGCCCACTATTTGGGATACGCCTGGGTGGGCGGGAATCATAGCCCCTA
TGTCGGGGAAGATATGGATGTGACCAGGCTCAGCGATGGCTGGTTGATAAAGGGAAATAA
TGATGGTGGTTGCTCTGGATACCGTTGTGGGGAGAAAAGTTCCATCAAGGTGAGCAACTT
CTCGTACACGCTGGAGCCGGATTCCTTCAGTCATGGCCAGGTTACCGAGAGTGGCAAACA
GCTGATCAAGACCATCACCGCCAATGCGACCAACTACACGGATCTGCCTCAG---CAGGT
GGTGGTTACCCTTAAGTATGACAAGGCCACCAACTGGTCCAAGACGGATACCTACAGTCT
CAGCGAGAAGGTCGGCATCAAGAAGACGTTCCAGATCCCGCAGGTTTCCAGCACTGAATA
CTCGGTCGAGATTTCTTCAACCCAGAGCTGGGCCGAACAGAAGGGGGGAGCGACCACCGA
GACCGTGTCGGTCGAGGCTCGCCCCACTGTGCCACCCCACTCCAGCGTGCCGGTGCGCGT
CGCGCTCTACAAGTCCAACATCTCCTACCCCTATGAGTTCAAGGCCGAGGTGAATTATGA
CCTGACCATGAAGGGGTTCCTGCGCTGGGGAGGCAATGCCTGGTACACCCATCCGACCAA
TCGTCCGACCTGGGAACATACCTTTGCCGTTGGCCCGTTCCGCGACAAGGCCAGCAGCAT
CCGTTATCAGTGGGACAAACGCTACATCCCGGGTGAAGTGAAGTGGTGGGACTGGAACTG
GACCATCGGCGAGTATGGCCTGTCGACCATGCAGAGCAACCTTGGCCGCGTGTTGCGTCC
GACCCGTTCGGCCGTGACCGGCGACTTCTATGCCGAAAGCCAGTTTGCCGGCGATATCGA
GATTGGGCAGCCCCAGACTCGCGCCGCAGCGGCTGTTCAGCAACGAAGCGCTTCTGCCGA
AGGGGT------TGCTCTCACCGCTCTGGAACTGGA---------------TCAGGATAC
GCTTGCCAGCGAAGGCTTTGGCAATGTGACCCTGACCATAGCACCGACTCATTAA-----
------------------------------------------------------------
------------------------------------------------------------
------------------------------------------------------------
------------------------------------------------------------
------------------------------------------------------------
------------------------------------------------------------
------------------------------------------
>A.veronii_77c-aer
------------------------------------------------------------
------------------------------------------------------------
------------------------------------------------------------
------------------------------------------------------------
------------------------------------------------------------
------------------------------------------------------------
------------------------------------------------------------
------------------------------------------------------------
------------------------------------------------------------
------------------------------------------------------------
------------------------------------------------------------
------------------------------------------------------------
------------------------------------------------------------
------------------------------------------------------------
------------------------------------------------------------
----ATGAATAGAATAATTACCGCCAATCTGGCGTTTTTGGCGTCTTCATTGATGCTCGC
---TCAGGTGCAGGCGGCTGAACCTGTCTACCCTGATCAGGTCAAGTGGGCGGGTCTTGG
GACGGGCGTCTGTGCCAGTGGTTACCGTCCTCTGACCCGCGATGAAGCCATGAGTATCAA
GGGTAATCTGGTCAGCCGCATGGGGCAGTGGCAGATCACCGGGCTGGCTGATCGCTGGGT
GATTATGGGGTCGGGATATAATGGAGAAATCAAACAGGGCACTGCCGGAGAAACCTGGTG
CTATCCCAATTCACCGGTTTCCGGAGAAATACCAACACTCTCTGACTGGAATATTCCGGC
GGGTGATGAGGTCGATGTGCAATGGCGGCTTGTCCACGACAATGATTATTTTATCAAGCC
AGTCAGTTATCTCGCCCATTATTTGGGATACGCCTGGGTGGGTGGAAATCATAGCCCCTA
TGTCGGGGAAGATATGGATGTTACCCGGGTTGGCGATGGCTGGCTGATAAAGGGAAATAA
TGACGGCGGCTGCTCCGGATATCGTTGCGGGGAGAAGAGCTCCATCAAGGTAAGCAACTT
CTCATATACCCTGGAACCCGACTCCTTCAGCCATGGTCAGGTCACCGAGAGCGGCAAGCA
GCTGGTCAAGACCATCACGGCCAATGCGACCAACTACACCGACCTGCCCCAG---CAGGT
GGTGGTGACCCTGAAGTACGACAAGGCCACCAACTGGTCGAAAACCGACACCTACAGCCT
GAGCGAGAAGGTGACCACCAAGAACAAGTTTCAGTGGCCGCTGGTGGGTGAAACCGAACT
GGCCATCGAGATCGCAGCGAGCCAGAGCTGGGCCTCCCAGAAAGGGGGCTCGACGACCGA
GACCGTCTCGGTTGAAGCACGCCCCACGGTGCCGCCTCACTCCAGCCTGCCGGTGCGGGT
TGCCCTCTACAAGTCCAACATCTCCTACCCCTACGAGTTCAAGGCCGAGGTCAATTATGA
CCTGACCATGAAAGGCTTCCTGCGTTGGGGCGGCAATGCCTGGTATACCCATCCTGAGAA
TCGCCCCACCTGGGAGCACACTTTTGCCGTCGGCCCGTTCCGCGACAAGGCGAGCAGCAT
CCGCTACCAGTGGGACAAGCGTTATATCCCGGGTGAAGTGAAGTGGTGGGACTGGAACTG
GACCATCAGCGAGTATGGTTTGTCGACCATGCAGAATAACCTGGGTCGTGTGCTGCGCCC
GATCCGTTCGGCGGTGACCGGTGACTTCTATGCCGAGAGCCAGTTTGCTGGCGATATCGA
AATCGGTCAGCCCCAGACCCGTTCAGCGGCCTCTGCCCAGTTGCGTAACGC--CTCTGCT
GAAGG----TGTGGCTCTGACCGGTGTGGATCTAGA-CAGCGA--------------GGC
CCTTGCCAACGAAGGGTTTGGCAATGTATCCCTGACCATAGTTCCGGTTCAATAA-----
------------------------------------------------------------
------------------------------------------------------------
------------------------------------------------------------
------------------------------------------------------------
------------------------------------------------------------
------------------------------------------------------------
------------------------------------------
>A.dhakensis_CIP107500-aer
------------------------------------------------------------
------------------------------------------------------------
------------------------------------------------------------
------------------------------------------------------------
------------------------------------------------------------
------------------------------------------------------------
------------------------------------------------------------
------------------------------------------------------------
------------------------------------------------------------
------------------------------------------------------------
------------------------------------------------------------
------------------------------------------------------------
------------------------------------------------------------
------------------------------------------------------------
------------------------------------------------------------
-ATGATGAATAAAATAATAACAGTCAATCTGGTGCTGTTGG---CATCTTCATTGATGCT
CGTCCAGGCCCAGGCGGCTGAGCCAGTCTATCCTGACCAGGTCAAATGGTTCGGTCTGGG
GGAGGGAGTCTGTGCCAGCAGCTATCGCCCCCTTACCCGTGATGAAGCCATGAGCATCAA
GGGCAATCTGGTCAGCCGTATGGGACAGTGGCAGATTACCGGGCTGGCCAATCGCTGGGT
GATCATGGGACCTGGATATAATGGAGAAATAAAACAGGGAACGGCGGGTGAAACATGGTG
TTACCCCAACGCCCCTATCTCTGGAGAAATTCCTTCCCTCTCCGCATGGAATATTCCGGC
AGGTGATGAAGTCGATGTGCAATGGCGAATGGTGCATGACAAAGATTATTTCATCAAACC
TGTGAGCTATCTTGCCCACTATTTGGGATACGCCTGGGTGGGCGGGAATCATAGCCCCTA
TGTCGGGGAAGATATGGATGTGACCAGGCTCAGCGATGGCTGGTTGATAAAGGGAAATAA
TGATGGTGGTTGCTCTGGATACCGTTGTGGGGAGAAAAGTTCCATCAAGGTGAGCAACTT
CTCGTACACGCTGGAGCCGGATTCCTTCAGTCATGGCCAGGTTACCGAGAGTGGCAAACA
GCTGATCAAGACCATCACCGCCAATGCGACCAACTACACGGATCTGCCTCAG---CAGGT
GGTGGTTACCCTTAAGTATGACAAGGCCACCAACTGGTCCAAGACGGATACCTACAGTCT
CAGCGAGAAGGTCGGCATCAAGAAGACGTTCCAGATCCCGCAGGTTTCCAGCACTGAATA
CTCGGTCGAGATTTCTTCAACCCAGAGCTGGGCCGAACAGAAGGGGGGAGCGACCACCGA
GACCGTGTCGGTCGAGGCTCGCCCCACTGTGCCACCCCACTCCAGCGTGCCGGTGCGCGT
CGCTCTCTACAAGTCCAACATCTCCTACCCCTATGAGTTCAAGGCCGAGGTGAATTATGA
CCTGACCATGAAGGGGTTCCTGCGCTGGGGAGGCAATGCCTGGTACACCCATCCGACCAA
TCGTCCGACCTGGGAACATACCTTTGCCGTTGGCCCGTTCCGCGACAAGGCCAGCAGCAT
CCGTTATCAGTGGGACAAACGCTACATCCCGGGTGAAGTGAAGTGGTGGGACTGGAACTG
GACCATCGGCGAGTATGGCCTGTCGACCATGCAGAATAACCTTGGCCGCGTGTTGCGTCC
GACCCGTTCGGCCGTGACCGGCGACTTCTATGCCGAAAGCCAGTTTGCCGGCGATATCGA
GATTGGGCAGCCCCAGACTCGCGCCGCAGCGGCTGTTCAGCAACGAAGCGCTTCTGCCGA
AGGGGT------GGCTCTCACCGCTCTGGAACTGGA---------------TCAGGATAC
GCTTGCCAGCGAAGGCTTTGGCAATGTGACCCTGACCATTACTCCAGCTCAATAA-----
------------------------------------------------------------
------------------------------------------------------------
------------------------------------------------------------
------------------------------------------------------------
------------------------------------------------------------
------------------------------------------------------------
------------------------------------------
>A.dhakensis_CECT7289-aer
------------------------------------------------------------
------------------------------------------------------------
------------------------------------------------------------
------------------------------------------------------------
------------------------------------------------------------
------------------------------------------------------------
------------------------------------------------------------
------------------------------------------------------------
------------------------------------------------------------
------------------------------------------------------------
------------------------------------------------------------
------------------------------------------------------------
------------------------------------------------------------
------------------------------------------------------------
------------------------------------------------------------
-ATGATGAATAAAATAATAACAGCCAATCTGGCGCTGTTGG---CATCTTCATTGATGCT
CGTCCAGGCCGAGGCGGCTGAGCCAGTCTATCCTGACCAGGTTAAATGGTTCGGTCTGGG
GGAGGGGGTCTGTGCCAGCGGCTATCGCCCCCTTACCCGTGATGAAGCCATGAGCATCAA
GGGCAATCTGGTCAGCCGTATGGGACAGTGGCAGATTACCGGGCTGGCCAATCGCTGGGT
GATCATGGGACCTGGATATAATGGAGAAATAAAACAGGGAACGGCGGGTGAAACATGGTG
TTACCCCAACTCCCCTATCTCTGGAGAAATTCCTTCCCTCTCCGCATGGAATATTCCGGC
AGGTGATGAAGTCGATGTGCAATGGCGAATGGTGCATGACAAAGATTATTTCATCAAACC
TGTGAGTTATCTTGCCCACTATTTGGGATACGCCTGGGTGGGCGGGAATCATAGCCCCTA
TGTCGGGGAAGATATGGATGTGACCAGGCTCAGCGATGGCTGGTTGATAAAGGGAAATAA
TGATGGTGGTTGCTCTGGATACCGTTGTGGGGAGAAAAGTTCCATCAAGGTGAGCAACTT
CTCGTACACGCTGGAGCCGGATTCCTTCAGTCATGGCCAGGTTACCGAGAGTGGCAAACA
GCTGATCAAGACCATCACCGCCAATGCGACCAACTACACGGATCTGCCTCAG---CAGGT
GGTAGTTACCCTTAAGTATGACAAGGCCACCAACTGGTCCAAGACGGATACCTACAGTCT
CAGCGAGAAGGTCGGCATCAAGAAGACGTTCCAGATCCCGCAGGTTTCCAGCACTGAATA
CTCGGTCGAGATTTCTTCAACCCAGAGCTGGGCCGAGCAGAAGGGGGGAGCGACCACCGA
GACCGTGTCGGTCGAGGCTCGTCCCACTGTGCCACCCCACTCCAGCGTGCCGGTGCGCGT
CGCGCTCTACAAGTCCAACATCTCCTACCCCTATGAGTTCAAGGCCGAGGTGAATTATGA
CCTGACCATGAAGGGGTTCCTGCGCTGGGGAGGCAATGCCTGGTACACCCATCCGACCAA
TCGTCCGACCTGGGAACATACCTTTGCCGTTGGCCCGTTCCGCGACAAGGCCAGCAGCAT
CCGTTATCAGTGGGACAAACGCTACATCCCGGGTGAAGTGAAGTGGTGGGACTGGAACTG
GACCATCGGCGAGTATGGCCTGTCGACCATGCAGAGCAACCTTGGCCGCGTGTTGCGTCC
GACCCGTTCGGCCGTGACCGGCGACTTCTATGCCGAAAGCCAGTTTGCCGGCGATATCGA
GATTGGGCAGCCCCAGACTCGCGCCGCAGCGGCTGTTCAGCAACGAAGCGCTTCTGCCGA
AGGGGT------GGCTCTCACCGCTCTGGAACTGGA---------------TCAGGATAC
GCTTGCCAGCGAAGGCTTTGGCAATGTGACCCTGACCATTACTCCAGCTCAATAA-----
------------------------------------------------------------
------------------------------------------------------------
------------------------------------------------------------
------------------------------------------------------------
------------------------------------------------------------
------------------------------------------------------------
------------------------------------------
>A.australiensis_CECT8023_act
------------------------------------------------------------
------------------------------------------------------------
------------------------------------------------------------
------------------------------------------------------------
------------------------------------------------------------
------------------------------------------------------------
------------------------------------------------------------
------------------------------------------------------------
------------------------------------------------------------
------------------------------------------------------------
------------------------------------------------------------
------------------------------------------------------------
------------------------------------------------------------
------------------------------------------------------------
------------------------------------------------------------
----atgaatagcataattaccgccaatctggcgtttttggcatcttcactgatgctcgc
---tcaggtgcaggcggctgaacctgtctatcctgatcaggtcaagtgggcgggtcttgg
cacgggcgtctgtgccagtggataccgtcctctgacccgcgatgaagccatgagtatcaa
gggtaatctggtcagccgtatggggcagtggcagatcaccggattagccaataactgggt
gattatgggatcgggatatagtggcgaaatcaagcagggcagcgctggagaaacctggtg
ctatcccaatacacctgtttccggagaaataccgacactctcaatatggaatattccggc
gggtgatgaagtcgatgtgcaatggcggctggtccatgataatgattattttatcaagcc
ggtcagttatctcgcccattatttggggtacgcctgggtaggtggaaatcatagccccta
tgtcggtgaagatatggatgtaaccagactgagtgatggctggctgataaagggaaataa
tgacggcggctgctccggatatcgttgcggggagaagagttccatcaaggtaagcaactt
ctcgtatactctggagcctgactccttcagtcacggtcaggtcaccgagagtgacaagca
gctggtcaagaccatcacggccaatgcgactaactatacggatctgccccag---caggt
ggtggtgaccctgaagtacgacaaggccaccaactggtcgaagaccgacacctacagcct
gagcgagaaggtaaccaccaagaacaagttccagtggccactggtgggtgagaccgaact
ggccatcgagatcgctgcgagccagagctgggcttcccaacacggaggctcgacgaccga
gaccgtctcggttgaagcgcgtcccacggtgccgccgcactccagcctgccggtgcgggt
tgccctctacaagtccaacatctcctacccctacgagttcaaggccgaagtcaattatga
cctgaccatgaagggcttcctgcgctggagcggtaatgcctggtatacccatccgactga
tcgccccaccagagagcacacttttgccatcggcccgttccgcgacaaggagcgcagcat
ccgctaccagtgggacaagcgttatatcccgggtgaagtgaagtggtgggactggaactg
gaccattagcgagaatggcttatcgaccatgcagaataacctgggtcgtgtgctgcgccc
gatccgttcggcggtgaccggtgacttctatgccgagagccagtttgccggcgatatcga
aatcggtcagccccagacccgttccgcgaaggctgcccagttgcgtaacgc--ctctgct
gaagg----tgtggcgcttaccggcgtggatctgga-cagcgag--------------gc
ccttgccaacgaagggtttggcaatgtatccctgaccatagttccggttcaataa-----
------------------------------------------------------------
------------------------------------------------------------
------------------------------------------------------------
------------------------------------------------------------
------------------------------------------------------------
------------------------------------------------------------
------------------------------------------
>A.bestiarum_CECT4227_act
------------------------------------------------------------
------------------------------------------------------------
------------------------------------------------------------
------------------------------------------------------------
------------------------------------------------------------
------------------------------------------------------------
------------------------------------------------------------
------------------------------------------------------------
------------------------------------------------------------
------------------------------------------------------------
------------------------------------------------------------
------------------------------------------------------------
------------------------------------------------------------
------------------------------------------------------------
-------------------------------atgcatgtcaatgttcaatatattggggt
tgctatgcaaaaattaaaactaactggcttgtcattaatcatatccggcctgctgatggc
---acaggcgcaagcggctgagcccgtctatccagaccagcttcgcttgttttcattggg
ccaaggggtctgtggcgacaagtatcgccccgtcaatcgagaagaagcccagagtgttaa
aagcaatattgtcggcatgatgggacaatggcaaataagcgggctggccaacggatgggt
cattatggggccgggttataacggtgaaataaaaccagggacagcgtccaatacctggtg
ttatccgaccagtcctgttaccggtgaaataccgacactgtctgccctggatattccaga
tggtgacgaagtcgatgtgcagtggcggctggtacacgacagtgcgaatttcatcaaacc
aaccagctatctggcccattacctcggttatgcctgggtgggcggcaatcacagccaata
tgtcggtgaagacatggacgtgacccgtgatggcgatggctgggtgatccgtggcaacaa
tgacggcggctgtgacggctatcgctgtggtgacaagaccgccatcaaggtcagcaactt
cgcctataacctggatcccgacagcttcaagcatggcgatgtcacccagtccgaccgcca
gctggtcaagacagtggtgggctgggcggtcaacgacagcgacaccccccaatccggcta
tgacgtcaccctgcgctacgacacagccaccaactggtccaagaccaacacctatggcct
gagcgagaaggtgaccaccaagaacaagttcaagtggccactggtgggggaaaccgaact
ctccatcgagattgctgccaaccagtcctgggcgtcccagaacgggggctcgactaccac
ctccctgtctcagtccgtgcgaccgactgtgccggcccgctccaagatcccggtgaagat
cgagctctacaaggccgacatctcctatccctatgagttcaaggccgatgtcagctatga
cctgaccctgagcggcttcctgcgctggggcggcaacgcctggtatacccatccggacaa
ccgtccgaactggaaccacaccttcgtcataggtccgtacaaggacaaggcgagcagcat
tcgctaccagtgggacaagcgttacatcccgggtgaagtgaagtggtgggactggaactg
gaccatacagcagaacggtctgtctaccatgcagaacaacctggccagagtgctgcgccc
ggtgcgggcggggatcaccggtgatttcagtgccgagagccagtttgccggcaacataga
gatcggtgcccccgtgccgcttgcggctgacagcaaggtgcgtcgtgctc-----gcagt
gttga----cggcgctggtcagggcctgaggctgga-gatcccgctcga--tgcgcaaga
gctctccgggcttggcttcaacaacgtcagcctcagcgtgacccctgctgccaatcaata
a-----------------------------------------------------------
------------------------------------------------------------
------------------------------------------------------------
------------------------------------------------------------
------------------------------------------------------------
------------------------------------------------------------
------------------------------------------
>A.diversa_CECT4254_act
------------------------------------------------------------
------------------------------------------------------------
------------------------------------------------------------
------------------------------------------------------------
------------------------------------------------------------
------------------------------------------------------------
------------------------------------------------------------
------------------------------------------------------------
------------------------------------------------------------
------------------------------------------------------------
------------------------------------------------------------
------------------------------------------------------------
------------------------------------------------------------
------------------------------------------------------------
------------------------------------------------------------
-------------------------------------atgatctccaccgccctgatcgc
---gcaggcccaggctgcggagcctgtctatcccgatcagctgcgtctcttttcccttgg
tgaagaggtatgcggcgaaaattatcgcccgattaaccgggaagaagcgcagagtgtccg
gaataatattgtggccatgatgggccaatggcaaatcagtggattagccaatggctgggt
cattatgggccccggatataatggcgaaattaaaccaggcaaggcctataatacctggtg
ttacccgaccagtccggtcacgggtgaaatacctgttctgcctgcgctgaatattccaga
cggagatgaagtcgacgtgcaatggcgtctggtacacgacagtgccaatttcatcaaacc
ggccagctacctggcccactatctcggctacgcctgggtgggagggaaccacagccagta
cgtgggcgaggacatggacgtgacccaggacggtgacggctggctgatccgcggcaacaa
cagcggcggctgcgacggttatcgctgcggcgagaagagcagcatccgggttagcaactt
cgcctacaccctggatcccgagagcttcagccacggtgacgtgacccagtcagaccgcac
cctggtcaagacggtggtgggctgggcggtaaacgacagcgacaccccccagtcgggtta
tgacgtgaccctgcgttacgacacggccaccaactggtccaagaccaacacctatggcct
gagcgagaaggtctcgaccaagaacaagttcaagtggccgctggtgggcgagacagagct
ctccatcgagattgccgccaaccagtcctgggcctcccaaaacggcggggcaaccaccac
ctcgctctcccagtcggtgcgcccgaccgtgcctgcccactccaggatcccggtgaagat
cgagctctacaaggcgaacatctcctacccctacgagttcaaggccgatgtcagctacga
catgaccctgaacggcttcctgcgctggggcggcaacgcctggtatacccatccggacaa
ccggccgacctggagtcacaccttcgtcatgggaccgttcaaggacaaggcgagcagcat
tcgttaccaatgggacaagcgttacatcccgggtgagatgaagtggtgggactggaactg
gaccatacagcagaacggtctcgacaccatgaagagctccctggccaaggtactgcgccc
ggtgcgcgccagcatcacgggtgacttccatgccgagagccagttcgccggtaacatcga
gatcggtgcgcccgtgcccatcggtggcgacagcaaggtgcgccgtgccc-----gtagc
gtgga----cggtgccaagaccgggctcaagctgga-catcccgctcga--tgcccagga
gcttgccgagctgggcttcgagaatgtcactctctcggtgaccccggctcgcaattaa--
------------------------------------------------------------
------------------------------------------------------------
------------------------------------------------------------
------------------------------------------------------------
------------------------------------------------------------
------------------------------------------------------------
------------------------------------------
>A.enteropelogenes_CECT4255_act
------------------------------------------------------------
------------------------------------------------------------
------------------------------------------------------------
------------------------------------------------------------
------------------------------------------------------------
------------------------------------------------------------
------------------------------------------------------------
------------------------------------------------------------
------------------------------------------------------------
------------------------------------------------------------
------------------------------------------------------------
------------------------------------------------------------
------------------------------------------------------------
------------------------------------------------------------
------------------------------------------------------------
----atgaaagcactcaaaataacaggcttgtcattaatcatttccgccacgctggccgc
---ccagaccaatgctgcagagcccatctatcctgaccagctgcggctgttctctcttgg
ggaagatgtctgcggtactgattatcgtccaattaaccgggaagaagcacagagtgtccg
gaataatattgtggccatgatggggcagtggcaaatcagtgggttggccaataactgggt
tattcttgggccaggttataacggtgaaataaaaccgggtaaagcatcgacaacctggtg
ttatcccactcgtcccgccacggcagaaatacctgtattgcccgccttcaatattcctga
cggcgatgcggtggatgtgcaatggcgtatggttcacgacagcgccaatttcatcaagcc
ggtgagttatctggcccactatctgggctatgcctgggtcggaggcgatcacagccagtt
tgtcggggatgacatggacgtgatccaggagggggacgactgggtgctgcgtggcaacga
cggcgggaaatgcgacggctatcgctgcaacgagaagagcagcatccgggtcagcaactt
cgcctataccctggatccgggcagcttcagccacggcgacgtgacccagtcagagcgtac
cttggtccacaccgtggtgggttgggcgaccaacatcagcgacacgccccagtccggtta
cgacgtgactctgaactacaccaccatgagcaactggtccaagaccaacacctatggcct
gagcgagaaggtctcgaccaagaacaagttcaagtggccgcttgtgggggaaaccgaggt
ctccatcgagattgccgcgaaccagtcctgggcctcccagaacggaggggccgtcaccac
ggcgttgtcccagtcggtacgtccggtcgtgcccgcccgctcccgggtaccggtgaagat
cgagctctacaaggcgaacatctcctatccctatgagttcaaagcggatatgagctatga
cctgaccttcaacggctttctgcgctggggtggcaatgcctggcatacccatcccgagga
tcgtccgaccctgagtcacaccttcgccatcggtccgttcaaagacaaggcgagcagcat
ccgttaccagtgggacaagcgctacctccctggcgagatgaagtggtgggactggaactg
ggccatccagcagaacggcctcgccaccatgcaggacagcctggccagagtactgcgccc
ggttcgcgccagcatcacgggtgacttccgtgccgagagccagttcgccggcaatatcga
gatcggcaccccggtgccgcttggcagcgacagcaaggtacgccgtaccc-----gcagc
gtgga----cggtgccaataccgggctcaagctgga-catcccgctgga--tgcccagga
gcttgccgagctgggcttcgagaatgtcacgctctcggtgactccggctcgcaattaa--
------------------------------------------------------------
------------------------------------------------------------
------------------------------------------------------------
------------------------------------------------------------
------------------------------------------------------------
------------------------------------------------------------
------------------------------------------
>A.eucrenophila_CECT4224_act
------------------------------------------------------------
------------------------------------------------------------
------------------------------------------------------------
------------------------------------------------------------
------------------------------------------------------------
------------------------------------------------------------
------------------------------------------------------------
------------------------------------------------------------
------------------------------------------------------------
------------------------------------------------------------
------------------------------------------------------------
------------------------------------------------------------
------------------------------------------------------------
------------------------------------------------------------
------------------------------------------------------------
----atggataaactaaaaataacgggtttggcgttgaccatttcgacgctgttgatgag
---ccaggcccatggggccgagcctgtctatcctgatcagctgcgtctcttctcgctcgg
gaaagaggtgtgtggggccaactatcgtccgattaatcgggaagaggcgcagagtgtccg
caataatattgtgggcatgatgggtcaatggcaaataagtggattggccaataattgggt
gatcatggggtcgggctataacggtgaaataaaacccggttcggcctcggatacctggtg
ttatccgaccaatccggtcaccagtgaaatacccgtattgcctgcgctgaatattccaga
cggggatgaagtggacgtgcaatggcggctggtgcatgacagcgccaatttcatcaagcc
ggccagctacctcgcccattatctcggctatgcctgggtcggtggcgaccacagccccta
cgtgggtgaggacatggacgtgactcaggacggcgacagctggctgatccgcggcaataa
cggcggcggctgcgacggctatcgctgcggcgagaagagcagcatccgggtcagcaactt
cgcctacaccctggatcccgagagcttcagccacggcgaggtgacccagtccgatcgcac
cctgatcaagacggtggtgggttgggccgtcaacgacagcgacacgccccagtccggcta
tgacgtgaccctgcgctacgacacggctaccaactggtccaagaccaacacctatggcct
gagcgagaaggtctccaccaagaacaagttcaagtggccgctggtgggtgagaccgaact
ctccatcgagatcgctgcgaaccagtcctggtcctcccagaacgggggcaccaccaccac
ctcgctctcccagtcggcgcgcccgaccgtgcccgcccgctcgaagatcccggtgaagat
cgagctctacaaggcgaacatctcctacccctacgagttcaaggcggatgtgagctatga
ccttgcccttaacggtttcctgcgctggggcggcaacgcctggcacacccatccggacaa
ccggccgacctggaaccacagcttcgtcatcggtccgttcaaggacaaggcgagcagcat
ccgctaccagtgggacaagcgttacatcccgggtgaggtgaagtggtgggactggaactg
gaccatacagcagaacggtgccgacaccatgaagaatgccctggccagggtgctgcgccc
ggtgcgcgccagcatcacgggggacttccatgccgagagccagttcgccggcaacatcga
gataggtgcgcccgtgcccatcggcggcgacagcaaggtgcgtcgtgccc-----gcagc
gtcga----tggccaggcaaccggcctgcgcctgga-gatcccgctgga--tgccaacga
gctctccgcactgggcttcgacaacgtccagatcgagctgcaacccgctaccgacaagtg
a-----------------------------------------------------------
------------------------------------------------------------
------------------------------------------------------------
------------------------------------------------------------
------------------------------------------------------------
------------------------------------------------------------
------------------------------------------
>A.jandaei_CECT4228_act
------------------------------------------------------------
------------------------------------------------------------
------------------------------------------------------------
------------------------------------------------------------
------------------------------------------------------------
------------------------------------------------------------
------------------------------------------------------------
------------------------------------------------------------
------------------------------------------------------------
------------------------------------------------------------
------------------------------------------------------------
------------------------------------------------------------
------------------------------------------------------------
------------------------------------------------------------
------------------------------------------------------------
-atgatgaataaattaataacagccaatcttgcgctgtttg---catcttcattgatgct
tattcaggctcaggcggctgaacccgtctaccctgaccaggttaagtggtatggtctggg
agaaggggtctgcgccagtggctatcggcctcttacccgcgatgaagccatgagtatcaa
gggcaatctggttggtcgcatgggccaatggcagattaccggactggccaatcgctgggt
catcatgggctctggatataacggggaaataaaacagggaacggcaggggaaacatggtg
ttatcccacatcgccgatatctggcgaaattccatctctctctgcctggaatattcctgc
tggtgatgaagttgatgtgcaatggcgaatggtgcatgacaatgattactttattaagcc
ggtaagttatctcgcccattatttgggatatgcctgggtaggcggcaatcacagccccta
tgtaggcgaagatatggatgtcaccagactgagcgatggctggttgattaagggtaacaa
tgacggtggctgctccggatatcgttgcggagagaagagctccatcaaggtaagcaactt
ctcatataccctggagccggactcctttacccacggccaggtcaccgagagtggcaagca
gctggtcaagatgatcactgccaatgcgaccaactacacggatctgccccag---caggt
ggtggtgaccctgaagtatgacaaggctaccaactggtcgaaaaccgacacctacagtct
cagcgagaaggtcggcatcaaaaagacgttccagatcccgcaggtttccagcactgaata
ttcggtcgagatttcttctacccagagctgggccgagcagaagggtggctcgaccaccga
gaccgtctcggtcgaggcgcgtccgacggtgccgccgcactccagcgtgccggtgcgggt
tgccctctacaagtccaatatctcatacccctatgagttcaaggccgaggtcaactatga
cctgaccatgaaggggttcctgcgctggggcggcaatgcctggtatacccatccgaccaa
tcgccccacctgggaacacacctttgccatcggcccgttccgcgacaaggccagcagcat
ccgttaccagtgggacaaacgctatatcccgggtgaagtgaagtggtgggactggaactg
gaccatcagcgagtatggcttgtcgaccatgcagagcaaccttggtcgcgtgctgcgccc
gatccgctcggcggtgaccggtgacttctatgccgagagccagtttgccggcgacatcga
gattggtcagccccagagcggttccacgaaggctgcccagttgcgcagcgcctctgccga
aggggt------tgccctcaccgcgctggagctgga---------------tcaggcgac
gctcgccagcgaagggtttggcaatgtgaccctcaccgtgactccggtgcaataa-----
------------------------------------------------------------
------------------------------------------------------------
------------------------------------------------------------
------------------------------------------------------------
------------------------------------------------------------
------------------------------------------------------------
------------------------------------------
>A.molluscorum_CIP108876_act
------------------------------------------------------------
------------------------------------------------------------
------------------------------------------------------------
------------------------------------------------------------
------------------------------------------------------------
------------------------------------------------------------
------------------------------------------------------------
------------------------------------------------------------
------------------------------------------------------------
------------------------------------------------------------
------------------------------------------------------------
------------------------------------------------------------
------------------------------------------------------------
------------------------------------------------------------
-------------------------------atgcatgtcaatgttcaatatatcggggt
tgctatgcgaaaattaaaaataactggcttgtcattcatcatgtccggcctgctgatggc
---acaggctcaagcggcagagcccgtctatccagatcagctacgcttgttttcattggg
ccaggaggtctgtggcgacaggtatcgccctatcaatcgcgaagaggctcaaagcgttaa
aagcaatattgtcaatatgatggggcaatggcaaataagcgggcttgccaacggctgggt
cattatggggccggggtataatggtgaaataaaaccaggggcagcatccaatacctggtg
ttatccgaccagccctgtcacaggtgaaataccggctttatccgccttggatattccaga
tggtgatgaaatagacgtgcaatggcgactggtacatgacagcgctaatttcatcaaacc
aaccagttatctggccaactatcttggctatgcctgggtgagcggcaatcacagtcaata
tgtcggtgaagacatggatgtgacccgtgatggcgatggctgggtgatccgtggcaacaa
tgatggtggctgtgacggctatcgctgtggcgagaagagcagcatccgggtcagcaactt
cgcctatcacctggatcctgacagcttcaagcatggcgatgtcacccagtctgaccgcca
gctggtcaagactgtggtgggctgggcggtcaacgacagcgacaccccccaatccggcta
tgacgttaccctgcgctacgacaccgccaccaactggtccaagaccaacacctatggcct
gagcgagaaggtgaccaccaagaacaagttcaagtggccgctggtgggggaaaccgagct
ctccatcgagattgccgccaaccagtcctgggcgtcccagaatgggggctcgaccaccac
ctctttgtcccagtccgtgcgcccgactgtgccggcccgctccaagatcccggtgaagat
agagctctacaaagccgacatctcctacccctacgagttcaaggccgatgtcagctatga
cctgaccctgagcggtttcctgcgctggggcggcaacgcctggcatacccatccggataa
ccgtccgaactggaaccacaccttcgtcataggtccgtacaaggacaaggcgagcagcat
tcgttaccagtgggacaagcgttacatcccgggtgaagtgaagtggtgggactggaactg
gaccatacagcagaacggtctgcctaccatgcagaataacctggctagggtgctgcgccc
ggtgcgggcggggatcaccggcgatttcagtgccgagagccagtttgccggcaacatcga
gatcggcgctcccgtgccgctcgcggctggcagcaaggtgcgccgtgctc-----gcagt
gtgga----cggtggtgctccgggcctgagactgga-gatcccgcttga--tacgcagga
gctctccgggcttggcttcaacaatgtcagcctcagcgtgacccctgccaccaatcaata
a-----------------------------------------------------------
------------------------------------------------------------
------------------------------------------------------------
------------------------------------------------------------
------------------------------------------------------------
------------------------------------------------------------
------------------------------------------
>A.piscicola_LMG24783_act
------------------------------------------------------------
------------------------------------------------------------
------------------------------------------------------------
------------------------------------------------------------
------------------------------------------------------------
------------------------------------------------------------
------------------------------------------------------------
------------------------------------------------------------
------------------------------------------------------------
------------------------------------------------------------
------------------------------------------------------------
------------------------------------------------------------
------------------------------------------------------------
------------------------------------------------------------
-------------------------------atgcatgtcaatgttaaatatattggggt
tgctatgaaaaaattaaaactaactggcttgtcattaatcatatccggcctgctgatggc
---acaggtgcaagcggctgagcccgtctacccagaccagctccgcttgttttcattggg
ccaagaggtctgtggcgacaagtatcgccccgtcaatcgagaagaggcgcagagcgttaa
aagcaatattgtcggcatgatggggcaatggcaaataagcgggcttgccaatggctgggt
cattatggggccgggttataacggtgagataaaaccaggaacagcatccagtacctggtg
ttatccgaccaatcctgttaccggcgaaataccgacgatgtctgccctggatattccaga
tggtgacgaagtagatgtacagtggcggttggtacatgacagtgcgaatttcatcaaacc
aaccagctatctggcccattacctcggttatgcctgggtgggcggcaatcacagccaata
tgtcggtgaagacatggatgtgacccgtgatggcgatggctgggtgatccgtggcaacaa
tgacggtggctgcgatggctatcgctgtggtgacaagacctccatcaaggtgagcaattt
tgcctacaacctggatcctgacagcttcaagcatggcgatgtgacccagtccgaccgtca
gctggtcaagacggtggtgggctgggctatcaacgacagcgacaccccccaatccggcta
tgacgtcaccctgcgctacgacaccgccaccaactggtccaagaccaatacctatggcct
gagcgagaaggtgaccaccaagaacaagttcaagtggccactggtgggggaaaccgaact
ctccatcgagattgcagccacccagtcttgggcgtcccagaacgggggctcgaccaccac
ctccctgtctcagtccgtacgaccgactgtgccggcccgttccaagatcccggtgaagat
cgagctctacaaggccgacatctcctacccctatgagttcaaggccgatgtcagctatga
cctgaccctgagcggtttcctgcgctggggcggcaacgcctggtatacccatccggacaa
tcgtccgaactggaaccacaccttcgtcataggtccgtacaaggacaaggcgagcagcat
tcgttaccaatgggacaagcgttacatcccgggtgaagtgaagtggtgggactggaactg
gaccatacagcagaacggtctgcctaccatgcagaataacctggccagagtgctgcgccc
ggttcgggccgggatcaccggtgatttcagtgccgagagccagtttgccggcaacatcga
aatcggtgctcccgtaccgctcgcggctgacagcaaggtgcgtcgtgctc-----gcagt
gtgga----cggcggtggtcagggtctgagactgga-gatcccgctcga--tgcacaaga
gctctccgggcttggcttcaacaatgtcagcttcagcgtgacccctgttgccaacctata
a-----------------------------------------------------------
------------------------------------------------------------
------------------------------------------------------------
------------------------------------------------------------
------------------------------------------------------------
------------------------------------------------------------
------------------------------------------
>A.popoffii_CIP105493_act
------------------------------------------------------------
------------------------------------------------------------
------------------------------------------------------------
------------------------------------------------------------
------------------------------------------------------------
------------------------------------------------------------
------------------------------------------------------------
------------------------------------------------------------
------------------------------------------------------------
------------------------------------------------------------
------------------------------------------------------------
------------------------------------------------------------
------------------------------------------------------------
------------------------------------------------------------
------------------------------------------------------------
----atgacaaaattaaaactaactggcttgtcattaatcatgtctggcctgctgatggc
---gcaggttcaagcggcagagcccgtctatccagaccagcttcgcttgttttcattggg
tcaagaggtctgtggcgacaagtatcgccccgtcaatcgagaagaggcgcagagcgttaa
aagcaatattgtcggcatgatgggacaatggcaaataagcgggctggccaatggctgggt
cattatggggccgggttataacggcgaaataaaaccaggaacagcgtccaatacctggtg
ttatccgaccaatcctgctaccggagaaataccaaatctgtctgccctggatcttccaga
tggtgatgaagtcgatgtgcaatggcggctggtacatgacagtgcgaatttcatcaaacc
aatcagttatctggcccattatctcggctatgcctgggtaggggggaatcacagtcaata
tgtcggtgaagacatggatgtgacccgtgatggcgatggctgggtgatccgtggcaacaa
tgacggtggctgtgacggctatcgctgtggtgacaagacctccatcaaggtgagcaattt
tgcctacaacctggatcctgacagtttcaagcatggcgatgtgacccagtctgaccgcca
actggtcaagaccgtagtggggtgggctatcaacgacagcgacacgcctcaatccggtta
tgacgttaccctgcgctacgacactgccaccaactggtccaagaccaacacctatggctt
gagcgagaaggtgaccaccaagaacaagttcaagtggccgctggtgggggaaaccgagct
ctccatcgagattgctgcaaaccagtcctgggcctcccagaacgggggctcgaccaccac
ctctttgtcccagtctgtgcgcccgacagtaccggcccactccaagatcccggtgaagat
agagctctacaaggccgacatctcctacccctacgagttcaaggccgatatcagctatga
cctgaccctgagcggcttcctgcgctggggcggcaatgcctggtatacccatccggacaa
ccgtccgaactggaaccacaccttcgtcatagggccatacaaggacaaggccagcagtat
ccgttaccagtgggacaagcgttatatcccgggggaagtgaagtggtgggattggaactg
gaccatacagcagaatggtctgcctaccatgcagaataacctggccagggtgctgcgccc
ggctcgggccgggatcacaggtgatttcagtgccgagagccagtttgccggcaacatcga
aatcggcgctcccgtgccggtcgctgccgccagccactcgagccgtgctcg--caacctg
----------ggtgccggtcagggtctgagactgga-tatcccgctcga--tgcacaaga
gctctccgggcttggcttcaacaatgtcagcctcagtgtgacccctgctaccaaccaata
a-----------------------------------------------------------
------------------------------------------------------------
------------------------------------------------------------
------------------------------------------------------------
------------------------------------------------------------
------------------------------------------------------------
------------------------------------------
>A.salmonicida_CIP103209_act
------------------------------------------------------------
------------------------------------------------------------
------------------------------------------------------------
------------------------------------------------------------
------------------------------------------------------------
------------------------------------------------------------
------------------------------------------------------------
------------------------------------------------------------
------------------------------------------------------------
------------------------------------------------------------
------------------------------------------------------------
------------------------------------------------------------
------------------------------------------------------------
------------------------------------------------------------
------------------------------------------------------------
----atgaaaaaactaaaaataactggcttgtcattaatcatatccggcctgctgatggc
---acaggcgcaagcggcagagcccgtctatccagaccagcttcgcctgttttcattggg
gcaagaggtctgtggcgacaagtatcgccccgtcaatcgagaagaggcgcagagcgtcaa
aagcaatattgtcggcatgatgggacaatggcaaataagcggactcgccaacggctgggt
cattatggggccggggtataatggtgaaataaaaccaggttcagcgtccagcacttggtg
ctatccgaccaatcctgctaccggagaaataccgactctgtctgctctggatattccaga
tggtgatgaagtagatgtgcaatggcggctggtacatgacagtgctaatttcatcaaacc
aaccagttatctggcccattatctcggctatgcctgggtagggggaaatcacagtcaata
tgtcggcgaagacatggatgtgacccgtgatggcgatggctgggtgatccgtggcaacaa
tgacggtggctgcgatggttatcgctgtggtgacaagacctccatcaaggtgagcaattt
tgcctacaacctggatcctgacagtttcaagcatggcgatgtgacccagtccgaccgcca
actggtcaagactgtggtggggtgggctatcaacgacagcgacacgcctcaatccggtta
tgacgtcaccctgcgctacgacacggccaccaactggtccaagaccaacacctatggcct
gagcgagaaggtgaccaccaagaacaagttcaagtggccgctggtgggggaaaccgagct
ctccatcgagattgctgccaaccagtcctgggcctcccagaacgggggctcgaccaccac
ctctttgtcccagtccgtgcgcccgacagtgccggcccactccaagatcccggtgaagat
agagctctacaaagctgacatctcctacccctacgagttcaaggccgatgtcagctatga
cctgaccctgagcggtttcctgcgttggggcggcaatgcctggtatacccatccggacaa
ccgtccgaactggaaccacaccttcgtcatagggccatacaaggacaaggccagcagtat
ccgctaccagtgggacaagcgttatatcccgggtgaagtgaagtggtcggattggaactg
gaccatacagcagaacggcctgtctaccatgcagaataacctggccagggtgctgcgccc
ggtgcgggccgggatcacaggtgatttcagtgccgagagccagtttgccggcaacatcga
aatcggcgctcccgtgccggtcgctgccgccagccagtcgagccgtgctcg--caacctg
----------agtgccggtcagggtctgagactgga-gatcccgctcga--tgcacaaga
gctctccgggcttggcttcaacaatgtcagcctcagcgtgacccctgctgccaaccaata
a-----------------------------------------------------------
------------------------------------------------------------
------------------------------------------------------------
------------------------------------------------------------
------------------------------------------------------------
------------------------------------------------------------
------------------------------------------
>A.schubertii_CECT4240_act
------------------------------------------------------------
------------------------------------------------------------
------------------------------------------------------------
------------------------------------------------------------
------------------------------------------------------------
------------------------------------------------------------
------------------------------------------------------------
------------------------------------------------------------
------------------------------------------------------------
------------------------------------------------------------
------------------------------------------------------------
------------------------------------------------------------
------------------------------------------------------------
------------------------------------------------------------
-------------------------------atgtatgtcaatgttcaatatattggggt
tgctatgcaaaaactaaaaataactggcttgtcattgatcatatccggcctgctgatggc
---acaggctcacgcggctgaacctgtctaccctgatcaggtcaagttggcgactcttgg
ggcgggcgtctgtgccagtggttatcgtcctctgacccgcgatgaagccatgactatcaa
gggtgctctgaccagccgcatggggcagtggcagattgccgggctggctgaccgctgggt
gattatggggccgggatataatggcgaaatcaaacagggcagttccgtagaaacctggtg
ctatcccaactcaccggtttccggagaaataccaacactcactggctggactattcctgc
gggggatgaggtcgatgtgcaatggcagcttgtcaacgacaaatatttgtttatcaagcc
agtcagttatctcgctgatattttgggatacgcctgggtgggtggaaatcatggcaccta
tgtcggggaggatatggatgttacccgggttggcgatggctggctgatacagggaaataa
tgacggcagctgctccggatatcgttgcggggagaagacctccatcaaggtaagcaactt
ctcatataccctggaacccgactccttcagccatggtcagatcacccagagcagcaagga
gctggtcaagaccatcacggccaaggcgaccaactacacggatctgcctcag---caggt
ggtggtgaccctgaagtacgacaaggccagcaactggtcgaaaaccgatacctacggcat
aagcgagaaggtgagcaccaagaacaagtttaagtggccgctggtgggtgaaaccgaact
gtctatcgagatcgctgcgaaccagagctttgcttcccagaaagggggcgcgacgaccga
gaccgccgcggttgaagcgcgccccacggtgccgcctcactccagcgtgccggtgcggat
tgccctctacaagtccagcatctcctacccctatgagttcaaggccgcaatcaattatga
cctgaccatgaatggcttcctgcgctggggcggtaatgcttggcatacccatccgaatga
tcgccccaccctagagcacacttttgccatcggcccgttccgcgacaaggcgagcagcat
ccgctaccagtggggcaagcgttatattccgggtgaagcgaactggtgggactggaactg
gaccgttggccaggagggcttagagtccatgcagaagcgcctgggtgctgtgctgcgccc
gttcagttcggcggtggtcggtgacttccatgccgagagccagtttgccggcgaaatcga
aaccggtcagcccccaacccgtcagctccagacccgttccgtgtccgtgagggctgccca
gttgcctggcgcctctgctaacggtgtggcactgaccgacgtggatctggacagccaggc
tcttgccaacgaagggtttggcaatgtatccctgaccatagcgccggttaaataa-----
------------------------------------------------------------
------------------------------------------------------------
------------------------------------------------------------
------------------------------------------------------------
------------------------------------------------------------
------------------------------------------------------------
------------------------------------------
>A.sobria_CECT4245_act
------------------------------------------------------------
------------------------------------------------------------
------------------------------------------------------------
------------------------------------------------------------
------------------------------------------------------------
------------------------------------------------------------
------------------------------------------------------------
------------------------------------------------------------
------------------------------------------------------------
------------------------------------------------------------
------------------------------------------------------------
------------------------------------------------------------
------------------------------------------------------------
------------------------------------------------------------
------------------------------------------------------------
----atgaatagaataattaccgctaatctggcgtttttggcatcttcattgatgctcgc
---tcaggtgcaggcggctgaacccgtctaccctgatcaggtcaagtgggccggtctggg
gacgggggtatgtgccagtggttaccgccccctgacccgcgatgaagccatgagtatcaa
gggtaatctggtcagccgcatggggcagtggcagatcaccgggttggccaatcgctgggt
gatcatggggccgggatataatggcgagatcaagcagggcaccgccggagaaacctggtg
ctaccccaattcaccggttgccggagaaataccaacactctctgactggaatattccggc
gggggatgaagtcgatgtgcaatggcggctggttcatgataatgattatttcatcaagcc
ggtcagttatctcgctaattatttgggctacgcctgggtgggggggaatcatagttccta
tgttggggaagatatggatgtcacccggctcggtgatggttggctgataaaaggaaataa
tgacggcggctgttcgggatatcgttgtggggaaaagagctccatcaaggtaagcaactt
ctcatataccctggagtccgacagctttagccacggccaggtgacagagagtgacaagca
gctgatcaagaccattaacgctaatgcgaccaactacaccgacctgccccag---caggt
ggtggtgaccctgaagtacgacaaggccaccaactggtcgaagaccgacacctacagcct
gagcgagaaggtgactaccaagaacaagtttcagtggccgctggtgggtgaaaccgaact
cgccatcgagatcgctgcgagccagagctgggcctcccagaaagggggatcaaccaccga
gaccgtctcggttgaagcgcgccccactgtgccgcctcactccagcctgccggtacgggt
tgcgctctacaagtccaacatctcctacccctacgagttcaaggccgaggttaattatga
cctgaccatgaagggcttcctgcgctggggcggcaatgcctggtatacccatccggagaa
tcgccccacctgggagcacacctttgcagtagggcccttccgcgacaaggcgagcagcat
ccgctaccagtgggacaagcgttatatcccgggtgaagtgaagtggtgggactggaactg
ggccatcagccaatacggcctgtcgaccatgcaaaacaacctgggacgagtgctgcgtcc
gacccgctccagcgttaccggcgacttctacgccgagagccagtttgctggcgatatcga
aatcggtcagccacagacccgctccgcgaaggctttgctgagtagcgattctgccgacga
ggt---------ggcgctcaccggtgtggagctgga---------------caaagagac
ccttgccaatgaaggctttggcgacgtcagtctgaccatagctccggtgcgatag-----
------------------------------------------------------------
------------------------------------------------------------
------------------------------------------------------------
------------------------------------------------------------
------------------------------------------------------------
------------------------------------------------------------
------------------------------------------
>A.tecta_CECT7082_act
------------------------------------------------------------
------------------------------------------------------------
------------------------------------------------------------
------------------------------------------------------------
------------------------------------------------------------
------------------------------------------------------------
------------------------------------------------------------
------------------------------------------------------------
------------------------------------------------------------
------------------------------------------------------------
------------------------------------------------------------
------------------------------------------------------------
------------------------------------------------------------
------------------------------------------------------------
------------------------------------------------------------
----atggataaactaaaaataaccggtctggcgttgaccatttcgacgctgctgatgag
---ccaggcctatggggcagagcccatctatccagaccagctgaagtacttcagccttgg
tagccagcgctgtggtgatgattatcgcgccctgacgcgtaatgaggccatgagtatccg
cagcgatatagtcagcaagatggggcaatggcagatcaccggcctggctgataactgggt
catcatgggctcaggttatagtggtgaaataaagcaaggtagcgcgagcgatacctggtg
ttatcccaagaaaccgataacaggagaaatacctgttttatctgcatggaatattccggc
tggtgatgagatcgatgtgcaatggcgtatggtccatgacaatgattatttcatcaggcc
ggtcagctatcttgcccataatttgggttatgcctgggtcggtggcgatcatagccaata
tgtgggtgaagatatggatatcactcgcgtcagtgatggctggctcatccagggaaataa
tggggggggctgcagtggttatcgctgtggcgagaagacctccatcaaggtgagcaactt
ctcctacaccctggatccgggttcattcagccacggcttggtgactgaaagcggcaagca
gctggtcaagaccatcacagccacggcgaccaactataccgacctgccccag---caggt
ggtggtgactctcaagtacgacaaggcgaccaactggtccaagaccgatacctatggctt
gagtgagaaggtggggatcaagaaaaccttccaaatccctcaggtatccagcaccgaata
ctcggtggaaatatcgtccagccagacctgggctcgtcaagaagggggctcagcaaccga
aacggtatcaatagaagctcgcccgactgtgccgccccattccagtgtaccggtccgggt
tgcattgtataaggccaatgtctcttatccgtatgaattcaaagcggatattaattatga
cctgaccctgaacggcttcctgcgctggggtggcaatgcctggcatacccatccagggga
tcgtccgaccaaggcccataccttcgctatcggtcctttccgtgacaatgccagcagcat
caactaccagtggagcaagcgttacatcccgggtgaagtgaagtggtgggactggaactg
gaccatcagccagcatggcttggcgaacatgcaatctttacttgggcaagtattgcggcc
ggttcgctccaccgtctccggtgatttctatgccgagagccagttcgcaggcgacataga
gatcggtcagccgaaagcgcagaaggtcatggcgctgcgcagagcgaacagtgatgcggt
------------agcgctcaccggcgttgccctcga---------------cacggatga
actggctcaagccgggtttggcaatgtcgagttcaaggtagaacccgccgccggcaagtg
a-----------------------------------------------------------
------------------------------------------------------------
------------------------------------------------------------
------------------------------------------------------------
------------------------------------------------------------
------------------------------------------------------------
------------------------------------------
>A.veronii_CECT4257_act
------------------------------------------------------------
------------------------------------------------------------
------------------------------------------------------------
------------------------------------------------------------
------------------------------------------------------------
------------------------------------------------------------
------------------------------------------------------------
------------------------------------------------------------
------------------------------------------------------------
------------------------------------------------------------
------------------------------------------------------------
------------------------------------------------------------
------------------------------------------------------------
------------------------------------------------------------
------------------------------------------------------------
----atgaatagaataattaccgccaatctggcgtttttggcgtcttcattgatgctcgc
---tcaggtgcaggcggctgaacctgtctaccctgatcaggtcaagtgggcgggtcttgg
cacgggcgtctgtgccagtggttaccgtcctctgacccgtgatgaagccatgagtatcaa
gggtaatctggtcagccgcatggggcagtggcagatcaccgggctggctgatcgctgggt
gattatggggtcgggatataatggcgaaatcaaacagggcactgccggagaaacctggtg
ctatccaaattcaccggtttccggagaaataccaacactctctgactggaatattccggc
aggtgatgaggtcgatgtgcaatggaggcttgtccacgacaatgattattttatcaagcc
agtcagttatctcgcccattatttgggatacgcctgggtgggtggaaatcatagccccta
tgtcggggaagatatggatgttacccgggttggcgatggctggttgataaagggaaataa
tgacggcggctgctccggatatcgttgcggggagaagagctccatcaaggtaagcaactt
ctcatataccctggaacccgactcctttagtcacggccaggtcaccgagagcggcaagca
gctggtgaagaccatcacggccaatgcgaccaactacacggatctgcctcag---caggt
ggtggtgaccctgaagtacgacaaggccaccaactggtcgaagaccgacacctacagcct
gagcgagaaggtgaccaccaagaacaagtttcaatggccgttggtaggtgaaaccgaact
ggccatcgagatcgctgcgagtcagagctgggcttcccagaaagggggctcgacgaccga
gaccgtctcggttgaagcgcgccccacggtgccgcctcactccagcctgccggtgcgggt
tgccctctacaagtccaacatctcctacccctacgagttcaaggccgaggtcaattatga
cctgaccatgaagggcttcctgcgttggggcggcaatgcctggtatacccatccggagaa
tcgccccacctgggagcacacctttgccgtcggcccgttccgcgacaaggcgagcagcat
ccgctaccagtgggacaagcgttatatcccgggtgaagtgaagtggtgggactggaactg
gaccatcagcgagtatggtttgtcgaccatgcagaataacctgggtcgtgtgctgcgccc
gatccgttcggcagtgactggtgacttctatgccgagagccagtttgccggcgatatcga
gattggtcagccccagactcgttccgcgaaggctgcccagctgcgcagtgc--ctctgcc
gatga----ggtggcgcttaccggtgtggatctgga-cagcgaggcc-------------
-cttgccaacgaagggtttggcaacgtatccctgaccatagttccggttcaataa-----
------------------------------------------------------------
------------------------------------------------------------
------------------------------------------------------------
------------------------------------------------------------
------------------------------------------------------------
------------------------------------------------------------
------------------------------------------
>A.veronii_bv.sobria_LMG13067_act
------------------------------------------------------------
------------------------------------------------------------
------------------------------------------------------------
------------------------------------------------------------
------------------------------------------------------------
------------------------------------------------------------
------------------------------------------------------------
------------------------------------------------------------
------------------------------------------------------------
------------------------------------------------------------
------------------------------------------------------------
------------------------------------------------------------
------------------------------------------------------------
------------------------------------------------------------
------------------------------------------------------------
----atgaatagaataattaccgccaatctggcgtttttggcgtcttcattgatgctcgc
---tcaggtgcaggcggctgaacctgtctaccctgatcaggtcaagtgggcgggtcttgg
gacgggcgtctgtgccagtggttaccgtcctctgacccgcgatgaagccatgagtatcaa
gggtaatctggtcagccgcatggggcagtggcagatcaccgggttggctgatcgctgggt
gattatggggccgggatataatggcgaaatcaaacagggcactgccggagaaacctggtg
ctatcccaattcaccggtttcaggagaaataccaacactctctgactggaatattccggc
gggtgatgaggtcgatgtgcaatggcgtcttgtccacgacaatgattattttatcaagcc
agtcagttatctcgcccattatttgggatacgcctgggtaggtggaaatcatagccccta
tgtcggggaagatatggatgttacccgggttggcgatggctggctgataaagggaaataa
tgacggcggctgctccggatatcgttgcggggagaagagctccatcaaggtaagcaactt
ctcatataccctggaacccgactccttcagccatggtcaggtcacagagagcggcaagca
actggtcaagaccatcacggccaatgcgaccaactacacggatctgcctcag---caggt
ggtggtgaccctgaagtacgacaaggccaccaactggtcgaagaccgacacctacagcct
gagcgagaaggtgaccaccaagaacaagtttcagtggccgctggtgggggaaaccgaact
ggctatcgagatcgctgcgagccagagctgggcttcccagaaagggggttcgacgaccga
gaccgtctcggttgaagcgcgccccacggtgccgcctcactccagcctgccggtgcgggt
tgccctctacaagtccaacatctcctacccctacgagttcaaggccgaggtcaattatga
cctgaccatgaagggcttcctgcgttggggcggcaatgcctggtatacccatccggagaa
tcgtccgacctgggagcacacctttgccgtcggcccgttccgcgacaaagcgagcagcat
ccgctaccagtgggacaagcgttatatcccgggtgaagtgaagtggtgggactggaactg
gaccatcagcgagtatggtttgtcgaccatgcagaataacctgggtcgtgtgctgcgccc
gatccgttcggcggtgaccggtgacttctatgccgagagccagtttgccggcgatatcga
aatcggtcagccccagacccgttccgtgaagtctgcccagttgcgcagtgc--ctctgcc
gatga----ggtggcgcttaccggtgtggatctgga-cagcgaggcc-------------
-cttgccaacgaagggtttggcaatgtatccctgaccatagttccggttcaataa-----
------------------------------------------------------------
------------------------------------------------------------
------------------------------------------------------------
------------------------------------------------------------
------------------------------------------------------------
------------------------------------------------------------
------------------------------------------
>A.hydrophila_CECT839_act
------------------------------------------------------------
------------------------------------------------------------
------------------------------------------------------------
------------------------------------------------------------
------------------------------------------------------------
------------------------------------------------------------
------------------------------------------------------------
------------------------------------------------------------
------------------------------------------------------------
------------------------------------------------------------
------------------------------------------------------------
------------------------------------------------------------
------------------------------------------------------------
------------------------------------------------------------
-------------------------------atgtatgtcaatgttcaatatattggggt
tgctatgcaaaaactaaaaataactggcttgtcattgatcatatccggcctgctgatggc
---acaggctcacgcggcagagcccgtctatccagaccagctgcgcctgttctcactggg
ccaggaggtctgtggcgacaagtatcgtcctattactagagaagaagcccagagcgttaa
aagcaatattgtcaatatgatggggcagtggcaaataagcggcctggccaatggctgggt
aataatggggccgggttataacggtgaaataaaaccagggacagcgtccaatacctggtg
ttatccgaccaatcctgttaccggtgaaataccaacgctgtctgccctggatattccaga
tggtgacgaagtcgatgtgcagtggcgactggtacacgacagtgcgaatttcatcaagcc
aaccagctatctggcgcattatctcggttatgcctgggtgggtggcaatcacagccaata
tgtcggtgaagacatggacgtgacccgtgatggcgatggctgggtgatccgtggcaacaa
tgacggcggttgcgaggggtatcgttgtggcgagaagacggccatcaaggtcagcaactt
tgcatacaacctggaccctgacagtttcaaacatggtgacgtgacccagtctgatcgcca
gctggtcaagacggtggtgggctgggcgatcaacgacagcgacaccccgcaatccggtta
tgatgtcaccctacgttacgatactgccaccaactggtccaagaccaatacctatggcct
gagcgagaaggtgaccaccaagaacaagttcaagtggccactggtaggagaaaccgaact
ctccatcgagattgcggccaaccagtcctgggcatcccagaacgggggctctaccaccac
ctccctgtcgcaatccgtgcggccaactgtgccggcccgctccaagatcccggtgaagat
cgagctctacaaggctgacatctcctatccctatgaattcaaggccgatgtcagctatga
cctgacgctgagtggcttcctgcgctggggcggcaatgcctggtatacccatccggacaa
ccgcccgaactggaaccacaccttcgtcatcgggccgtacaaggacaaggcgagcagcat
tcgttaccagtgggacaagcgttacatcccgggtgaagtgaagtggtgggactggaactg
gaccatccagcagaacggcctgtctaccatgcagaacaacctggccagagtgctacgccc
ggtgcgggcggggatcaccggcgatttcagtgccgagagccagtttgccggcaacatcga
gatcggtgctccggtgccgctcgcggcagacagcaaggtgcgtcgtaccc-----gcagc
gtgga----tggcgctgggcagggtctgaggctgga-gattccgctcga--tgcgcaaga
gctctccgggcttggcttcagcaacgtcagcctgagtgtgacgccagctgccaatcaata
a-----------------------------------------------------------
------------------------------------------------------------
------------------------------------------------------------
------------------------------------------------------------
------------------------------------------------------------
------------------------------------------------------------
------------------------------------------
