# Supplementary material for: Genome-driven evaluation and redesign of PCR tools for improving the detection of virulence-associated genes in aeromonads
Source: PLoS One. 2018 Aug 15;13(8):e0201428. doi: 10.1371/journal.pone.0201428 (PMC6093642; doi:10.1371/journal.pone.0201428)
Supplement: S1 Files — (ZIP) [file pone.0201428.s002.zip › Supplemental alignments/Align S10. aexT reverse primers alignment]

>C_RASEXOS-R
------------------------------------------------------------
------------------------------------------------------------
------------------------------------------------------------
------------------------------------------------------------
------------------------------------------------------------
------------------------------------------------------------
------------------------------------------------------------
------------------------------------------------------------
------------------------------------------------------------
------------------------------------------------------------
------------------------------------------------------------
------------------------------------------------------------
------------------------------------------------------------
------------------------------------------------------------
------------------------------------------------------------
------------------------------------------------------------
------------------------------------------------------------
------------------------------------------------------------
------------------------------------------------------------
------------------------------------------------------------
------------------------------------------------------------
------------------------------------------------------------
------------------------------------------------------------
------------------------------------------------------------
------------------------------------------------------------
------------------------------------------------------------
------------------------------------------------------------
------------------------------------------------------------
------------------------------------------------------------
------------------------------------------------------------
------------------------------------------------------------
------------------------------------------------------------
------------------------------------------------------------
------------------------------------------------------------
------------------------------------------------------------
----------CTGAAGATGCGCGGGCTC--------------------------------
------------------------------------------------------------
------------------------------------------------------------
------------------------------------------------------------
------------------------------------------------------------
------------------------------------------------------------
------------------------------------------------------------
------------------------------------------------------------
------------------------------------------------------------
------------------------------------------------------------
------------------------------------------------
>ASA_JF2267_aexT
------------------------------------------------------------
-----------------------------------ACTTTAGTTTTGAGAGTTGCCCTGG
ATTCTATGTGGTCTGGTTGCGGGCGTGCCTGTTACCACCTGCTTAGCTCGTCAGCGGCAG
AGACCAGTTGCTCCAGCTGGTGATGGATCTGGGCGCGATCCAGCTGCTGCAACGGCTGGC
GACTCCACAACACCGGCGTCAGATCGTCGGGGTCAAAACCCAGAACGGGTTTGCAAGGGT
CCTGACTAAACAGGTTTTGCGCGGCGGCCTGGGCGCCGCTAGCTACCTCAAGACGGGTAA
ACATCAGCAGATAGTCGGCTGGGTGCTCGGTCAGGTGGCAGGTCAGTTCGCCGATCTGCA
GGCTGGTGACGCTTTCCTCCTGCTGCGGCTGAGGAAGCGAGAGGGAGAGAAACAGCTGGT
GGATGGCGGCGTGATAAAGAGAGTTCATTGATGGCTCCAGATTGATGATGGCGCCATTAG
AGCAGGTCGCCGCCAGCGGCACTGTTAATGGTGGCTCTCATTTTTTAGCTTTTCGGTCAG
CAGGATGGCGCGCCGCGCTCAGTACAAAAATCGCGACCAATCCCGATAGTCCCTGTTGAT
ACCCTCTCCTAGACTGGCGGCGAAACATCACAAGAAGACAATCATCATGCAGATTCAAGC
AAACACCGTCGGCACACAGGCCGTCGCTCACCACAGTGATGCCACGACCGGAGTTGGCCG
GATGGGTCAGATGGAGGCGCGTCAGGTCGCCACCGGACAAGATGCGATCCTGCTGGGCAG
TCGCAGCGAACCGCAAAAAGGGCAGGGGCTGCTCTCGCGACTGGGGGCCCAGCTGGCCCG
CCCGTTCGTGGCCATCAAAGAGTGGATCAGCAACCTGCTGGGGACGGACAAGCGTGCCGC
TGCGCCGAAGGCGCAAACCGCCGTTTCCCCCGA------GGATCTTCAGCGACTGATGAA
GCAGGCTGCATTTGGTAGCTCGCTGGGTGGCTTCGCCAAGGCGGACGTGTTGAACAACAT
CACAGGCGAACAATTGGGCAAGGATCACGCCAGTCTGGCGACCGGCAATGGCCCCCTGCG
CTCTCTCTGCACCGCGTTGCAGGCCGTTGTCATAGGATCTCAGCAACCGCAACTCCGGGA
GTTGGCTACCGGGCTGCTGGCCCGCCCCATCGCCGGTATCCCGCTCCAGCAGTGGGGGTC
GGTAGGCGGCAAGGTGACCGAGCTGCTCACCAGCGCCCCCCCCGAACTGTTGAAGGAGGC
TATGAGCCAGCTACACACCGCGATGGGTGAAGTTGCCGACCTGCAGCGCGCTGTAAAGGC
AGAAGTTGCTGGCGAACCGGCGCGAAGCGCGACCACAGCGGCCGCTGTGGCGCCGCTCCA
AAGCGGTGAGAGCGAAGTTAACGTTGAGCCTGCCGACAAGGCGCTGGCAGAGGGCTTGCA
GGAGCAATTCGGCCTGGAGGCCGAGCAATATCTGGGTGAACAGCCCCACGGTACTTACAG
CGATGCTGAAGTGATGGCGCTTGGGCTCTACACCAACGGCGAATACCAGCACCTGAATCG
CTCGCTGCGTCAGGAAAAGCAGCTGGATGCAGGGCAAGCGTTGATCGATCAGGGTATGTC
CACCGCTTTTGAGAAAAGTACCCCCACCGAGCAGTTGATCAAGACCTTCCGCGGTACCCA
CGGCGGCGATGCGTTCAACGAGGTGGCAGAGGGGCAAGTCGGTCATGATGTCGCTTATCT
TTCCACCTCTCGGGATCCCAAGGTGGCAACCAACTTTGGTGGTTCAGGCTCCATATCCAC
GATATTTGGCCGCTCGGGGATCGATGTCAGCGACATATCCGTTGAAGGTGACGAGCAGGA
GATCCTCTATAACAAAGAGACTGATATGCGGGTATTGCTCAGTGCCAAAGATGAACGGGG
CGTCACCCGGCGGGTACTGGAAGAGGCCTCGCTGGGGGAACAAAGCGGCCACAGCAAGGG
GCTGCTGGACGGGCTGGATCTGGCAAGAGGAGCGGGCGGTGCCGACAAGCCGCAAGAGCA
AGATATCCGTCTGAAGATGCGCGGGCTCGATTTGGCGTGACCAGATAGCACGAAAGCTTA
TGGGAACGGACACCCTCGGGTGTCCGTTTTTTATGCTGGCGGGAGTGGGGCAGAGGGTGC
TCAGTGCAGGCCGATATGACTTACAGGCTGAC----------------------------
------------------------------------------------------------
------------------------------------------------------------
------------------------------------------------------------
------------------------------------------------------------
------------------------------------------------------------
------------------------------------------------------------
------------------------------------------------------------
------------------------------------------------
>A.salmonicida_ATCC33658_aexT
---------------------------------GATCAACAAAGCGGCGCCTTCGGGCGC
CGTTTTGTTGTAGGTGCCGCTGATGGAAGACCCGTACTTTAGTTTTGAGAGTTGCCCTGG
ATTCTATGTGGTCTGGTTGCGGGCGTGCCTGTTACCACCTGCTTAGCTCGTCAGCGGCAG
AGACCAGTTGCTCCAGCTGGTGATGGATCTGGGCGCGATCCAGCTGCTGCAACGGCTGGC
GACTCCACAACACCGGCGTCAGATCGTCGGGGTCAAAACCCAGAACGGGTTTGCAAGGGT
CCTGACTAAACAGGTTTTGCGCGGCGGCCTGGGCGCCGCTAGCTACCTCAAGACGGGTAA
ACATCAGCAGATAGTCGGCTGGGTGCTCGGTCAGGTGGCAGGTCAGTTCGCCGATCTGCA
GGCTGGTGACGCTTTCCTCCTGCTGCGGCTGAGGAAGCGAGAGGGAGAGAAACAGCTGGT
GGATGGCGGCGTGATAAAGAGAGTTCATTGATGGCTCCAGATTGATGATGGCGCCATTAG
AGCAGGTCGCCGCCAGCGGCACTGTTAATGGTGGCTCTCATTTTTTAGCTTTTCGGTCAG
CAGGATGGCGCGCCGCGCTCAGTACAAAAATCGCGACCAATCCCGATAGTCCCTGTTGAT
ACCCTCTCCTAGACTGGCGGCGAAACATCACAAGAAGACAATCATCATGCAGATTCAAGC
AAACACCGTCGGCACACAGGCCGTCGCTCACCACAGTGATGCCACGACCGGAGTTGGCCG
GATGGGTCAGATGGAGGCGCGTCAGGTCGCCACCGGACAAGATGCGATCCTGCTGGGCAG
TCGCAGCGAACCGCAAAAAGGGCAGGGGCTGCTCTCGCGACTGGGGGCCCAGCTGGCCCG
CCCGTTCGTGGCCATCAAAGAGTGGATCAGCAACCTGCTGGGGACGGACAAGCGTGCCGC
TGCGCCGAAGGCGCAAACCGCCGTTTCCCCCGA------GGATCTTCAGCGACTGATGAA
GCAGGCTGCATTTGGTAGCTCGCTGGGTGGCTTCGCCAAGGCGGACGTGTTGAACAACAT
CACAGGCGAACAATTGGGCAAGGATCACGCCAGTCTGGCGACCGGCAATGGCCCCCTGCG
CTCTCTCTGCACCGCGTTGCAGGCCGTTGTCATAGGATCTCAGCAACCGCAACTCCGGGA
GTTGGCTACCGGGCTGCTGGCCCGCCCCATCGCCGGTATCCCGCTCCAGCAGTGGGGGTC
GGTAGGCGGCAAGGTGACCGAGCTGCTCACCAGCGCCCCCCCCGAACTGTTGAAGGAGGC
TATGAGCCAGCTACACACCGCGATGGGTGAAGTTGCCGACCTGCAGCGCGCTGTAAAGGC
AGAAGTTGCTGGCGAACCGGCGCGAAGCGCGACCACAGCGGCCGCTGTGGCGCCGCTCCA
AAGCGGTGAGAGCGAAGTTAACGTTGAGCCTGCCGACAAGGCGCTGGCAGAGGGCTTGCA
GGAGCAATTCGGCCTGGAGGCCGAGCAATATCTGGGTGAACAGCCCCACGGTACTTACAG
CGATGCTGAAGTGATGGCGCTTGGGCTCTACACCAACGGCGAATACCAGCACCTGAATCG
CTCGCTGCGTCAGGAAAAGCAGCTGGATGCAGGGCAAGCGTTGATCGATCAGGGTATGTC
CACCGCTTTTGAGAAAAGTACCCCCACCGAGCAGTTGATCAAGACCTTCCGCGGTACCCA
CGGCGGCGATGCGTTCAACGAGGTGGCAGAGGGGCAAGTCGGTCATGATGTCGCTTATCT
TTCCACCTCTCGGGATCCCAAGGTGGCAACCAACTTTGGTGGTTCAGGCTCCATATCCAC
GATATTTGGCCGCTCGGGGATCGATGTCAGCGACATATCCGTTGAAGGTGACGAGCAGGA
GATCCTCTATAACAAAGAGACTGATATGCGGGTATTGCTCAGTGCCAAAGATGAACGGGG
CGTCACCCGGCGGGTACTGGAAGAGGCCTCGCTGGGGGAACAAAGCGGCCACAGCAAGGG
GCTGCTGGACGGGCTGGATCTGGCAAGAGGAGCGGGCGGTGCCGACAAGCCGCAAGAGCA
AGATATCCGTCTGAAGATGCGCGGGCTCGATTTGGCGTGACCAGATAGCACGAAAGCTTA
TGGGAACGGACACCCTCGGGTGTCCGTTTTTTATGCTGGCGGGAGTGGGGCAGAGGGTGC
TCAGTGCAGGCCGATATGACTTACAGGCTGACAAATCCACTCCGGG--CAGGTTTCAAAG
CCGGGGCGGGCAAACAGAAAC---------------------------------------
------------------------------------------------------------
------------------------------------------------------------
------------------------------------------------------------
------------------------------------------------------------
------------------------------------------------------------
------------------------------------------------------------
------------------------------------------------
>A.salmonicida_A449_aexT
TCAAGCATGGCCAGCCCCGCTTTTACTTGTGGGGATCAACAAAGCGGCGCCTTCGGGCGC
CGTTTTGTTGTAGGTGCCGCTGATGGAAGACCCGTACTTTAGTTTTGAGAGTTGCCCTGG
ATTCTATGTGGTCTGGTTGCGGGCGTGCCTGTTACCACCTGCTTAGCTCGTCAGCGGCAG
AGACCAGTTGCTCCAGCTGGTGATGGATCTGGGCGCGATCCAGCTGCTGCAACGGCTGGC
GACTCCACAACACCGGCGTCAGATCGTCGGGGTCAAAACCCAGAACGGGTTTGCAAGGGT
CCTGACTAAACAGGTTTTGCGCGGCGGCCTGGGCGCCGCTAGCTACCTCAAGACGGGTAA
ACATCAGCAGATAGTCGGCTGGGTGCTCGGTCAGGTGGCAGGTCAGTTCGCCGATCTGCA
GGCTGGTGACGCTTTCCTCCTGCTGCGGCTGAGGAAGCGAGAGGGAGAGAAACAGCTGGT
GGATGGCGGCGTGATAAAGAGAGTTCATTGATGGCTCCAGATTGATGATGGCGCCATTAG
AGCAGGTCGCCGCCAGCGGCACTGTTAATGGTGGCTCTCATTTTTTAGCTTTTCGGTCAG
CAGGATGGCGCGCCGCGCTCAGTACAAAAATCGCGACCAATCCCGATAGTCCCTGTTGAT
ACCCTCTCCTAGACTGGCGGCGAAACATCACAAGAAGACAATCATCATGCAGATTCAAGC
AAACACCGTCGGCACACAGGCCGTCGCTCACCACAGTGATGCCACGACCGGAGTTGGCCG
GATGGGTCAGATGGAGGCGCGTCAGGTCGCCACCGGACAAGATGCGATCCTGCTGGGCAG
TCGCAGCGAACCGCAAAAAGGGCAGGGGCTGCTCTCGCGACTGGGGGCCCAGCTGGCCCG
CCCGTTCGTGGCCATCAAAGAGTGGATCAGCAACCTGCTGGGGACGGACAAGCGTGCCGC
TGCGCCGAAGGCGCAAACCGCCGTTTCCCCCGA------GGATCTTCAGCGACTGATGAA
GCAGGCTGCATTTGGTAGCTCGCTGGGTGGCTTCGCCAAGGCGGACGTGTTGAACAACAT
CACAGGCGAACAATTGGGCAAGGATCACGCCAGTCTGGCGACCGGCAATGGCCCCCTGCG
CTCTCTCTGCACCGCGTTGCAGGCCGTTGTCATAGGATCTCAGCAACCGCAACTCCGGGA
GTTGGCTACCGGGCTGCTGGCCCGCCCCATCGCCGGTATCCCGCTCCAGCAGTGGGGGTC
GGTAGGCGGCAAGGTGACCGAGCTGCTCACCAGCGCCCCCCCCGAACTGTTGAAGGAGGC
TATGAGCCAGCTACACACCGCGATGGGTGAAGTTGCCGACCTGCAGCGCGCTGTAAAGGC
AGAAGTTGCTGGCGAACCGGCGCGAAGCGCGACCACAGCGGCCGCTGTGGCGCCGCTCCA
AAGCGGTGAGAGCGAAGTTAACGTTGAGCCTGCCGACAAGGCGCTGGCAGAGGGCTTGCA
GGAGCAATTCGGCCTGGAGGCCGAGCAATATCTGGGTGAACAGCCCCACGGTACTTACAG
CGATGCTGAAGTGATGGCGCTTGGGCTCTACACCAACGGCGAATACCAGCACCTGAATCG
CTCGCTGCGTCAGGAAAAGCAGCTGGATGCAGGGCAAGCGTTGATCGATCAGGGTATGTC
CACCGCTTTTGAGAAAAGTACCCCCACCGAGCAGTTGATCAAGACCTTCCGCGGTACCCA
CGGCGGCGATGCGTTCAACGAGGTGGCAGAGGGGCAAGTCGGTCATGATGTCGCTTATCT
TTCCACCTCTCGGGATCCCAAGGTGGCAACCAACTTTGGTGGTTCAGGCTCCATATCCAC
GATATTTGGCCGCTCGGGGATCGATGTCAGCGACATATCCGTTGAAGGTGACGAGCAGGA
GATCCTCTATAACAAAGAGACTGATATGCGGGTATTGCTCAGTGCCAAAGATGAACGGGG
CGTCACCCGGCGGGTACTGGAAGAGGCCTCGCTGGGGGAACAAAGCGGCCACAGCAAGGG
GCTGCTGGACGGGCTGGATCTGGCAAGAGGAGCGGGCGGTGCCGACAAGCCGCAAGAGCA
AGATATCCGTCTGAAGATGCGCGGGCTCGATTTGGCGTGACCAGATAGCACGAAAGCTTA
TGGGAACGGACACCCTCGGGTGTCCGTTTTTTATGCTGGCGGGAGTGGGGCAGAGGGTGC
TCAGTGCAGGCCGATATGACTTACAGGCTGACGAAATCCACCTCGGGCAGGGTTTCAAAG
CCGGGGCGGGCAAACAGATAACCCTGCATCAGGTCTATCCCCATCTCCTGCAGACATGCC
ATTTCATCCCGGGTTTCGATCCCTTCCGCCAGGGGGGTGATGTTCAACTCCTCAAAGAGG
GCGAGACAGTGGCGCACAATGGCCTGGCGGACCTTGTCTTTATCGATCCCTCTCAACAGA
TGCATATCCAGCTTGATGATGTCTGGCAGAAAATCTGCCAGCAGATTGAGACTGGAATAT
CCGGCGCCAAAGTCATCCATCGCCGTCTTGAAACCGAGTGCCTGATAGTGATCCACTATG
TGGCGAATATGCTGGTTATCCGCCACGCGCTCCACTTCGGTGAACTCGAACATGATCTGC
TCGATGGGAAACTGGTGCTCCCGCGCGGCTTGCAAGGTGGTGCGGATGCAGCGCTCCGGA
CGATAAACCGCATTGGGCAGGAAATTGATGCTCAGCATTCCCTGCATC
>A.veronii_HM21_aexT
------------------------------------------------------------
------------------------------------------------------------
------------------------------------------------------------
------------------------------------------------------------
------------------------------------------------------------
------------------------------------------------------------
------------------------------------------------------------
------------------------------------------------------------
------------------------------------------------------------
------------------------------------------------------------
------------------------------------------------------------
----------------------------------------------ATGCAGATTCAAGC
AAACACAGTCGGCACACAGGCCGTCGCTCACCACAGTGATGCACCCACAGGGGTTGGCCG
GATGGGCCAGCTGGAGGCACGTCAGGTTGCCACCGGACAAGATGCGATCTTGCTGGGCAA
CCGCAGCGAACCGCAGAAAGGGCAGGGGCTGCTCTCGCGATTGGGGGCCCAACTGGCCCG
TCCGTTTGTGGCCATCAAAGAGTGGATTGGCAACCTGCTGGGGAGTGGCAAGAGTGCCGC
TGCGCCGAAGACTCAGGTAGCAGAAAATCTCTCCATGGCGGATCAGAAACGTCTTTTTTT
GCAAAAGGCACTGCCCTATACCCTGAGCGCGCTCGACAAGACAAGCGAGCTGAAAAGTAT
CAATGCGGAACAACTGCGCAAGGACCACACCACGCTGGCGACTGGCAACGGTGCTCTGCG
TTCCTTGGTCACTGCCCTGAGCGGTATTCGCGATGGATCAAAAATCGAGGCAACCACTCA
TCAGGCCGCCCGTCTGCTTGAACTGAATTTGGGCGGGATTGCTCTGCAGCAATGGGGAAC
GACGGGCAGGCAGGCCAGCGAATGGGTGAGCTCCGCCACGCAGGAGCAA-----------
-----------------------------------------------------------C
TTGGTGAG--GTTGCAGCCGGATTGAACGACCTGATGCATGAGGTAGCCCAATTACGCTA
TGCCGTCGAGAGCGAAGTTAAAGGTGAGCCTGCCGACAAGGTGCTGGCTGAGGGCTTGCA
GAATCAATTTGGCCTGGAGGCTGAACAGTATCTGGGTGAACAGCCCCACGGTCTTTACAG
CGATGCTGAAGTCATGGCGCTTGGGCTCTACACCAATGGCGAGTACCAGCACCTGAATCG
CTCGCTGCGTCAGGAAAAGCAGCTGGATGCAGGGCAAGCATTGATCGATCAGGGCATGTC
TGCTGCTTTTGAAAAAAGCACTCCCGCCGAGCAGTTGGTCAAGACCTTCCGCGGTACCCA
CGGTGGCGATGCGTTTAGTGGGGTGACAGAGGGGCAAGTCGGTCATGATACCGCTTATTT
TTCCACCTCCCGGGATCCCAAGGTGGCCACCAGCTTTGGTGGTTCAGGCACTATTTCCAC
GGTATTTGGCCGCTCGGGGATCGATGTCAGCGACATATCCGTTGAAGGGGATGAGCAGGA
GATCCTCTATAACAAGGCGACGGATATGCGGGTGTTGCTGAGTGCCAAAGATGAGCGGGG
AGTCACCAGGCGGGTACTGGAAGAGGCCAAGTTGGGGGAACAAAGCGGCCATAGCAAGGG
GCTGCTGGATGCGTTGGATCTGGCAAGAGGGTCGGGCAGTGCCGATAAGCCGCAAGAGGT
TGATATCCGTCTGAAGATGCGCGGCCTCGATCTGGCGTGA--------------------
------------------------------------------------------------
------------------------------------------------------------
------------------------------------------------------------
------------------------------------------------------------
------------------------------------------------------------
------------------------------------------------------------
------------------------------------------------------------
------------------------------------------------------------
------------------------------------------------------------
------------------------------------------------
>A.allosacharophila_BVH88_exoenzymeT
------------------------------------------------------------
------------------------------------------------------------
------------------------------------------------------------
------------------------------------------------------------
------------------------------------------------------------
------------------------------------------------------------
------------------------------------------------------------
------------------------------------------------------------
------------------------------------------------------------
------------------------------------------------------------
------------------------------------------------------------
----------------------------------------------atgcagattcaaac
acacaccggcggcatgcaggccgtcgctcaccacagtgatgccaccaccggggttggccg
gatgggccagctggaggcgcgtcagatcgccaccgggcaagatgcgatcctgctgggcag
tcgcagcgaaccgcagaaagggcaggggctgctctcgcgactgggggcccagctggctcg
cccgtttgtggccctgaaagagtggatcggcaacctgctggggacggacaagcgttctgc
tgcgccgaaggctcaggtagcagaaaacctctctatggcggatcagaaacgccttttttt
gcaaaaggcactgccctataccctgagtgcgctcgacaagacaagcgagttgaagagtat
caatgctgaacaactgcacaaggaccacaccactctggcgactggcaacggtgcacttcg
ttccttggtcacggccctgagcggtattcgcgatggatcaaaaatcgaggcaaccagtca
tcaggccgcccgcctgctcgaactgaatttgggcgggattgctctgcagcaatggggaac
cacgggcaggcaggccag------------------------------------------
-------------------cgaatgggtgagct---------ccgccacgcaggagcaac
tgggcgaggtgaccaccggg--cttaacgacctgatgcatcaggttgcccagttacgcta
cgccgtcgagagtgaagtgaaaggcgagcctgccgacaaggcgctggcagagggcttgca
ggataaattcggcctagaggccgagcaatatctgggggagcagtcccacggtacttacag
cgatgcggaagtgatggcgcttgggctctacaccaacggtgaataccagcacctgaatag
ctcgctgcgtcaggagcagcagctgaatgctgggcaagcgatgatcgatcagggcatgtc
cgccgcgtttgaaaaaagtatccccgccgagcagttggtcaagaccttccgaggtactca
cggtggtgatgcgttcaccggggtggctgaggggcaaatcgggcatgatgccgcctatct
ttcgacctctcgggatcccaaggtagccaccagctttggtggtgcaggctccatttccac
cctatttggccgctcggggatcgatgtcagcgacatatccgttgaaggggatgagcagga
gatcctctataacaaagcgacggatatgcgggtgttgctcagtgccaaagatgagcgggg
tgtcacccggcgggtactggaagaggccaagctgggggaacaaagcggccaccgcaaggg
gctgctggatgcgctggatctggcaagagggtcgggcggtgccgacaagccgcaagagct
ggatatccgtctgaagatgcgcggcctcgatctggcgtga--------------------
------------------------------------------------------------
------------------------------------------------------------
------------------------------------------------------------
------------------------------------------------------------
------------------------------------------------------------
------------------------------------------------------------
------------------------------------------------------------
------------------------------------------------------------
------------------------------------------------------------
------------------------------------------------
>A.salmonicida_CIP103209_exoenzymeT
------------------------------------------------------------
------------------------------------------------------------
------------------------------------------------------------
------------------------------------------------------------
------------------------------------------------------------
------------------------------------------------------------
------------------------------------------------------------
------------------------------------------------------------
------------------------------------------------------------
------------------------------------------------------------
------------------------------------------------------------
------------------------------------------------------------
------------------------------------------------------------
-atgggtcagatggaggcgcgtcaggtcgccaccggacaagatgcgatcctgctgggcag
tcgcagcgaaccgcaaaaagggcaggggctgctctcgcgactgggggcccagctggcccg
cccgttcgtggccatcaaagagtggatcagcaacctgctggggacggacaagcgtgccgc
tgcgccgaaggcgcaaaccgccgtttcccccga------ggatcttcagcgactgatgaa
gcaggctgcatttggtagctcgctgggtggcttcgccaaggcggacgtgttgaacaacat
cacaggcgaacaattgggcaaggatcacgccagtctggcgaccggcaatggccccctgcg
ctctctctgcaccgcgttgcaggccgttgtcataggatctcagcaaccgcaactccggga
gttggctaccgggctgctggcccgccccatcgccggtatcccgctccagcagtgggggtc
ggtaggcggcaaggtgaccgagctgctcaccagcgccccccccgaactgttgaaggaggc
tatgagccagctacacaccgcgatgggtgaagttgccgacctgcagcgcgctgtaaaggc
agaagttgctggcgaaccggcgcgaagcgcgaccacagcggccgctgtggcgccgctcca
aagcggtgagagcgaagttaacgttgagcctgccgacaaggcgctggcagagggcttgca
ggagcaattcggcctggaggccgagcaatatctgggtgaacagccccacggtacttacag
cgatgctgaagtgatggcgcttgggctctacaccaacggcgaataccagcacctgaatcg
ctcgctgcgtcaggaaaagcagctggatgcagggcaagcgttgatcgatcagggtatgtc
caccgcttttgagaaaagtacccccaccgagcagttgatcaagaccttccgcggtaccca
cggcggcgatgcgttcaacgaggtggcagaggggcaagtcggtcatgatgtcgcttatct
ttccacctctcgggatcccaaggtggcaaccaactttggtggttcaggctccatatccac
gatatttggccgctcggggatcgatgtcagcgacatatccgttgaaggtgacgagcagga
gatcctctataacaaagagactgatatgcgggtattgctcagtgccaaagatgaacgggg
cgtcacccggcgggtactggaagaggcctcgctgggggaacaaagcggccacagcaaggg
gctgctggacgggctggatctggcaagaggagcgggcggtgccgacaagccgcaagagca
agatatccgtctgaagatgcgcgggctcgatttggcgtga--------------------
------------------------------------------------------------
------------------------------------------------------------
------------------------------------------------------------
------------------------------------------------------------
------------------------------------------------------------
------------------------------------------------------------
------------------------------------------------------------
------------------------------------------------------------
------------------------------------------------------------
------------------------------------------------
>A.veronii_CIP107763_exoenzymeT
------------------------------------------------------------
------------------------------------------------------------
------------------------------------------------------------
------------------------------------------------------------
------------------------------------------------------------
------------------------------------------------------------
------------------------------------------------------------
------------------------------------------------------------
------------------------------------------------------------
------------------------------------------------------------
------------------------------------------------------------
------------------------------------------------------------
------------------------------------------------------------
-atgggccagctggaggtgcgtcaggtcgccaccggacaagatgcgatcttgctgggcaa
ccgcagcgaaccgcagaaagggcaggggctgctctcgcgattgggggcccaactggcccg
cccgtttgtggccatcaaagagtggatcggcaacctgctggggagcggcaagagtgccgc
tgcgccgaagactcaggtagcagaaaacctctccatggcggatcagaaacgtcttttttt
gcaaaaggcactaccctataccctgagcgcgctcgacaagacaagcgagctgaaaagtat
caatgctgaacaactgcgcaaggaccacaccatgctggcgactggcaacggtgctctgcg
ttccttggtcactgccctgagcggtattcgtgatggatcaaaaatcgaggcaaccactca
tcaggccgcccgcctgcttgaactgaatttgggcggaattgctctgcagcaatggggaac
cacgggcaggcaggccagcgaatgggtgagctccgccacgcaggagcaa-----------
-----------------------------------------------------------c
tcggtgag--gttgcagccggattgaacgacctgatgcatgaggttgcccaattacgcta
tgccgtcgagagcgaagttaaaggtgagcctgccgacaaggtgctggctgagggcttgca
gaatcaatttggcctggaggctgaacaatatctgggtgaacagccccacggtctttacag
cgatgctgaagtcatggcgcttggtctctacaccaatggcgagtaccagcacctgaatcg
ctcgctgcgtcaggaaaagcagctggatgcagggcaagcattgatcgatcagggcatgtc
tgctgcttttgaaaaaagcactcccgccgagcagttggtcaagaccttccgcggtaccca
cggtggcgatgcgttcagcggggtgacagaggggcaagtcggtcatgatgccgcttattt
ctctacctctcgggatcccaaggtggccaccagctttggtggttcaggcactatttccac
ggtatttggccgctcggggatcgatgtcagcgacatatccgttgaaggggatgagcagga
gatcctctataacaaggcgacggatatgcgggtgttgctgagtgccaaagatgagcgggg
agtcaccaggcgggtactggaagaggcccagttgggggaacaaagcggccatagcaaggg
gctgttggatgcgttggatttggcaagagggccgggcggtgccgacaagccgcaagaggt
tgatatccgtctgaagatgcgcggcctcgatctggcgtga--------------------
------------------------------------------------------------
------------------------------------------------------------
------------------------------------------------------------
------------------------------------------------------------
------------------------------------------------------------
------------------------------------------------------------
------------------------------------------------------------
------------------------------------------------------------
------------------------------------------------------------
------------------------------------------------
>A.veronii_CECT4486_YopE
------------------------------------------------------------
------------------------------------------------------------
------------------------------------------------------------
------------------------------------------------------------
------------------------------------------------------------
------------------------------------------------------------
------------------------------------------------------------
------------------------------------------------------------
------------------------------------------------------------
------------------------------------------------------------
------------------------------------------------------------
----------------------------------------------atgcagattcaagc
aaacaccgtcggcacacaggccgtcgctcaccacagtgatgcaaccacaggggttggccg
gatgggccagctggaggtgcgtcaggtcgccaccggacaagatgcgatcttgctgggcaa
ccgcagcgaaccgcagaaagggcaggggctgctctcgcgattgggggcccaactggcccg
cccgtttgtggccatcaaagagtggatcggcaacctgctggggagcggcaagagtgccgc
tgcgccgaagactcaggtagcagaaaacctctccatggcggatcagaaacgtcttttttt
gcaaaaggcactgccctataccctgagcgcgctcgacaagacaagcgagctgaaaagtat
caatgctgaacaactgcgcaaggaccacaccacgctggcgactggcaacggtgctctgcg
ttccttggtcactgccctgagcggtattcgtgatggatcaaaaatcgaggcaaccactca
tcaggccgcccgcctgcttgaactgaatttgggcgggattgctctgcagcaatggggtac
cacgggcaggcaggccagcgaatgggtgagctctgccacgcaggatcaa-----------
-----------------------------------------------------------c
tcggtgag--gttgctgccggattgaacgacctgatgcatgaggttgcccaattacgcta
tgccgtcgagagcgaagttaaaggtgagcctgccgacaaggtgctggctgagggcttgca
gaatcaatttggcctggaggctgaacaatatctgggtgaacagccccacggtctttacag
cgatgctgaagtcatggcgcttgggctctacaccaatggtgagtaccagcacctgaatcg
ctcgctgcgtcaggaaaagcagctggatgcagggcaagcgttgatcgatcagggcatgtc
tgctgcttttgaaaaaagcactcccgccgagcagttggtcaagaccttccgcggtaccca
cggtggcgatgcgttcagcggggtgacagaggggcaagtcggtcatgatgccgcttattt
ctctacctcccgggatcccaaagtagccatcaactttggtggttcaggcactatttccac
ggtatttggccgctcggggatcgatgtcagcgacatatccgttgaaggggatgagcagga
gatcctctataacaaggcgacggatatgcgggtgttgctgagtgccaaagatgagcgggg
agtcaccaggcgggtactggaagaggccaagctgggggaagaaagtggccatagcaaggg
gctgctggatgcgttggatttggcaagagggtcgggcggtgccgacaagccgcaagaggt
tgatatccgtctgaagatgcgcggcctcgatctggcgtga--------------------
------------------------------------------------------------
------------------------------------------------------------
------------------------------------------------------------
------------------------------------------------------------
------------------------------------------------------------
------------------------------------------------------------
------------------------------------------------------------
------------------------------------------------------------
------------------------------------------------------------
------------------------------------------------
>A.veronii_77c_YopE
------------------------------------------------------------
------------------------------------------------------------
------------------------------------------------------------
------------------------------------------------------------
------------------------------------------------------------
------------------------------------------------------------
------------------------------------------------------------
------------------------------------------------------------
------------------------------------------------------------
------------------------------------------------------------
------------------------------------------------------------
----------------------------------------------atgcagattcaagc
aaacaccgtcggcacacaggccgtcgctcaccacagtgatgcaaccacaggggttggccg
gatgggccagctggaggcacgtcaggttgccaccggacaagatgcgatcttgctgggcaa
ccgcagcgaaccgcagaaagggctggggctgctctcgcgattgggggcccaactggcccg
cccgtttgtggccatcaaagagtggatcggcaacctgctggggagcggaaagagtgccgc
tgcgccgaagactcaggtagcagaaaacctctccatggcggatcagaaacgtcttttttt
gcaaaaggcactgccctataccctgagcgcgctcgacaagacaagcgagctgaaaagtat
caatgctgaacaactgcgcaaggaccacaccacgctggcgactggcaacggtgctctgcg
ttccttggtcactgccctgagcggtattcgtgatggatcaaaaatcgaggcaaccactca
tcaggccgcccgcctgcttgaactgaatttgggcgggattgctctgcagcaatggggaac
cacgggcaggcaggccagcgaatgggtgagctccgccacgcaggagcaa-----------
-----------------------------------------------------------c
ttggtgag--gttgcagccggattgaacgacctgatgcatgaggttgcccaattacgcta
tgccgtcgagagcgaagttaaaggtgagcctgccgacaaggcgctggctgagggtttgca
gaatcaatttggcctggaggctgaacagtatctgggtgaacagccccacggtctttacag
cgatgctgaagtaatggcgcttgggctctacaccaatggcgagtaccagcacctgaatcg
ctcgctgcgtcaggaaaagcagctggatgcagggcaagcattgatcgatcagggcatgtc
tgctgcttttgaaaaaagcactcccgccgagcagctggtcaagaccttccgcggtaccca
cggtggcgatgcgttcagcggggtgacagaggggcaagttggtcatgatgccgcttattt
ctctacctcccgggatcccaaagtggccatcaactttggtggttcaggcactatttccac
agtatttggccgctcagggatcgatgtcagcgacatatccgttgaaggggatgagcagga
gatcctctataacaaggcgacggatatgcgggtgttgctgagtgccaaagatgagcgggg
agtcaccaggcgggtactggaagaggcccagttgggggaacaaagcggccatagcaaggg
gctgttggatgcgctggatctggcaagagggtcgggcggtgccgacaagccgcaagaggt
tgatatccgtctgaagatgcgcggcctcgatctggcgtga--------------------
------------------------------------------------------------
------------------------------------------------------------
------------------------------------------------------------
------------------------------------------------------------
------------------------------------------------------------
------------------------------------------------------------
------------------------------------------------------------
------------------------------------------------------------
------------------------------------------------------------
------------------------------------------------
