# Supplementary material for: Genome-driven evaluation and redesign of PCR tools for improving the detection of virulence-associated genes in aeromonads
Source: PLoS One. 2018 Aug 15;13(8):e0201428. doi: 10.1371/journal.pone.0201428 (PMC6093642; doi:10.1371/journal.pone.0201428)
Supplement: S1 Files — (ZIP) [file pone.0201428.s002.zip › Supplemental alignments/Align S11. aexTU forward primers alignment]

>RASEXOS-L
------------------------------------------------------------
------------------------------------------------------------
------------------------------------------------------------
------------------------------------------------------------
------------------------------------------------------------
------------------------------------------------------------
------------------------------------------------------------
------------------------------------------------------------
------------------------------------------------------------
------------------------------------------------------------
------------------------------------------------------------
------------------------------------------------------------
------------------------------------------------------------
------------------------------------------------------------
------------------------------------------------------------
------------------------------------------------------------
------------------------------------------------------------
------------------------------------------------------------
------------------------------------------------------------
------------------------------------------------------------
------------------------------------------------------------
------------------------------------------------------------
------------------------------------------------------------
------------------------------------------------------------
------------------------------------------------------------
------------------------------------------------------------
------------------------------GGCGCTTGGGCTCTACAC------------
------------------------------------------------------------
------------------------------------------------------------
------------------------------------------------------------
------------------------------------------------------------
------------------------------------------------------------
------------------------------------------------------------
------------------------------------------------------------
------------------------------------------------------------
------------------------------------------------------------
------------------------------------------------------------
------------------------------------------------------------
------------------------------------------------------------
------------------------------------------------------------
------------------------------------------------------------
------------------------------------------------------------
------------------------------------------------------------
------------------------------------------------------------
------------------------------------------------------------
------------------------------------------------------------
-----
>aexTU-1FX
------------------------------------------------------------
------------------------------------------------------------
------------------------------------------------------------
------------------------------------------------------------
------------------------------------------------------------
------------------------------------------------------------
------------------------------------------------------------
------------------------------------------------------------
------------------------------------------------------------
------------------------------------------------------------
------------------------------------------------------------
------------------------------------------------------------
------------------------------------------------------------
------------------------------------------------------------
------------------------------------------------------------
--------TGGCVMTSAAAGAGTGGAT---------------------------------
------------------------------------------------------------
------------------------------------------------------------
------------------------------------------------------------
------------------------------------------------------------
------------------------------------------------------------
------------------------------------------------------------
------------------------------------------------------------
------------------------------------------------------------
------------------------------------------------------------
------------------------------------------------------------
------------------------------------------------------------
------------------------------------------------------------
------------------------------------------------------------
------------------------------------------------------------
------------------------------------------------------------
------------------------------------------------------------
------------------------------------------------------------
------------------------------------------------------------
------------------------------------------------------------
------------------------------------------------------------
------------------------------------------------------------
------------------------------------------------------------
------------------------------------------------------------
------------------------------------------------------------
------------------------------------------------------------
------------------------------------------------------------
------------------------------------------------------------
------------------------------------------------------------
------------------------------------------------------------
------------------------------------------------------------
-----
>A.salmonicida_JF2267_aexT
------------------------------------------------------------
-----------------------------------ACTTTAGTTTTGAGAGTTGCCCTGG
ATTCTATGTGGTCTGGTTGCGGGCGTGCCTGTTACCACCTGCTTAGCTCGTCAGCGGCAG
AGACCAGTTGCTCCAGCTGGTGATGGATCTGGGCGCGATCCAGCTGCTGCAACGGCTGGC
GACTCCACAACACCGGCGTCAGATCGTCGGGGTCAAAACCCAGAACGGGTTTGCAAGGGT
CCTGACTAAACAGGTTTTGCGCGGCGGCCTGGGCGCCGCTAGCTACCTCAAGACGGGTAA
ACATCAGCAGATAGTCGGCTGGGTGCTCGGTCAGGTGGCAGGTCAGTTCGCCGATCTGCA
GGCTGGTGACGCTTTCCTCCTGCTGCGGCTGAGGAAGCGAGAGGGAGAGAAACAGCTGGT
GGATGGCGGCGTGATAAAGAGAGTTCATTGATGGCTCCAGATTGATGATGGCGCCATTAG
AGCAGGTCGCCGCCAGCGGCACTGTTAATGGTGGCTCTCATTTTTTAGCTTTTCGGTCAG
CAGGATGGCGCGCCGCGCTCAGTACAAAAATCGCGACCAATCCCGATAGTCCCTGTTGAT
ACCCTCTCCTAGACTGGCGGCGAAACATCACAAGAAGACAATCATCATGCAGATTCAAGC
AAACACCGTCGGCACACAGGCCGTCGCTCACCACAGTGATGCCACGACCGGAGTTGGCCG
GATGGGTCAGATGGAGGCGCGTCAGGTCGCCACCGGACAAGATGCGATCCTGCTGGGCAG
TCGCAGCGAACCGCAAAAAGGGCAGGGGCTGCTCTCGCGACTGGGGGCCCAGCTGGCCCG
CCCGTTCGTGGCCATCAAAGAGTGGATCAGCAACCTGCTGGGGACGGACAAGCGTGCCGC
TGCGCCGAAGGCGCAAAC---------CGCCGTTTCCCCCG------AGGATCTTCAGCG
ACTGATGAAGCAGGCTGCATTTGGTAGCTCGCTGGGTGGCTTCGCCAAGGCGGACGTGTT
GAACAACATCACAGGCGAACAATTGGGCAAGGATCACGCCAGTCTGGCGACCGGCAATGG
CCCCCTGCGCTCTCTCTGCACCGCGTTGCAGGCCGTTGTCATAGGATCTCAGCAACCGCA
ACTCCGGGAGTTGGCTACCGGGCTGCTGGCCCGCCCCATCGCCGGTATCCCGCTCCAGCA
GTGGGGGTCGGTAGGCGGCAAGGTGACCGAGCTGCTCACCAGCGCCCCCCCCGAACTGTT
GAAGGAGGCTATGAGCCAGCTACACACCGCGATGGGTGAAGTTGCCGA-CCTGCAGCGCG
CTGTAAAGGCAGAAGTTGCTGGCGAACCGGCGCGAAGCGCGACCACAGCGGCCGCTGTGG
CGCCGCTCCAAAGCGGTGAGAGCGAAGTTAACGTTGA---GCCTGCCGACAAGGCGCTGG
CAGAGGGCTTGCAGGAGCAATTCGGCCTGGAGGCCGAGCAATATCTGGGTGAACAGCCCC
ACGGTACTTACAGCG--ATGCTGAAGTGATGGCGCTTGGGCTCTACACCAACGGCGAATA
CCAGCACCTGAATCGCTCGCTGCGTCAGGAAAAGCAGCTGGATGCAGGGCAAGCGTTGAT
CGATCAGGGTATGTCCACCGCTTTTGAGAAAAGTACCCCCACCGAGCAGTTGATCAAGAC
CTTCCGCGGTACCCACGGCGGCGATGCGTTCAACGAGGTGGCAGAGGGGCAAGTCGGTCA
TGATGTCGCTTATCTTTCCACCTCTCGGGATCCCAAGGTGGCAACCAACTTTGGTGGTTC
AGGCTCCATATCCACGATATTTGGCCGCTCGGGGATCGATGTCAGCGACATATCCGTTGA
AGGTGACGAGCAGGAGATCCTCTATAACAAAGAGACTGATATGCGGGTATTGCTCAGTGC
CAAAGATGAACGGGGCGTCACCCGGCGGGTACTGGAAGAGGCCTCGCTGGGGGAACAAAG
CGGCCACAGCAAGGGGCTGCTGGACGGGCTGGATCTGGCAAGAGGAGCGGGCGGTGCCGA
CAAGCCGCAAGAGCAAGATATCCGTCTGAAGATGCGCGGGCTCGATTTGGCGTGACCAGA
TAGCACGAAAGCTTATGGGAACGGACACCC-TCGGGTGTCCGTTTTTTATGCTGGCGGGA
GTGGGGCAGAGGGTGCTCAGTGCAGGCCGATATGACTTACAGGCTGAC------------
------------------------------------------------------------
------------------------------------------------------------
------------------------------------------------------------
------------------------------------------------------------
------------------------------------------------------------
------------------------------------------------------------
------------------------------------------------------------
------------------------------------------------------------
-----
>A.salmonicida_ATCC33658_aexT
---------------------------------GATCAACAAAGCGGCGCCTTCGGGCGC
CGTTTTGTTGTAGGTGCCGCTGATGGAAGACCCGTACTTTAGTTTTGAGAGTTGCCCTGG
ATTCTATGTGGTCTGGTTGCGGGCGTGCCTGTTACCACCTGCTTAGCTCGTCAGCGGCAG
AGACCAGTTGCTCCAGCTGGTGATGGATCTGGGCGCGATCCAGCTGCTGCAACGGCTGGC
GACTCCACAACACCGGCGTCAGATCGTCGGGGTCAAAACCCAGAACGGGTTTGCAAGGGT
CCTGACTAAACAGGTTTTGCGCGGCGGCCTGGGCGCCGCTAGCTACCTCAAGACGGGTAA
ACATCAGCAGATAGTCGGCTGGGTGCTCGGTCAGGTGGCAGGTCAGTTCGCCGATCTGCA
GGCTGGTGACGCTTTCCTCCTGCTGCGGCTGAGGAAGCGAGAGGGAGAGAAACAGCTGGT
GGATGGCGGCGTGATAAAGAGAGTTCATTGATGGCTCCAGATTGATGATGGCGCCATTAG
AGCAGGTCGCCGCCAGCGGCACTGTTAATGGTGGCTCTCATTTTTTAGCTTTTCGGTCAG
CAGGATGGCGCGCCGCGCTCAGTACAAAAATCGCGACCAATCCCGATAGTCCCTGTTGAT
ACCCTCTCCTAGACTGGCGGCGAAACATCACAAGAAGACAATCATCATGCAGATTCAAGC
AAACACCGTCGGCACACAGGCCGTCGCTCACCACAGTGATGCCACGACCGGAGTTGGCCG
GATGGGTCAGATGGAGGCGCGTCAGGTCGCCACCGGACAAGATGCGATCCTGCTGGGCAG
TCGCAGCGAACCGCAAAAAGGGCAGGGGCTGCTCTCGCGACTGGGGGCCCAGCTGGCCCG
CCCGTTCGTGGCCATCAAAGAGTGGATCAGCAACCTGCTGGGGACGGACAAGCGTGCCGC
TGCGCCGAAGGCGCAAAC---------CGCCGTTTCCCCCG------AGGATCTTCAGCG
ACTGATGAAGCAGGCTGCATTTGGTAGCTCGCTGGGTGGCTTCGCCAAGGCGGACGTGTT
GAACAACATCACAGGCGAACAATTGGGCAAGGATCACGCCAGTCTGGCGACCGGCAATGG
CCCCCTGCGCTCTCTCTGCACCGCGTTGCAGGCCGTTGTCATAGGATCTCAGCAACCGCA
ACTCCGGGAGTTGGCTACCGGGCTGCTGGCCCGCCCCATCGCCGGTATCCCGCTCCAGCA
GTGGGGGTCGGTAGGCGGCAAGGTGACCGAGCTGCTCACCAGCGCCCCCCCCGAACTGTT
GAAGGAGGCTATGAGCCAGCTACACACCGCGATGGGTGAAGTTGCCGA-CCTGCAGCGCG
CTGTAAAGGCAGAAGTTGCTGGCGAACCGGCGCGAAGCGCGACCACAGCGGCCGCTGTGG
CGCCGCTCCAAAGCGGTGAGAGCGAAGTTAACGTTGA---GCCTGCCGACAAGGCGCTGG
CAGAGGGCTTGCAGGAGCAATTCGGCCTGGAGGCCGAGCAATATCTGGGTGAACAGCCCC
ACGGTACTTACAGCG--ATGCTGAAGTGATGGCGCTTGGGCTCTACACCAACGGCGAATA
CCAGCACCTGAATCGCTCGCTGCGTCAGGAAAAGCAGCTGGATGCAGGGCAAGCGTTGAT
CGATCAGGGTATGTCCACCGCTTTTGAGAAAAGTACCCCCACCGAGCAGTTGATCAAGAC
CTTCCGCGGTACCCACGGCGGCGATGCGTTCAACGAGGTGGCAGAGGGGCAAGTCGGTCA
TGATGTCGCTTATCTTTCCACCTCTCGGGATCCCAAGGTGGCAACCAACTTTGGTGGTTC
AGGCTCCATATCCACGATATTTGGCCGCTCGGGGATCGATGTCAGCGACATATCCGTTGA
AGGTGACGAGCAGGAGATCCTCTATAACAAAGAGACTGATATGCGGGTATTGCTCAGTGC
CAAAGATGAACGGGGCGTCACCCGGCGGGTACTGGAAGAGGCCTCGCTGGGGGAACAAAG
CGGCCACAGCAAGGGGCTGCTGGACGGGCTGGATCTGGCAAGAGGAGCGGGCGGTGCCGA
CAAGCCGCAAGAGCAAGATATCCGTCTGAAGATGCGCGGGCTCGATTTGGCGTGACCAGA
TAGCACGAAAGCTTATGGGAACGGACACCC-TCGGGTGTCCGTTTTTTATGCTGGCGGGA
GTGGGGCAGAGGGTGCTCAGTGCAGGCCGATATGACTTACAGGCTGACAAATCCACT-CC
GGG--CAGGTTTCAAAGCCGGGGCGGGCAAACAGAAAC----------------------
------------------------------------------------------------
------------------------------------------------------------
------------------------------------------------------------
------------------------------------------------------------
------------------------------------------------------------
------------------------------------------------------------
------------------------------------------------------------
-----
>A.salmonicida_A449_aexT
TCAAGCATGGCCAGCCCCGCTTTTACTTGTGGGGATCAACAAAGCGGCGCCTTCGGGCGC
CGTTTTGTTGTAGGTGCCGCTGATGGAAGACCCGTACTTTAGTTTTGAGAGTTGCCCTGG
ATTCTATGTGGTCTGGTTGCGGGCGTGCCTGTTACCACCTGCTTAGCTCGTCAGCGGCAG
AGACCAGTTGCTCCAGCTGGTGATGGATCTGGGCGCGATCCAGCTGCTGCAACGGCTGGC
GACTCCACAACACCGGCGTCAGATCGTCGGGGTCAAAACCCAGAACGGGTTTGCAAGGGT
CCTGACTAAACAGGTTTTGCGCGGCGGCCTGGGCGCCGCTAGCTACCTCAAGACGGGTAA
ACATCAGCAGATAGTCGGCTGGGTGCTCGGTCAGGTGGCAGGTCAGTTCGCCGATCTGCA
GGCTGGTGACGCTTTCCTCCTGCTGCGGCTGAGGAAGCGAGAGGGAGAGAAACAGCTGGT
GGATGGCGGCGTGATAAAGAGAGTTCATTGATGGCTCCAGATTGATGATGGCGCCATTAG
AGCAGGTCGCCGCCAGCGGCACTGTTAATGGTGGCTCTCATTTTTTAGCTTTTCGGTCAG
CAGGATGGCGCGCCGCGCTCAGTACAAAAATCGCGACCAATCCCGATAGTCCCTGTTGAT
ACCCTCTCCTAGACTGGCGGCGAAACATCACAAGAAGACAATCATCATGCAGATTCAAGC
AAACACCGTCGGCACACAGGCCGTCGCTCACCACAGTGATGCCACGACCGGAGTTGGCCG
GATGGGTCAGATGGAGGCGCGTCAGGTCGCCACCGGACAAGATGCGATCCTGCTGGGCAG
TCGCAGCGAACCGCAAAAAGGGCAGGGGCTGCTCTCGCGACTGGGGGCCCAGCTGGCCCG
CCCGTTCGTGGCCATCAAAGAGTGGATCAGCAACCTGCTGGGGACGGACAAGCGTGCCGC
TGCGCCGAAGGCGCAAAC---------CGCCGTTTCCCCCG------AGGATCTTCAGCG
ACTGATGAAGCAGGCTGCATTTGGTAGCTCGCTGGGTGGCTTCGCCAAGGCGGACGTGTT
GAACAACATCACAGGCGAACAATTGGGCAAGGATCACGCCAGTCTGGCGACCGGCAATGG
CCCCCTGCGCTCTCTCTGCACCGCGTTGCAGGCCGTTGTCATAGGATCTCAGCAACCGCA
ACTCCGGGAGTTGGCTACCGGGCTGCTGGCCCGCCCCATCGCCGGTATCCCGCTCCAGCA
GTGGGGGTCGGTAGGCGGCAAGGTGACCGAGCTGCTCACCAGCGCCCCCCCCGAACTGTT
GAAGGAGGCTATGAGCCAGCTACACACCGCGATGGGTGAAGTTGCCGA-CCTGCAGCGCG
CTGTAAAGGCAGAAGTTGCTGGCGAACCGGCGCGAAGCGCGACCACAGCGGCCGCTGTGG
CGCCGCTCCAAAGCGGTGAGAGCGAAGTTAACGTTGA---GCCTGCCGACAAGGCGCTGG
CAGAGGGCTTGCAGGAGCAATTCGGCCTGGAGGCCGAGCAATATCTGGGTGAACAGCCCC
ACGGTACTTACAGCG--ATGCTGAAGTGATGGCGCTTGGGCTCTACACCAACGGCGAATA
CCAGCACCTGAATCGCTCGCTGCGTCAGGAAAAGCAGCTGGATGCAGGGCAAGCGTTGAT
CGATCAGGGTATGTCCACCGCTTTTGAGAAAAGTACCCCCACCGAGCAGTTGATCAAGAC
CTTCCGCGGTACCCACGGCGGCGATGCGTTCAACGAGGTGGCAGAGGGGCAAGTCGGTCA
TGATGTCGCTTATCTTTCCACCTCTCGGGATCCCAAGGTGGCAACCAACTTTGGTGGTTC
AGGCTCCATATCCACGATATTTGGCCGCTCGGGGATCGATGTCAGCGACATATCCGTTGA
AGGTGACGAGCAGGAGATCCTCTATAACAAAGAGACTGATATGCGGGTATTGCTCAGTGC
CAAAGATGAACGGGGCGTCACCCGGCGGGTACTGGAAGAGGCCTCGCTGGGGGAACAAAG
CGGCCACAGCAAGGGGCTGCTGGACGGGCTGGATCTGGCAAGAGGAGCGGGCGGTGCCGA
CAAGCCGCAAGAGCAAGATATCCGTCTGAAGATGCGCGGGCTCGATTTGGCGTGACCAGA
TAGCACGAAAGCTTATGGGAACGGACACCC-TCGGGTGTCCGTTTTTTATGCTGGCGGGA
GTGGGGCAGAGGGTGCTCAGTGCAGGCCGATATGACTTACAGGCTGACGAAATCCAC-CT
CGGGCAGGGTTTCAAAGCCGGGGCGGGCAAACAGATAACCCTGCATCAGGTCTATCCCCA
TCTCCTGCAGACATGCCATTTCATCCCGGGTTTCGATCCCTTCCGCCAGGGGGGTGATGT
TCAACTCCTCAAAGAGGGCGAGACAGTGGCGCACAATGGCCTGGCGGACCTTGTCTTTAT
CGATCCCTCTCAACAGATGCATATCCAGCTTGATGATGTCTGGCAGAAAATCTGCCAGCA
GATTGAGACTGGAATATCCGGCGCCAAAGTCATCCATCGCCGTCTTGAAACCGAGTGCCT
GATAGTGATCCACTATGTGGCGAATATGCTGGTTATCCGCCACGCGCTCCACTTCGGTGA
ACTCGAACATGATCTGCTCGATGGGAAACTGGTGCTCCCGCGCGGCTTGCAAGGTGGTGC
GGATGCAGCGCTCCGGACGATAAACCGCATTGGGCAGGAAATTGATGCTCAGCATTCCCT
GCATC
>A.veronii_HM21_aexT
------------------------------------------------------------
------------------------------------------------------------
------------------------------------------------------------
------------------------------------------------------------
------------------------------------------------------------
------------------------------------------------------------
------------------------------------------------------------
------------------------------------------------------------
------------------------------------------------------------
------------------------------------------------------------
------------------------------------------------------------
----------------------------------------------ATGCAGATTCAAGC
AAACACAGTCGGCACACAGGCCGTCGCTCACCACAGTGATGCACCCACAGGGGTTGGCCG
GATGGGCCAGCTGGAGGCACGTCAGGTTGCCACCGGACAAGATGCGATCTTGCTGGGCAA
CCGCAGCGAACCGCAGAAAGGGCAGGGGCTGCTCTCGCGATTGGGGGCCCAACTGGCCCG
TCCGTTTGTGGCCATCAAAGAGTGGATTGGCAACCTGCTGGGGAGTGGCAAGAGTGCCGC
TGCGCCGAAGACTCAGGT---------AGCAGAAAATCTCTCCATGGCGGATCAGAAACG
TCTTTTTTTGCAAAAGGCACTGCCCTATACCCTGAGCGCGCTCGACAAGACAAGCGAGCT
GAAAAGTATCAATGCGGAACAACTGCGCAAGGACCACACCACGCTGGCGACTGGCAACGG
TGCTCTGCGTTCCTTGGTCACTGCCCTGAGCGGTATTCGCGATGGATCAAAAATCGAGGC
AACCACTCATCAGGCCGCCCGTCTGCTTGAACTGAATTTGGGCGGGATTGCTCTGCAGCA
ATGGGGAACGACGGGCAGGCAGGCCA----------------------------------
---------------------------GCGAATGGGTGAGCTCCGCCACGCAGGAGCA--
----ACTTGGTGAGGTTGCAGC------CGGATTGAACGACCTGATGCATGAGGTAGCCC
AATTACGCTATGCCGTCGAGAGCGAAGTTAAAGGTGA---GCCTGCCGACAAGGTGCTGG
CTGAGGGCTTGCAGAATCAATTTGGCCTGGAGGCTGAACAGTATCTGGGTGAACAGCCCC
ACGGTCTTTACAGCG--ATGCTGAAGTCATGGCGCTTGGGCTCTACACCAATGGCGAGTA
CCAGCACCTGAATCGCTCGCTGCGTCAGGAAAAGCAGCTGGATGCAGGGCAAGCATTGAT
CGATCAGGGCATGTCTGCTGCTTTTGAAAAAAGCACTCCCGCCGAGCAGTTGGTCAAGAC
CTTCCGCGGTACCCACGGTGGCGATGCGTTTAGTGGGGTGACAGAGGGGCAAGTCGGTCA
TGATACCGCTTATTTTTCCACCTCCCGGGATCCCAAGGTGGCCACCAGCTTTGGTGGTTC
AGGCACTATTTCCACGGTATTTGGCCGCTCGGGGATCGATGTCAGCGACATATCCGTTGA
AGGGGATGAGCAGGAGATCCTCTATAACAAGGCGACGGATATGCGGGTGTTGCTGAGTGC
CAAAGATGAGCGGGGAGTCACCAGGCGGGTACTGGAAGAGGCCAAGTTGGGGGAACAAAG
CGGCCATAGCAAGGGGCTGCTGGATGCGTTGGATCTGGCAAGAGGGTCGGGCAGTGCCGA
TAAGCCGCAAGAGGTTGATATCCGTCTGAAGATGCGCGGCCTCGATCTGGCGTGA-----
------------------------------------------------------------
------------------------------------------------------------
------------------------------------------------------------
------------------------------------------------------------
------------------------------------------------------------
------------------------------------------------------------
------------------------------------------------------------
------------------------------------------------------------
------------------------------------------------------------
------------------------------------------------------------
-----
>A.allosacharophila_BVH88_aexT
------------------------------------------------------------
------------------------------------------------------------
------------------------------------------------------------
------------------------------------------------------------
------------------------------------------------------------
------------------------------------------------------------
------------------------------------------------------------
------------------------------------------------------------
------------------------------------------------------------
------------------------------------------------------------
------------------------------------------------------------
----------------------------------------------atgcagattcaaac
acacaccggcggcatgcaggccgtcgctcaccacagtgatgccaccaccggggttggccg
gatgggccagctggaggcgcgtcagatcgccaccgggcaagatgcgatcctgctgggcag
tcgcagcgaaccgcagaaagggcaggggctgctctcgcgactgggggcccagctggctcg
cccgtttgtggccctgaaagagtggatcggcaacctgctggggacggacaagcgttctgc
tgcgccgaaggctcaggt---------agcagaaaacctctctatggcggatcagaaacg
cctttttttgcaaaaggcactgccctataccctgagtgcgctcgacaagacaagcgagtt
gaagagtatcaatgctgaacaactgcacaaggaccacaccactctggcgactggcaacgg
tgcacttcgttccttggtcacggccctgagcggtattcgcgatggatcaaaaatcgaggc
aaccagtcatcaggccgcccgcctgctcgaactgaatttgggcgggattgctctgcagca
atggggaaccacgggcaggcaggccagcgaatgggtgagctccgccacgcaggagcaact
ggg---------------------------------------------------------
----------------cgaggtgaccaccgggcttaacgacctgatgcatcaggttgccc
agttacgctacgccgtcgagagtgaagtgaaaggcga---gcctgccgacaaggcgctgg
cagagggcttgcaggataaattcggcctagaggccgagcaatatctgggggagcagtccc
acggtacttacagcg--atgcggaagtgatggcgcttgggctctacaccaacggtgaata
ccagcacctgaatagctcgctgcgtcaggagcagcagctgaatgctgggcaagcgatgat
cgatcagggcatgtccgccgcgtttgaaaaaagtatccccgccgagcagttggtcaagac
cttccgaggtactcacggtggtgatgcgttcaccggggtggctgaggggcaaatcgggca
tgatgccgcctatctttcgacctctcgggatcccaaggtagccaccagctttggtggtgc
aggctccatttccaccctatttggccgctcggggatcgatgtcagcgacatatccgttga
aggggatgagcaggagatcctctataacaaagcgacggatatgcgggtgttgctcagtgc
caaagatgagcggggtgtcacccggcgggtactggaagaggccaagctgggggaacaaag
cggccaccgcaaggggctgctggatgcgctggatctggcaagagggtcgggcggtgccga
caagccgcaagagctggatatccgtctgaagatgcgcggcctcgatctggcgtga-----
------------------------------------------------------------
------------------------------------------------------------
------------------------------------------------------------
------------------------------------------------------------
------------------------------------------------------------
------------------------------------------------------------
------------------------------------------------------------
------------------------------------------------------------
------------------------------------------------------------
------------------------------------------------------------
-----
>A.salmonicida_CIP103209_aexT
------------------------------------------------------------
------------------------------------------------------------
------------------------------------------------------------
------------------------------------------------------------
------------------------------------------------------------
------------------------------------------------------------
------------------------------------------------------------
------------------------------------------------------------
------------------------------------------------------------
------------------------------------------------------------
------------------------------------------------------------
------------------------------------------------------------
------------------------------------------------------------
-atgggtcagatggaggcgcgtcaggtcgccaccggacaagatgcgatcctgctgggcag
tcgcagcgaaccgcaaaaagggcaggggctgctctcgcgactgggggcccagctggcccg
cccgttcgtggccatcaaagagtggatcagcaacctgctggggacggacaagcgtgccgc
tgcgccgaaggcgcaaac---------cgccgtttcccccg------aggatcttcagcg
actgatgaagcaggctgcatttggtagctcgctgggtggcttcgccaaggcggacgtgtt
gaacaacatcacaggcgaacaattgggcaaggatcacgccagtctggcgaccggcaatgg
ccccctgcgctctctctgcaccgcgttgcaggccgttgtcataggatctcagcaaccgca
actccgggagttggctaccgggctgctggcccgccccatcgccggtatcccgctccagca
gtgggggtcggtaggcggcaaggtgaccgagctgctcaccagcgccccccccgaactgtt
gaaggaggctatgagccagctacacaccgcgatgggtgaagttgccga-cctgcagcgcg
ctgtaaaggcagaagttgctggcgaaccggcgcgaagcgcgaccacagcggccgctgtgg
cgccgctccaaagcggtgagagcgaagttaacgttga---gcctgccgacaaggcgctgg
cagagggcttgcaggagcaattcggcctggaggccgagcaatatctgggtgaacagcccc
acggtacttacagcg--atgctgaagtgatggcgcttgggctctacaccaacggcgaata
ccagcacctgaatcgctcgctgcgtcaggaaaagcagctggatgcagggcaagcgttgat
cgatcagggtatgtccaccgcttttgagaaaagtacccccaccgagcagttgatcaagac
cttccgcggtacccacggcggcgatgcgttcaacgaggtggcagaggggcaagtcggtca
tgatgtcgcttatctttccacctctcgggatcccaaggtggcaaccaactttggtggttc
aggctccatatccacgatatttggccgctcggggatcgatgtcagcgacatatccgttga
aggtgacgagcaggagatcctctataacaaagagactgatatgcgggtattgctcagtgc
caaagatgaacggggcgtcacccggcgggtactggaagaggcctcgctgggggaacaaag
cggccacagcaaggggctgctggacgggctggatctggcaagaggagcgggcggtgccga
caagccgcaagagcaagatatccgtctgaagatgcgcgggctcgatttggcgtga-----
------------------------------------------------------------
------------------------------------------------------------
------------------------------------------------------------
------------------------------------------------------------
------------------------------------------------------------
------------------------------------------------------------
------------------------------------------------------------
------------------------------------------------------------
------------------------------------------------------------
------------------------------------------------------------
-----
>A.veronii_CIP107763_exoT
------------------------------------------------------------
------------------------------------------------------------
------------------------------------------------------------
------------------------------------------------------------
------------------------------------------------------------
------------------------------------------------------------
------------------------------------------------------------
------------------------------------------------------------
------------------------------------------------------------
------------------------------------------------------------
------------------------------------------------------------
------------------------------------------------------------
------------------------------------------------------------
-atgggccagctggaggtgcgtcaggtcgccaccggacaagatgcgatcttgctgggcaa
ccgcagcgaaccgcagaaagggcaggggctgctctcgcgattgggggcccaactggcccg
cccgtttgtggccatcaaagagtggatcggcaacctgctggggagcggcaagagtgccgc
tgcgccgaagactcaggt---------agcagaaaacctctccatggcggatcagaaacg
tctttttttgcaaaaggcactaccctataccctgagcgcgctcgacaagacaagcgagct
gaaaagtatcaatgctgaacaactgcgcaaggaccacaccatgctggcgactggcaacgg
tgctctgcgttccttggtcactgccctgagcggtattcgtgatggatcaaaaatcgaggc
aaccactcatcaggccgcccgcctgcttgaactgaatttgggcggaattgctctgcagca
atggggaaccacgggcaggcaggccagcgaatgggtgagctccgccacgcaggagcaact
cggtgagg----------------------------------------------------
---------------------ttgcagccggattgaacgacctgatgcatgaggttgccc
aattacgctatgccgtcgagagcgaagttaaaggtga---gcctgccgacaaggtgctgg
ctgagggcttgcagaatcaatttggcctggaggctgaacaatatctgggtgaacagcccc
acggtctttacagcg--atgctgaagtcatggcgcttggtctctacaccaatggcgagta
ccagcacctgaatcgctcgctgcgtcaggaaaagcagctggatgcagggcaagcattgat
cgatcagggcatgtctgctgcttttgaaaaaagcactcccgccgagcagttggtcaagac
cttccgcggtacccacggtggcgatgcgttcagcggggtgacagaggggcaagtcggtca
tgatgccgcttatttctctacctctcgggatcccaaggtggccaccagctttggtggttc
aggcactatttccacggtatttggccgctcggggatcgatgtcagcgacatatccgttga
aggggatgagcaggagatcctctataacaaggcgacggatatgcgggtgttgctgagtgc
caaagatgagcggggagtcaccaggcgggtactggaagaggcccagttgggggaacaaag
cggccatagcaaggggctgttggatgcgttggatttggcaagagggccgggcggtgccga
caagccgcaagaggttgatatccgtctgaagatgcgcggcctcgatctggcgtga-----
------------------------------------------------------------
------------------------------------------------------------
------------------------------------------------------------
------------------------------------------------------------
------------------------------------------------------------
------------------------------------------------------------
------------------------------------------------------------
------------------------------------------------------------
------------------------------------------------------------
------------------------------------------------------------
-----
>A.veronii_CECT4486_YaexT
------------------------------------------------------------
------------------------------------------------------------
------------------------------------------------------------
------------------------------------------------------------
------------------------------------------------------------
------------------------------------------------------------
------------------------------------------------------------
------------------------------------------------------------
------------------------------------------------------------
------------------------------------------------------------
------------------------------------------------------------
----------------------------------------------atgcagattcaagc
aaacaccgtcggcacacaggccgtcgctcaccacagtgatgcaaccacaggggttggccg
gatgggccagctggaggtgcgtcaggtcgccaccggacaagatgcgatcttgctgggcaa
ccgcagcgaaccgcagaaagggcaggggctgctctcgcgattgggggcccaactggcccg
cccgtttgtggccatcaaagagtggatcggcaacctgctggggagcggcaagagtgccgc
tgcgccgaagactcaggt---------agcagaaaacctctccatggcggatcagaaacg
tctttttttgcaaaaggcactgccctataccctgagcgcgctcgacaagacaagcgagct
gaaaagtatcaatgctgaacaactgcgcaaggaccacaccacgctggcgactggcaacgg
tgctctgcgttccttggtcactgccctgagcggtattcgtgatggatcaaaaatcgaggc
aaccactcatcaggccgcccgcctgcttgaactgaatttgggcgggattgctctgcagca
atggggtaccacgggcaggcaggccagcgaatgggtgagctctgccacgcaggatcaact
cggtgagg----------------------------------------------------
---------------------ttgctgccggattgaacgacctgatgcatgaggttgccc
aattacgctatgccgtcgagagcgaagttaaaggtga---gcctgccgacaaggtgctgg
ctgagggcttgcagaatcaatttggcctggaggctgaacaatatctgggtgaacagcccc
acggtctttacagcg--atgctgaagtcatggcgcttgggctctacaccaatggtgagta
ccagcacctgaatcgctcgctgcgtcaggaaaagcagctggatgcagggcaagcgttgat
cgatcagggcatgtctgctgcttttgaaaaaagcactcccgccgagcagttggtcaagac
cttccgcggtacccacggtggcgatgcgttcagcggggtgacagaggggcaagtcggtca
tgatgccgcttatttctctacctcccgggatcccaaagtagccatcaactttggtggttc
aggcactatttccacggtatttggccgctcggggatcgatgtcagcgacatatccgttga
aggggatgagcaggagatcctctataacaaggcgacggatatgcgggtgttgctgagtgc
caaagatgagcggggagtcaccaggcgggtactggaagaggccaagctgggggaagaaag
tggccatagcaaggggctgctggatgcgttggatttggcaagagggtcgggcggtgccga
caagccgcaagaggttgatatccgtctgaagatgcgcggcctcgatctggcgtga-----
------------------------------------------------------------
------------------------------------------------------------
------------------------------------------------------------
------------------------------------------------------------
------------------------------------------------------------
------------------------------------------------------------
------------------------------------------------------------
------------------------------------------------------------
------------------------------------------------------------
------------------------------------------------------------
-----
>A.veronii_77c_aexT
------------------------------------------------------------
------------------------------------------------------------
------------------------------------------------------------
------------------------------------------------------------
------------------------------------------------------------
------------------------------------------------------------
------------------------------------------------------------
------------------------------------------------------------
------------------------------------------------------------
------------------------------------------------------------
------------------------------------------------------------
----------------------------------------------atgcagattcaagc
aaacaccgtcggcacacaggccgtcgctcaccacagtgatgcaaccacaggggttggccg
gatgggccagctggaggcacgtcaggttgccaccggacaagatgcgatcttgctgggcaa
ccgcagcgaaccgcagaaagggctggggctgctctcgcgattgggggcccaactggcccg
cccgtttgtggccatcaaagagtggatcggcaacctgctggggagcggaaagagtgccgc
tgcgccgaagactcaggt---------agcagaaaacctctccatggcggatcagaaacg
tctttttttgcaaaaggcactgccctataccctgagcgcgctcgacaagacaagcgagct
gaaaagtatcaatgctgaacaactgcgcaaggaccacaccacgctggcgactggcaacgg
tgctctgcgttccttggtcactgccctgagcggtattcgtgatggatcaaaaatcgaggc
aaccactcatcaggccgcccgcctgcttgaactgaatttgggcgggattgctctgcagca
atggggaaccacgggcaggcaggccagcgaatgggtgagctccgccacgcaggagcaact
tggtgagg----------------------------------------------------
---------------------ttgcagccggattgaacgacctgatgcatgaggttgccc
aattacgctatgccgtcgagagcgaagttaaaggtga---gcctgccgacaaggcgctgg
ctgagggtttgcagaatcaatttggcctggaggctgaacagtatctgggtgaacagcccc
acggtctttacagcg--atgctgaagtaatggcgcttgggctctacaccaatggcgagta
ccagcacctgaatcgctcgctgcgtcaggaaaagcagctggatgcagggcaagcattgat
cgatcagggcatgtctgctgcttttgaaaaaagcactcccgccgagcagctggtcaagac
cttccgcggtacccacggtggcgatgcgttcagcggggtgacagaggggcaagttggtca
tgatgccgcttatttctctacctcccgggatcccaaagtggccatcaactttggtggttc
aggcactatttccacagtatttggccgctcagggatcgatgtcagcgacatatccgttga
aggggatgagcaggagatcctctataacaaggcgacggatatgcgggtgttgctgagtgc
caaagatgagcggggagtcaccaggcgggtactggaagaggcccagttgggggaacaaag
cggccatagcaaggggctgttggatgcgctggatctggcaagagggtcgggcggtgccga
caagccgcaagaggttgatatccgtctgaagatgcgcggcctcgatctggcgtga-----
------------------------------------------------------------
------------------------------------------------------------
------------------------------------------------------------
------------------------------------------------------------
------------------------------------------------------------
------------------------------------------------------------
------------------------------------------------------------
------------------------------------------------------------
------------------------------------------------------------
------------------------------------------------------------
-----
>A.allosacharophila_BVH88_aexU
------------------------------------------------------------
------------------------------------------------------------
------------------------------------------------------------
------------------------------------------------------------
------------------------------------------------------------
------------------------------------------------------------
------------------------------------------------------------
------------------------------------------------------------
------------------------------------------------------------
------------------------------------------------------------
------------------------------------------------------------
----------------------------------------------atgcagattcaaac
acacaccggcggcttgcaggccgtcgctcaccacagtgatgccaccaccggggttggccg
gatgggccagctggaggcgcgtcagatcgccaccgggcaagatgcgatcctgctgggcag
ccgcagcgaaccgcagaaagggcaggggctgctctcgcgactgggggcccagctggctcg
cccgtttgtggccctgaaggagtggatcggcaacctgctggggacggacaagcgtgccgc
tgcgccgaaggcgcaacagacttctgtgacagacaacctctcgttggctgaccaaaaacg
gttgctgctgcaacaggcattgcctttcaccctgggcgggctcgacaaggccagtgagct
gaacaatatcaatgccgaacaattggggcaggatcatacccgtctggcgaccggcaatgg
tgccctgcgctcactggcgacctccctgatcgggatccgggatggttccatgcggcagga
gagtcagaccgctgcagccgggttacttgaacgccccatcgccggtatcccgctccagca
gtggggcactgtcgggggcaaggtgaccgagctgctcgccagcgccacccccgaactgtt
gcaggaggcgatgagccagctgcacaccgcgatgggtgaagtggccga-cctgcagcgcg
ccgtaaaggccgaaattgctggcgaaccggcgcaaagcgcgaccacggctgccgatgcgg
cgccggtccaaagtggtgagagcaaaggggctgcccgcgagcaggtcgccatgacgcgcc
agact------ccggccactggctacaagctggcgctggatctcatcagctatcaggcca
--gctacctgctgcgggatcaaacctcgacgactgtgaccctgagcagcagcgatctcaa
cgctctgca------------------------tcagcacattgc-----------cgat
ggctccatcaacggctcccacatggc--caaattgcagac-ccgt---ggcgatctgcaa
accctg---cgcacactggcgctgtcgct---ggccagtggcagcgatgccaagggctct
tcccttggtcatgccctcgacagccttgcctcggcgcgccctaaccagcgactggtgctg
ggcggtctgatgcagtttgccagtcagggggatcaggcgtgggctgaccatactgct---
----ggcaagccggaagatcggctcgatgccggagcgcggcagcg--ctttgatggtgac
aaca--tgaaggcggcgg----tggcgcgtctcg---gcgccagcgaagcgcggcaagtg
ctgcaacagctggaaggggcttttggtg----------atcgggtgcggggcatctgtga
tctagcggttgaactg-------gtctcgccctttgccgaca---------cggtcccgg
aggc-tgtattgacctcacgactgactcgcatgagcactgtggtgagcaccctgatcgac
cagatcaaggagcacc----------------------tcgcgctgcccctgtcagctca
cagtgatgcgtcccagattgattctgtcgatcagctgacgccgctcgaactggcggcgct
ggcccatatcggcgtcga------------------------------tgaccgctatct
gtaa--------------------------------------------------------
------------------------------------------------------------
------------------------------------------------------------
------------------------------------------------------------
------------------------------------------------------------
------------------------------------------------------------
-----
>A.veronii_AER39_aexU
------------------------------------------------------------
------------------------------------------------------------
------------------------------------------------------------
------------------------------------------------------------
------------------------------------------------------------
------------------------------------------------------------
------------------------------------------------------------
------------------------------------------------------------
------------------------------------------------------------
------------------------------------------------------------
------------------------------------------------------------
------------------------------------------------------------
------------------------------------------------------------
-ATGGGCCAGCTGGAGGCGCGTCAGGTCGCCACCGGACAAGATGCGATCTTGCTGGGCAA
CCGCAGCGAACCGCAGAAAGGGCAGGGGCTGCTCTCGCGATTGGGGGCTCAAATGGCGCT
CCCGTTTGTGGCCATCAAAGAGTGGATCGGCAACCTGCTGGGGAGCGGCAAGAGTGCCGC
TGCGCCGAAGGCGCAAACCGCCACCTCCCCCGAGGATCTT---------------CAGCG
TCTGATGAAGCAGGCTGCATTTGGTAGCTCGCTGGGTGGCTTTGCCAAGGCGGACGTGTT
GAACAACATCGCCGCCGAACAACTGGGTAAGGAGCACGCCACTCTGGCGACCGGCAATGG
CCCACTGCGCTCGCTCTGCACCGCGTTGCAGGCCGTTGTCATCGGCTCCGAGCAGCCGGA
ACTTCGGGAGTTGGCTGCCGGGCTGCTGGCCCGCCCCATCGCCGGTATCCCGCTCCAGCA
GTGGGGCACTGTAGGGGGCAAGGTGACCGACTTGCTCGCCAGCGCCACTCCCGAACTGTT
GCAGGAGGCGATGAGCCAGCTGCACACCGCGATGGGTGAAGTGACCGA-CCTGCAGCAGG
CCGTCAAGGCTGAAATCGCTGGCGAACCGGCGCAAAGTGCGACCACCACTGCGGATGCGG
CACCCGTCCAAAGCGGTGAGAGCAAAGGGGCTGCCCGCGAACAGGTCACCATGGGCCGCC
AGACT------CCGGCCACCGGTTACAAGCTGGCGCTGGATCTTATCAGCTATCAGGCCA
--GCTACCTGCTGCGGGATCAAACCTCGACCGAGGTGACCCTGAGCAGCAGCGATCTCAA
CGCCCTGCA------------------------TCAACACATTGC-----------CGAT
GGCTCCATCAACAGTTCCCACATGGC--CAAGTTGCAGAC-CCGC---GGCGATCTGCAA
ACCCTG---CGTACTCTGGCGCTCTCTCT---GGCCAGCGGCAGCGACGCCAAGGGCTCT
TCCCTTGGTCATGCCCTCGACAGTCTCGCCTCGGCGCGTCCCAACCAGCGGCTGGTGCTG
GGCGGACTGATGCAGTTTGCCGGTCAGACCGATCAGGCGTGGGTGAACCATACAGCT---
----GGCAAGCCGGAGGATCGGCTCGATGCCGGGGCGCGACTGCG--TTTTGACACCGGC
CATA--TGCAGGCGGAGC----TGGGGCGTCTCG---GCGACAGCGAGGCACGGCAGGTG
CTGCAACAGCTGGAAGGGGCTTTTGGTG----------ATCGGGCCAGGGCTATCTGCGA
CTTCGCGGTGGCTCAG-------GTCTCCGGCTTTGCCGATA---GCGAAAGCAGCCCTG
AGGC-CGTGCTGGTCTCCCGCCTGACCCGCATGGGCAATCTGGTGGGCAGCCTGACCGAT
GCGCTCAAGGAGCGGC----------------------TGCAACTGCCCGGGTCCGCCCG
TGGCGAGCTGACCATGATCGACTCCGCCAGCCAGCTGACGCCGCTCGAACTGGCTGCGCT
GGCCCATATCGGTGTCGA------------------------------TGAGAGCTATTT
GTAA--------------------------------------------------------
------------------------------------------------------------
------------------------------------------------------------
------------------------------------------------------------
------------------------------------------------------------
------------------------------------------------------------
-----
>A.hydrophila_BVH25a_aexU
------------------------------------------------------------
------------------------------------------------------------
------------------------------------------------------------
------------------------------------------------------------
------------------------------------------------------------
------------------------------------------------------------
------------------------------------------------------------
------------------------------------------------------------
------------------------------------------------------------
------------------------------------------------------------
------------------------------------------------------------
----------------------------------------------ATGCAGATTCAAAC
ATATACTGGCGGCCTGCAGGCCGTCGCCCAGCACAGTGATGCTGCGGCCGGGGTTGGCAA
GTTCGGCCAGCTGGATGCTCGTCAGGTTGCCACCAGTCAGGATGCCCTTCAGCTGGGTAG
CCGCAGTGAACCGCAACAAGGACAGGGGCTGCTGTCCCGTTTGGGAGCCCAGTTGGCCCG
TCCGTTTGTGGCACTGAAAGAGTGGATCGGCAATCTGCTGGGGGCTCGCCCCGCGGCGCC
CGCCCGCTCGGCACCGCC---------GGCAGACAACCTCTCCCTGGCCGACCAAAAGCG
CCTGCTGCTGCAAAAGGCGCTGCCTTTTACCCTGGGTGGCCTCGATAAGGCGAGTGAGCT
CAATAACATAGATGCACAGCAGCTGGGGCAGGAACATGCCCGGCTGGCGACCGGCAATGG
CGCCCTGCGCTCGCTGGCAACCTCACTGAACGGGATCAAGGATGGCTCCATGCGGCAGGA
GAGCCAAACCTTGGCGGCCGGGTTGCTTGAACGTCCCATCGCCGGTATCCCGCTCCAGCA
GTGGGGCACGGTGGGCGGCAAGGTAACGGAGTTGATCGCCAGTGCCACCCCGGAGCAGTT
ACAAGAGGCGATGAACCAACTGCATGCCGTGATGGCGGAAGTGGCCGA-CTTGCAGCGCG
CGGTCAAAGCCGAGGTCGCCGGCGAACCGCTGCCGGCCACCACCAATGCCGAGGTTGTGG
CGGCTCCACATGGGGAGGCCAAGCCTGCCGCCCGTGA---CACCGTCGCCATGGCACGCC
AGACC-GAGGTCACCGG---T--TACAAGCAGGCGCTGGAGCTCATCAGCTACCAGGCCA
--GCTACTTGCTGCGGGATCAGGCTTCGACCGAGGTTACCCTGAGCAG------------
TGATGACCTCAATGCCTTGCACC------------AGCACATTGC-----------CGAT
GGCTCCATCAATGGCTCCC--ATATGGCCAAGCTGCAAAC-CCGG---GGTGATCTGCAG
ATCCTGCG-TA--CATTGGCGCTCTCTCTT---GCGGGCGGCAGCGATGCCAATGGTGCT
TCCCTGGGCAATGCACTCGACAGTCTCGCCTCGGCGCGTCCCAACCAGCGGTTGGTGCTG
GGCGGTCTGATGCAGTTTGCCGGTCAGACCGACCAGGCATGGGCAGACCAGACCG-----
--CTGGCAAGCCGGAGGATCGACTCGATGCGGGGGCAAGGCT--GCGCTTTGATACCGGC
CACA--TGAAGGCGGAGC----TGGCTCGTCTTG-A--CGACAGTGCGGCGCGACAGGTG
CTGCAACAGCTGGAGGGGGATTTTGG----------TGATCGAGCCAAGGCCGTCTGCGA
CTTCGCGGTAGCGCAG-------GTCTCAACCTTTGCCGACA---GCGAGAGCAGCCCGG
AAGCCGTACTG-GTCTCCCGCCTGACCCGCATGGGTAATCTGGTGGGCAGCCTGACCGAC
GA---GCTGAAGGTGCGCCT-------------------CCAGTTGCCAGAGTCAGCACG
CGGTGAGCCGACCATGATCGACTCCGTCAGCCAGCTGACCCCGCTGGAGCTGGCGGCCCT
------------GGCCCATATCG------------------GCGTCGAGGCCGGTTATCT
CGAGTAA-----------------------------------------------------
------------------------------------------------------------
------------------------------------------------------------
------------------------------------------------------------
------------------------------------------------------------
------------------------------------------------------------
-----
>A.veronii_BVH26b-aexU
------------------------------------------------------------
------------------------------------------------------------
------------------------------------------------------------
------------------------------------------------------------
------------------------------------------------------------
------------------------------------------------------------
------------------------------------------------------------
------------------------------------------------------------
------------------------------------------------------------
------------------------------------------------------------
------------------------------------------------------------
----------------------------------------------ATGCAGATTCAAGC
AAACACCGTCGGCACACAGGCCGTCGCTCACCACAGTGATGCAACCACAGGGGTTGGCCG
GATGGGCCAGCTGGAGGCACGTCAGGTTGCCACCGGACAAGATGCGATCTTGCTGGGCAA
CCGCAGCGAACCGCAGAAAGGGCAGGGGCTGCTCTCGCGATTGGGGGCCCAACTGGCCCG
CCCGTTTGTGGCCATCAAAGAGTGGATCGGCAACCTGCTGGGGAGCGGAAAGAGTGCCGC
TGCGCCGAAGGCGCAAACCGCCACGTCCCCCGAGGATCTT---------------CAGCG
TCTGATGAAGCAGGCTGCATTTGGTAGCTCGCTGGGTGGCTTTGCCAAGGCGGACGTGTT
GAACAACATCGCCGCCGAACAACTGGGCAAGGAGCACGCCACTCTGGCGACCGGCAACGG
CCCATTGCGCTCGCTCTGCACCGCGTTGCAGGCCGTTGTCATCGGCTCCGAGCAGCCGCA
ACTCCGTGAGTTGGCTGCCGGGCTGCTGGCTCGCCCCATCGCTGGTATCCCGCTCCAGCA
GTGGGGCACTGTGGGAGGCAAGGTGACCGAGCTGCTCGCCAGCGCCACCCCCGAACTGCT
GCAGGAGGCGATGAGCCAGCTGCACACCGCGATGGGTGAAGTGGCCGA-CCTGCAGCGGG
CCGTCAAGGCTGAAATCGCTGGCGAACCGGCGCAAAGCGCGACCACCACTGCGGATGCGA
CGTCCGCCCAAAGCGGTGAGAGCAAAGGGGCTGCTCGCGAACAGGTCGCCATGGCGCGGC
AGACC------CCGGCCACCGGCTACAAGTTGGCGCTGGATCTTATCAGCTATCAGGCCA
--GCTACCTGCTGCGGGATCAAACCTCGACCGAGGTGACCCTGAGCAGCAGCGATCTCAA
TGCCCTGCA------------------------TCAACACATTGC-----------CGAT
GGCTCCATCAACAGTTCCCACATGGC--CAAGTTGCAGAC-CCGT---GGCGATCTGCAA
ACCCTG---CGTACTCTGGCGCTCTCGCT---GGCCAGCGGCAGCGACGCCAAGGGATCT
TCCCTTGGTCATGCCCTCGACAGTCTCGCATCGGCGCGTCCCAACCAGCGGTTGGTGCTG
GGCGGCCTGATGCAGTTTGCCGGTCAGACCGATCAGGCGTGGGTGAACCATACAGCT---
----GGCAAGCCGGAGGATCGGCTCGATGCCGGGGCGCGACTGCG--TTTTGACACCGGC
CATA--TGCAGGCGGAGC----TGAGGCGTCTCG---GCGACAGCGAGGCACGGCAGGTG
CTGCAACAGCTGGAAGGGGCTTTTGGTG----------ATCGGGCCAGGGCTATCTGCGA
CTTCGCGGTGGCTCAG-------GTCTCCGGCTTTGCCGATA---GCGAAAGCAGCCCTG
AGGC-TGTGCTGGTCTCCCGCCTGACCCGCATGGGCAATCTGGTGGGCAGCTTGACCGAT
GCGCTCAAGGAGCGGC----------------------TGCAACTACCCGGGTCCGCCCG
TGGCGAGCCGACCATGATCGACTCCGCCAGCCAGCTGACACCGCTCGAACTGGCTGCGCT
GGCTCATATCGGCGTCGA------------------------------TGAGAGCTATCT
GTAA--------------------------------------------------------
------------------------------------------------------------
------------------------------------------------------------
------------------------------------------------------------
------------------------------------------------------------
------------------------------------------------------------
-----
>A.dhakensis_BVH28b-aexU
------------------------------------------------------------
------------------------------------------------------------
------------------------------------------------------------
------------------------------------------------------------
------------------------------------------------------------
------------------------------------------------------------
------------------------------------------------------------
------------------------------------------------------------
------------------------------------------------------------
------------------------------------------------------------
------------------------------------------------------------
------------------------------------------------------------
------------------------------------------------------------
------------------------------------------------------------
------------------------------------------------------------
-------GTGGCGCTGAAAGAGTGGATCGGCAATCTGCTGGGGGCCCGTAGCGAGGCGCC
CGCCCACTCTGCCGCACC---------TGCAGACAGCCTCTCCCTGGCCGATCAAAAGCG
TCTGCTGCTGCAAAAGGCATTGCCCTTTACCCTGGGCGGCCTCGATAAGGCGAACGAGCT
CAATAACATAGATGCACAGCAGTTGGGGCAGGAACATGCCCGGCTGGCGACCGGCAATGG
CGCCCTGCGCTCGCTGGCAACCTCACTGAACGGGATCAAGGATGGTTCCATGCGGCAGGA
GAGCCAAACCTTGGCGGCCGGGTTGCTTGAACGTCCCATCGCTGGCATCCCGCTCCAGCA
ATGGGGGACTGTGGGTGGCAAGGTGACGGAGTTGATCGCCAACGCGACTCCGGAGCAGTT
ACAAGAGGCAATGAGCCAGCTGCACGCAGTGATGGCGGAAGTGGCCGA-CCTGCAACGCG
CGGTCAAGGCTGAGGTTGCCGGTGAACCATTGCCAGCTGCCACCAGTGCCGAGGTTGTGG
CGGCCCCACATGGTGAGGCCAAGCCTGCCGCCCGTGA---AACCATCGCCATGGCGCGCC
AGACC-GAGGTCACCGG---T--TACAAGCAGGCGCTGGAGCTCATCAGCTACCAAGCCA
--GCTATCTGCTGCGGGATCAGGCTTCGACCGAGGTTACCCTGAGCAG------------
TGATGACCTCAACGCCTTGCACC------------AACACATTGC-----------CGAT
GGCTCCATCAATGGCTCCC--ATATGGCCAAGCTGCAAAC-CCGA---GGTGATCTGCAG
ATCCTGCG-TA--CATTAGCGCTCTCTCTT---GCGAGCGGCAGCGATGCCAATGGCGCT
TCTCTGGGCAATGCACTCGACAGTCTTGCCTCGGCGCGTCCCAACCAGCGGTTGGTGCTG
GGCGGTCTGATGCAGTTTGCAGGTCAGACCGACCAGGCATGGGCAGACCAGACCG-----
--CCGGCAAGCCGGAAGATCGACTCGATGCGGGGGCAAGACT--GCGCTTTGACACCGGC
CACA--TGAAGGCGGAAC----TGGCCCGCCTTG-A--TGACAGTGCGGCACGGCAGGTG
CTGCAACAGCTGGAGGGGGATTTTGG----------TGATCGAGCCAAGGCCGTCTGTGA
TTTCGCGGTGGCACAG-------GTCTCTACCTTTGCCGACA---GCGAGAGCAGCCCGG
AAGCCGTATTG-GTCTCCCGCTTGACCCGTATGGGCAATCTGGTGGGCAGTCTGACCGAC
GA---ACTCAAGGCACGCCT-------------------TCAGCTGCCCGAGTCAGCACG
CGGTGAGCCGACCATGATCGACTCCGTCAGCCAGCTGACTCCGCTGGAGCTGGCGGCTCT
------------GGCCCATATCG------------------GTGTCGGGGCCGACTATCT
GTAA--------------------------------------------------------
------------------------------------------------------------
------------------------------------------------------------
------------------------------------------------------------
------------------------------------------------------------
------------------------------------------------------------
-----
>A.dhakensis_CIP107500-aexU
------------------------------------------------------------
------------------------------------------------------------
------------------------------------------------------------
------------------------------------------------------------
------------------------------------------------------------
------------------------------------------------------------
------------------------------------------------------------
------------------------------------------------------------
------------------------------------------------------------
------------------------------------------------------------
------------------------------------------------------------
------------------------------------------------------------
------------------------------------------------------------
------------------------------------------------------------
------------------------------------------------------------
-------GTGGCGCTGAAAGAGTGGATCGGCAATCTGCTGGGGGCCCGTACCGAGGCACC
CGCCCACTCAGCCCCACC---------TGCAGACAGCCTCTCCCTGGCCGATCAAAAGCG
TCTGCTGCTGCAAAAGGCATTGCCCTTTACCCTGGGCGGCCTCGATAAGGCGAACGAGCT
CAATAACATAGATGCACAGCAGTTGGGGCAGGAACATGCCCGGCTGGCGACCGGCAATGG
CGCTCTGCGCTCGCTGGCAACCTCACTGAACGGGATCAAGGATGGCTCCATGCGGCAGGA
GAGCCAAACCTTGGCGGCCGGGTTGCTTGAACGTCCCATCGCCGGCATCCCGCTCCAGCA
ATGGGGGACTGTGGGTGGCAAGGTGACGGAGTTGATCGCCAACGCGACTCCGGAGCAGTT
ACAAGAGGCAATGAGCCAGCTGCGCGCCGTGATGGTGGAAGTGGCCGA-CCTGCAACGCG
CGGTCAAGGCCGAAGTTGCCGGTGAACCATTGCCAGCTGCCACCAGTGCCGAGGTCGTGG
CGGTCCCACATGGTGAGGCCAAGCCTGCCACCCGTGA---AACCGTCGCCATGGCGCGCC
AGACC-GAGGTCACCGG---T--TACAAGCAGGCGCTGGAGCTCATCAGCTACCAGGCCA
--GCTATCTGCTGCGGGATCAGGCTTCGACCGAGGTTACCCTGAGCAG------------
TGATGATCTCAATGCCTTGCACC------------AGCACATTGC-----------CGAT
GGCTCCATCAATGGCTCCC--ATATGGCCAAGCTGCAAAC-CCGA---GGTGATCTGCAG
ATCCTGCG-TA--CATTGGCGCTCTCTCTT---GCGAGCGGCAGCGATGCCAATGGCGCT
TCTCTGGGCAATGCACTCGACAGTTTTGCCTCGGCGCGTCCCAACCAGCGGTTGGTGCTG
GGCGGTCTGATGCAGTTTGCAGGTCAGACCGACCAGACATGGGCAGATCAGACCG-----
--CCGGCAAGCCGGAAGATCGACTCGATGCAGGGGCGCGACT--GCGCTTTGACACCGGC
CACA--TGAAGGCAGAAC----TGGCCCGTCTTG-A--TGACAGTGCGGCGCGACAGGTG
CTGCAACAGCTGGAGGGGGATTTTGG----------TGACCGAACCAAGGCCGTCTGCGA
CTTCGCGGTGGCGCAG-------GTCTCGACCTTTGCCGACA---GCGAGAGCAGCCCGG
AAGCCGTGTTG-GTCTCCCGCTTGACCCGTATGGGCAATCTGGTGGGCAGCTTGACCGAC
GA---ACTCAAGGCACGCCT-------------------TCAGCTGCCCGAGTCAGCACG
CGGTGAGCCGACCATGATCGACTCCGTCAGCCAGCTGACTCCGCTGGAGCTGGCGGCTCT
------------GGCCCATATCG------------------GTGTCGGGGCCGACTATCT
GTAA--------------------------------------------------------
------------------------------------------------------------
------------------------------------------------------------
------------------------------------------------------------
------------------------------------------------------------
------------------------------------------------------------
-----
>A.allosacharophila_CECT4199T_aexU
------------------------------------------------------------
------------------------------------------------------------
------------------------------------------------------------
------------------------------------------------------------
------------------------------------------------------------
------------------------------------------------------------
------------------------------------------------------------
------------------------------------------------------------
------------------------------------------------------------
------------------------------------------------------------
------------------------------------------------------------
----------------------------------------------atgcagattcaaac
acacaccggcggcatgcaggccgtcgctcagcacagtgatgccactaccggggttggccg
gatgggccagctggatgtacgtcagatcgccaccgggcaagatgcgatcctgctgggcag
tcgcagcgaaccgcagaaagggcaggggctgctctcgcgactgggggcccagctggctcg
cccgtttgtggccctgaaagagtggatcggcaacctgctggggacggacaagcgtgccgc
tgcgccgaaggcgcaaaccgccgtttcccccgaggatct---------------tcagcg
cctgatgaagcaggctgcatttggtagctcgctgggtggcttcgccaaggcggacgtgtt
gcacaacatcaccgccgaacaactgggcaaggatcacaccactctggcgaccggcaatgg
ccccctgcgctctctctgcaccgcgttgcaggccgttgtcgtcggctcccagcagccgca
actgcgggagttggcagccgggctgctggcccgccccatcgctgggatcccgctccagca
gtggggtacggtggggggcaaggtgaccgagttgctcgctaacgctacccccgaactgtt
gcaggaggcgatgaaccagctgcacaccgcgatgggtgaagtggctga-cctgcagcgcg
ccgtaaaggctgaaattgctggcgaaccggcgcaaagcgcgaccacggctgccgatgcgg
caccggtccaacggggtgagagcaaaggggctgcccgcgagcaggtcgccatggcgcgcc
agact------ccggccaccggctacaagttggcgctggatcttatcagctatcaggcca
--gctacctgctgcgggatcaaacctcgacgacagtgaccctgagcagcagcgatctcaa
cgccctgca------------------------tcagcacattgc-----------cgat
ggctccatcaacggctcccacatggc--caaattgcagac-ccgt---ggcgatctgcaa
accctg---cgtactctggcgctgtcgct---ggccagcggcagcgatgccaagggctct
tcccttggtcatgccctcgacagcctcgcctcggcgcgccccaaccagcgactggtgctg
ggcggtctgatgcagtttgccagtcagggcgatcaggcgtgggctgaccataccgct---
----ggcaagccggaagatcggctcgatgccggggcgcggcagcg--ctttgatggtgac
aaca--tgaaggcggcgg----tggcgcgtctcg---gcgccagcgaagcgcggcaggtg
ctgcaacagctggaaggggcttttggtg----------atcgggtgcggggcatctgtga
tctagcggttgaactg-------gtctcgccctttgccgaca---------cggtcccgg
aggc-cgtattgacctcacggctgactcgcatgagcactgtggtgagcacattgatcgac
cagatcaaggagcacc----------------------tcgcgctgcccctgtcagctca
cagtgatgcgtcccagattgattctgccgatcagctgacgccgctcgaactggctgcgct
ggcccatatcggcgtcga------------------------------tgaccgctatct
gtaa--------------------------------------------------------
------------------------------------------------------------
------------------------------------------------------------
------------------------------------------------------------
------------------------------------------------------------
------------------------------------------------------------
-----
>A.encheleia_CECT_4342_aexU
------------------------------------------------------------
------------------------------------------------------------
------------------------------------------------------------
------------------------------------------------------------
------------------------------------------------------------
------------------------------------------------------------
------------------------------------------------------------
------------------------------------------------------------
------------------------------------------------------------
------------------------------------------------------------
------------------------------------------------------------
------------------------------------------------------------
------------------------------------------------------------
-atgggccagctggaggcgcgtcaggttgccaccgggcaggatgcgatcctgctgggcgg
ccgcaatgaaccgcaaaaaggccaagggctgctctcgcgactgggggcccagctggcccg
cccattcgtggctttgaaagagtggattggcaacttgctggggacggataagagtacctc
tgcgccgaaggcgcagcagactccagtagcagacaacctctcgctggctgaacagaaacg
gctgctgttgcaacaggcgttgccttttaccctaagcggtctcgacaaggcaagcaagct
gaacagcatcaatgccgagcaactgggacaggatcacgcccgcctggcgaccggcaacgg
cgccttgcgctcactggcgacctccctgatcgggatccgggatggttccatgcggcaaga
gagtcagacagccgccgccgggttgctcgaacgccccatcgccggtatcccactccagca
gtggggcacggtggggggcaaggtgaccgagctgctcgccagcgccacccccgaattgtt
gcaggaggcgatgagccagctgcacaccgcgatgggcgaagttgccga-cctgcagcgtg
ccgtacaggccgaagttgctggcgaaccggcgcaaagcgcgaccactgctgccgacgcgg
cgcccgtccaaagcggtgagaccaaaggcgttgcccgcgagcaggtcgccatggcgcgtc
agacc------ccggcccctggctacaagctggcgctggatcttatcagctatcaggcca
--gctacctgctgcgggatcaaacctcgaccgaggtgaccctgagcagcagcgatctcaa
cgccctgca------------------------tcagcacattgc-----------cgat
ggctccatcaatggctcccacatggc--caaattgcagac-ccgt---ggtgatctgcaa
accctg---cgcacactggcgctctcact---ggccagtggcagcgatgccaagagggcc
tcccttggtcatgctctcgacagcctcgcctcggcgcgccccaaccagcgactggtgctg
ggcggcctgatgcagtttgccggtcagactgatcaggcgtgggctgaccagaccgct---
----ggcaagccggaggatcggctcgatgccggggcgcgactgcg--ctttgacaccggt
cata--tgaaggcggagc----tggatcgtctcg---gcgacagcgaggcacggcaagtg
ctgcaacagctggaaggggcttttggtg----------atcgggccaaggccatctgcga
cttcgcggtggcgcag-------gtctccacctttgccgaca---gcgaaagcagcccgg
aggc-cgtgctggtctcccgcctgacccgcatgggcaatctggttggcagcctgatcgac
acgctcaaggtgcgcc----------------------tccagctgcccgagtccgcccg
cggcgagccgaccatgatcgacgatgcggcacagttgacgccgctggagctggctgcgtt
aagccatatcggtgttga------------------------------tgagcactatct
gtaa--------------------------------------------------------
------------------------------------------------------------
------------------------------------------------------------
------------------------------------------------------------
------------------------------------------------------------
------------------------------------------------------------
-----
>A.piscicola_LMG24783_aexU
------------------------------------------------------------
------------------------------------------------------------
------------------------------------------------------------
------------------------------------------------------------
------------------------------------------------------------
------------------------------------------------------------
------------------------------------------------------------
------------------------------------------------------------
------------------------------------------------------------
------------------------------------------------------------
------------------------------------------------------------
----------------------------------------------atgcagattcaagc
aaacaccggcggcatgcaggccgtcgctcaccacactgatgcaaccacaggggttggccg
gatgggccagctggatgtacgtcagatcgccaccgggcaagatgcgatcctgcttggcaa
ccgcagcgaaccgcaaaaaggccaggggctgctctcgcggctgggggcccagctggcccg
cccattcgtggccatcaaagagtggatcggcaacttgctggggacagacaagagtgccgc
tgcgccgaaggcgcagcagactc---------cgaacctctcgctggctgaacagaaacg
gttgctgttgcaacaggcgctgccttttactctgagcggtctcgacaaggcaaacgagct
gaacagcatcaatgccgagcaactgggacaggatcacgcccgtctggcgaccggtaatgg
ggccctgcgttcactggcgacctccctgatcgggatccgggatggttccatgcgacagga
gagtcagacattggccgccgggttgctggagcatcccatcgccggtatcccgctccagca
gtggggcactgtggggagcaaggtgaccgagctggtggctagcgccacccccgaattgtt
gcaagaggcgatgagccagctgcatgccgtgatggccgaggttgccga-cctgcagcgtg
cagtaaaggccgaagttgctggcgaaccggtgcaagcc----------------------
--------caaagcggggaggccagaggggtagcccgcgaacaggtcgccgttgcgcgcc
agacg------ccagcgaccggttacaagctggcgctggatctgatcagccatcaggcta
--gctacctgctgcgggatcaaacctcgacgacagtgaccctgagcagcagcgatctcaa
cgccctgca------------------------ccagcatattgc-----------cgat
ggctccatcaatggctcccacatggc--caaattgcagac-ccgt---ggcgatctgcaa
accctt---cgcaccctggcgctttcctt---ggccagcggcagcgatgccaagggctct
tcccttggtcatgccctcgacagccaggcctcgtcgcgccccaaccagcgactggtactg
ggcggcctgatgcagttcgccggtcaaaccgatcagacgtgggccaaccatactgct---
----ggcaagccggaagatcggctcgatgccggggcgcgcctacg--ctttgacaccggt
caca--tgaaggcggagc----tggatcgtctgg---gcgacagtgaggcgcaacaggtg
ctacaacagctggaaggggcttttggtg----------atcgggccaaggccatctgtga
cttcgcggtggcacag-------gtctctacctttgccgaca---gcgaaagcagtccgg
aggc-cgtactggtttcccgcctgacccgcatgggcaatctggttggcagcctgaccgac
acgctcaaggtgcgcc----------------------tccagctgccagaatccgcccg
cggcgagccgacaatgatcgacgatgcggcacagttgacgccactggagctggctgcgtt
aacccatatcggtgttga------------------------------tgagcactatct
gtaa--------------------------------------------------------
------------------------------------------------------------
------------------------------------------------------------
------------------------------------------------------------
------------------------------------------------------------
------------------------------------------------------------
-----
>A.veronii_CIP107763_aexU
------------------------------------------------------------
------------------------------------------------------------
------------------------------------------------------------
------------------------------------------------------------
------------------------------------------------------------
------------------------------------------------------------
------------------------------------------------------------
------------------------------------------------------------
------------------------------------------------------------
------------------------------------------------------------
------------------------------------------------------------
------------------------------------------------------------
------------------------------------------------------------
-atgggccagctggaggcgcgtcaggttgccaccgggcaagatgcgatcttgctgggcaa
ccgcagcgaaccgcagaaagggcaggggctgctctcgcgattgggggcccaactggcacg
tccgttcgtggccatcaaagagtggattggcaacctgctggggagtggcaagagtgccgc
tgcgccgaaggcgcaaaccgccacgtcccccgaggatctt---------------cagcg
tctgatgaagcaggctgcatttggtagctcgctgggtggctttgccaaggcggacgtgtt
gaacaacatcgccgccgaacaactgggcaaggagcacgccactctggcgaccggcaacgg
cccactgcgctcgctctgcaccgcgttgcaggccgttgtcatcggctccgagcagccgca
actccgtgagttggctgccgggctgctggctagccccatcgctggtatcccgctccagca
gtggggcactgtgggaggcaaggtgaccgagctgctcgccagcgccacccccgaactgct
gcaggaggcgatgagccagctgcacaccgcgatgggtgaagtggccga-cctgcagcggg
ccgtcaaggttgaaatcgctggcgaactggcgcaaagcgcgaccaccactgcggaggcga
cgtccgcccaaagcggtgagagcaaaggggctgctcgcgaacaggtcgccatggcgcggc
agact------ccggccaccggctacaagctggcgctggatcttatcagctatcaggcca
--gctacctgctgcgggatcaaacttcgaccgaggtgaccctgagcagcagcgatctcaa
cgccctgca------------------------tcaacacattgc-----------cgat
ggctccatcaacagttcccacatggc--caagttgcagac-ccgc---ggcgatctgcaa
accctg---cgtactctggcgctctcgct---ggccagcggcagcgacgccaagggatct
tcccttggtcatgccctcgacagtctcgcctcggcgcgccccaaccagcggttggtgctg
ggcggcctgatgcagtttgccggtcagaccgatcaggcgtgggttgaccatactgct---
----ggcaagccggaggatcggctcgatgccggggcgcggctgcg--ctttgacaccggc
cata--tgcaggcggagc----tggggcgtctcg---gcgacagcgaggcacggcaggtg
ctgcaacagctggaaggggcttttggtg----------atcgggccagggctatctgcga
cttcgcggtggctcag-------gtctccggctttgccgata---gcgaaagcagccctg
aggc-cgtgctggtctcccgcctgacccgcatgggcaatctggtgggcagcctgaccgat
gcgctcaaggagcggc----------------------tgcaactgcccgggtccgctcg
tggcgagccgaccatgatcgactccgccagccagctgacaccgctcgaactggctgcgct
ggctcatatcggcgtcga------------------------------tgagagctatct
gtaa--------------------------------------------------------
------------------------------------------------------------
------------------------------------------------------------
------------------------------------------------------------
------------------------------------------------------------
------------------------------------------------------------
-----
>A.veronii_CECT4486_aexU
------------------------------------------------------------
------------------------------------------------------------
------------------------------------------------------------
------------------------------------------------------------
------------------------------------------------------------
------------------------------------------------------------
------------------------------------------------------------
------------------------------------------------------------
------------------------------------------------------------
------------------------------------------------------------
------------------------------------------------------------
----------------------------------------------atgcagattcaagc
aaacaccgtcggcacacaggccgtcgctcaccacagtgatgcaaccacaggggttggcca
gatgggccagctggaggcgcgtcaggtcgccaccggacaagatgcgatcttgctgggcaa
ccgcagcgaaccgcagaaagggcaggggctgctctcgcgattgggggcccaactggcccg
tccgttcgtggccatcaaagagtggattggcaacctgctggggagcggcaagagtgccgc
tgcgccgaaggcgcaaaccgccacgtcccccgaggatctt---------------cagcg
tctgatgaagcaggctgcatttggtagctcgctgggtggctttgccaaggcggacgtgtt
gaacaacatcgccgccgaacaactgggcaaggagcacgccactctggcgaccggcaacgg
cccactgcgctcgctctgcaccgcgttgcaggccgttgtcatcggctccgagcagccgca
gcttcgtgagttggctgccgggctgctggctcgccccatcgctggtatcccgctccagca
gtggggcactgtgggaggcaatgtgaccgagctgctcgccagcgccacccccgaactgct
gcaggaggcgatgagccagctgcacaccgcgatgggtgaagtggccga-cctgcagcggg
ccgtcaaggttgaaatcgctggcgaactggcgcaaagcgcgaccaccactgcggaggcga
cgtccgcccaaagcggtgagagcaaaggggctgctcgcgaacaggtcgccatgggccgcc
agact------ccggccaccggttacaagctggcgctggatcttatcagctatcaggcca
--gctacctgctgcgggatcaaacttcgaccgaggtgaccctgagcagcagcgatctcaa
cgccctgca------------------------tcaacacattgc-----------cgat
ggctccatcaacagttcccacatggc--caagttgcagac-ccgc---ggcgatctgcaa
accctg---cgtactctggcgctctctct---ggccagcggcagcgacgccaagggatct
tcccttggtcatgccctcgacagtctcgcctcggcgcgccccaaccagcggttggtgctg
ggcggcctgatgcagtttgccggtcagaccgatcaggcgtgggttgaccatactgct---
----ggcaagccggaggatcggctcgatgccggggcgcggctgcg--ctttgacaccggc
cata--tgcaggcggagc----tggggcgtctcg---gcgacagcgaggcacggcaggtg
ctgcaacagctggaaggggcttttggtg----------atcgggccagggctatctgcga
cttcgcggtggctcag-------gtctccggctttgccgata---gcgaaagcagccctg
aggc-cgtgctggtctcccgcctgacccgcatgggcaatctggtgggcagcctgaccgat
gcgctcaaggagcggc----------------------tgcaactgcctgggtccgcccg
tggcgagccgaccatgatcgactccgctagccagctgacaccgctcgaactggctgcgct
ggctcatatcggcgtcga------------------------------tgagagctatct
gtaa--------------------------------------------------------
------------------------------------------------------------
------------------------------------------------------------
------------------------------------------------------------
------------------------------------------------------------
------------------------------------------------------------
-----
>A.veronii_77c_aexU
------------------------------------------------------------
------------------------------------------------------------
------------------------------------------------------------
------------------------------------------------------------
------------------------------------------------------------
------------------------------------------------------------
------------------------------------------------------------
------------------------------------------------------------
------------------------------------------------------------
------------------------------------------------------------
------------------------------------------------------------
----------------------------------------------atgcagattcaagc
aaacaccgtcggcacacagaccgtcgctcaccacagtgatgcaaccacaggggttggccg
gatgggccagctggaggcacgtcaggtcgccaccggacaagatgcgatcttgctgggcaa
tcgtagcgaaccgcagaaagggcaggggctgctctcgcgattgggggcccaactggcccg
tccgttcgtggccatcaaagagtggattggcaacctgctggggagcggcaagagtgccgc
tgcgccgaaggcgcaaaccgccacgtcccccgaggatctt---------------cagcg
tctgatgaagcaggctgcatttggtagctcgctgggtggctttgccaaggcggacgtgtt
gaacaacatcgccgccgaacaactgggcaaggagcacgccaatctggcgaccggcaacgg
cccactgcgctcgctctgcaccgcgttgcaggccgttgtcatcggctccgagcagccgca
actccgtgagttggctgccgggctgctggctcgccccatcgctggtatcccgctccagca
gtggggcactgtgggaggcaaggtgaccgagctgctcgctagcgccacccccgaactgct
gcaggaggcgatgagccagctgcacaccgcgatgggtgaagtggccga-cctgcagcggg
ccgtcaaggctgaaatcgctggcgaaccggcgcaaagcgcgaccaccactgcggatgcga
cgtccgcccaaagcggtgagagcaaaggggctgctcgcgaacaggtcgccatggcgcggc
agact------ccggccaccggctacaagctggcgctggatcttatcagctatcaggcca
--gctacctgctgcgggatcaaacttcgaccgaggtgaccctgagcagcagcgatctcaa
cgccctgca------------------------tcaacacattgc-----------cgat
ggctccatcaacagttcccacatggc--caagttgcagac-ccgc---ggcgatctgcaa
accctg---cgtactctggcgctctctct---ggccagcggcagcgacgccaagggatct
tcccttggtcatgccctcgacagtctcgcctcggcgcgccccaaccagcggttggtgctg
ggcggcctgatgcagtttgccggtcagaccgatcaggcgtgggttgaccatactgct---
----ggcaagccggaggatcggctcgatgccggggcgcggctgcg--ctttgacaccggc
cata--tgcaggcggagc----tggggcgtctcg---gcgacagcgaggcacggcaggtg
ctgcaacagctggaaggggcttttggtg----------atcgggccagggctatctgcga
cttcgcggtggctcag-------gtctccggctttgccgata---gcgaaagcagccctg
aggc-cgtgctggtctcccgcctgacccgcatgggcaatctggtgggcagcctgaccgat
gcgctcaaggagcggc----------------------tgcaactgcccgggtccgcccg
tggcgagccgaccatgatcgactccgctagccagctgacaccgctcgaactggctgcgct
ggctcatatcggcgtcga------------------------------tgagagctatct
gtaa--------------------------------------------------------
------------------------------------------------------------
------------------------------------------------------------
------------------------------------------------------------
------------------------------------------------------------
------------------------------------------------------------
-----
