# Supplementary material for: Genome-driven evaluation and redesign of PCR tools for improving the detection of virulence-associated genes in aeromonads
Source: PLoS One. 2018 Aug 15;13(8):e0201428. doi: 10.1371/journal.pone.0201428 (PMC6093642; doi:10.1371/journal.pone.0201428)
Supplement: S1 Files — (ZIP) [file pone.0201428.s002.zip › Supplemental alignments/Align S12. aexTU reverse primers alignment]

>C_RASEXOS-R
------------------------------------------------------------
------------------------------------------------------------
------------------------------------------------------------
------------------------------------------------------------
------------------------------------------------------------
------------------------------------------------------------
------------------------------------------------------------
------------------------------------------------------------
------------------------------------------------------------
------------------------------------------------------------
------------------------------------------------------------
------------------------------------------------------------
------------------------------------------------------------
------------------------------------------------------------
------------------------------------------------------------
------------------------------------------------------------
------------------------------------------------------------
------------------------------------------------------------
------------------------------------------------------------
------------------------------------------------------------
------------------------------------------------------------
------------------------------------------------------------
------------------------------------------------------------
------------------------------------------------------------
------------------------------------------------------------
------------------------------------------------------------
------------------------------------------------------------
------------------------------------------------------------
------------------------------------------------------------
------------------------------------------------------------
------------------------------------------------------------
------------------------------------------------------------
------------------------------------------------------------
------------------------------------------------------------
------------------------------------------------------------
---------------------------------------------------------CTG
AAGATGCGCGGGCTC---------------------------------------------
------------------------------------------------------------
------------------------------------------------------------
------------------------------------------------------------
------------------------------------------------------------
------------------------------------------------------------
------------------------------------------------------------
------------------------------------------------------------
------------------------------------------------------------
------------------------------------------------------------
-----------------------------------
>C_aexTU-2RX
------------------------------------------------------------
------------------------------------------------------------
------------------------------------------------------------
------------------------------------------------------------
------------------------------------------------------------
------------------------------------------------------------
------------------------------------------------------------
------------------------------------------------------------
------------------------------------------------------------
------------------------------------------------------------
------------------------------------------------------------
------------------------------------------------------------
------------------------------------------------------------
------------------------------------------------------------
------------------------------------------------------------
------------------------------------------------------------
------------------------------------------------------------
------------------------------------------------------------
------------------------------------------------GACYGGCAAYGG
YSCHYTGC----------------------------------------------------
------------------------------------------------------------
------------------------------------------------------------
------------------------------------------------------------
------------------------------------------------------------
------------------------------------------------------------
------------------------------------------------------------
------------------------------------------------------------
------------------------------------------------------------
------------------------------------------------------------
------------------------------------------------------------
------------------------------------------------------------
------------------------------------------------------------
------------------------------------------------------------
------------------------------------------------------------
------------------------------------------------------------
------------------------------------------------------------
------------------------------------------------------------
------------------------------------------------------------
------------------------------------------------------------
------------------------------------------------------------
------------------------------------------------------------
------------------------------------------------------------
------------------------------------------------------------
------------------------------------------------------------
------------------------------------------------------------
------------------------------------------------------------
-----------------------------------
>A.salmonicida_JF2267_aexT
------------------------------------------------------------
-----------------------------------ACTTTAGTTTTGAGAGTTGCCCTGG
ATTCTATGTGGTCTGGTTGCGGGCGTGCCTGTTACCACCTGCTTAGCTCGTCAGCGGCAG
AGACCAGTTGCTCCAGCTGGTGATGGATCTGGGCGCGATCCAGCTGCTGCAACGGCTGGC
GACTCCACAACACCGGCGTCAGATCGTCGGGGTCAAAACCCAGAACGGGTTTGCAAGGGT
CCTGACTAAACAGGTTTTGCGCGGCGGCCTGGGCGCCGCTAGCTACCTCAAGACGGGTAA
ACATCAGCAGATAGTCGGCTGGGTGCTCGGTCAGGTGGCAGGTCAGTTCGCCGATCTGCA
GGCTGGTGACGCTTTCCTCCTGCTGCGGCTGAGGAAGCGAGAGGGAGAGAAACAGCTGGT
GGATGGCGGCGTGATAAAGAGAGTTCATTGATGGCTCCAGATTGATGATGGCGCCATTAG
AGCAGGTCGCCGCCAGCGGCACTGTTAATGGTGGCTCTCATTTTTTAGCTTTTCGGTCAG
CAGGATGGCGCGCCGCGCTCAGTACAAAAATCGCGACCAATCCCGATAGTCCCTGTTGAT
ACCCTCTCCTAGACTGGCGGCGAAACATCACAAGAAGACAATCATCATGCAGATTCAAGC
AAACACCGTCGGCACACAGGCCGTCGCTCACCACAGTGATGCCACGACCGGAGTTGGCCG
GATGGGTCAGATGGAGGCGCGTCAGGTCGCCACCGGACAAGATGCGATCCTGCTGGGCAG
TCGCAGCGAACCGCAAAAAGGGCAGGGGCTGCTCTCGCGACTGGGGGCCCAGCTGGCCCG
CCCGTTCGTGGCCATCAAAGAGTGGATCAGCAACCTGCTGGGGACGGACAAGCGTGCCGC
TGCGCCGAAGGCGCAAACCGCCGTTTCCCCCGA---------------GGATCTTCAGCG
ACTGATGAAGCAGGCTGCATTTGGTAGCTCGCTGGGTGGCTTCGCCAAGGCGGACGTGTT
GAACAACATCACAGGCGAACAATTGGGCAAGGATCACGCCAGTCTGGCGACCGGCAATGG
CCCCCTGCGCTCTCTCTGCACCGCGTTGCAGGCCGTTGTCATAGGATCTCAGCAACCGCA
ACTCCGGGAGTTGGCTACCGGGCTGCTGGCCCGCCCCATCGCCGGTATCCCGCTCCAGCA
GTGGGGGTCGGTAGGCGGCAAGGTGACCGAGCTGCTCACCAGCGCCCCCCCCGAACTGTT
GAAGGAGGCTATGAGCCAGCTACACACCGCGATGGGTGAAGTTGCCGACCTGCAGCGCGC
TGTAAAGGCAGAAGTTGCTGGCGAACCGGCGCGAAGCGCGACCACAGCGGCCGCTGTGGC
GCCGCTCCAAAGCGGTGAGAGCGAAGTTAACGTTGAGCCTGCCGACAAGGCGCTGGCAGA
GGGCTTGCAG------GAGCAATTCGGCCTGGAGGCCGAGCAATATCTGGGTGAACAGCC
CCACGGTACTTACAGCGATGCTGAAGTGATGGCGCTTGGGCTCTACACCAACGGCGAATA
CCAGCACCTGAATCGCTCGCTGCGTCAGGAAAAGCAGCTGGATGCAGGGCAAGCGTTGAT
CGATCAGGGTATGTCCACCGCTTTTGAGAAAAGTACCCCCACCGAGCAGTTGATCAAGAC
CTTCCGCGGTACCCACGGCGGCGATGCGTTCAACGAGGTGGCAGAGGGGCAAGTCGGTCA
TGATGTCGCTTATCTTTCCACCTCTCGGGATCCCAAGGTGGCAACCAACTTTGGTGGTTC
AGGCTCCATATCCACGATATTTGGCCGCTCGGGGATCGATGTCAGCGACATATCCGTTGA
AGG-----------------TGACGAGCAGGAGATCCTCTATAACAAAGAGACTGATAT-
GCGG-----GTATTGCTCAGTGCCAAAGATGAACGGGGCGTCACCCGGCGGGTACTGGAA
GAGGCCTCGCTGGGGGAACAAAGCGGCCACAGCAAGGGGCTGCTGGACGGGCTGGATCTG
GCAAGAGGAGCGGGCGGTGCCGACAAGC---------CGCAAGAGCAAGATATCCGTCTG
AAGATGCGCGGGCTCGATTTGGCGTGACCAGATAGCACGAAAGCTTATGGGAACGGACAC
CCTCGGGTGTCCGTTTTTTATGCTGGCGGGAGTGGGGCAGAGGGTGCTCAGTGCAGGCCG
ATATGACTTACAGGCTGAC-----------------------------------------
------------------------------------------------------------
------------------------------------------------------------
------------------------------------------------------------
------------------------------------------------------------
------------------------------------------------------------
------------------------------------------------------------
------------------------------------------------------------
-----------------------------------
>A.salmonicida_ATCC33658_aexT
---------------------------------GATCAACAAAGCGGCGCCTTCGGGCGC
CGTTTTGTTGTAGGTGCCGCTGATGGAAGACCCGTACTTTAGTTTTGAGAGTTGCCCTGG
ATTCTATGTGGTCTGGTTGCGGGCGTGCCTGTTACCACCTGCTTAGCTCGTCAGCGGCAG
AGACCAGTTGCTCCAGCTGGTGATGGATCTGGGCGCGATCCAGCTGCTGCAACGGCTGGC
GACTCCACAACACCGGCGTCAGATCGTCGGGGTCAAAACCCAGAACGGGTTTGCAAGGGT
CCTGACTAAACAGGTTTTGCGCGGCGGCCTGGGCGCCGCTAGCTACCTCAAGACGGGTAA
ACATCAGCAGATAGTCGGCTGGGTGCTCGGTCAGGTGGCAGGTCAGTTCGCCGATCTGCA
GGCTGGTGACGCTTTCCTCCTGCTGCGGCTGAGGAAGCGAGAGGGAGAGAAACAGCTGGT
GGATGGCGGCGTGATAAAGAGAGTTCATTGATGGCTCCAGATTGATGATGGCGCCATTAG
AGCAGGTCGCCGCCAGCGGCACTGTTAATGGTGGCTCTCATTTTTTAGCTTTTCGGTCAG
CAGGATGGCGCGCCGCGCTCAGTACAAAAATCGCGACCAATCCCGATAGTCCCTGTTGAT
ACCCTCTCCTAGACTGGCGGCGAAACATCACAAGAAGACAATCATCATGCAGATTCAAGC
AAACACCGTCGGCACACAGGCCGTCGCTCACCACAGTGATGCCACGACCGGAGTTGGCCG
GATGGGTCAGATGGAGGCGCGTCAGGTCGCCACCGGACAAGATGCGATCCTGCTGGGCAG
TCGCAGCGAACCGCAAAAAGGGCAGGGGCTGCTCTCGCGACTGGGGGCCCAGCTGGCCCG
CCCGTTCGTGGCCATCAAAGAGTGGATCAGCAACCTGCTGGGGACGGACAAGCGTGCCGC
TGCGCCGAAGGCGCAAACCGCCGTTTCCCCCGA---------------GGATCTTCAGCG
ACTGATGAAGCAGGCTGCATTTGGTAGCTCGCTGGGTGGCTTCGCCAAGGCGGACGTGTT
GAACAACATCACAGGCGAACAATTGGGCAAGGATCACGCCAGTCTGGCGACCGGCAATGG
CCCCCTGCGCTCTCTCTGCACCGCGTTGCAGGCCGTTGTCATAGGATCTCAGCAACCGCA
ACTCCGGGAGTTGGCTACCGGGCTGCTGGCCCGCCCCATCGCCGGTATCCCGCTCCAGCA
GTGGGGGTCGGTAGGCGGCAAGGTGACCGAGCTGCTCACCAGCGCCCCCCCCGAACTGTT
GAAGGAGGCTATGAGCCAGCTACACACCGCGATGGGTGAAGTTGCCGACCTGCAGCGCGC
TGTAAAGGCAGAAGTTGCTGGCGAACCGGCGCGAAGCGCGACCACAGCGGCCGCTGTGGC
GCCGCTCCAAAGCGGTGAGAGCGAAGTTAACGTTGAGCCTGCCGACAAGGCGCTGGCAGA
GGGCTTGCAG------GAGCAATTCGGCCTGGAGGCCGAGCAATATCTGGGTGAACAGCC
CCACGGTACTTACAGCGATGCTGAAGTGATGGCGCTTGGGCTCTACACCAACGGCGAATA
CCAGCACCTGAATCGCTCGCTGCGTCAGGAAAAGCAGCTGGATGCAGGGCAAGCGTTGAT
CGATCAGGGTATGTCCACCGCTTTTGAGAAAAGTACCCCCACCGAGCAGTTGATCAAGAC
CTTCCGCGGTACCCACGGCGGCGATGCGTTCAACGAGGTGGCAGAGGGGCAAGTCGGTCA
TGATGTCGCTTATCTTTCCACCTCTCGGGATCCCAAGGTGGCAACCAACTTTGGTGGTTC
AGGCTCCATATCCACGATATTTGGCCGCTCGGGGATCGATGTCAGCGACATATCCGTTGA
AGG-----------------TGACGAGCAGGAGATCCTCTATAACAAAGAGACTGATAT-
GCGG-----GTATTGCTCAGTGCCAAAGATGAACGGGGCGTCACCCGGCGGGTACTGGAA
GAGGCCTCGCTGGGGGAACAAAGCGGCCACAGCAAGGGGCTGCTGGACGGGCTGGATCTG
GCAAGAGGAGCGGGCGGTGCCGACAAGC---------CGCAAGAGCAAGATATCCGTCTG
AAGATGCGCGGGCTCGATTTGGCGTGACCAGATAGCACGAAAGCTTATGGGAACGGACAC
CCTCGGGTGTCCGTTTTTTATGCTGGCGGGAGTGGGGCAGAGGGTGCTCAGTGCAGGCCG
ATATGACTTACAGGCTGACAAATCCACTCCGGG--CAGGTTTCAAAGCCGGGGCGGGCAA
ACAGAAAC----------------------------------------------------
------------------------------------------------------------
------------------------------------------------------------
------------------------------------------------------------
------------------------------------------------------------
------------------------------------------------------------
------------------------------------------------------------
-----------------------------------
>A.salmonicida_A449_aexT
TCAAGCATGGCCAGCCCCGCTTTTACTTGTGGGGATCAACAAAGCGGCGCCTTCGGGCGC
CGTTTTGTTGTAGGTGCCGCTGATGGAAGACCCGTACTTTAGTTTTGAGAGTTGCCCTGG
ATTCTATGTGGTCTGGTTGCGGGCGTGCCTGTTACCACCTGCTTAGCTCGTCAGCGGCAG
AGACCAGTTGCTCCAGCTGGTGATGGATCTGGGCGCGATCCAGCTGCTGCAACGGCTGGC
GACTCCACAACACCGGCGTCAGATCGTCGGGGTCAAAACCCAGAACGGGTTTGCAAGGGT
CCTGACTAAACAGGTTTTGCGCGGCGGCCTGGGCGCCGCTAGCTACCTCAAGACGGGTAA
ACATCAGCAGATAGTCGGCTGGGTGCTCGGTCAGGTGGCAGGTCAGTTCGCCGATCTGCA
GGCTGGTGACGCTTTCCTCCTGCTGCGGCTGAGGAAGCGAGAGGGAGAGAAACAGCTGGT
GGATGGCGGCGTGATAAAGAGAGTTCATTGATGGCTCCAGATTGATGATGGCGCCATTAG
AGCAGGTCGCCGCCAGCGGCACTGTTAATGGTGGCTCTCATTTTTTAGCTTTTCGGTCAG
CAGGATGGCGCGCCGCGCTCAGTACAAAAATCGCGACCAATCCCGATAGTCCCTGTTGAT
ACCCTCTCCTAGACTGGCGGCGAAACATCACAAGAAGACAATCATCATGCAGATTCAAGC
AAACACCGTCGGCACACAGGCCGTCGCTCACCACAGTGATGCCACGACCGGAGTTGGCCG
GATGGGTCAGATGGAGGCGCGTCAGGTCGCCACCGGACAAGATGCGATCCTGCTGGGCAG
TCGCAGCGAACCGCAAAAAGGGCAGGGGCTGCTCTCGCGACTGGGGGCCCAGCTGGCCCG
CCCGTTCGTGGCCATCAAAGAGTGGATCAGCAACCTGCTGGGGACGGACAAGCGTGCCGC
TGCGCCGAAGGCGCAAACCGCCGTTTCCCCCGA---------------GGATCTTCAGCG
ACTGATGAAGCAGGCTGCATTTGGTAGCTCGCTGGGTGGCTTCGCCAAGGCGGACGTGTT
GAACAACATCACAGGCGAACAATTGGGCAAGGATCACGCCAGTCTGGCGACCGGCAATGG
CCCCCTGCGCTCTCTCTGCACCGCGTTGCAGGCCGTTGTCATAGGATCTCAGCAACCGCA
ACTCCGGGAGTTGGCTACCGGGCTGCTGGCCCGCCCCATCGCCGGTATCCCGCTCCAGCA
GTGGGGGTCGGTAGGCGGCAAGGTGACCGAGCTGCTCACCAGCGCCCCCCCCGAACTGTT
GAAGGAGGCTATGAGCCAGCTACACACCGCGATGGGTGAAGTTGCCGACCTGCAGCGCGC
TGTAAAGGCAGAAGTTGCTGGCGAACCGGCGCGAAGCGCGACCACAGCGGCCGCTGTGGC
GCCGCTCCAAAGCGGTGAGAGCGAAGTTAACGTTGAGCCTGCCGACAAGGCGCTGGCAGA
GGGCTTGCAG------GAGCAATTCGGCCTGGAGGCCGAGCAATATCTGGGTGAACAGCC
CCACGGTACTTACAGCGATGCTGAAGTGATGGCGCTTGGGCTCTACACCAACGGCGAATA
CCAGCACCTGAATCGCTCGCTGCGTCAGGAAAAGCAGCTGGATGCAGGGCAAGCGTTGAT
CGATCAGGGTATGTCCACCGCTTTTGAGAAAAGTACCCCCACCGAGCAGTTGATCAAGAC
CTTCCGCGGTACCCACGGCGGCGATGCGTTCAACGAGGTGGCAGAGGGGCAAGTCGGTCA
TGATGTCGCTTATCTTTCCACCTCTCGGGATCCCAAGGTGGCAACCAACTTTGGTGGTTC
AGGCTCCATATCCACGATATTTGGCCGCTCGGGGATCGATGTCAGCGACATATCCGTTGA
AGG-----------------TGACGAGCAGGAGATCCTCTATAACAAAGAGACTGATAT-
GCGG-----GTATTGCTCAGTGCCAAAGATGAACGGGGCGTCACCCGGCGGGTACTGGAA
GAGGCCTCGCTGGGGGAACAAAGCGGCCACAGCAAGGGGCTGCTGGACGGGCTGGATCTG
GCAAGAGGAGCGGGCGGTGCCGACAAGC---------CGCAAGAGCAAGATATCCGTCTG
AAGATGCGCGGGCTCGATTTGGCGTGACCAGATAGCACGAAAGCTTATGGGAACGGACAC
CCTCGGGTGTCCGTTTTTTATGCTGGCGGGAGTGGGGCAGAGGGTGCTCAGTGCAGGCCG
ATATGACTTACAGGCTGACGAAATCCACCTCGGGCAGGGTTTCAAAGCCGGGGCGGGCAA
ACAGATAACCCTGCATCAGGTCTATCCCCATCTCCTGCAGACATGCCATTTCATCCCGGG
TTTCGATCCCTTCCGCCAGGGGGGTGATGTTCAACTCCTCAAAGAGGGCGAGACAGTGGC
GCACAATGGCCTGGCGGACCTTGTCTTTATCGATCCCTCTCAACAGATGCATATCCAGCT
TGATGATGTCTGGCAGAAAATCTGCCAGCAGATTGAGACTGGAATATCCGGCGCCAAAGT
CATCCATCGCCGTCTTGAAACCGAGTGCCTGATAGTGATCCACTATGTGGCGAATATGCT
GGTTATCCGCCACGCGCTCCACTTCGGTGAACTCGAACATGATCTGCTCGATGGGAAACT
GGTGCTCCCGCGCGGCTTGCAAGGTGGTGCGGATGCAGCGCTCCGGACGATAAACCGCAT
TGGGCAGGAAATTGATGCTCAGCATTCCCTGCATC
>A.veronii_HM21_aexT
------------------------------------------------------------
------------------------------------------------------------
------------------------------------------------------------
------------------------------------------------------------
------------------------------------------------------------
------------------------------------------------------------
------------------------------------------------------------
------------------------------------------------------------
------------------------------------------------------------
------------------------------------------------------------
------------------------------------------------------------
----------------------------------------------ATGCAGATTCAAGC
AAACACAGTCGGCACACAGGCCGTCGCTCACCACAGTGATGCACCCACAGGGGTTGGCCG
GATGGGCCAGCTGGAGGCACGTCAGGTTGCCACCGGACAAGATGCGATCTTGCTGGGCAA
CCGCAGCGAACCGCAGAAAGGGCAGGGGCTGCTCTCGCGATTGGGGGCCCAACTGGCCCG
TCCGTTTGTGGCCATCAAAGAGTGGATTGGCAACCTGCTGGGGAGTGGCAAGAGTGCCGC
TGCGCCGAAGACTCAGGTAGCAGAAAATCTCTCCA---------TGGCGGATCAGAAACG
TCTTTTTTTGCAAAAGGCACTGCCCTATACCCTGAGCGCGCTCGACAAGACAAGCGAGCT
GAAAAGTATCAATGCGGAACAACTGCGCAAGGACCACACCACGCTGGCGACTGGCAACGG
TGCTCTGCGTTCCTTGGTCACTGCCCTGAGCGGTATTCGCGATGGATCAAAAATCGAGGC
AACCACTCATCAGGCCGCCCGTCTGCTTGAACTGAATTTGGGCGGGATTGCTCTGCAGCA
ATGGGGAACGACGGGCAGGCAGGCCAGCGAATGGGTGAGCTCCGCCACGCAGGAGCAA--
------------------------------------------------------------
--------CTTGGTGAG--GTTGCAGCCGGATTGAACGACCTGATGCATGAGGTAGCCCA
ATTACGCTATGCCGTCGAGAGCGAAGTTAAAGGTGAGCCTGCCGACAAGGTGCTGGCTGA
GGGCTTGCAG------AATCAATTTGGCCTGGAGGCTGAACAGTATCTGGGTGAACAGCC
CCACGGTCTTTACAGCGATGCTGAAGTCATGGCGCTTGGGCTCTACACCAATGGCGAGTA
CCAGCACCTGAATCGCTCGCTGCGTCAGGAAAAGCAGCTGGATGCAGGGCAAGCATTGAT
CGATCAGGGCATGTCTGCTGCTTTTGAAAAAAGCACTCCCGCCGAGCAGTTGGTCAAGAC
CTTCCGCGGTACCCACGGTGGCGATGCGTTTAGTGGGGTGACAGAGGGGCAAGTCGGTCA
TGATACCGCTTATTTTTCCACCTCCCGGGATCCCAAGGTGGCCACCAGCTTTGGTGGTTC
AGGCACTATTTCCACGGTATTTGGCCGCTCGGGGATCGATGTCAGCGACATATCCGTTGA
AGG-----------------GGATGAGCAGGAGATCCTCTATAACAAGGCGACGGATAT-
GCGG-----GTGTTGCTGAGTGCCAAAGATGAGCGGGGAGTCACCAGGCGGGTACTGGAA
GAGGCCAAGTTGGGGGAACAAAGCGGCCATAGCAAGGGGCTGCTGGATGCGTTGGATCTG
GCAAGAGGGTCGGGCAGTGCCGATAAGC---------CGCAAGAGGTTGATATCCGTCTG
AAGATGCGCGGCCTCGATCTGGCGTGA---------------------------------
------------------------------------------------------------
------------------------------------------------------------
------------------------------------------------------------
------------------------------------------------------------
------------------------------------------------------------
------------------------------------------------------------
------------------------------------------------------------
------------------------------------------------------------
------------------------------------------------------------
-----------------------------------
>A.allosacharophila_BVH88_aexT
------------------------------------------------------------
------------------------------------------------------------
------------------------------------------------------------
------------------------------------------------------------
------------------------------------------------------------
------------------------------------------------------------
------------------------------------------------------------
------------------------------------------------------------
------------------------------------------------------------
------------------------------------------------------------
------------------------------------------------------------
----------------------------------------------atgcagattcaaac
acacaccggcggcatgcaggccgtcgctcaccacagtgatgccaccaccggggttggccg
gatgggccagctggaggcgcgtcagatcgccaccgggcaagatgcgatcctgctgggcag
tcgcagcgaaccgcagaaagggcaggggctgctctcgcgactgggggcccagctggctcg
cccgtttgtggccctgaaagagtggatcggcaacctgctggggacggacaagcgttctgc
tgcgccgaaggctcaggtagcagaaaacctctcta---------tggcggatcagaaacg
cctttttttgcaaaaggcactgccctataccctgagtgcgctcgacaagacaagcgagtt
gaagagtatcaatgctgaacaactgcacaaggaccacaccactctggcgactggcaacgg
tgcacttcgttccttggtcacggccctgagcggtattcgcgatggatcaaaaatcgaggc
aaccagtcatcaggccgcccgcctgctcgaactgaatttgggcgggattgctctgcagca
atggggaaccacgggcaggcaggccag---------------------------------
----------------------------cgaatgggtgagct---------ccgccacgc
aggagcaactgggcgaggtgaccaccggg--cttaacgacctgatgcatcaggttgccca
gttacgctacgccgtcgagagtgaagtgaaaggcgagcctgccgacaaggcgctggcaga
gggcttgcag------gataaattcggcctagaggccgagcaatatctgggggagcagtc
ccacggtacttacagcgatgcggaagtgatggcgcttgggctctacaccaacggtgaata
ccagcacctgaatagctcgctgcgtcaggagcagcagctgaatgctgggcaagcgatgat
cgatcagggcatgtccgccgcgtttgaaaaaagtatccccgccgagcagttggtcaagac
cttccgaggtactcacggtggtgatgcgttcaccggggtggctgaggggcaaatcgggca
tgatgccgcctatctttcgacctctcgggatcccaaggtagccaccagctttggtggtgc
aggctccatttccaccctatttggccgctcggggatcgatgtcagcgacatatccgttga
agg-----------------ggatgagcaggagatcctctataacaaagcgacggatat-
gcgg-----gtgttgctcagtgccaaagatgagcggggtgtcacccggcgggtactggaa
gaggccaagctgggggaacaaagcggccaccgcaaggggctgctggatgcgctggatctg
gcaagagggtcgggcggtgccgacaagc---------cgcaagagctggatatccgtctg
aagatgcgcggcctcgatctggcgtga---------------------------------
------------------------------------------------------------
------------------------------------------------------------
------------------------------------------------------------
------------------------------------------------------------
------------------------------------------------------------
------------------------------------------------------------
------------------------------------------------------------
------------------------------------------------------------
------------------------------------------------------------
-----------------------------------
>A.salmonicida_CIP103209_aexT
------------------------------------------------------------
------------------------------------------------------------
------------------------------------------------------------
------------------------------------------------------------
------------------------------------------------------------
------------------------------------------------------------
------------------------------------------------------------
------------------------------------------------------------
------------------------------------------------------------
------------------------------------------------------------
------------------------------------------------------------
------------------------------------------------------------
------------------------------------------------------------
-atgggtcagatggaggcgcgtcaggtcgccaccggacaagatgcgatcctgctgggcag
tcgcagcgaaccgcaaaaagggcaggggctgctctcgcgactgggggcccagctggcccg
cccgttcgtggccatcaaagagtggatcagcaacctgctggggacggacaagcgtgccgc
tgcgccgaaggcgcaaaccgccgtttcccccga---------------ggatcttcagcg
actgatgaagcaggctgcatttggtagctcgctgggtggcttcgccaaggcggacgtgtt
gaacaacatcacaggcgaacaattgggcaaggatcacgccagtctggcgaccggcaatgg
ccccctgcgctctctctgcaccgcgttgcaggccgttgtcataggatctcagcaaccgca
actccgggagttggctaccgggctgctggcccgccccatcgccggtatcccgctccagca
gtgggggtcggtaggcggcaaggtgaccgagctgctcaccagcgccccccccgaactgtt
gaaggaggctatgagccagctacacaccgcgatgggtgaagttgccgacctgcagcgcgc
tgtaaaggcagaagttgctggcgaaccggcgcgaagcgcgaccacagcggccgctgtggc
gccgctccaaagcggtgagagcgaagttaacgttgagcctgccgacaaggcgctggcaga
gggcttgcag------gagcaattcggcctggaggccgagcaatatctgggtgaacagcc
ccacggtacttacagcgatgctgaagtgatggcgcttgggctctacaccaacggcgaata
ccagcacctgaatcgctcgctgcgtcaggaaaagcagctggatgcagggcaagcgttgat
cgatcagggtatgtccaccgcttttgagaaaagtacccccaccgagcagttgatcaagac
cttccgcggtacccacggcggcgatgcgttcaacgaggtggcagaggggcaagtcggtca
tgatgtcgcttatctttccacctctcgggatcccaaggtggcaaccaactttggtggttc
aggctccatatccacgatatttggccgctcggggatcgatgtcagcgacatatccgttga
agg-----------------tgacgagcaggagatcctctataacaaagagactgatat-
gcgg-----gtattgctcagtgccaaagatgaacggggcgtcacccggcgggtactggaa
gaggcctcgctgggggaacaaagcggccacagcaaggggctgctggacgggctggatctg
gcaagaggagcgggcggtgccgacaagc---------cgcaagagcaagatatccgtctg
aagatgcgcgggctcgatttggcgtga---------------------------------
------------------------------------------------------------
------------------------------------------------------------
------------------------------------------------------------
------------------------------------------------------------
------------------------------------------------------------
------------------------------------------------------------
------------------------------------------------------------
------------------------------------------------------------
------------------------------------------------------------
-----------------------------------
>A.veronii_CIP107763_exoT
------------------------------------------------------------
------------------------------------------------------------
------------------------------------------------------------
------------------------------------------------------------
------------------------------------------------------------
------------------------------------------------------------
------------------------------------------------------------
------------------------------------------------------------
------------------------------------------------------------
------------------------------------------------------------
------------------------------------------------------------
------------------------------------------------------------
------------------------------------------------------------
-atgggccagctggaggtgcgtcaggtcgccaccggacaagatgcgatcttgctgggcaa
ccgcagcgaaccgcagaaagggcaggggctgctctcgcgattgggggcccaactggcccg
cccgtttgtggccatcaaagagtggatcggcaacctgctggggagcggcaagagtgccgc
tgcgccgaagactcaggtagcagaaaacctctcca---------tggcggatcagaaacg
tctttttttgcaaaaggcactaccctataccctgagcgcgctcgacaagacaagcgagct
gaaaagtatcaatgctgaacaactgcgcaaggaccacaccatgctggcgactggcaacgg
tgctctgcgttccttggtcactgccctgagcggtattcgtgatggatcaaaaatcgaggc
aaccactcatcaggccgcccgcctgcttgaactgaatttgggcggaattgctctgcagca
atggggaaccacgggcaggcaggccagcgaatgggtgagctccgccacgcaggagcaa--
------------------------------------------------------------
--------ctcggtgag--gttgcagccggattgaacgacctgatgcatgaggttgccca
attacgctatgccgtcgagagcgaagttaaaggtgagcctgccgacaaggtgctggctga
gggcttgcag------aatcaatttggcctggaggctgaacaatatctgggtgaacagcc
ccacggtctttacagcgatgctgaagtcatggcgcttggtctctacaccaatggcgagta
ccagcacctgaatcgctcgctgcgtcaggaaaagcagctggatgcagggcaagcattgat
cgatcagggcatgtctgctgcttttgaaaaaagcactcccgccgagcagttggtcaagac
cttccgcggtacccacggtggcgatgcgttcagcggggtgacagaggggcaagtcggtca
tgatgccgcttatttctctacctctcgggatcccaaggtggccaccagctttggtggttc
aggcactatttccacggtatttggccgctcggggatcgatgtcagcgacatatccgttga
agg-----------------ggatgagcaggagatcctctataacaaggcgacggatat-
gcgg-----gtgttgctgagtgccaaagatgagcggggagtcaccaggcgggtactggaa
gaggcccagttgggggaacaaagcggccatagcaaggggctgttggatgcgttggatttg
gcaagagggccgggcggtgccgacaagc---------cgcaagaggttgatatccgtctg
aagatgcgcggcctcgatctggcgtga---------------------------------
------------------------------------------------------------
------------------------------------------------------------
------------------------------------------------------------
------------------------------------------------------------
------------------------------------------------------------
------------------------------------------------------------
------------------------------------------------------------
------------------------------------------------------------
------------------------------------------------------------
-----------------------------------
>A.veronii_CECT4486_YopE
------------------------------------------------------------
------------------------------------------------------------
------------------------------------------------------------
------------------------------------------------------------
------------------------------------------------------------
------------------------------------------------------------
------------------------------------------------------------
------------------------------------------------------------
------------------------------------------------------------
------------------------------------------------------------
------------------------------------------------------------
----------------------------------------------atgcagattcaagc
aaacaccgtcggcacacaggccgtcgctcaccacagtgatgcaaccacaggggttggccg
gatgggccagctggaggtgcgtcaggtcgccaccggacaagatgcgatcttgctgggcaa
ccgcagcgaaccgcagaaagggcaggggctgctctcgcgattgggggcccaactggcccg
cccgtttgtggccatcaaagagtggatcggcaacctgctggggagcggcaagagtgccgc
tgcgccgaagactcaggtagcagaaaacctctcca---------tggcggatcagaaacg
tctttttttgcaaaaggcactgccctataccctgagcgcgctcgacaagacaagcgagct
gaaaagtatcaatgctgaacaactgcgcaaggaccacaccacgctggcgactggcaacgg
tgctctgcgttccttggtcactgccctgagcggtattcgtgatggatcaaaaatcgaggc
aaccactcatcaggccgcccgcctgcttgaactgaatttgggcgggattgctctgcagca
atggggtaccacgggcaggcaggccagcgaatgggtgagctctgccacgcaggatcaa--
------------------------------------------------------------
--------ctcggtgag--gttgctgccggattgaacgacctgatgcatgaggttgccca
attacgctatgccgtcgagagcgaagttaaaggtgagcctgccgacaaggtgctggctga
gggcttgcag------aatcaatttggcctggaggctgaacaatatctgggtgaacagcc
ccacggtctttacagcgatgctgaagtcatggcgcttgggctctacaccaatggtgagta
ccagcacctgaatcgctcgctgcgtcaggaaaagcagctggatgcagggcaagcgttgat
cgatcagggcatgtctgctgcttttgaaaaaagcactcccgccgagcagttggtcaagac
cttccgcggtacccacggtggcgatgcgttcagcggggtgacagaggggcaagtcggtca
tgatgccgcttatttctctacctcccgggatcccaaagtagccatcaactttggtggttc
aggcactatttccacggtatttggccgctcggggatcgatgtcagcgacatatccgttga
agg-----------------ggatgagcaggagatcctctataacaaggcgacggatat-
gcgg-----gtgttgctgagtgccaaagatgagcggggagtcaccaggcgggtactggaa
gaggccaagctgggggaagaaagtggccatagcaaggggctgctggatgcgttggatttg
gcaagagggtcgggcggtgccgacaagc---------cgcaagaggttgatatccgtctg
aagatgcgcggcctcgatctggcgtga---------------------------------
------------------------------------------------------------
------------------------------------------------------------
------------------------------------------------------------
------------------------------------------------------------
------------------------------------------------------------
------------------------------------------------------------
------------------------------------------------------------
------------------------------------------------------------
------------------------------------------------------------
-----------------------------------
>A.veronii_77c_aexT
------------------------------------------------------------
------------------------------------------------------------
------------------------------------------------------------
------------------------------------------------------------
------------------------------------------------------------
------------------------------------------------------------
------------------------------------------------------------
------------------------------------------------------------
------------------------------------------------------------
------------------------------------------------------------
------------------------------------------------------------
----------------------------------------------atgcagattcaagc
aaacaccgtcggcacacaggccgtcgctcaccacagtgatgcaaccacaggggttggccg
gatgggccagctggaggcacgtcaggttgccaccggacaagatgcgatcttgctgggcaa
ccgcagcgaaccgcagaaagggctggggctgctctcgcgattgggggcccaactggcccg
cccgtttgtggccatcaaagagtggatcggcaacctgctggggagcggaaagagtgccgc
tgcgccgaagactcaggtagcagaaaacctctcca---------tggcggatcagaaacg
tctttttttgcaaaaggcactgccctataccctgagcgcgctcgacaagacaagcgagct
gaaaagtatcaatgctgaacaactgcgcaaggaccacaccacgctggcgactggcaacgg
tgctctgcgttccttggtcactgccctgagcggtattcgtgatggatcaaaaatcgaggc
aaccactcatcaggccgcccgcctgcttgaactgaatttgggcgggattgctctgcagca
atggggaaccacgggcaggcaggccagcgaatgggtgagctccgccacgcaggagcaa--
------------------------------------------------------------
--------cttggtgag--gttgcagccggattgaacgacctgatgcatgaggttgccca
attacgctatgccgtcgagagcgaagttaaaggtgagcctgccgacaaggcgctggctga
gggtttgcag------aatcaatttggcctggaggctgaacagtatctgggtgaacagcc
ccacggtctttacagcgatgctgaagtaatggcgcttgggctctacaccaatggcgagta
ccagcacctgaatcgctcgctgcgtcaggaaaagcagctggatgcagggcaagcattgat
cgatcagggcatgtctgctgcttttgaaaaaagcactcccgccgagcagctggtcaagac
cttccgcggtacccacggtggcgatgcgttcagcggggtgacagaggggcaagttggtca
tgatgccgcttatttctctacctcccgggatcccaaagtggccatcaactttggtggttc
aggcactatttccacagtatttggccgctcagggatcgatgtcagcgacatatccgttga
agg-----------------ggatgagcaggagatcctctataacaaggcgacggatat-
gcgg-----gtgttgctgagtgccaaagatgagcggggagtcaccaggcgggtactggaa
gaggcccagttgggggaacaaagcggccatagcaaggggctgttggatgcgctggatctg
gcaagagggtcgggcggtgccgacaagc---------cgcaagaggttgatatccgtctg
aagatgcgcggcctcgatctggcgtga---------------------------------
------------------------------------------------------------
------------------------------------------------------------
------------------------------------------------------------
------------------------------------------------------------
------------------------------------------------------------
------------------------------------------------------------
------------------------------------------------------------
------------------------------------------------------------
------------------------------------------------------------
-----------------------------------
>A.allosacharophila_BVH88_aexU
------------------------------------------------------------
------------------------------------------------------------
------------------------------------------------------------
------------------------------------------------------------
------------------------------------------------------------
------------------------------------------------------------
------------------------------------------------------------
------------------------------------------------------------
------------------------------------------------------------
------------------------------------------------------------
------------------------------------------------------------
----------------------------------------------atgcagattcaaac
acacaccggcggcttgcaggccgtcgctcaccacagtgatgccaccaccggggttggccg
gatgggccagctggaggcgcgtcagatcgccaccgggcaagatgcgatcctgctgggcag
ccgcagcgaaccgcagaaagggcaggggctgctctcgcgactgggggcccagctggctcg
cccgtttgtggccctgaaggagtggatcggcaacctgctggggacggacaagcgtgccgc
tgcgccgaaggcgcaacagacttctgtgacagacaacctctcgttggctgaccaaaaacg
gttgctgctgcaacaggcattgcctttcaccctgggcgggctcgacaaggccagtgagct
gaacaatatcaatgccgaacaattggggcaggatcatacccgtctggcgaccggcaatgg
tgccctgcgctcactggcgacctccctgatcgggatccgggatggttccatgcggcagga
gagtcagaccgctgcagccgggttacttgaacgccccatcgccggtatcccgctccagca
gtggggcactgtcgggggcaaggtgaccgagctgctcgccagcgccacccccgaactgtt
gcaggaggcgatgagccagctgcacaccgcgatgggtgaagtggccgacctgcagcgcgc
cgtaaaggccgaaattgctggcgaaccggcgcaaagcgcgaccacggctgccgatgcggc
gccggtccaaagtggtgagagcaaaggggctgcccgcgagcaggtcgccatgacgcgcca
gactccggccactggctacaagctggcgctggatctcatcagctatcaggccagctacct
gctgcgggatcaaacct---------cgacgactgtgaccctg---agcagcagcgatct
caacgctctgcatcag---------------------cacattgcc-----------gat
ggctccatcaacggctcccacatg--gccaaattgcag-acccgtggcgatctgcaaacc
ctgcgca--------cactggcgctgtcgctg-gccagtggcagcgatgccaagggctct
tcccttggtcatgccctcgacagccttgcctcggcgcgccctaaccagcgactggtgctg
ggcggtctgatgcagtttgccagtcagggggatcaggcgtgggctgaccatactgctggc
aagccggaagatcggctcgatgccggagcgcggcagcgctttgatggtgacaacatgaag
gcggcggtggcgcgtctcggcgccagcgaagcgcggcaagtg---ctgcaacagctggaa
ggggcttt---tggtgatcgggtgcggggcatc------------tgtgatctagcggtt
gaactggtctcgccctttgccgaca------cggtcccggaggctgtattgacctcacga
ctgactcgcatgagcactgtgg--tgagcaccctgatcgaccagatc----aaggagcac
ctcgcgctgcccctgtcag-------ctcacagtgatgcgtcccagattgattctgt---
------cg-atcagctgac-----gccgc------------tcgaactggcggcgctggc
ccatatcggcgtcgatgaccgctatctgtaa-----------------------------
------------------------------------------------------------
------------------------------------------------------------
------------------------------------------------------------
------------------------------------------------------------
------------------------------------------------------------
------------------------------------------------------------
-----------------------------------
>A.veronii_AER39_aexU
------------------------------------------------------------
------------------------------------------------------------
------------------------------------------------------------
------------------------------------------------------------
------------------------------------------------------------
------------------------------------------------------------
------------------------------------------------------------
------------------------------------------------------------
------------------------------------------------------------
------------------------------------------------------------
------------------------------------------------------------
------------------------------------------------------------
------------------------------------------------------------
-ATGGGCCAGCTGGAGGCGCGTCAGGTCGCCACCGGACAAGATGCGATCTTGCTGGGCAA
CCGCAGCGAACCGCAGAAAGGGCAGGGGCTGCTCTCGCGATTGGGGGCTCAAATGGCGCT
CCCGTTTGTGGCCATCAAAGAGTGGATCGGCAACCTGCTGGGGAGCGGCAAGAGTGCCGC
TGCGCCGAAGGCGCAAACCGCCACCTCCCCCGAGGATCTT---------------CAGCG
TCTGATGAAGCAGGCTGCATTTGGTAGCTCGCTGGGTGGCTTTGCCAAGGCGGACGTGTT
GAACAACATCGCCGCCGAACAACTGGGTAAGGAGCACGCCACTCTGGCGACCGGCAATGG
CCCACTGCGCTCGCTCTGCACCGCGTTGCAGGCCGTTGTCATCGGCTCCGAGCAGCCGGA
ACTTCGGGAGTTGGCTGCCGGGCTGCTGGCCCGCCCCATCGCCGGTATCCCGCTCCAGCA
GTGGGGCACTGTAGGGGGCAAGGTGACCGACTTGCTCGCCAGCGCCACTCCCGAACTGTT
GCAGGAGGCGATGAGCCAGCTGCACACCGCGATGGGTGAAGTGACCGACCTGCAGCAGGC
CGTCAAGGCTGAAATCGCTGGCGAACCGGCGCAAAGTGCGACCACCACTGCGGATGCGGC
ACCCGTCCAAAGCGGTGAGAGCAAAGGGGCTGCCCGCGAACAGGTCACCATGGGCCGCCA
GACTCCGGCCACCGGTTACAAGCTGGCGCTGGATCTTATCAGCTATCAGGCCAGCTACCT
GCTGCGGGATCAAACCT---------CGACCGAGGTGACCCTG---AGCAGCAGCGATCT
CAACGCCCTGCATCAA---------------------CACATTGCC-----------GAT
GGCTCCATCAACAGTTCCCACATG--GCCAAGTTGCAG-ACCCGCGGCGATCTGCAAACC
CTGCGTA--------CTCTGGCGCTCTCTCTG-GCCAGCGGCAGCGACGCCAAGGGCTCT
TCCCTTGGTCATGCCCTCGACAGTCTCGCCTCGGCGCGTCCCAACCAGCGGCTGGTGCTG
GGCGGACTGATGCAGTTTGCCGGTCAGACCGATCAGGCGTGGGTGAACCATACAGCTGGC
AAGCCGGAGGATCGGCTCGATGCCGGGGCGCGACTGCGTTTTGACACCGGCCATATGCAG
GCGGAGCTGGGGCGTCTCGGCGACAGCGAGGCACGGCAGGTG---CTGCAACAGCTGGAA
GGGGCTTT---TGGTGATCGGGCCAGGGCTATC------------TGCGACTTCGCGGTG
GCTCAGGTCTCCGGCTTTGCCGATAGCGAAAGCAGCCCTGAGGCCGTGCTGGTCTCCCGC
CTGACCCGCATGGGCAATCTGG--TGGGCAGCCTGACCGATGCGCTC----AAGGAGCGG
CTGCAACTGCCCGGGTCCG-------CCCGTGGCGAGCTGACCATGATCGACTCCGC---
------CA-GCCAGCTGAC-----GCCGC------------TCGAACTGGCTGCGCTGGC
CCATATCGGTGTCGATGAGAGCTATTTGTAA-----------------------------
------------------------------------------------------------
------------------------------------------------------------
------------------------------------------------------------
------------------------------------------------------------
------------------------------------------------------------
------------------------------------------------------------
-----------------------------------
>A.hydrophila_BVH25a_aexU
------------------------------------------------------------
------------------------------------------------------------
------------------------------------------------------------
------------------------------------------------------------
------------------------------------------------------------
------------------------------------------------------------
------------------------------------------------------------
------------------------------------------------------------
------------------------------------------------------------
------------------------------------------------------------
------------------------------------------------------------
----------------------------------------------ATGCAGATTCAAAC
ATATACTGGCGGCCTGCAGGCCGTCGCCCAGCACAGTGATGCTGCGGCCGGGGTTGGCAA
GTTCGGCCAGCTGGATGCTCGTCAGGTTGCCACCAGTCAGGATGCCCTTCAGCTGGGTAG
CCGCAGTGAACCGCAACAAGGACAGGGGCTGCTGTCCCGTTTGGGAGCCCAGTTGGCCCG
TCCGTTTGTGGCACTGAAAGAGTGGATCGGCAATCTGCTGGGGGCTCGCCCCGCGGCGCC
---------CGCCCGCTCGGCACCGCCGGCAGACAACCTCTCCCTGGCCGACCAAAAGCG
CCTGCTGCTGCAAAAGGCGCTGCCTTTTACCCTGGGTGGCCTCGATAAGGCGAGTGAGCT
CAATAACATAGATGCACAGCAGCTGGGGCAGGAACATGCCCGGCTGGCGACCGGCAATGG
CGCCCTGCGCTCGCTGGCAACCTCACTGAACGGGATCAAGGATGGCTCCATGCGGCAGGA
GAGCCAAACCTTGGCGGCCGGGTTGCTTGAACGTCCCATCGCCGGTATCCCGCTCCAGCA
GTGGGGCACGGTGGGCGGCAAGGTAACGGAGTTGATCGCCAGTGCCACCCCGGAGCAGTT
ACAAGAGGCGATGAACCAACTGCATGCCGTGATGGCGGAAGTGGCCGACTTGCAGCGCGC
GGTCAAAGCCGAGGTCGCCGGCGAACCGCTGCCGGCCACCACCAATGCCGAGGT---TGT
GGCGGCTCCACATGGGGAGGCCAAGCCTGCCGCCCGTGACACCGTCGCCATGGCACGCCA
GACCGAGGTCACCGGTTACAAGCAGGCGCTGGAGCTCATCAGCTACCAGGCCAGCTACTT
GCTGCGGGATCAGGCTT---------CGACCGAGGTTACCCTG---AGCAGTGATGACCT
CAATGCCTTGCACCAG---------------------CACATTGCC-----------GAT
GGCTCCATCAATGGCTCCCATATG--GCCAAGCTGCAA-ACCCGGGGTGATCTGCAGATC
CTGCGTA--------CATTGGCGCTCTCTCTT-GCGGGCGGCAGCGATGCCAATGGTGCT
TCCCTGGGCAATGCACTCGACAGTCTCGCCTCGGCGCGTCCCAACCAGCGGTTGGTGCTG
GGCGGTCTGATGCAGTTTGCCGGTCAGACCGACCAGGCATGGGCAGACCAGACCGCTGGC
AAGCCGGAGGATCGACTCGATGCGGGGGCAAGGCTGCGCTTTGATACCGGCCACATGAAG
GCGGAGCTGGCTCGTCTTGACGACAGTGCGGCGCGACAGGTG---CTGCAACAGCTGGAG
GGGGATTT---TGGTGATCGAGCCAAGGCCGTC------------TGCGACTTCGCGGTA
GCGCAGGTCTCAACCTTTGCCGACAGCGAGAGCAGCCCGGAAGCCGTACTGGTCTCCCGC
CTGACCCGCATGGGTAATCTGG--TGGGCAGCCTGACCGACGAGCTG----AAGGTGCGC
CTCCAGTTGCCAGAGTCAG-------CACGCGGTGAGCCGACCATGATCGACTCCGT---
------CA-GCCAGCTGAC-----CCCGC------------TGGAGCTGGCGGCCCTGGC
CCATATCGGCGTCGAGGCCGGTTATCTCGAGTAA--------------------------
------------------------------------------------------------
------------------------------------------------------------
------------------------------------------------------------
------------------------------------------------------------
------------------------------------------------------------
------------------------------------------------------------
-----------------------------------
>A.veronii_BVH26b-aexU
------------------------------------------------------------
------------------------------------------------------------
------------------------------------------------------------
------------------------------------------------------------
------------------------------------------------------------
------------------------------------------------------------
------------------------------------------------------------
------------------------------------------------------------
------------------------------------------------------------
------------------------------------------------------------
------------------------------------------------------------
----------------------------------------------ATGCAGATTCAAGC
AAACACCGTCGGCACACAGGCCGTCGCTCACCACAGTGATGCAACCACAGGGGTTGGCCG
GATGGGCCAGCTGGAGGCACGTCAGGTTGCCACCGGACAAGATGCGATCTTGCTGGGCAA
CCGCAGCGAACCGCAGAAAGGGCAGGGGCTGCTCTCGCGATTGGGGGCCCAACTGGCCCG
CCCGTTTGTGGCCATCAAAGAGTGGATCGGCAACCTGCTGGGGAGCGGAAAGAGTGCCGC
TGCGCCGAAGGCGCAAACCGCCACGTCCCCCGAGGATCTT---------------CAGCG
TCTGATGAAGCAGGCTGCATTTGGTAGCTCGCTGGGTGGCTTTGCCAAGGCGGACGTGTT
GAACAACATCGCCGCCGAACAACTGGGCAAGGAGCACGCCACTCTGGCGACCGGCAACGG
CCCATTGCGCTCGCTCTGCACCGCGTTGCAGGCCGTTGTCATCGGCTCCGAGCAGCCGCA
ACTCCGTGAGTTGGCTGCCGGGCTGCTGGCTCGCCCCATCGCTGGTATCCCGCTCCAGCA
GTGGGGCACTGTGGGAGGCAAGGTGACCGAGCTGCTCGCCAGCGCCACCCCCGAACTGCT
GCAGGAGGCGATGAGCCAGCTGCACACCGCGATGGGTGAAGTGGCCGACCTGCAGCGGGC
CGTCAAGGCTGAAATCGCTGGCGAACCGGCGCAAAGCGCGACCACCACTGCGGATGCGAC
GTCCGCCCAAAGCGGTGAGAGCAAAGGGGCTGCTCGCGAACAGGTCGCCATGGCGCGGCA
GACCCCGGCCACCGGCTACAAGTTGGCGCTGGATCTTATCAGCTATCAGGCCAGCTACCT
GCTGCGGGATCAAACCT---------CGACCGAGGTGACCCTG---AGCAGCAGCGATCT
CAATGCCCTGCATCAA---------------------CACATTGCC-----------GAT
GGCTCCATCAACAGTTCCCACATG--GCCAAGTTGCAG-ACCCGTGGCGATCTGCAAACC
CTGCGTA--------CTCTGGCGCTCTCGCTG-GCCAGCGGCAGCGACGCCAAGGGATCT
TCCCTTGGTCATGCCCTCGACAGTCTCGCATCGGCGCGTCCCAACCAGCGGTTGGTGCTG
GGCGGCCTGATGCAGTTTGCCGGTCAGACCGATCAGGCGTGGGTGAACCATACAGCTGGC
AAGCCGGAGGATCGGCTCGATGCCGGGGCGCGACTGCGTTTTGACACCGGCCATATGCAG
GCGGAGCTGAGGCGTCTCGGCGACAGCGAGGCACGGCAGGTG---CTGCAACAGCTGGAA
GGGGCTTT---TGGTGATCGGGCCAGGGCTATC------------TGCGACTTCGCGGTG
GCTCAGGTCTCCGGCTTTGCCGATAGCGAAAGCAGCCCTGAGGCTGTGCTGGTCTCCCGC
CTGACCCGCATGGGCAATCTGG--TGGGCAGCTTGACCGATGCGCTC----AAGGAGCGG
CTGCAACTACCCGGGTCCG-------CCCGTGGCGAGCCGACCATGATCGACTCCGC---
------CA-GCCAGCTGAC-----ACCGC------------TCGAACTGGCTGCGCTGGC
TCATATCGGCGTCGATGAGAGCTATCTGTAA-----------------------------
------------------------------------------------------------
------------------------------------------------------------
------------------------------------------------------------
------------------------------------------------------------
------------------------------------------------------------
------------------------------------------------------------
-----------------------------------
>A.dhakensis_BVH28b-aexU
------------------------------------------------------------
------------------------------------------------------------
------------------------------------------------------------
------------------------------------------------------------
------------------------------------------------------------
------------------------------------------------------------
------------------------------------------------------------
------------------------------------------------------------
------------------------------------------------------------
------------------------------------------------------------
------------------------------------------------------------
------------------------------------------------------------
------------------------------------------------------------
------------------------------------------------------------
------------------------------------------------------------
-------GTGGCGCTGAAAGAGTGGATCGGCAATCTGCTGGGGGCCCGTAGCGAGGCGCC
---------CGCCCACTCTGCCGCACCTGCAGACAGCCTCTCCCTGGCCGATCAAAAGCG
TCTGCTGCTGCAAAAGGCATTGCCCTTTACCCTGGGCGGCCTCGATAAGGCGAACGAGCT
CAATAACATAGATGCACAGCAGTTGGGGCAGGAACATGCCCGGCTGGCGACCGGCAATGG
CGCCCTGCGCTCGCTGGCAACCTCACTGAACGGGATCAAGGATGGTTCCATGCGGCAGGA
GAGCCAAACCTTGGCGGCCGGGTTGCTTGAACGTCCCATCGCTGGCATCCCGCTCCAGCA
ATGGGGGACTGTGGGTGGCAAGGTGACGGAGTTGATCGCCAACGCGACTCCGGAGCAGTT
ACAAGAGGCAATGAGCCAGCTGCACGCAGTGATGGCGGAAGTGGCCGACCTGCAACGCGC
GGTCAAGGCTGAGGTTGCCGGTGAACCATTGCCAGCTGCCACCAGTGCCGAGGT---TGT
GGCGGCCCCACATGGTGAGGCCAAGCCTGCCGCCCGTGAAACCATCGCCATGGCGCGCCA
GACCGAGGTCACCGGTTACAAGCAGGCGCTGGAGCTCATCAGCTACCAAGCCAGCTATCT
GCTGCGGGATCAGGCTT---------CGACCGAGGTTACCCTG---AGCAGTGATGACCT
CAACGCCTTGCACCAA---------------------CACATTGCC-----------GAT
GGCTCCATCAATGGCTCCCATATG--GCCAAGCTGCAA-ACCCGAGGTGATCTGCAGATC
CTGCGTA--------CATTAGCGCTCTCTCTT-GCGAGCGGCAGCGATGCCAATGGCGCT
TCTCTGGGCAATGCACTCGACAGTCTTGCCTCGGCGCGTCCCAACCAGCGGTTGGTGCTG
GGCGGTCTGATGCAGTTTGCAGGTCAGACCGACCAGGCATGGGCAGACCAGACCGCCGGC
AAGCCGGAAGATCGACTCGATGCGGGGGCAAGACTGCGCTTTGACACCGGCCACATGAAG
GCGGAACTGGCCCGCCTTGATGACAGTGCGGCACGGCAGGTG---CTGCAACAGCTGGAG
GGGGATTT---TGGTGATCGAGCCAAGGCCGTC------------TGTGATTTCGCGGTG
GCACAGGTCTCTACCTTTGCCGACAGCGAGAGCAGCCCGGAAGCCGTATTGGTCTCCCGC
TTGACCCGTATGGGCAATCTGG--TGGGCAGTCTGACCGACGAACTC----AAGGCACGC
CTTCAGCTGCCCGAGTCAG-------CACGCGGTGAGCCGACCATGATCGACTCCGT---
------CA-GCCAGCTGAC-----TCCGC------------TGGAGCTGGCGGCTCTGGC
CCATATCGGTGTCGGGGCCGACTATCTGTAA-----------------------------
------------------------------------------------------------
------------------------------------------------------------
------------------------------------------------------------
------------------------------------------------------------
------------------------------------------------------------
------------------------------------------------------------
-----------------------------------
>A.dhakensis_CIP107500-aexU
------------------------------------------------------------
------------------------------------------------------------
------------------------------------------------------------
------------------------------------------------------------
------------------------------------------------------------
------------------------------------------------------------
------------------------------------------------------------
------------------------------------------------------------
------------------------------------------------------------
------------------------------------------------------------
------------------------------------------------------------
------------------------------------------------------------
------------------------------------------------------------
------------------------------------------------------------
------------------------------------------------------------
-------GTGGCGCTGAAAGAGTGGATCGGCAATCTGCTGGGGGCCCGTACCGAGGCACC
---------CGCCCACTCAGCCCCACCTGCAGACAGCCTCTCCCTGGCCGATCAAAAGCG
TCTGCTGCTGCAAAAGGCATTGCCCTTTACCCTGGGCGGCCTCGATAAGGCGAACGAGCT
CAATAACATAGATGCACAGCAGTTGGGGCAGGAACATGCCCGGCTGGCGACCGGCAATGG
CGCTCTGCGCTCGCTGGCAACCTCACTGAACGGGATCAAGGATGGCTCCATGCGGCAGGA
GAGCCAAACCTTGGCGGCCGGGTTGCTTGAACGTCCCATCGCCGGCATCCCGCTCCAGCA
ATGGGGGACTGTGGGTGGCAAGGTGACGGAGTTGATCGCCAACGCGACTCCGGAGCAGTT
ACAAGAGGCAATGAGCCAGCTGCGCGCCGTGATGGTGGAAGTGGCCGACCTGCAACGCGC
GGTCAAGGCCGAAGTTGCCGGTGAACCATTGCCAGCTGCCACCAGTGCCGAGGT---CGT
GGCGGTCCCACATGGTGAGGCCAAGCCTGCCACCCGTGAAACCGTCGCCATGGCGCGCCA
GACCGAGGTCACCGGTTACAAGCAGGCGCTGGAGCTCATCAGCTACCAGGCCAGCTATCT
GCTGCGGGATCAGGCTT---------CGACCGAGGTTACCCTG---AGCAGTGATGATCT
CAATGCCTTGCACCAG---------------------CACATTGCC-----------GAT
GGCTCCATCAATGGCTCCCATATG--GCCAAGCTGCAA-ACCCGAGGTGATCTGCAGATC
CTGCGTA--------CATTGGCGCTCTCTCTT-GCGAGCGGCAGCGATGCCAATGGCGCT
TCTCTGGGCAATGCACTCGACAGTTTTGCCTCGGCGCGTCCCAACCAGCGGTTGGTGCTG
GGCGGTCTGATGCAGTTTGCAGGTCAGACCGACCAGACATGGGCAGATCAGACCGCCGGC
AAGCCGGAAGATCGACTCGATGCAGGGGCGCGACTGCGCTTTGACACCGGCCACATGAAG
GCAGAACTGGCCCGTCTTGATGACAGTGCGGCGCGACAGGTG---CTGCAACAGCTGGAG
GGGGATTT---TGGTGACCGAACCAAGGCCGTC------------TGCGACTTCGCGGTG
GCGCAGGTCTCGACCTTTGCCGACAGCGAGAGCAGCCCGGAAGCCGTGTTGGTCTCCCGC
TTGACCCGTATGGGCAATCTGG--TGGGCAGCTTGACCGACGAACTC----AAGGCACGC
CTTCAGCTGCCCGAGTCAG-------CACGCGGTGAGCCGACCATGATCGACTCCGT---
------CA-GCCAGCTGAC-----TCCGC------------TGGAGCTGGCGGCTCTGGC
CCATATCGGTGTCGGGGCCGACTATCTGTAA-----------------------------
------------------------------------------------------------
------------------------------------------------------------
------------------------------------------------------------
------------------------------------------------------------
------------------------------------------------------------
------------------------------------------------------------
-----------------------------------
>A.allosacharophila_CECT4199T_aexU
------------------------------------------------------------
------------------------------------------------------------
------------------------------------------------------------
------------------------------------------------------------
------------------------------------------------------------
------------------------------------------------------------
------------------------------------------------------------
------------------------------------------------------------
------------------------------------------------------------
------------------------------------------------------------
------------------------------------------------------------
----------------------------------------------atgcagattcaaac
acacaccggcggcatgcaggccgtcgctcagcacagtgatgccactaccggggttggccg
gatgggccagctggatgtacgtcagatcgccaccgggcaagatgcgatcctgctgggcag
tcgcagcgaaccgcagaaagggcaggggctgctctcgcgactgggggcccagctggctcg
cccgtttgtggccctgaaagagtggatcggcaacctgctggggacggacaagcgtgccgc
tgcgccgaaggcgcaaaccgccgtttcccccgaggatct---------------tcagcg
cctgatgaagcaggctgcatttggtagctcgctgggtggcttcgccaaggcggacgtgtt
gcacaacatcaccgccgaacaactgggcaaggatcacaccactctggcgaccggcaatgg
ccccctgcgctctctctgcaccgcgttgcaggccgttgtcgtcggctcccagcagccgca
actgcgggagttggcagccgggctgctggcccgccccatcgctgggatcccgctccagca
gtggggtacggtggggggcaaggtgaccgagttgctcgctaacgctacccccgaactgtt
gcaggaggcgatgaaccagctgcacaccgcgatgggtgaagtggctgacctgcagcgcgc
cgtaaaggctgaaattgctggcgaaccggcgcaaagcgcgaccacggctgccgatgcggc
accggtccaacggggtgagagcaaaggggctgcccgcgagcaggtcgccatggcgcgcca
gactccggccaccggctacaagttggcgctggatcttatcagctatcaggccagctacct
gctgcgggatcaaacct---------cgacgacagtgaccctg---agcagcagcgatct
caacgccctgcatcag---------------------cacattgcc-----------gat
ggctccatcaacggctcccacatg--gccaaattgcag-acccgtggcgatctgcaaacc
ctgcgta--------ctctggcgctgtcgctg-gccagcggcagcgatgccaagggctct
tcccttggtcatgccctcgacagcctcgcctcggcgcgccccaaccagcgactggtgctg
ggcggtctgatgcagtttgccagtcagggcgatcaggcgtgggctgaccataccgctggc
aagccggaagatcggctcgatgccggggcgcggcagcgctttgatggtgacaacatgaag
gcggcggtggcgcgtctcggcgccagcgaagcgcggcaggtg---ctgcaacagctggaa
ggggcttt---tggtgatcgggtgcggggcatc------------tgtgatctagcggtt
gaactggtctcgccctttgccgaca------cggtcccggaggccgtattgacctcacgg
ctgactcgcatgagcactgtgg--tgagcacattgatcgaccagatc----aaggagcac
ctcgcgctgcccctgtcag-------ctcacagtgatgcgtcccagattgattctgc---
------cg-atcagctgac-----gccgc------------tcgaactggctgcgctggc
ccatatcggcgtcgatgaccgctatctgtaa-----------------------------
------------------------------------------------------------
------------------------------------------------------------
------------------------------------------------------------
------------------------------------------------------------
------------------------------------------------------------
------------------------------------------------------------
-----------------------------------
>A.encheleia_CECT_4342_aexU
------------------------------------------------------------
------------------------------------------------------------
------------------------------------------------------------
------------------------------------------------------------
------------------------------------------------------------
------------------------------------------------------------
------------------------------------------------------------
------------------------------------------------------------
------------------------------------------------------------
------------------------------------------------------------
------------------------------------------------------------
------------------------------------------------------------
------------------------------------------------------------
-atgggccagctggaggcgcgtcaggttgccaccgggcaggatgcgatcctgctgggcgg
ccgcaatgaaccgcaaaaaggccaagggctgctctcgcgactgggggcccagctggcccg
cccattcgtggctttgaaagagtggattggcaacttgctggggacggataagagtacctc
tgcgccgaaggcgcagcagactccagtagcagacaacctctcgctggctgaacagaaacg
gctgctgttgcaacaggcgttgccttttaccctaagcggtctcgacaaggcaagcaagct
gaacagcatcaatgccgagcaactgggacaggatcacgcccgcctggcgaccggcaacgg
cgccttgcgctcactggcgacctccctgatcgggatccgggatggttccatgcggcaaga
gagtcagacagccgccgccgggttgctcgaacgccccatcgccggtatcccactccagca
gtggggcacggtggggggcaaggtgaccgagctgctcgccagcgccacccccgaattgtt
gcaggaggcgatgagccagctgcacaccgcgatgggcgaagttgccgacctgcagcgtgc
cgtacaggccgaagttgctggcgaaccggcgcaaagcgcgaccactgctgccgacgcggc
gcccgtccaaagcggtgagaccaaaggcgttgcccgcgagcaggtcgccatggcgcgtca
gaccccggcccctggctacaagctggcgctggatcttatcagctatcaggccagctacct
gctgcgggatcaaacct---------cgaccgaggtgaccctg---agcagcagcgatct
caacgccctgcatcag---------------------cacattgcc-----------gat
ggctccatcaatggctcccacatg--gccaaattgcag-acccgtggtgatctgcaaacc
ctgcgca--------cactggcgctctcactg-gccagtggcagcgatgccaagagggcc
tcccttggtcatgctctcgacagcctcgcctcggcgcgccccaaccagcgactggtgctg
ggcggcctgatgcagtttgccggtcagactgatcaggcgtgggctgaccagaccgctggc
aagccggaggatcggctcgatgccggggcgcgactgcgctttgacaccggtcatatgaag
gcggagctggatcgtctcggcgacagcgaggcacggcaagtg---ctgcaacagctggaa
ggggcttt---tggtgatcgggccaaggccatc------------tgcgacttcgcggtg
gcgcaggtctccacctttgccgacagcgaaagcagcccggaggccgtgctggtctcccgc
ctgacccgcatgggcaatctgg--ttggcagcctgatcgacacgctc----aaggtgcgc
ctccagctgcccgagtccg-------cccgcggcgagccgaccatgatcgacgatgc---
------gg-cacagttgac-----gccgc------------tggagctggctgcgttaag
ccatatcggtgttgatgagcactatctgtaa-----------------------------
------------------------------------------------------------
------------------------------------------------------------
------------------------------------------------------------
------------------------------------------------------------
------------------------------------------------------------
------------------------------------------------------------
-----------------------------------
>A.piscicola_LMG24783_aexU
------------------------------------------------------------
------------------------------------------------------------
------------------------------------------------------------
------------------------------------------------------------
------------------------------------------------------------
------------------------------------------------------------
------------------------------------------------------------
------------------------------------------------------------
------------------------------------------------------------
------------------------------------------------------------
------------------------------------------------------------
----------------------------------------------atgcagattcaagc
aaacaccggcggcatgcaggccgtcgctcaccacactgatgcaaccacaggggttggccg
gatgggccagctggatgtacgtcagatcgccaccgggcaagatgcgatcctgcttggcaa
ccgcagcgaaccgcaaaaaggccaggggctgctctcgcggctgggggcccagctggcccg
cccattcgtggccatcaaagagtggatcggcaacttgctggggacagacaagagtgccgc
tgcgccgaaggcgcagcagactc---------cgaacctctcgctggctgaacagaaacg
gttgctgttgcaacaggcgctgccttttactctgagcggtctcgacaaggcaaacgagct
gaacagcatcaatgccgagcaactgggacaggatcacgcccgtctggcgaccggtaatgg
ggccctgcgttcactggcgacctccctgatcgggatccgggatggttccatgcgacagga
gagtcagacattggccgccgggttgctggagcatcccatcgccggtatcccgctccagca
gtggggcactgtggggagcaaggtgaccgagctggtggctagcgccacccccgaattgtt
gcaagaggcgatgagccagctgcatgccgtgatggccgaggttgccgacctgcagcgtgc
agtaaaggccgaagttgctggcgaaccggtgcaagcc-----------------------
-------caaagcggggaggccagaggggtagcccgcgaacaggtcgccgttgcgcgcca
gacgccagcgaccggttacaagctggcgctggatctgatcagccatcaggctagctacct
gctgcgggatcaaacct---------cgacgacagtgaccctg---agcagcagcgatct
caacgccctgcaccag---------------------catattgcc-----------gat
ggctccatcaatggctcccacatg--gccaaattgcag-acccgtggcgatctgcaaacc
cttcgca--------ccctggcgctttccttg-gccagcggcagcgatgccaagggctct
tcccttggtcatgccctcgacagccaggcctcgtcgcgccccaaccagcgactggtactg
ggcggcctgatgcagttcgccggtcaaaccgatcagacgtgggccaaccatactgctggc
aagccggaagatcggctcgatgccggggcgcgcctacgctttgacaccggtcacatgaag
gcggagctggatcgtctgggcgacagtgaggcgcaacaggtg---ctacaacagctggaa
ggggcttt---tggtgatcgggccaaggccatc------------tgtgacttcgcggtg
gcacaggtctctacctttgccgacagcgaaagcagtccggaggccgtactggtttcccgc
ctgacccgcatgggcaatctgg--ttggcagcctgaccgacacgctc----aaggtgcgc
ctccagctgccagaatccg-------cccgcggcgagccgacaatgatcgacgatgc---
------gg-cacagttgac-----gccac------------tggagctggctgcgttaac
ccatatcggtgttgatgagcactatctgtaa-----------------------------
------------------------------------------------------------
------------------------------------------------------------
------------------------------------------------------------
------------------------------------------------------------
------------------------------------------------------------
------------------------------------------------------------
-----------------------------------
>A.veronii_CIP107763_YopE
------------------------------------------------------------
------------------------------------------------------------
------------------------------------------------------------
------------------------------------------------------------
------------------------------------------------------------
------------------------------------------------------------
------------------------------------------------------------
------------------------------------------------------------
------------------------------------------------------------
------------------------------------------------------------
------------------------------------------------------------
------------------------------------------------------------
------------------------------------------------------------
-atgggccagctggaggcgcgtcaggttgccaccgggcaagatgcgatcttgctgggcaa
ccgcagcgaaccgcagaaagggcaggggctgctctcgcgattgggggcccaactggcacg
tccgttcgtggccatcaaagagtggattggcaacctgctggggagtggcaagagtgccgc
tgcgccgaaggcgcaaaccgccacgtcccccgaggatctt---------------cagcg
tctgatgaagcaggctgcatttggtagctcgctgggtggctttgccaaggcggacgtgtt
gaacaacatcgccgccgaacaactgggcaaggagcacgccactctggcgaccggcaacgg
cccactgcgctcgctctgcaccgcgttgcaggccgttgtcatcggctccgagcagccgca
actccgtgagttggctgccgggctgctggctagccccatcgctggtatcccgctccagca
gtggggcactgtgggaggcaaggtgaccgagctgctcgccagcgccacccccgaactgct
gcaggaggcgatgagccagctgcacaccgcgatgggtgaagtggccgacctgcagcgggc
cgtcaaggttgaaatcgctggcgaactggcgcaaagcgcgaccaccactgcggaggcgac
gtccgcccaaagcggtgagagcaaaggggctgctcgcgaacaggtcgccatggcgcggca
gactccggccaccggctacaagctggcgctggatcttatcagctatcaggccagctacct
gctgcgggatcaaactt---------cgaccgaggtgaccctg---agcagcagcgatct
caacgccctgcatcaa---------------------cacattgcc-----------gat
ggctccatcaacagttcccacatg--gccaagttgcag-acccgcggcgatctgcaaacc
ctgcgta--------ctctggcgctctcgctg-gccagcggcagcgacgccaagggatct
tcccttggtcatgccctcgacagtctcgcctcggcgcgccccaaccagcggttggtgctg
ggcggcctgatgcagtttgccggtcagaccgatcaggcgtgggttgaccatactgctggc
aagccggaggatcggctcgatgccggggcgcggctgcgctttgacaccggccatatgcag
gcggagctggggcgtctcggcgacagcgaggcacggcaggtg---ctgcaacagctggaa
ggggcttt---tggtgatcgggccagggctatc------------tgcgacttcgcggtg
gctcaggtctccggctttgccgatagcgaaagcagccctgaggccgtgctggtctcccgc
ctgacccgcatgggcaatctgg--tgggcagcctgaccgatgcgctc----aaggagcgg
ctgcaactgcccgggtccg-------ctcgtggcgagccgaccatgatcgactccgc---
------ca-gccagctgac-----accgc------------tcgaactggctgcgctggc
tcatatcggcgtcgatgagagctatctgtaa-----------------------------
------------------------------------------------------------
------------------------------------------------------------
------------------------------------------------------------
------------------------------------------------------------
------------------------------------------------------------
------------------------------------------------------------
-----------------------------------
>A.veronii_CECT4486_aexU
------------------------------------------------------------
------------------------------------------------------------
------------------------------------------------------------
------------------------------------------------------------
------------------------------------------------------------
------------------------------------------------------------
------------------------------------------------------------
------------------------------------------------------------
------------------------------------------------------------
------------------------------------------------------------
------------------------------------------------------------
----------------------------------------------atgcagattcaagc
aaacaccgtcggcacacaggccgtcgctcaccacagtgatgcaaccacaggggttggcca
gatgggccagctggaggcgcgtcaggtcgccaccggacaagatgcgatcttgctgggcaa
ccgcagcgaaccgcagaaagggcaggggctgctctcgcgattgggggcccaactggcccg
tccgttcgtggccatcaaagagtggattggcaacctgctggggagcggcaagagtgccgc
tgcgccgaaggcgcaaaccgccacgtcccccgaggatctt---------------cagcg
tctgatgaagcaggctgcatttggtagctcgctgggtggctttgccaaggcggacgtgtt
gaacaacatcgccgccgaacaactgggcaaggagcacgccactctggcgaccggcaacgg
cccactgcgctcgctctgcaccgcgttgcaggccgttgtcatcggctccgagcagccgca
gcttcgtgagttggctgccgggctgctggctcgccccatcgctggtatcccgctccagca
gtggggcactgtgggaggcaatgtgaccgagctgctcgccagcgccacccccgaactgct
gcaggaggcgatgagccagctgcacaccgcgatgggtgaagtggccgacctgcagcgggc
cgtcaaggttgaaatcgctggcgaactggcgcaaagcgcgaccaccactgcggaggcgac
gtccgcccaaagcggtgagagcaaaggggctgctcgcgaacaggtcgccatgggccgcca
gactccggccaccggttacaagctggcgctggatcttatcagctatcaggccagctacct
gctgcgggatcaaactt---------cgaccgaggtgaccctg---agcagcagcgatct
caacgccctgcatcaa---------------------cacattgcc-----------gat
ggctccatcaacagttcccacatg--gccaagttgcag-acccgcggcgatctgcaaacc
ctgcgta--------ctctggcgctctctctg-gccagcggcagcgacgccaagggatct
tcccttggtcatgccctcgacagtctcgcctcggcgcgccccaaccagcggttggtgctg
ggcggcctgatgcagtttgccggtcagaccgatcaggcgtgggttgaccatactgctggc
aagccggaggatcggctcgatgccggggcgcggctgcgctttgacaccggccatatgcag
gcggagctggggcgtctcggcgacagcgaggcacggcaggtg---ctgcaacagctggaa
ggggcttt---tggtgatcgggccagggctatc------------tgcgacttcgcggtg
gctcaggtctccggctttgccgatagcgaaagcagccctgaggccgtgctggtctcccgc
ctgacccgcatgggcaatctgg--tgggcagcctgaccgatgcgctc----aaggagcgg
ctgcaactgcctgggtccg-------cccgtggcgagccgaccatgatcgactccgc---
------ta-gccagctgac-----accgc------------tcgaactggctgcgctggc
tcatatcggcgtcgatgagagctatctgtaa-----------------------------
------------------------------------------------------------
------------------------------------------------------------
------------------------------------------------------------
------------------------------------------------------------
------------------------------------------------------------
------------------------------------------------------------
-----------------------------------
>A.veronii_77c_aexU
------------------------------------------------------------
------------------------------------------------------------
------------------------------------------------------------
------------------------------------------------------------
------------------------------------------------------------
------------------------------------------------------------
------------------------------------------------------------
------------------------------------------------------------
------------------------------------------------------------
------------------------------------------------------------
------------------------------------------------------------
----------------------------------------------atgcagattcaagc
aaacaccgtcggcacacagaccgtcgctcaccacagtgatgcaaccacaggggttggccg
gatgggccagctggaggcacgtcaggtcgccaccggacaagatgcgatcttgctgggcaa
tcgtagcgaaccgcagaaagggcaggggctgctctcgcgattgggggcccaactggcccg
tccgttcgtggccatcaaagagtggattggcaacctgctggggagcggcaagagtgccgc
tgcgccgaaggcgcaaaccgccacgtcccccgaggatctt---------------cagcg
tctgatgaagcaggctgcatttggtagctcgctgggtggctttgccaaggcggacgtgtt
gaacaacatcgccgccgaacaactgggcaaggagcacgccaatctggcgaccggcaacgg
cccactgcgctcgctctgcaccgcgttgcaggccgttgtcatcggctccgagcagccgca
actccgtgagttggctgccgggctgctggctcgccccatcgctggtatcccgctccagca
gtggggcactgtgggaggcaaggtgaccgagctgctcgctagcgccacccccgaactgct
gcaggaggcgatgagccagctgcacaccgcgatgggtgaagtggccgacctgcagcgggc
cgtcaaggctgaaatcgctggcgaaccggcgcaaagcgcgaccaccactgcggatgcgac
gtccgcccaaagcggtgagagcaaaggggctgctcgcgaacaggtcgccatggcgcggca
gactccggccaccggctacaagctggcgctggatcttatcagctatcaggccagctacct
gctgcgggatcaaactt---------cgaccgaggtgaccctg---agcagcagcgatct
caacgccctgcatcaa---------------------cacattgcc-----------gat
ggctccatcaacagttcccacatg--gccaagttgcag-acccgcggcgatctgcaaacc
ctgcgta--------ctctggcgctctctctg-gccagcggcagcgacgccaagggatct
tcccttggtcatgccctcgacagtctcgcctcggcgcgccccaaccagcggttggtgctg
ggcggcctgatgcagtttgccggtcagaccgatcaggcgtgggttgaccatactgctggc
aagccggaggatcggctcgatgccggggcgcggctgcgctttgacaccggccatatgcag
gcggagctggggcgtctcggcgacagcgaggcacggcaggtg---ctgcaacagctggaa
ggggcttt---tggtgatcgggccagggctatc------------tgcgacttcgcggtg
gctcaggtctccggctttgccgatagcgaaagcagccctgaggccgtgctggtctcccgc
ctgacccgcatgggcaatctgg--tgggcagcctgaccgatgcgctc----aaggagcgg
ctgcaactgcccgggtccg-------cccgtggcgagccgaccatgatcgactccgc---
------ta-gccagctgac-----accgc------------tcgaactggctgcgctggc
tcatatcggcgtcgatgagagctatctgtaa-----------------------------
------------------------------------------------------------
------------------------------------------------------------
------------------------------------------------------------
------------------------------------------------------------
------------------------------------------------------------
------------------------------------------------------------
-----------------------------------
