# Supplementary material for: Genome-driven evaluation and redesign of PCR tools for improving the detection of virulence-associated genes in aeromonads
Source: PLoS One. 2018 Aug 15;13(8):e0201428. doi: 10.1371/journal.pone.0201428 (PMC6093642; doi:10.1371/journal.pone.0201428)
Supplement: S1 Files — (ZIP) [file pone.0201428.s002.zip › Supplemental alignments/Align S13. ascFG forward primers alignment]

>ascFG-1F
------------------------------------------------------------
------------------------------------------------------------
------------------------------------------------------------
---------------------------------------------CAAGATCAACAAATG
GTCGGT------------------------------------------------------
------------------------------------------------------------
------------------------------------------------------------
------------------------------------------------------------
------------------------------------------------------------
------------------------------------------------------------
------------------------------------------------------------
------------------------------------------------------------
------------------------------------------------------------
-------------
>C_ascF-G-fwd
------------------------------------------------------------
------------------------------------------------------------
------------------------------------------------------------
------------------------------------------------------------
------------------------------------------------------------
------------------------------------------------------------
------------------------------------------------------------
------------------------------------------------------------
------------------------------------------------------------
------------------------------------------------------------
---------------------------------------------------GCGCGAGCA
GATGACCTCAT-------------------------------------------------
------------------------------------------------------------
-------------
>AV-283c-ascF-G(R)
CAGGCCGACGCCATCGAGGCGGGGCTCACGATCATTGGCAAGATAAAGGAGCACAACCAT
GGCTGATTACTTTAAGTATG---CAGACGGTACTACTAACACCCTCGATCAGGTGGCATC
GAACCTCTCCGGGCAGGCCAATGATGCCAATACCGAGGTCAACAAGGCCATTGAGGCGAT
GAAAACCAATCCGGATAACCCGGCGCTGTTGGCCGAGCTGCAGCACAAGATCAACAAATG
GTCGGTGATCTACAACATCAACTCCACCGTGACTCGGGCCATGAAAGACCTGATGCAGGG
TATTTTGCAGAAGATTTG-ATGATGAACCCTGAACTCAAGCGACAACTGACCGAACTTGC
GCTGGCTGGTACCGGCCATCATTGTCACCAGGAGGCGGCCACCATCGCCGACTGGCTGGC
GGGGGCGCCGGAGATGACCGAGTGTGTAACGCTCATTCGCCTCTCCTCCCTGATGAACCG
GGGGGATTACCAGGCTGCTTTGCAGCTTGGTGGCGAGCACTGCACACCGGATATCGAACC
CTGGCTGGCCCTGTGCGAGTGGCGGCTCGGTCAGCAGGAGGCGCTGGTTGCACGATTGCT
GCGACTGGAACAGAGCGGTCAGCCAGCCTTGCAACAGTTTGCCGCAGGCCTGCGCGAGCA
GATGACCTCATGAAAATTGAAGGCAGCGACCAGCCGGGGGGAGAGCAGCCGCTGCGTCAG
CCCCCCCCGCCCGAATCCATGGCCCAACGCCAGTTTGAACGACTGCTGGCCAAAGCCCCC
GAGCCGGATCTGT
>ASA-JF2267-ascF-G(H)
----------------------------------------------------------AT
GGCTGATTACTTTACTTATA---CGGACAAGAACAGTAACACCCTCGATCAAGTGGCATC
AAACCTCTCCGGGCAGGCCAATGACGCCAACACCGAGGTCAACAAGGCCATTGAGGCGAT
GAAAACCAACCCAGATAACCCGGCGTTGTTGGCCGAACTGCAGCACAAGATCAACAAATG
GTCGGTGATCTACAACATCAACTCCACCGTGACTCGGGCCATGAAAGACCTGATGCAGGG
TATTTTGCAGAAGATTTGAATGATGAACCCTCAACTGAAGCGACAGCTGGCCGAGCTTGC
GCTGGCTGGTACCGGTCACCATTGCCATCAGGAGGCTGCCACCATCGCCGACTGGCTGGC
TGGTGCGCCGGATATGACCGAGTGTGTAACGCTCATCCGCCTCTCTTCTCTGGTGAACCG
AGGGGATTACCAGGGGGCCTTGCTGCTGGGTCAAGAGAGCTGTACTACGGATATCGAGCC
CTGGCTGGCCCTGTGCGAGTGGCGGCTTGGTCAGCAGGAGGCGCTGGCTGCACGGTTGCT
CCGACTGGAACAAAGCGATCAGCCCGCCTTGCAACAGTTTGCCGTCGGCCTGCGCGAGCA
GATGATCTCATGA-----------------------------------------------
------------------------------------------------------------
-------------
>AV-AMC35-ascF-G(R)
------------------------------------------------------------
------------------------------------------------------------
-AACCTTGCCGGGCAGGCCAATATCGCCAACGAGGATGTCAACAAGGCCATTGCGGCGAT
GGAAAAAAACCCTGACAACCCGGCGCTGTTGGCCGAGTTGCAGCACAAGATCAACAAATG
GTCGGTGATCTACAACATCAACTCCACCGTGACTCGGGCCATGAAAGACCTGATGCAGGG
TATTTTGCAGAAGATTTG-ATGATGAACCCTGAACTCAAGCGACAACTGGCCGAACTTGC
GCTGGCTGGTACCGGCCACCATTGTCACCAGGAGGCGGCCACCATCGCCGACTGGCTGGC
GGGTGCGCCGGAGATGACTGAGTGTGTAACGCTCATTCGCCTCTCCTCCCTGATGAACCG
GGGGGATTACCAGGCCGCTTTGCAGCTTGGTGGCGAGCACTGCACTCCGGATATCGAACC
CTGGCTGGCACTGTGCGAGTGGCGGCTTGGTCAGCAGGAGGCGCTGGTTGCACGATTGCT
GCGACTGG----------------------------------------------------
------------------------------------------------------------
------------------------------------------------------------
-------------
>AV-AMC34-ascF-G(R)
------------------------------------------------------------
------------------------------------------------------------
-AACCTCTCCGGGCAGGCCAATGACGCCAATACCGAGGTCAACAAGGCCATTGAGGCGAT
GAAAACCAATCCGGATAACCCGGCGCTGTTGGCCGAGCTGCAGCACAAGATCAACAAATG
GTCGGTGATCTACAACATCAACTCCACCGTGACTCGGGCCATGAAAGACCTGATGCAGGG
TATTTTGCAGAAGATTTG-ATGATGAACCCTGAACTCAAGCGACAACTGGCCGAACTTGC
GCTGGCTGGTACCGGCCACCATTGTCACCAGGAGGCGGCTATTATTGCCGACTGGCTGGC
TGGTGCGCCGGAGATGACCGAGTGTGTAACGCTCATTCGCCTCTCCTCCCTGATGAACCG
GGGGGATTACCAGGCCGCTTTGCAGCTTGGTGGCGAGCACTGCACACCGGATATCGAACC
CTGGCTGGCACTGTGCGAGTGGCGGCTTGGTCAGCAGGAGGCGCTGGTTGCACGATTGCT
CCGACTGG----------------------------------------------------
------------------------------------------------------------
------------------------------------------------------------
-------------
>AV-LMG13659-ascF-G(R)
------------------------------------------------------------
------------------------------------------------------------
-AACCTCTCCGGGCAGGCCAATGATGCCAATACCGAGGTCAACAAGGCCATTGAGGCGAT
GAAAACCAATCCGGATAACCCGGCGCTGTTGGCCGAGCTGCAGCACAAGATCAACAAATG
GTCGGTGATCTACAACATCAACTCCACCGTGACTCGGGCCATGAAAGACCTGATGCAGGG
TATTTTGCAGAAGATTTG-ATGATGAACCCTGAACTCAAGCGACAACTGACCGAACTTGC
GCTGGCTGGTACCGGCCATCATTGTCACCAGGAGGCGGCCACCATCGCCGACTGGCTGGC
GGGGGCGCCGGAGATGACCGAGTGTGTAACGCTCATTCGCCTCTCCTCCCTGATGAACCG
GGGGGATTACCAGGCTGCTTTGCAGCTTGGTGGCGAGCACTGCACACCGGATATCGAACC
CTGGCTGGCCCTGTGCGAGTGGCGGCTCGGTCAGCAGGAGGCGCTGGTTGCACGATTGCT
GCGACTGG----------------------------------------------------
------------------------------------------------------------
------------------------------------------------------------
-------------
>AA-LMG140549-ascF-G(R)
------------------------------------------------------------
------------------------------------------------------------
----------GGGCAGGCCAATGATGCCAATACCGAGGTCAATAAGGCCATTGAGGCGAT
GAAAACCAATCCGGACAACCCGGCGCTGTTGGCCGAGCTGCAGCACAAGATCAACAAATG
GTCGGTGATCTACAACATCAACTCCACCGTGACTCGGGCCATGAAAGACCTGATGCAGGG
TATTTTGCAGAAGATTTG-ATGATGAACCCTGAACTCAAGCGACAACTGGCCGAACTTGC
GCTGGCTGGTACCGGCCACCATTGTCACCAGGAGGCGGCCACCATCGCCGACTGGCTGGC
TGGTGCGCCGGAGATGACCGAGTGTGTAACGCTCATTCGCCTCTCCTCCCTGATGAACCG
GGGGGATTACCAGGCCGCTTTGCAGCTTGGTGGCGAGCACTGCACTCCGGATATCGAACC
CTGGCTGGCACTGTGCGAGTGGCGGCTTGGTCAGCAGGAGGCGCTGGCTGCACGATTGCT
CCGACTGG----------------------------------------------------
------------------------------------------------------------
------------------------------------------------------------
-------------
>A-MCCB140-ascF-G(R)
----------------------------------------GGAGCACAACCATGGCTGAT
GGCTGATTTCTTTACCTATA---CGGACAAGAACAGTAACACCCTCGATCAGGTGGCATC
GAACCTCTCCGGGCAGGCCAATGACGCCAATACCGAGGTCAACAAGGCCATTGAGGCGAT
GAAAACCAATCCGGACAACCCGGCGTTGCTGGCCGAGCTGCAGCACAAGATCAACAAATG
GTCGGTGATCTACAACATCAACTCCACCGTGACTCGGGCCATGAAAGACCTGATGCAGGG
TATTTTGCAGAAGATTTGAATGATGAACCCTGAACTCAAGCGACAACTGGCCGAACTTGC
GCTGGCTGGTACCGGCCACCATTGTCACCAGGAGGTGGCCACCATCGCCGACTGGCTGGC
GGGTGCGCCGGAGATGACCGAGTGTGTAACGCTCATTCGCCTCTCCTCCCTGATGAACCG
GGGGGATTACCAGGCTGCTTTGCAGCTTGGTGGCGAGCACTGCACACCGGATATCGAACC
CTGGCTGGCCCTGTGCGAGTGGCGGCTTGGTCAGCAGGAGGCGCTGGCTGCACGGTTGCT
CCGACTGGAGCAGAGTGGTCAGCCAGCCTTGCAACAGTTTGCCGCAGGCCTGCGCGAGCA
GATGACCTCAT-------------------------------------------------
------------------------------------------------------------
-------------
>A-MCCB142-ascF-G(R)
----------------------------------------GGAGCACAACCATGGCTGAT
GGCTGATTTCTTTACCTATA---CGGACAAGAACAGTAACACCCTCGATCAGGTGGCATC
GAACCTCTCCGGGCAGGCCAATGACGCCAATACCGAGGTCAACAAGGCCATTGAGGCGAT
GAAAACCAATCCGGACAACCCGGCGTTGCTGGCCGAGCTGCAGCACAAGATCAACAAATG
GTCGGTGATCTACAACATCAACTCCACCGTGACTCGGGCCATGAAAGACCTGATGCAGGG
TATTTTGCAGAAGATTTGAATGATGAACCCTGAACTCAAGCGACAACTGGCCGAACTTGC
GCTGGCTGGTACCGGCCACCATTGTCACCAGGAGGTGGCCACCATCGCCGACTGGCTGGC
GGGTGCGCCGGAGATGACCGAGTGTGTAACGCTCATTCGCCTCTCCTCCCTGATGAACCG
GGGGGATTACCAGGCTGCTTTGCAGCTTGGTGGCGAGCACTGCACACCGGATATCGAACC
CTGGCTGGCCCTGTGCGAGTGGCGGCTTGGTCAGCAGGAGGCGCTGGCTGCACGGTTGCT
CCGACTGGAGCAGAGTGGTCAGCCAGCCTTGCAACAGTTTGCCGCAGGCCTGCGCGAGCA
GATGACCTCAT-------------------------------------------------
------------------------------------------------------------
-------------
>A-MTHA-ascF-G(R)
----------------------------------------GGAGCACAACCATGGCTGAT
GGCTGATTTCTTTACCTATA---CGGACAAGAACAGTAACACCCTCGATCAGGTGGCATA
TAACCTCTCCGGGCAGGCTAACACCGCCAACGCGGAGGTCAACAAGGCCATTGAGGCGAT
GGACAAAAACCCTGACAACCCGGCGTTGTTGGCCGAGCTGCAGCACAAGATCAACAAATG
GTCGGTGATCTACAACATCAACTCCACCGTGACTCGGGCCATGAAAGACCTGATGCAGGG
TATTTTGCAGAAGATTTGAATGATGAACCCTCAACTCAAGCGACAACTGGCCGAACTTGC
GCTGGCTGGTACCGGCCACCATTGCCATCAGGAGGCGGCCACTATCGCCGACTGGCTGGC
GGGTGCGCCGGAGATGACCGAGTGTGTAACGCTCATTCGCCTCTCCTCCCTGATGAACCG
GGGGGATTACCAGGCTGCTTTGCAGCTTGGTGGCGAGCACTGCACACCGGATATCGAACC
CTGGCTGGCCCTGTGTGAGTGGCGGCTTGGTCAGCAGGAGGCGCTGGCTGCACGGTTGCT
CCGACTGGAGCAGAGCGGTCAGCCAGCCTTGCAACAGTTTGCCGCAGGCCTGCGCGAGCA
GATGACCTCAT-------------------------------------------------
------------------------------------------------------------
-------------
>AV_ascFG_CIP107763
----------------------------------------------------------AT
GGCTGATTACTTTAAGTATG---CGGACGGTACTACTAACACCCTCGATCAGGTGGCATC
GAACCTCTCCGGGCAGGCCAATGACGCCAATACCGAGGTCAACAAGGCCATTGAGGCGAT
GAAAACCAATCCGGATAACCCGGCGCTGTTGGCCGAGCTGCAGCACAAGATCAACAAATG
GTCGGTGATCTACAACATCAACTCCACCGTGACTCGGGCCATGAAAGACCTGATGCAGGG
TATTTTGCAGAAGATTTGAATGATGAACCCTGAACTAAAGCGACAACTGGCCGAACTTGC
GCTGGCTGGTACCGGCCACCATTGTCACCAGGAGGCGGCTATTATTGCCGACTGGCTGGC
TGGTGCGCCGGAGATGACCGAGTGTGTAACGCTCATTCGCCTCTCCTCCCTGATGAACCG
GGGGGATTACCAGGCCGCTTTGCAGCTTGGTGGCGAGCACTGCACGCAGGATATCGAACC
CTGGCTGGCCCTGTGCGAGTGGCGGCTTGGTCGGCAGGAGGCGCTGGCTGCACGGTTGCT
GCGACTGGAACAGAGCGGTCAGCCAGCCTTGCAACAGTTTGCCGCAGGCCTGCGCGAGCA
GATGACCTCATGA-----------------------------------------------
------------------------------------------------------------
-------------
>AD_ascFG_SSU
----------------------------------------------------------AT
GGCTGATTACTTTACCTATA---CAGACAAGAACAGTAACACCCTCGACCAGGTGGCAAC
CAACCTCTCGGGACAGGCCAATACGGCCAATACTGAGGTCAACAAGGCCATTGAGGCGAT
GAAAACCAACCCGGACAACCCTGCGTTGCTTGCCGAGCTGCAGCACAAGATCAACAAATG
GTCGGTTATCTACAACATCAACTCCACCGTGACTCGGGCCATGAAGGATCTGATGCAGGG
CATTTTGCAGAAGATTTGAATGATGAATATTGAACTCAAGAAGCTTCTGGCAGAACTGGC
TCTGGCGGGCACAGGGCATCATTGCCATCGGGAGGCGGCTTCCATCGCCGACTGGCTGGC
TCATGAAACATCCATGGCTGAATGCGTGACCTTGATTCGCCTCTCCTCCCTGATGAATCA
AGGGGACTATCAGGGGGCTCTGTTACTGGGGCGCACTCACTCTTCGCCGGATATTGAGCC
CTGGTTAGCCCTGTGTGAATGGCGCCTTGATATGCATGATGAGCTGGTTGTGCGCCTGAC
AAGGCTGGAAGAGAGCGGGCAACCCGCTTTGCAGCAGTTTGCGGCTGGCTTGCGTGAGCA
GATGGCATCATGA-----------------------------------------------
------------------------------------------------------------
-------------
>AALL_ascG_BVH88
------------------------------------------------------------
------------------------------------------------------------
------------------------------------------------------------
------------------------------------------------------------
------------------------------------------------------------
-------------------atgatgaactctcaactcaagcgacagctggccgagcttgc
gctggcgggcaccggacaccattgccaccaggaggcggccaccattgccgactggctggc
gggcgaaccggagatgaccgaatgcgtgacgctcattcgcctctcatccctgatgaaccg
gggagattatcaggccgccttgctgctgggtggcgagcactgcacgccggatatcgagcc
ctggctggccctgtgcgagtggcggcttggtcagcaggaggcgctggccgcacggctgct
gcggctggaacagagcggtcagccagccttgcaacagtttgccacaggtctgcgtgagca
gatggcatcatga-----------------------------------------------
------------------------------------------------------------
-------------
>ascFG_A.dhakensis_BVH28b
----------------------------------------------------------AT
GGCTGATTACTTTACCTATA---CAGACAAGAACAGTAACACCCTCGACCAGGTGGCAAC
CAATCTCTCGGGACAGGCCAATACGGCCAATACTGAGGTCAACAAGGCCATTGAGGCGAT
GAAAACCAACCCGGACAACCCTGCGTTGCTTGCCGAGCTGCAGCACAAGATCAACAAATG
GTCGGTTATCTACAACATCAACTCCACCGTGACTCGGGCCATGAAGGATCTGATGCAGGG
CATTTTGCAGAAAATTTGAATGATGAATATTGAACTCAAGAAGCTTCTGGCAGAACTGGC
TCTGGCGGGCACAGGGCATCATTGCCATCGGGAGGCGGCTTCCATCGCCGACTGGCTGGA
TCATGAAACATCCATGGCTGAATGCGTGACCTTGATCCGCCTGTCCTCCCTGATGAATCA
AGGGGACTATCAGGGGGCTCTGTTACTGGGGCGCACTAACTCTTCGCAGGATATTGAGCC
TTGGTTAGCCCTGTGTGAATGGCGCCTTGATATGCATGATGAGCTGGTTGTGCGCCTGAC
AAGGCTGGAAGAGAGCGGGCAACCCGCTTTGCAGCAGTTTGCGGCTGGCTTGCGTGAGCA
GATGGCATTATGA-----------------------------------------------
------------------------------------------------------------
-------------
>ascFG_A.diversa_CECT4254
----------------------------------------------------ATGGCTAT
CG---AGCAATTTTTCACTAATGGCGGGGCCAATATCAATACCCTGGATAGTGTTGCCAA
GGCGCTGAAAGATCAGGCGAACGAGAGCAACCAAGCCGTCAATAAGGCCATTGAGGACAT
GAAAGCCAACCCTGACAACCCGGCCCTGCTGGCCGAGCTGCAGCACAAGATCAACAAGTG
GTCGGTGGTTTTCAACATCAACTCCACGGTGACACGGGCCATGAAAGACCTGATGCAGGG
CATTTTGCAGAAGATTTGAATGATGAACATCCCACTCAAGAAGCAACTGGCGGAGCTGGC
GCTGGCGGGCACAGGTCACCACTGTCATCAGGAGGCGGCCTCCATCGCAGACTGGCTGGC
TCATGAGGCGTCCATGGCCGAGTGTGTGACCTTGATTCGCCTCTCCTCCCTGATGAACCA
AGGGGACTATCAGGGCGCGCTGTCGCTGAGTCGCACCCAGTCTTCGCCGGATATTGAGCC
CTGGCTCGCCCTGTGCGAATGGCGGCTGGACATGCGTGATGAGCTGGCCGCGCGCCTGGC
AAGGCTGGAGGCGAGCGGACAACCCTCCTTGCAGCAGTTTGCGGCCGGTTTGCGCGAGCA
GATGGCATCATGA-----------------------------------------------
------------------------------------------------------------
-------------
>ascFG_A.encheleia_CECT4342
----------------------------------------------------ATGGCTAG
---TAGCCCAATTTTTGTAGGTGGAGGAGAGAATAACAACACCCTAGATAGTGTTGCTAA
TTCTCTGAAAGAACAGGCAAATGCAAGCAATAAAGCAGTCAATGACGCTATTGCTGATAT
GAAGTCTACCCCGGACAACCCCGCGTTGCTTGCCGAACTGCAGCACAAGATCAACAAGTG
GTCGGTTATCTACAACATCAACTCCACCGTGACCCGCGCCATGAAAGACCTGATGCAGGG
CATCTTGCAGAAGATCTGAATGATGAACGCTCAACTCAAACGACAGCTTGCCGAACTGGC
GCTGGCAGGTACTGGACATCACTGTCACCAAGAGGCGGCAACCATAGCCGATTGGCTGGC
GGGTGAAACTGGCATGGCGGAGTGTGTGACGCTGATCCGCCTCTCATCTCTGATGAATCA
GGGAGACTACCAGGGCGCGTTGCTGATGGGCGCGGCGCAGGGGAGCCCGGACATCGAGCC
CTGGTTGGCGCTCTGTGAATGGCGGCTTGGCCAGTCTGATGCGTTGGCGGCGCGACTCGC
CCGGCTGGAAACCAGCACCCAGCCGACCCTGCAGCAGTTTGCGGCGGGTCTGCGTGAGCA
GATGGCGTCATGA-----------------------------------------------
------------------------------------------------------------
-------------
>ascFG_A.hydrophila_BVH25a
----------------------------------------------------------AT
GGCTGATTACTTCGAGTACA---AGAATACGAGTTCCATTACCCTCGACCAGGTAGCATC
AAACCTCTCCACACAGGCCAATGCCGCCAATAAAGAGGTCAAAGCGGCAATCGAGGACAT
GAAAAATGCCTCTGACAACCCGGCCCTGCTGGCCGAACTGCAGCACAAGATCAACAAATG
GTCGGTGGTGTACAACATCAACTCTACCGTGACGCGGGCGATGAAAGACTTGATGCAGGG
CATTTTACAGAAGATCTGAATGATGAACGTCCAACTCAAAAAACAACTGGCAGAACTGGC
CCTGGCTGGAACAGGTCATCATTGCCACCAGGAGGCCGCATCCATTGCCGACTGGCTGGC
GCAAGAGGAGTGCATGGCCGAATGCGTCACGTTGATCCGCCTCTCATCCTTGATGAATCA
AGGAGATTATCAGAGCGCACTGCTGCTGGAAACCTCGCACCACTCTGCGGATGTTGAACC
CTGGTTCGCCCTGTGTGAATGGCGGCTCGGCATGCATGATGAGCTGGTATTGCGCTTGGC
AAGGCTGGAAGCGAGCGGTCAGCCTTCCCTGTGTCAGTTTGCGGCCGGCTTGCGGGAGCA
GATGGCATTATGA-----------------------------------------------
------------------------------------------------------------
-------------
>ascFG_A.dhakensis_CIP107500
----------------------------------------------------------AT
GGCTGATTACTTTACCTATA---CAGACAAGAACAGTAACACCCTCGATCAGGTGGCAAC
CAACCTCTCGGAACAGGCCAATACGGCCAATACTGAGGTCAACAAGGCCATTGGGGCGAT
GAAAACCAACCCGGACAACCCTGCGTTGCTTGCCGAGCTGCAGCACAAGATCAACAAATG
GTCGGTCATCTACAACATCAACTCCACGGTGACTCGGGCCATGAAAGACCTGATGCAGGG
CATTTTGCAGAAGATTTGAATGATGAATATTCAACTCAAGAAGCTTCTGGCAGAACTGGC
TCTGGCGGGCACAGGGCATCATTGCCATCGGGAGGCGGTTTCCATTGCCGACTGGCTGGA
TCATGAAACATCCATGGCTGAATGCGTGACCTTGATCCGCCTGTCCTCCCTGATGAATCA
AGGGGACTATCAGGGTGCTCTGTTACTGGGGCGTACTCAGTCTTCGCCGGATATTGAGCC
CTGGTTAGCCCTGTGTGAATGGCGCCTTGATATGCATGATGAGCTGGTTGTGCGCCTGAC
AAGGCTGGAAGAGAGCGGGCAACCCGCTTTGCAGCAGTTTGCGGCTGGCTTGCGTGAGCA
GATGGCATCATGA-----------------------------------------------
------------------------------------------------------------
-------------
>ascFG_A.jandaei_CECT4228
------------------------------------------------------------
----------ATGGCAGAACCCATTTTTAACCCGGGGAATACCCTGGATAACGTCGCCGA
GGCGCTGAAGAAGCAGGCGAACGATGCCAACAATGACGTAAAAGCTGCGATTGACGCACT
GAAAGATAATCCCGATGACCCCGCCAGGCTGGCTGAGCTGCAACACAAGATCAACAAGTG
GTCGGTGATCTACAACATCAACTCTACCGTGACCCGCAGCATGAAAGATCTGATGCAGGG
CATCTTGCAGAAGGTGTGA---ATGGATCGCCAACTGAAACGGCAACTGGCCGAACTGGC
GGTGGCCGGCACCGGTCATCATTGTCACTCGCAGGCCGCCACCATCGCCGACTGGCTCGC
AAGCGATCCGCAGATGAGCGAGTGTGTCACCCTGATCCGCCTCTCCTCCCTGATGAACCG
GGGAGATTACGAGGGGGCTCTGGCGCTGGGCAAAGGGTGCGATACCCCCGAACTGGAACC
CTGGCTCGCCCTGTGCGAATGGCGGCTGACGCGGCTGGATGCACTGCAGAGCCGGTTGGC
CCGGCTTGAACAGAGCGAGCTCTCCTCCTTGCAGCAGTTTGCCGCCGGCATGCGCGAACA
GATCGCCTCATGA-----------------------------------------------
------------------------------------------------------------
-------------
>ascFG_A.piscicola_LMG24783
------------------------------------------------------------
-------------ATGGCCGATATTTTTAACCCGGGAAATACCCTAGACAAGGTCGCCGA
GAACCTGAAGGGGCAGGCTAACACAGCCAATGATGAGGTTCAAAAAGCGATTGAAGCGCT
GAAAACCTCCCCGGATGACCCTGCTCGTCTTGCCGAGCTGCAACACAAGATTAACAAGTG
GTCAGTGATCTACAACATTAATTCCACCGTGACTCGAGCTATTAAAGACATGATGCAATC
TATCTTGCAGAAGATTTGAATGATGAACACTCAACTCAAGCGACAGTTGGCCGAGATCGC
GCTGGCAGGGACCGGTCACCATTGTCACCAAGAGGCGACAACCATCGCCAATTGGCTGGC
TGGTGAACCTGAGATGGCGGAGTGTGTGACGCTCATCCGTCTCTCCTCTCTGATGAACCG
GGGGGATTACCAGGGAGCCCTGCTGCTGGGTCAAGAAAGCTGCACTGCGGATATCGAGCC
CTGGCTGGCCCTGTGCGAGTGGCGGCTTGACCTGCATGATGCGCTGGCACTCAGGTTGGT
TCGGCTGGAGCAGAGCGGCCAACCGGCCTTGCAACAGTTTGCCGCTGGCCTGCGTGAGCA
GATGGCGTCATGA-----------------------------------------------
------------------------------------------------------------
-------------
>ascFG_A.schubertii_CECT4240
----------------------------------------------------ATGGCCAA
CAATGCATTTGACGGTTTTAGCAAGGCTACGGATATCACCAGCCTGGATGCGATCGCCGC
GACCCTGAAGACGCAGGCAGACAATGCCAACACTAAGGTTAATGATGCTATCAAGGCATT
GAAAGATAACCCGGACAACCCGGCGGTACTGGCGGATCTGCAGCACTCCATCAACAAATG
GTCTGTCATCTATAACATCAACTCCACCGTGACCCGCAGCTTCAAGGATTTGATGCAGGG
CATCTTGCAGAAGATCTGA---ATGGAGCCGACCCTCAAGGGGCTACTGGCAGAGATAGC
CCTGGCCGGTACCGGCCATCACTGCCACGAGGAGGCGGCGCATATCGCCGACTGGCTGCA
ACTGGTGGATGCCA---AAGAGGCGGCGACGCTGGTGCGCGTCTCTTCCCTGATGAACCG
GGGCAAGTATCAAGATGCATCGCAGCTTGCGG------CCGGCTCCCCCGAGCTCGAGCC
CTGGCAGGCCTTGTGTGAATACCGCCTTGGCCACTCTGCGGCGCTGGCGCAGCGTCTCGA
GCGGATGGAGCTGGAGAACAACCCGGCACTGCGGGAGTTTGTGCGCGGCATGAAGGAGCA
GATGCGCTCATGA-----------------------------------------------
------------------------------------------------------------
-------------
>ascFG_A.tecta_CECT7082
----------------------------------------------------GTGGC---
TATTGAGAAGTTTTTTGTAAGTGGTGGGGACAGTAACAACACCCTTGATAGTGTTGCCAA
GGCTCTGAAAGAACAGGCAAATGAAAGCAATAAAGCAGTCAACGATGCGATTGCCGATAT
GAAAACAGCCCCGGACAACCCAGCCTTGCTGGCCGAGCTGCAACACAAGATTAACAAGTG
GTCGGTTATCTACAACATCAACTCCACCGTGACCCGTGCGATGAAAGATCTGATGCAGGG
CATTTTACAGAAGATTTGA---ATGAACTCTCAACTGAAACGCCAACTGGCCGAACTTGC
GTTGGCAGGCACGGGTCACCACTGCCACCAGGAAGCTGCTTTGATTGCAGACTGGTTAAC
GGGTGAGCTGGGGATGCTGGAGTGCGCAACTCTGATCCGGCTCTCCTCCCTGATGAATCA
GGGGGATTATCAGAATGCTTTGTTGCAGGGGGCGCAGCACTGTACACCCGATATCGAACC
CTGGCTTGCGCTGTGTGAATGGTGGCTTGGCAACACTGATGCGCTGGCATCACGTCTTAT
TCGGCTAGAAAACAGTGATCTGCCCGCGTTGCAGTTGTTCGCGACGGGTCTGCGTGAGCA
GATGGCGTCATGA-----------------------------------------------
------------------------------------------------------------
-------------
>AV_ascFG_CECT4486
----------------------------------------------------------AT
GGCTGAGATCTTTAAGTATGGAGAGAGTACCGCTACCAACACCCTCGATCAGGTGGCAAA
TAACCTTGCCGGGCAGGCCAATATCGCCAACGAGGATGTCAACAAGGCCATTGCGGCGAT
GGAAAAAAACCCTGACAACCCGGCGCTGTTGGCCGAGCTGCAGCACAAGATCAACAAATG
GTCGGTGATCTACAACATCAACTCCACCGTGACTCGGGCCATGAAAGACCTGATGCAGGG
TATTTTGCAGAAGATTTGAATGATGAACCTTGAACTCAAGCGACAACTGGCCGAACTTGC
GCTGGCTGGTACCGGCCACCATTGTCACCAGGAGGCGGCCACCATCGCCGACTGGCTGGA
TGGTGCGCCGGAGATGACCGAGTGTGTAACGCTCATTCGCCTCTCCTCCCTGATGAACCG
GGGGGATTACCAGGCCGCTTTGCGGCTTGGTGGCGAGCACTGCACTCCGGATATCGAGCC
CTGGCTGGCCCTGTGCGAGTGGCGGCTTGGCCAGCAGGAGGCGCTGGCTGCACGGTTGCT
CCGACTGGAGCAGAGTGGCCAACCAACCTTGCAACAGTTTGCCGCCGGCCTGCGCGAGCA
GATGACCTCATG------------------------------------------------
------------------------------------------------------------
-------------
>ascFG_A.veronii_BVH26b
----------------------------------------------------------AT
GGCTGATTACTTTACCTATA---CGGACAAGAACAGTAACACCCTCGATCAAGTGGCAGA
AAACCTTTCTGGTCAGGCCAACACCGCCAACACCGAGGTCAACAAGGCGATTGAGGCGAT
GAAAACCAATCCGGATAACCCGGCGCTGTTGGCCGAGTTGCAGCACAAGATCAACAAATG
GTCGGTGATCTACAACATCAACTCCACCGTGACTCGGGCCATGAAAGACCTGATGCAGGG
TATTTTGCAGAAGATTTGAATGATGAACCCTGAACTCAAGCGACAACTGGCCGAACTTGC
GCTGGCTGGTACCGGCCACCATTGTCACCAGGAGGCGGCTACTATTGCCGACTGGCTGGC
TGGTGCGCCGGAGATGACCGAGTGTGTAACGCTCATTCGCCTCTCCTCCCTGATGAACCG
GGGGGATTACCAGGCCGCTTTGCAGCTTGGTGGCGAGCACTGCACACCGGATATCGAACC
CTGGCTGGCCCTGTGCGAGTGGCGGCTTGGTCAGCAGGAGGCGCTGACTGCACGGTTGCT
CCGACTGGAGCAGAGTGGTCAGCCAACCTTGCAACAGTTTGCCGCCGGCCTGCGCGAGCA
GATGACCTCATGA-----------------------------------------------
------------------------------------------------------------
-------------
>ascFG_A.veronii_77c
----------------------------------------------------------AT
GGCTGATTACTTTAAGTATG---CGGACGGTACTACTAACACCCTCGATCAGGTGGCATC
GAACCTCTCCGGGCAGGCCAATGATGCCAATACCGAGGTCAACAAGGCCATTGCGGCGAT
GGAAAAAAACCCTGACAACCCGGCGCTGTTGGCCGAGCTGCAGCACAAGATCAACAAATG
GTCGGTGATCTACAACATCAACTCCACCGTGACTCGGGCCATGAAAGACCTGATGCAGGG
TATTTTGCAGAAGATTTGAATGATGAACCCTGAACTCAAGCGACAACTGGCCGAACTTGC
GCTGGCTGGTACCGGCCACCATTGTCACCAGGAGGCGGCTACTATTGCCGACTGGCTGGC
TGGTGCGCCGGAGATGACCGAGTGTGTAACGCTCATTCGCCTCTCCTCCCTGATGAACCG
GGGGGATTACCAGGCCGCTTTACAGCTTGGTGGCGAGCACTGCACGCCGGATATCGAGCC
CTGGCTGGCCCTGTGCGAGTGGCGGCTTGGTCAGCAGGAGGCGCTGGCTGCACGCTTGCT
GCGACTGGAGCAGAGCGGTCAGCCAGCCTTGCAACAGTTTGCCGCAGGCCTTCGCGAGCA
GATGGCCTCATGA-----------------------------------------------
------------------------------------------------------------
-------------
