# Supplementary material for: Genome-driven evaluation and redesign of PCR tools for improving the detection of virulence-associated genes in aeromonads
Source: PLoS One. 2018 Aug 15;13(8):e0201428. doi: 10.1371/journal.pone.0201428 (PMC6093642; doi:10.1371/journal.pone.0201428)
Supplement: S1 Files — (ZIP) [file pone.0201428.s002.zip › Supplemental alignments/Align S14. ascFG reverse primers alignment]

>C_ascFG-2RX
------------------------------------------------------------
------------------------------------------------------------
------------------------------------------------------------
------------------------------------------------------------
------------------------------------------------------------
------------------------------------------------------------
------------------------------------------------------------
------------------------------------------------------------
------------------------------------------------------------
------------------------------------------------------------
------------------------------------------------------------
------------------------------------------------------------
------------------------------------------------------------
------------------------------------------------------------
------------------------------------------------------------
------------------------------------------------------------
------------------------------------------------------------
------------------------------------------------------------
------------------------------------------------------------
------------------------------------------------------------
------------------------------------------------------------
CGCCTSTCHTCYYTGRTGAA----------------------------------------
------------------------------------------------------------
------------------------------------------------------------
------------------------------------------------------------
------------------------------------------------------------
------------------------------------
>ascF-G-rev
------------------------------------------------------------
------------------------------------------------------------
------------------------------------------------------------
------------------------------------------------------------
------------------------------------------------------------
------------------------------------------------------------
------------------------------------------------------------
------------------------------------------------------------
------------------------------------------------------------
------------------------------------------------------------
------------------------------------------------------------
------------------------------------------------------------
------------------------------------------------------------
------------------------------------------------------------
----GGAGCACAACCATGGCTGAT------------------------------------
------------------------------------------------------------
------------------------------------------------------------
------------------------------------------------------------
------------------------------------------------------------
------------------------------------------------------------
------------------------------------------------------------
------------------------------------------------------------
------------------------------------------------------------
------------------------------------------------------------
------------------------------------------------------------
------------------------------------------------------------
------------------------------------
>AV-283c-ascF-G(R)
CAGGCCGACGCCATCGAGGCGGGGCTCACGATCATTGGCAAGATAAAGGAGCACAACCAT
GGCTGAT-------TACTTTAAGTATGCAGACGGTACTACTAACACCCTCGATCAGGTGG
CATCGAACCTCTCCGGGCAGGCCAATGATGCCAATACCGAGGTCAACAAGGCCATTGAGG
CGATGAAAACCAATCCGGATAACCCGGCGCTGTTGGCCGAGCTGCAGCACAAGATCAACA
AATGGTCGGTGATCTACAACATCAACTCCACCGTGACTCGGGCCATGAAAGACCTGATGC
AGGGTATTTTGCAGAAGATTTG-ATGATGAACCCTGAACTCAAGCGACAACTGACCGAAC
TTGCGCTGGCTGGTACCGGCCATCATTGTCACCAGGAGGCGGCCACCATCGCCGACTGGC
TGGCGGGGGCGCCGGAGATGACCGAGTGTGTAACGCTCATTCGCCTCTCCTCCCTGATGA
ACCGGGGGGATTACCAGGCTGCTTTGCAGCTTGGTGGCGAGCACTGCACACCGGATATCG
AACCCTGGCTGGCCCTGTGCGAGTGGCGGCTCGGTCAGCAGGAGGCGCTGGTTGCACGAT
TGCTGCGACTGGAACAGAGCGGTCAGCCAGCCTTGCAACAGTTTGCCGCAGGCCTGCGCG
AGCAGATGACCTCATGAAAATTGAAGGCAGCGACCAGCCGGGGGGAGAGCAGCCGCTGCG
TCAGCCCCCCCCGCCCGAATCCATGGCCCAACGCCAGTTTGAACGACTGCTGGCCAAAGC
CCCCGAGCCGGATCTGTCAGGCCGACGCCATCGAGGCGGGGCTCACGATCATTGGCAAGA
TAAAGGAGCACAACCATGGCTGATT---ACTTTAAGTATGCAGACGG---TAC---TACT
AACACCCTCGATCAGGTGGCATCGAACCTCTCCGGGCAGGCCAATGATGCCAATACCGAG
GTCAACAAGGCCATTGAGGCGATGAAAACCAATCCGGATAACCCGGCGCTGTTGGCCGAG
CTGCAGCACAAGATCAACAAATGGTCGGTGATCTACAACATCAACTCCACCGTGACTCGG
GCCATGAAAGACCTGATGCAGGGTATTTTGCAGAAGATTTG-ATGATGAACCCTGAACTC
AAGCGACAACTGACCGAACTTGCGCTGGCTGGTACCGGCCATCATTGTCACCAGGAGGCG
GCCACCATCGCCGACTGGCTGGCGGGGGCGCCGGAGATGACCGAGTGTGTAACGCTCATT
CGCCTCTCCTCCCTGATGAACCGGGGGGATTACCAGGCTGCTTTGCAGCTTGGTGGCGAG
CACTGCACACCGGATATCGAACCCTGGCTGGCCCTGTGCGAGTGGCGGCTCGGTCAGCAG
GAGGCGCTGGTTGCACGATTGCTGCGACTGGAACAGAGCGGTCAGCCAGCCTTGCAACAG
TTTGCCGCAGGCCTGCGCGAGCAGATGACCTCATGAAAATTGAAGGCAGCGACCAGCCGG
GGGGAGAGCAGCCGCTGCGTCAGCCCCCCCCGCCCGAATCCATGGCCCAACGCCAGTTTG
AACGACTGCTGGCCAAAGCCCCCGAGCCGGATCTGT
>ASA-JF2267-ascF-G(H)
----------------------------------------------------------AT
GGCTGAT-------TACTTTACTTATACGGACAAGAACAGTAACACCCTCGATCAAGTGG
CATCAAACCTCTCCGGGCAGGCCAATGACGCCAACACCGAGGTCAACAAGGCCATTGAGG
CGATGAAAACCAACCCAGATAACCCGGCGTTGTTGGCCGAACTGCAGCACAAGATCAACA
AATGGTCGGTGATCTACAACATCAACTCCACCGTGACTCGGGCCATGAAAGACCTGATGC
AGGGTATTTTGCAGAAGATTTGAATGATGAACCCTCAACTGAAGCGACAGCTGGCCGAGC
TTGCGCTGGCTGGTACCGGTCACCATTGCCATCAGGAGGCTGCCACCATCGCCGACTGGC
TGGCTGGTGCGCCGGATATGACCGAGTGTGTAACGCTCATCCGCCTCTCTTCTCTGGTGA
ACCGAGGGGATTACCAGGGGGCCTTGCTGCTGGGTCAAGAGAGCTGTACTACGGATATCG
AGCCCTGGCTGGCCCTGTGCGAGTGGCGGCTTGGTCAGCAGGAGGCGCTGGCTGCACGGT
TGCTCCGACTGGAACAAAGCGATCAGCCCGCCTTGCAACAGTTTGCCGTCGGCCTGCGCG
AGCAGATGATCTCATGAATGG---------------------------------------
------------------------------------------------------------
------------------------------------------------------------
-------------------CTGATT---ACTTTACTTATACGGACAA------GAACAGT
AACACCCTCGATCAAGTGGCATCAAACCTCTCCGGGCAGGCCAATGACGCCAACACCGAG
GTCAACAAGGCCATTGAGGCGATGAAAACCAACCCAGATAACCCGGCGTTGTTGGCCGAA
CTGCAGCACAAGATCAACAAATGGTCGGTGATCTACAACATCAACTCCACCGTGACTCGG
GCCATGAAAGACCTGATGCAGGGTATTTTGCAGAAGATTTGAATGATGAACCCTCAACTG
AAGCGACAGCTGGCCGAGCTTGCGCTGGCTGGTACCGGTCACCATTGCCATCAGGAGGCT
GCCACCATCGCCGACTGGCTGGCTGGTGCGCCGGATATGACCGAGTGTGTAACGCTCATC
CGCCTCTCTTCTCTGGTGAACCGAGGGGATTACCAGGGGGCCTTGCTGCTGGGTCAAGAG
AGCTGTACTACGGATATCGAGCCCTGGCTGGCCCTGTGCGAGTGGCGGCTTGGTCAGCAG
GAGGCGCTGGCTGCACGGTTGCTCCGACTGGAACAAAGCGATCAGCCCGCCTTGCAACAG
TTTGCCGTCGGCCTGCGCGAGCAGATGATCTCATGA------------------------
------------------------------------------------------------
------------------------------------
>AV-AMC35-ascF-G(R)
------------------------------------------------------------
------------------------------------------------------------
-----AACCTTGCCGGGCAGGCCAATATCGCCAACGAGGATGTCAACAAGGCCATTGCGG
CGATGGAAAAAAACCCTGACAACCCGGCGCTGTTGGCCGAGTTGCAGCACAAGATCAACA
AATGGTCGGTGATCTACAACATCAACTCCACCGTGACTCGGGCCATGAAAGACCTGATGC
AGGGTATTTTGCAGAAGATTTG-ATGATGAACCCTGAACTCAAGCGACAACTGGCCGAAC
TTGCGCTGGCTGGTACCGGCCACCATTGTCACCAGGAGGCGGCCACCATCGCCGACTGGC
TGGCGGGTGCGCCGGAGATGACTGAGTGTGTAACGCTCATTCGCCTCTCCTCCCTGATGA
ACCGGGGGGATTACCAGGCCGCTTTGCAGCTTGGTGGCGAGCACTGCACTCCGGATATCG
AACCCTGGCTGGCACTGTGCGAGTGGCGGCTTGGTCAGCAGGAGGCGCTGGTTGCACGAT
TGCTGCGACTGGAACCTT------------------------------------------
------------------------------------------------------------
------------------------------------------------------------
------------------------------------------------------------
------------------------------------------------------------
------------------------------GCCGGGCAGGCCAATATCGCCAACGAGGAT
GTCAACAAGGCCATTGCGGCGATGGAAAAAAACCCTGACAACCCGGCGCTGTTGGCCGAG
TTGCAGCACAAGATCAACAAATGGTCGGTGATCTACAACATCAACTCCACCGTGACTCGG
GCCATGAAAGACCTGATGCAGGGTATTTTGCAGAAGATTTG-ATGATGAACCCTGAACTC
AAGCGACAACTGGCCGAACTTGCGCTGGCTGGTACCGGCCACCATTGTCACCAGGAGGCG
GCCACCATCGCCGACTGGCTGGCGGGTGCGCCGGAGATGACTGAGTGTGTAACGCTCATT
CGCCTCTCCTCCCTGATGAACCGGGGGGATTACCAGGCCGCTTTGCAGCTTGGTGGCGAG
CACTGCACTCCGGATATCGAACCCTGGCTGGCACTGTGCGAGTGGCGGCTTGGTCAGCAG
GAGGCGCTGGTTGCACGATTGCTGCGACTGG-----------------------------
------------------------------------------------------------
------------------------------------------------------------
------------------------------------
>AV-AMC34-ascF-G(R)
------------------------------------------------------------
------------------------------------------------------------
-----AACCTCTCCGGGCAGGCCAATGACGCCAATACCGAGGTCAACAAGGCCATTGAGG
CGATGAAAACCAATCCGGATAACCCGGCGCTGTTGGCCGAGCTGCAGCACAAGATCAACA
AATGGTCGGTGATCTACAACATCAACTCCACCGTGACTCGGGCCATGAAAGACCTGATGC
AGGGTATTTTGCAGAAGATTTG-ATGATGAACCCTGAACTCAAGCGACAACTGGCCGAAC
TTGCGCTGGCTGGTACCGGCCACCATTGTCACCAGGAGGCGGCTATTATTGCCGACTGGC
TGGCTGGTGCGCCGGAGATGACCGAGTGTGTAACGCTCATTCGCCTCTCCTCCCTGATGA
ACCGGGGGGATTACCAGGCCGCTTTGCAGCTTGGTGGCGAGCACTGCACACCGGATATCG
AACCCTGGCTGGCACTGTGCGAGTGGCGGCTTGGTCAGCAGGAGGCGCTGGTTGCACGAT
TGCTCCGACTGGA-----------------------------------------------
------------------------------------------------------------
------------------------------------------------------------
------------------------------------------------------------
------------------------------------------------------------
-------------------------ACCTCTCCGGGCAGGCCAATGACGCCAATACCGAG
GTCAACAAGGCCATTGAGGCGATGAAAACCAATCCGGATAACCCGGCGCTGTTGGCCGAG
CTGCAGCACAAGATCAACAAATGGTCGGTGATCTACAACATCAACTCCACCGTGACTCGG
GCCATGAAAGACCTGATGCAGGGTATTTTGCAGAAGATTTG-ATGATGAACCCTGAACTC
AAGCGACAACTGGCCGAACTTGCGCTGGCTGGTACCGGCCACCATTGTCACCAGGAGGCG
GCTATTATTGCCGACTGGCTGGCTGGTGCGCCGGAGATGACCGAGTGTGTAACGCTCATT
CGCCTCTCCTCCCTGATGAACCGGGGGGATTACCAGGCCGCTTTGCAGCTTGGTGGCGAG
CACTGCACACCGGATATCGAACCCTGGCTGGCACTGTGCGAGTGGCGGCTTGGTCAGCAG
GAGGCGCTGGTTGCACGATTGCTCCGACTGG-----------------------------
------------------------------------------------------------
------------------------------------------------------------
------------------------------------
>AV-LMG13659-ascF-G(R)
------------------------------------------------------------
------------------------------------------------------------
-----AACCTCTCCGGGCAGGCCAATGATGCCAATACCGAGGTCAACAAGGCCATTGAGG
CGATGAAAACCAATCCGGATAACCCGGCGCTGTTGGCCGAGCTGCAGCACAAGATCAACA
AATGGTCGGTGATCTACAACATCAACTCCACCGTGACTCGGGCCATGAAAGACCTGATGC
AGGGTATTTTGCAGAAGATTTG-ATGATGAACCCTGAACTCAAGCGACAACTGACCGAAC
TTGCGCTGGCTGGTACCGGCCATCATTGTCACCAGGAGGCGGCCACCATCGCCGACTGGC
TGGCGGGGGCGCCGGAGATGACCGAGTGTGTAACGCTCATTCGCCTCTCCTCCCTGATGA
ACCGGGGGGATTACCAGGCTGCTTTGCAGCTTGGTGGCGAGCACTGCACACCGGATATCG
AACCCTGGCTGGCCCTGTGCGAGTGGCGGCTCGGTCAGCAGGAGGCGCTGGTTGCACGAT
TGCTGCGACTGG------------------------------------------------
------------------------------------------------------------
------------------------------------------------------------
------------------------------------------------------------
------------------------------------------------------------
------------------------AACCTCTCCGGGCAGGCCAATGATGCCAATACCGAG
GTCAACAAGGCCATTGAGGCGATGAAAACCAATCCGGATAACCCGGCGCTGTTGGCCGAG
CTGCAGCACAAGATCAACAAATGGTCGGTGATCTACAACATCAACTCCACCGTGACTCGG
GCCATGAAAGACCTGATGCAGGGTATTTTGCAGAAGATTTG-ATGATGAACCCTGAACTC
AAGCGACAACTGACCGAACTTGCGCTGGCTGGTACCGGCCATCATTGTCACCAGGAGGCG
GCCACCATCGCCGACTGGCTGGCGGGGGCGCCGGAGATGACCGAGTGTGTAACGCTCATT
CGCCTCTCCTCCCTGATGAACCGGGGGGATTACCAGGCTGCTTTGCAGCTTGGTGGCGAG
CACTGCACACCGGATATCGAACCCTGGCTGGCCCTGTGCGAGTGGCGGCTCGGTCAGCAG
GAGGCGCTGGTTGCACGATTGCTGCGACTGG-----------------------------
------------------------------------------------------------
------------------------------------------------------------
------------------------------------
>AA-LMG140549-ascF-G(R)
------------------------------------------------------------
------------------------------------------------------------
--------------GGGCAGGCCAATGATGCCAATACCGAGGTCAATAAGGCCATTGAGG
CGATGAAAACCAATCCGGACAACCCGGCGCTGTTGGCCGAGCTGCAGCACAAGATCAACA
AATGGTCGGTGATCTACAACATCAACTCCACCGTGACTCGGGCCATGAAAGACCTGATGC
AGGGTATTTTGCAGAAGATTTG-ATGATGAACCCTGAACTCAAGCGACAACTGGCCGAAC
TTGCGCTGGCTGGTACCGGCCACCATTGTCACCAGGAGGCGGCCACCATCGCCGACTGGC
TGGCTGGTGCGCCGGAGATGACCGAGTGTGTAACGCTCATTCGCCTCTCCTCCCTGATGA
ACCGGGGGGATTACCAGGCCGCTTTGCAGCTTGGTGGCGAGCACTGCACTCCGGATATCG
AACCCTGGCTGGCACTGTGCGAGTGGCGGCTTGGTCAGCAGGAGGCGCTGGCTGCACGAT
TGCTCCGACTG-------------------------------------------------
------------------------------------------------------------
------------------------------------------------------------
------------------------------------------------------------
------------------------------------------------------------
--------------------------------GGGGCAGGCCAATGATGCCAATACCGAG
GTCAATAAGGCCATTGAGGCGATGAAAACCAATCCGGACAACCCGGCGCTGTTGGCCGAG
CTGCAGCACAAGATCAACAAATGGTCGGTGATCTACAACATCAACTCCACCGTGACTCGG
GCCATGAAAGACCTGATGCAGGGTATTTTGCAGAAGATTTG-ATGATGAACCCTGAACTC
AAGCGACAACTGGCCGAACTTGCGCTGGCTGGTACCGGCCACCATTGTCACCAGGAGGCG
GCCACCATCGCCGACTGGCTGGCTGGTGCGCCGGAGATGACCGAGTGTGTAACGCTCATT
CGCCTCTCCTCCCTGATGAACCGGGGGGATTACCAGGCCGCTTTGCAGCTTGGTGGCGAG
CACTGCACTCCGGATATCGAACCCTGGCTGGCACTGTGCGAGTGGCGGCTTGGTCAGCAG
GAGGCGCTGGCTGCACGATTGCTCCGACTGG-----------------------------
------------------------------------------------------------
------------------------------------------------------------
------------------------------------
>A-MCCB140-ascF-G(R)
-----------------------------------------------GGAGCACAACCAT
GGCTGATGGCTGATTTCTTTACCTATACGGACAAGAACAGTAACACCCTCGATCAGGTGG
CATCGAACCTCTCCGGGCAGGCCAATGACGCCAATACCGAGGTCAACAAGGCCATTGAGG
CGATGAAAACCAATCCGGACAACCCGGCGTTGCTGGCCGAGCTGCAGCACAAGATCAACA
AATGGTCGGTGATCTACAACATCAACTCCACCGTGACTCGGGCCATGAAAGACCTGATGC
AGGGTATTTTGCAGAAGATTTGAATGATGAACCCTGAACTCAAGCGACAACTGGCCGAAC
TTGCGCTGGCTGGTACCGGCCACCATTGTCACCAGGAGGTGGCCACCATCGCCGACTGGC
TGGCGGGTGCGCCGGAGATGACCGAGTGTGTAACGCTCATTCGCCTCTCCTCCCTGATGA
ACCGGGGGGATTACCAGGCTGCTTTGCAGCTTGGTGGCGAGCACTGCACACCGGATATCG
AACCCTGGCTGGCCCTGTGCGAGTGGCGGCTTGGTCAGCAGGAGGCGCTGGCTGCACGGT
TGCTCCGACTGGAGCAGAGTGGTCAGCCAGCCTTGCAACAGTTTGCCGCAGGCCTGCGCG
AGCAGATGACCTCATGGAGCACA-------------------------------------
-------------------ACCATGGC--------------------TG-----------
------------------------------------------------------------
---------------ATGGCTGATT---TCTTTACCTATACGGACAA---GAA---CAGT
AACACCCTCGATCAGGTGGCATCGAACCTCTCCGGGCAGGCCAATGACGCCAATACCGAG
GTCAACAAGGCCATTGAGGCGATGAAAACCAATCCGGACAACCCGGCGTTGCTGGCCGAG
CTGCAGCACAAGATCAACAAATGGTCGGTGATCTACAACATCAACTCCACCGTGACTCGG
GCCATGAAAGACCTGATGCAGGGTATTTTGCAGAAGATTTGAATGATGAACCCTGAACTC
AAGCGACAACTGGCCGAACTTGCGCTGGCTGGTACCGGCCACCATTGTCACCAGGAGGTG
GCCACCATCGCCGACTGGCTGGCGGGTGCGCCGGAGATGACCGAGTGTGTAACGCTCATT
CGCCTCTCCTCCCTGATGAACCGGGGGGATTACCAGGCTGCTTTGCAGCTTGGTGGCGAG
CACTGCACACCGGATATCGAACCCTGGCTGGCCCTGTGCGAGTGGCGGCTTGGTCAGCAG
GAGGCGCTGGCTGCACGGTTGCTCCGACTGGAGCAGAGTGGTCAGCCAGCCTTGCAACAG
TTTGCCGCAGGCCTGCGCGAGCAGATGACCTCAT--------------------------
------------------------------------------------------------
------------------------------------
>A-MCCB142-ascF-G(R)
-----------------------------------------------GGAGCACAACCAT
GGCTGATGGCTGATTTCTTTACCTATACGGACAAGAACAGTAACACCCTCGATCAGGTGG
CATCGAACCTCTCCGGGCAGGCCAATGACGCCAATACCGAGGTCAACAAGGCCATTGAGG
CGATGAAAACCAATCCGGACAACCCGGCGTTGCTGGCCGAGCTGCAGCACAAGATCAACA
AATGGTCGGTGATCTACAACATCAACTCCACCGTGACTCGGGCCATGAAAGACCTGATGC
AGGGTATTTTGCAGAAGATTTGAATGATGAACCCTGAACTCAAGCGACAACTGGCCGAAC
TTGCGCTGGCTGGTACCGGCCACCATTGTCACCAGGAGGTGGCCACCATCGCCGACTGGC
TGGCGGGTGCGCCGGAGATGACCGAGTGTGTAACGCTCATTCGCCTCTCCTCCCTGATGA
ACCGGGGGGATTACCAGGCTGCTTTGCAGCTTGGTGGCGAGCACTGCACACCGGATATCG
AACCCTGGCTGGCCCTGTGCGAGTGGCGGCTTGGTCAGCAGGAGGCGCTGGCTGCACGGT
TGCTCCGACTGGAGCAGAGTGGTCAGCCAGCCTTGCAACAGTTTGCCGCAGGCCTGCGCG
AGCAGATGACCTCATGGAGCACAA------------------------------------
--------------------CCATGGC---------------------------------
------------------------------------------------------------
-------------TGATGGCTGATT---TCTTTACCTATACGGACAA---GAA---CAGT
AACACCCTCGATCAGGTGGCATCGAACCTCTCCGGGCAGGCCAATGACGCCAATACCGAG
GTCAACAAGGCCATTGAGGCGATGAAAACCAATCCGGACAACCCGGCGTTGCTGGCCGAG
CTGCAGCACAAGATCAACAAATGGTCGGTGATCTACAACATCAACTCCACCGTGACTCGG
GCCATGAAAGACCTGATGCAGGGTATTTTGCAGAAGATTTGAATGATGAACCCTGAACTC
AAGCGACAACTGGCCGAACTTGCGCTGGCTGGTACCGGCCACCATTGTCACCAGGAGGTG
GCCACCATCGCCGACTGGCTGGCGGGTGCGCCGGAGATGACCGAGTGTGTAACGCTCATT
CGCCTCTCCTCCCTGATGAACCGGGGGGATTACCAGGCTGCTTTGCAGCTTGGTGGCGAG
CACTGCACACCGGATATCGAACCCTGGCTGGCCCTGTGCGAGTGGCGGCTTGGTCAGCAG
GAGGCGCTGGCTGCACGGTTGCTCCGACTGGAGCAGAGTGGTCAGCCAGCCTTGCAACAG
TTTGCCGCAGGCCTGCGCGAGCAGATGACCTCAT--------------------------
------------------------------------------------------------
------------------------------------
>A-MTHA-ascF-G(R)
-----------------------------------------------GGAGCACAACCAT
GGCTGATGGCTGATTTCTTTACCTATACGGACAAGAACAGTAACACCCTCGATCAGGTGG
CATATAACCTCTCCGGGCAGGCTAACACCGCCAACGCGGAGGTCAACAAGGCCATTGAGG
CGATGGACAAAAACCCTGACAACCCGGCGTTGTTGGCCGAGCTGCAGCACAAGATCAACA
AATGGTCGGTGATCTACAACATCAACTCCACCGTGACTCGGGCCATGAAAGACCTGATGC
AGGGTATTTTGCAGAAGATTTGAATGATGAACCCTCAACTCAAGCGACAACTGGCCGAAC
TTGCGCTGGCTGGTACCGGCCACCATTGCCATCAGGAGGCGGCCACTATCGCCGACTGGC
TGGCGGGTGCGCCGGAGATGACCGAGTGTGTAACGCTCATTCGCCTCTCCTCCCTGATGA
ACCGGGGGGATTACCAGGCTGCTTTGCAGCTTGGTGGCGAGCACTGCACACCGGATATCG
AACCCTGGCTGGCCCTGTGTGAGTGGCGGCTTGGTCAGCAGGAGGCGCTGGCTGCACGGT
TGCTCCGACTGGAGCAGAGCGGTCAGCCAGCCTTGCAACAGTTTGCCGCAGGCCTGCGCG
AGCAGATGACCTCATGGAGCACAA------------------------------------
--------------------CCATGGC---------------------------------
------------------------------------------------------------
-------------TGATGGCTGATT---TCTTTACCTATACGGACAA---GAA---CAGT
AACACCCTCGATCAGGTGGCATATAACCTCTCCGGGCAGGCTAACACCGCCAACGCGGAG
GTCAACAAGGCCATTGAGGCGATGGACAAAAACCCTGACAACCCGGCGTTGTTGGCCGAG
CTGCAGCACAAGATCAACAAATGGTCGGTGATCTACAACATCAACTCCACCGTGACTCGG
GCCATGAAAGACCTGATGCAGGGTATTTTGCAGAAGATTTGAATGATGAACCCTCAACTC
AAGCGACAACTGGCCGAACTTGCGCTGGCTGGTACCGGCCACCATTGCCATCAGGAGGCG
GCCACTATCGCCGACTGGCTGGCGGGTGCGCCGGAGATGACCGAGTGTGTAACGCTCATT
CGCCTCTCCTCCCTGATGAACCGGGGGGATTACCAGGCTGCTTTGCAGCTTGGTGGCGAG
CACTGCACACCGGATATCGAACCCTGGCTGGCCCTGTGTGAGTGGCGGCTTGGTCAGCAG
GAGGCGCTGGCTGCACGGTTGCTCCGACTGGAGCAGAGCGGTCAGCCAGCCTTGCAACAG
TTTGCCGCAGGCCTGCGCGAGCAGATGACCTCAT--------------------------
------------------------------------------------------------
------------------------------------
>AV_ascFG_CIP107763
------------------------------------------------------------
------------------------------------------------------------
------------------------------------------------------------
------------------------------------------------------------
------------------------------------------------------------
------------------------------------------------------------
------------------------------------------------------------
------------------------------------------------------------
------------------------------------------------------------
------------------------------------------------------------
------------------------------------------------------------
------------------------------------------------------------
------------------------------------------------------------
------------------------------------------------------------
---------------atggctgatt---actttaagtatgcggacgg---tac---tact
aacaccctcgatcaggtggcatcgaacctctccgggcaggccaatgacgccaataccgag
gtcaacaaggccattgaggcgatgaaaaccaatccggataacccggcgctgttggccgag
ctgcagcacaagatcaacaaatggtcggtgatctacaacatcaactccaccgtgactcgg
gccatgaaagacctgatgcagggtattttgcagaagatttgaatgatgaaccctgaacta
aagcgacaactggccgaacttgcgctggctggtaccggccaccattgtcaccaggaggcg
gctattattgccgactggctggctggtgcgccggagatgaccgagtgtgtaacgctcatt
cgcctctcctccctgatgaaccggggggattaccaggccgctttgcagcttggtggcgag
cactgcacgcaggatatcgaaccctggctggccctgtgcgagtggcggcttggtcggcag
gaggcgctggctgcacggttgctgcgactggaacagagcggtcagccagccttgcaacag
tttgccgcaggcctgcgcgagcagatgacctcatga------------------------
------------------------------------------------------------
------------------------------------
>AD_ascFG_SSU
------------------------------------------------------------
------------------------------------------------------------
------------------------------------------------------------
------------------------------------------------------------
------------------------------------------------------------
------------------------------------------------------------
------------------------------------------------------------
------------------------------------------------------------
------------------------------------------------------------
------------------------------------------------------------
------------------------------------------------------------
------------------------------------------------------------
------------------------------------------------------------
------------------------------------------------------------
---------------atggctgatt---actttacctatacagacaa---gaacagt---
aacaccctcgaccaggtggcaaccaacctctcgggacaggccaatacggccaatactgag
gtcaacaaggccattgaggcgatgaaaaccaacccggacaaccctgcgttgcttgccgag
ctgcagcacaagatcaacaaatggtcggttatctacaacatcaactccaccgtgactcgg
gccatgaaggatctgatgcagggcattttgcagaagatttgaatgatgaatattgaactc
aagaagcttctggcagaactggctctggcgggcacagggcatcattgccatcgggaggcg
gcttccatcgccgactggctggctcatgaaacatccatggctgaatgcgtgaccttgatt
cgcctctcctccctgatgaatcaaggggactatcagggggctctgttactggggcgcact
cactcttcgccggatattgagccctggttagccctgtgtgaatggcgccttgatatgcat
gatgagctggttgtgcgcctgacaaggctggaagagagcgggcaacccgctttgcagcag
tttgcggctggcttgcgtgagcagatggcatcatga------------------------
------------------------------------------------------------
------------------------------------
>ascFG_A.hydrophila_BVH25a
------------------------------------------------------------
------------------------------------------------------------
------------------------------------------------------------
------------------------------------------------------------
------------------------------------------------------------
------------------------------------------------------------
------------------------------------------------------------
------------------------------------------------------------
------------------------------------------------------------
------------------------------------------------------------
------------------------------------------------------------
------------------------------------------------------------
------------------------------------------------------------
------------------------------------------------------------
---------------atggctgattacttcgagtacaa------gaa---tacgagttcc
attaccctcgaccaggtagcatcaaacctctccacacaggccaatgccgccaataaagag
gtcaaagcggcaatcgaggacatgaaaaatgcctctgacaacccggccctgctggccgaa
ctgcagcacaagatcaacaaatggtcggtggtgtacaacatcaactctaccgtgacgcgg
gcgatgaaagacttgatgcagggcattttacagaagatctgaatgatgaacgtccaactc
aaaaaacaactggcagaactggccctggctggaacaggtcatcattgccaccaggaggcc
gcatccattgccgactggctggcgcaagaggagtgcatggccgaatgcgtcacgttgatc
cgcctctcatccttgatgaatcaaggagattatcagagcgcactgctgctggaaacctcg
caccactctgcggatgttgaaccctggttcgccctgtgtgaatggcggctcggcatgcat
gatgagctggtattgcgcttggcaaggctggaagcgagcggtcagccttccctgtgtcag
tttgcggccggcttgcgggagcagatggcattatga------------------------
------------------------------------------------------------
------------------------------------
>ascFG_A.dhakensis_BVH28b
------------------------------------------------------------
------------------------------------------------------------
------------------------------------------------------------
------------------------------------------------------------
------------------------------------------------------------
------------------------------------------------------------
------------------------------------------------------------
------------------------------------------------------------
------------------------------------------------------------
------------------------------------------------------------
------------------------------------------------------------
------------------------------------------------------------
------------------------------------------------------------
------------------------------------------------------------
---------------atggctgatt---actttacctatacagacaa---gaacagt---
aacaccctcgaccaggtggcaaccaatctctcgggacaggccaatacggccaatactgag
gtcaacaaggccattgaggcgatgaaaaccaacccggacaaccctgcgttgcttgccgag
ctgcagcacaagatcaacaaatggtcggttatctacaacatcaactccaccgtgactcgg
gccatgaaggatctgatgcagggcattttgcagaaaatttgaatgatgaatattgaactc
aagaagcttctggcagaactggctctggcgggcacagggcatcattgccatcgggaggcg
gcttccatcgccgactggctggatcatgaaacatccatggctgaatgcgtgaccttgatc
cgcctgtcctccctgatgaatcaaggggactatcagggggctctgttactggggcgcact
aactcttcgcaggatattgagccttggttagccctgtgtgaatggcgccttgatatgcat
gatgagctggttgtgcgcctgacaaggctggaagagagcgggcaacccgctttgcagcag
tttgcggctggcttgcgtgagcagatggcattatga------------------------
------------------------------------------------------------
------------------------------------
>ascFG_A.dhakensis_CIP107500
------------------------------------------------------------
------------------------------------------------------------
------------------------------------------------------------
------------------------------------------------------------
------------------------------------------------------------
------------------------------------------------------------
------------------------------------------------------------
------------------------------------------------------------
------------------------------------------------------------
------------------------------------------------------------
------------------------------------------------------------
------------------------------------------------------------
------------------------------------------------------------
------------------------------------------------------------
---------------atggctgatt---actttacctatacagacaa---gaacagt---
aacaccctcgatcaggtggcaaccaacctctcggaacaggccaatacggccaatactgag
gtcaacaaggccattggggcgatgaaaaccaacccggacaaccctgcgttgcttgccgag
ctgcagcacaagatcaacaaatggtcggtcatctacaacatcaactccacggtgactcgg
gccatgaaagacctgatgcagggcattttgcagaagatttgaatgatgaatattcaactc
aagaagcttctggcagaactggctctggcgggcacagggcatcattgccatcgggaggcg
gtttccattgccgactggctggatcatgaaacatccatggctgaatgcgtgaccttgatc
cgcctgtcctccctgatgaatcaaggggactatcagggtgctctgttactggggcgtact
cagtcttcgccggatattgagccctggttagccctgtgtgaatggcgccttgatatgcat
gatgagctggttgtgcgcctgacaaggctggaagagagcgggcaacccgctttgcagcag
tttgcggctggcttgcgtgagcagatggcatcatga------------------------
------------------------------------------------------------
------------------------------------
>AV_ascFG_CECT4486
------------------------------------------------------------
------------------------------------------------------------
------------------------------------------------------------
------------------------------------------------------------
------------------------------------------------------------
------------------------------------------------------------
------------------------------------------------------------
------------------------------------------------------------
------------------------------------------------------------
------------------------------------------------------------
------------------------------------------------------------
------------------------------------------------------------
------------------------------------------------------------
------------------------------------------------------------
---------------atggctgaga---tctttaagtatggagagag---taccgctacc
aacaccctcgatcaggtggcaaataaccttgccgggcaggccaatatcgccaacgaggat
gtcaacaaggccattgcggcgatggaaaaaaaccctgacaacccggcgctgttggccgag
ctgcagcacaagatcaacaaatggtcggtgatctacaacatcaactccaccgtgactcgg
gccatgaaagacctgatgcagggtattttgcagaagatttgaatgatgaaccttgaactc
aagcgacaactggccgaacttgcgctggctggtaccggccaccattgtcaccaggaggcg
gccaccatcgccgactggctggatggtgcgccggagatgaccgagtgtgtaacgctcatt
cgcctctcctccctgatgaaccggggggattaccaggccgctttgcggcttggtggcgag
cactgcactccggatatcgagccctggctggccctgtgcgagtggcggcttggccagcag
gaggcgctggctgcacggttgctccgactggagcagagtggccaaccaaccttgcaacag
tttgccgccggcctgcgcgagcagatgacctcatg-------------------------
------------------------------------------------------------
------------------------------------
>ascFG_A.veronii_77c
------------------------------------------------------------
------------------------------------------------------------
------------------------------------------------------------
------------------------------------------------------------
------------------------------------------------------------
------------------------------------------------------------
------------------------------------------------------------
------------------------------------------------------------
------------------------------------------------------------
------------------------------------------------------------
------------------------------------------------------------
------------------------------------------------------------
------------------------------------------------------------
------------------------------------------------------------
---------------atggctgatt---actttaagtatgcggacgg---tac---tact
aacaccctcgatcaggtggcatcgaacctctccgggcaggccaatgatgccaataccgag
gtcaacaaggccattgcggcgatggaaaaaaaccctgacaacccggcgctgttggccgag
ctgcagcacaagatcaacaaatggtcggtgatctacaacatcaactccaccgtgactcgg
gccatgaaagacctgatgcagggtattttgcagaagatttgaatgatgaaccctgaactc
aagcgacaactggccgaacttgcgctggctggtaccggccaccattgtcaccaggaggcg
gctactattgccgactggctggctggtgcgccggagatgaccgagtgtgtaacgctcatt
cgcctctcctccctgatgaaccggggggattaccaggccgctttacagcttggtggcgag
cactgcacgccggatatcgagccctggctggccctgtgcgagtggcggcttggtcagcag
gaggcgctggctgcacgcttgctgcgactggagcagagcggtcagccagccttgcaacag
tttgccgcaggccttcgcgagcagatggcctcatga------------------------
------------------------------------------------------------
------------------------------------
>ascFG_A.diversa_CECT4254
------------------------------------------------------------
------------------------------------------------------------
------------------------------------------------------------
------------------------------------------------------------
------------------------------------------------------------
------------------------------------------------------------
------------------------------------------------------------
------------------------------------------------------------
------------------------------------------------------------
------------------------------------------------------------
------------------------------------------------------------
------------------------------------------------------------
------------------------------------------------------------
------------------------------------------------------------
---------------atggctatcgagcaatttttcactaatggcgg---ggccaatatc
aataccctggatagtgttgccaaggcgctgaaagatcaggcgaacgagagcaaccaagcc
gtcaataaggccattgaggacatgaaagccaaccctgacaacccggccctgctggccgag
ctgcagcacaagatcaacaagtggtcggtggttttcaacatcaactccacggtgacacgg
gccatgaaagacctgatgcagggcattttgcagaagatttgaatgatgaacatcccactc
aagaagcaactggcggagctggcgctggcgggcacaggtcaccactgtcatcaggaggcg
gcctccatcgcagactggctggctcatgaggcgtccatggccgagtgtgtgaccttgatt
cgcctctcctccctgatgaaccaaggggactatcagggcgcgctgtcgctgagtcgcacc
cagtcttcgccggatattgagccctggctcgccctgtgcgaatggcggctggacatgcgt
gatgagctggccgcgcgcctggcaaggctggaggcgagcggacaaccctccttgcagcag
tttgcggccggtttgcgcgagcagatggcatcatga------------------------
------------------------------------------------------------
------------------------------------
>ascFG_A.encheleia_CECT4342
------------------------------------------------------------
------------------------------------------------------------
------------------------------------------------------------
------------------------------------------------------------
------------------------------------------------------------
------------------------------------------------------------
------------------------------------------------------------
------------------------------------------------------------
------------------------------------------------------------
------------------------------------------------------------
------------------------------------------------------------
------------------------------------------------------------
------------------------------------------------------------
------------------------------------------------------------
---------------atggctagtagcccaatttttgtaggtggagg---agagaataac
aacaccctagatagtgttgctaattctctgaaagaacaggcaaatgcaagcaataaagca
gtcaatgacgctattgctgatatgaagtctaccccggacaaccccgcgttgcttgccgaa
ctgcagcacaagatcaacaagtggtcggttatctacaacatcaactccaccgtgacccgc
gccatgaaagacctgatgcagggcatcttgcagaagatctgaatgatgaacgctcaactc
aaacgacagcttgccgaactggcgctggcaggtactggacatcactgtcaccaagaggcg
gcaaccatagccgattggctggcgggtgaaactggcatggcggagtgtgtgacgctgatc
cgcctctcatctctgatgaatcagggagactaccagggcgcgttgctgatgggcgcggcg
caggggagcccggacatcgagccctggttggcgctctgtgaatggcggcttggccagtct
gatgcgttggcggcgcgactcgcccggctggaaaccagcacccagccgaccctgcagcag
tttgcggcgggtctgcgtgagcagatggcgtcatga------------------------
------------------------------------------------------------
------------------------------------
>ascFG_A.jandaei_CECT4228
------------------------------------------------------------
------------------------------------------------------------
------------------------------------------------------------
------------------------------------------------------------
------------------------------------------------------------
------------------------------------------------------------
------------------------------------------------------------
------------------------------------------------------------
------------------------------------------------------------
------------------------------------------------------------
------------------------------------------------------------
------------------------------------------------------------
------------------------------------------------------------
------------------------------------------------------------
---------------atggcagaacccatttttaac------------------ccgggg
aataccctggataacgtcgccgaggcgctgaagaagcaggcgaacgatgccaacaatgac
gtaaaagctgcgattgacgcactgaaagataatcccgatgaccccgccaggctggctgag
ctgcaacacaagatcaacaagtggtcggtgatctacaacatcaactctaccgtgacccgc
agcatgaaagatctgatgcagggcatcttgcagaaggtgtgaatgg---atcgccaactg
aaacggcaactggccgaactggcggtggccggcaccggtcatcattgtcactcgcaggcc
gccaccatcgccgactggctcgcaagcgatccgcagatgagcgagtgtgtcaccctgatc
cgcctctcctccctgatgaaccggggagattacgagggggctctggcgctgggcaaaggg
tgcgatacccccgaactggaaccctggctcgccctgtgcgaatggcggctgacgcggctg
gatgcactgcagagccggttggcccggcttgaacagagcgagctctcctccttgcagcag
tttgccgccggcatgcgcgaacagatcgcctcatga------------------------
------------------------------------------------------------
------------------------------------
>ascFG_A.piscicola_LMG24783
------------------------------------------------------------
------------------------------------------------------------
------------------------------------------------------------
------------------------------------------------------------
------------------------------------------------------------
------------------------------------------------------------
------------------------------------------------------------
------------------------------------------------------------
------------------------------------------------------------
------------------------------------------------------------
------------------------------------------------------------
------------------------------------------------------------
------------------------------------------------------------
------------------------------------------------------------
---------------atggccgata---tttttaac-------cc-----------ggga
aataccctagacaaggtcgccgagaacctgaaggggcaggctaacacagccaatgatgag
gttcaaaaagcgattgaagcgctgaaaacctccccggatgaccctgctcgtcttgccgag
ctgcaacacaagattaacaagtggtcagtgatctacaacattaattccaccgtgactcga
gctattaaagacatgatgcaatctatcttgcagaagatttgaatgatgaacactcaactc
aagcgacagttggccgagatcgcgctggcagggaccggtcaccattgtcaccaagaggcg
acaaccatcgccaattggctggctggtgaacctgagatggcggagtgtgtgacgctcatc
cgtctctcctctctgatgaaccggggggattaccagggagccctgctgctgggtcaagaa
agctgcactgcggatatcgagccctggctggccctgtgcgagtggcggcttgacctgcat
gatgcgctggcactcaggttggttcggctggagcagagcggccaaccggccttgcaacag
tttgccgctggcctgcgtgagcagatggcgtcatga------------------------
------------------------------------------------------------
------------------------------------
>ascFG_A.schubertii_CECT4240
------------------------------------------------------------
------------------------------------------------------------
------------------------------------------------------------
------------------------------------------------------------
------------------------------------------------------------
------------------------------------------------------------
------------------------------------------------------------
------------------------------------------------------------
------------------------------------------------------------
------------------------------------------------------------
------------------------------------------------------------
------------------------------------------------------------
------------------------------------------------------------
------------------------------------------------------------
---------------atggccaacaatgcatttgacggttttagcaaggctacggatatc
accagcctggatgcgatcgccgcgaccctgaagacgcaggcagacaatgccaacactaag
gttaatgatgctatcaaggcattgaaagataacccggacaacccggcggtactggcggat
ctgcagcactccatcaacaaatggtctgtcatctataacatcaactccaccgtgacccgc
agcttcaaggatttgatgcagggcatcttgcagaagatctgaatggagcc---gaccctc
aaggggctactggcagagatagccctggccggtaccggccatcactgccacgaggaggcg
gcgcatatcgccgactggctgcaactggtggatgccaaa---gaggcggcgacgctggtg
cgcgtctcttccctgatgaaccggggcaagtatcaagatgcatcgcagcttgcgg-----
-ccggctcccccgagctcgagccctggcaggccttgtgtgaataccgccttggccactct
gcggcgctggcgcagcgtctcgagcggatggagctggagaacaacccggcactgcgggag
tttgtgcgcggcatgaaggagcagatgcgctcatga------------------------
------------------------------------------------------------
------------------------------------
>ascFG_A.tecta_CECT7082
------------------------------------------------------------
------------------------------------------------------------
------------------------------------------------------------
------------------------------------------------------------
------------------------------------------------------------
------------------------------------------------------------
------------------------------------------------------------
------------------------------------------------------------
------------------------------------------------------------
------------------------------------------------------------
------------------------------------------------------------
------------------------------------------------------------
------------------------------------------------------------
------------------------------------------------------------
---------------gtggctattgagaagttttttgtaagtggtgg---ggacagtaac
aacacccttgatagtgttgccaaggctctgaaagaacaggcaaatgaaagcaataaagca
gtcaacgatgcgattgccgatatgaaaacagccccggacaacccagccttgctggccgag
ctgcaacacaagattaacaagtggtcggttatctacaacatcaactccaccgtgacccgt
gcgatgaaagatctgatgcagggcattttacagaagatttgaa---tgaactctcaactg
aaacgccaactggccgaacttgcgttggcaggcacgggtcaccactgccaccaggaagct
gctttgattgcagactggttaacgggtgagctggggatgctggagtgcgcaactctgatc
cggctctcctccctgatgaatcagggggattatcagaatgctttgttgcagggggcgcag
cactgtacacccgatatcgaaccctggcttgcgctgtgtgaatggtggcttggcaacact
gatgcgctggcatcacgtcttattcggctagaaaacagtgatctgcccgcgttgcagttg
ttcgcgacgggtctgcgtgagcagatggcgtcatga------------------------
------------------------------------------------------------
------------------------------------
>ascFG_A.veronii_BVH26b
------------------------------------------------------------
------------------------------------------------------------
------------------------------------------------------------
------------------------------------------------------------
------------------------------------------------------------
------------------------------------------------------------
------------------------------------------------------------
------------------------------------------------------------
------------------------------------------------------------
------------------------------------------------------------
------------------------------------------------------------
------------------------------------------------------------
------------------------------------------------------------
------------------------------------------------------------
---------------atggctgatt---actttacctatacggacaa---gaa---cagt
aacaccctcgatcaagtggcagaaaacctttctggtcaggccaacaccgccaacaccgag
gtcaacaaggcgattgaggcgatgaaaaccaatccggataacccggcgctgttggccgag
ttgcagcacaagatcaacaaatggtcggtgatctacaacatcaactccaccgtgactcgg
gccatgaaagacctgatgcagggtattttgcagaagatttgaatgatgaaccctgaactc
aagcgacaactggccgaacttgcgctggctggtaccggccaccattgtcaccaggaggcg
gctactattgccgactggctggctggtgcgccggagatgaccgagtgtgtaacgctcatt
cgcctctcctccctgatgaaccggggggattaccaggccgctttgcagcttggtggcgag
cactgcacaccggatatcgaaccctggctggccctgtgcgagtggcggcttggtcagcag
gaggcgctgactgcacggttgctccgactggagcagagtggtcagccaaccttgcaacag
tttgccgccggcctgcgcgagcagatgacctcatga------------------------
------------------------------------------------------------
------------------------------------
