# Supplementary material for: Genome-driven evaluation and redesign of PCR tools for improving the detection of virulence-associated genes in aeromonads
Source: PLoS One. 2018 Aug 15;13(8):e0201428. doi: 10.1371/journal.pone.0201428 (PMC6093642; doi:10.1371/journal.pone.0201428)
Supplement: S1 Files — (ZIP) [file pone.0201428.s002.zip › Supplemental alignments/Align S16. ascV reverse primers alignment]

>C_ascV
------------------------------------------------------------
------------------------------------------------------------
------------------------------------------------------------
------------------------------------------------------------
------------------------------------------------------------
------------------------------------------------------------
------------------------------------------------------------
------------------------------------------------------------
------------------------------------------------------------
------------------------------------------------------------
------------------------------------------------------------
------------------------------------------------------------
------------------------------------------------------------
------------------------------------------------------------
------------------------------------------------------------
------------------------------------------------------------
------------------------------------------------------------
------------------------------------------------------------
------------------------------------------------------------
------------------------------------------------------------
------------------------------------------------------------
---------------------------------------------GGGATGGGTGAAGGC
GAATA-------------------------------------------------------
------------------------------------------------------------
------------------------------------------------------------
------------------------------------------------------------
------------------------------------------------------------
------------------------------------------------------------
------------------------------------------------------------
------------------------------------------------------------
------------------------------------------------------------
------------------------------------------------------------
------------------------------------------------------------
------------------------------------------------------------
------------------------------------------------------------
------------------------------------------------------------
------
>C_ascV-2R
------------------------------------------------------------
------------------------------------------------------------
------------------------------------------------------------
------------------------------------------------------------
------------------------------------------------------------
------------------------------------------------------------
------------------------------------------------------------
------------------------------------------------------------
------------------------------------------------------------
------------------------------------------------------------
------------------------------------------------ATCGCGGGCCTC
ATCATCAT----------------------------------------------------
------------------------------------------------------------
------------------------------------------------------------
------------------------------------------------------------
------------------------------------------------------------
------------------------------------------------------------
------------------------------------------------------------
------------------------------------------------------------
------------------------------------------------------------
------------------------------------------------------------
------------------------------------------------------------
------------------------------------------------------------
------------------------------------------------------------
------------------------------------------------------------
------------------------------------------------------------
------------------------------------------------------------
------------------------------------------------------------
------------------------------------------------------------
------------------------------------------------------------
------------------------------------------------------------
------------------------------------------------------------
------------------------------------------------------------
------------------------------------------------------------
------------------------------------------------------------
------------------------------------------------------------
------
>ASA-JF2267-ascV(R)
ATGAAGCCCGTTTTGCCTATCAACAATACCTCGAACTGGAAGAGCAGAATGAATCAACGC
ACCCTTGAGTTGCTGCGCCGGATAGGCGAACGCAAGGACATCATGCTGGCGATCCTGCTG
CTGGCCATCGTCTTTATGATGGTCTTGCCGCTGCCGCCGGTGGCCCTCGATATCCTGATT
GCCATCAACATGACCATCTCGGTGGTACTGCTGATGATGGCGGTTTATATCAATTCGCCG
CTGCAGTTCTCCGCCTTTCCGGCGGTGCTGCTGATCACCACCCTGTTCCGGCTTGCCTTG
TCGGTGAGTACCACCCGGATGATCCTGCTGCAGGCTGATGCGGGGCAGATAGTCTACACC
TTCGGCAACTTCGTGGTGGGGGGCAATCTGGTGGTGGGGATCGTCATCTTCCTCATCATC
ACCATCGTCCAGTTTCTGGTGATCACCAAGGGCTCGGAGCGGGTCGCCGAGGTGAGCGCC
CGCTTTTCCCTCGATGCCATGCCGGGTAAGCAGATGAGTATCGATGGTGACATGCGCGCC
GGGGTGATCGACGTGCACGAGGCGCGGGATCGCCGCGGGGTCATCGAGAAGGAGAGCCAG
ATGTTCGGCTCCATGGATGGCGCCATGAAGTTTGTGAAGGGGGACGCCATCGCGGGCCTC
ATCATCATCTTCGTCAACATCCTCGGTGGCGTCACCATCGGGGTGACCCAGAAGGGGTTA
TCCGCCGCCGATGCGCTGCAGCTCTACTCCATCCTGACGGTGGGTGATGGCATGGTCTCC
CAGGTGCCGGCGCTGCTGATCGCCATCACCGCGGGCATTATCGTCACCCGGGTCTCCTCC
GAAGAGTCTTCCGATCTGGGTACCGATATCGGCGCCCAGGTGGTGGCCCAGCCCAAGGCG
CTACTGATCGGCGGTCTGCTGCTGGTGCTGTTCGGGTTGATCCCGGGCTTCCCGATGATC
ACCTTCTTTGCGCTGTCGGCCATCGTCACGGCGGGCGGTTACTTTATCGGCTTGCGACAA
CGCAAGGCGCAAAGCAGCAACAGTCAGGATCTTCCTGCCGTGCTGGCGCAGGGGGCCGGG
GCCCCAGCTGCCCGCAGCAAGCCAAAACCGGGCAGCAAGCCGCGGGGCAAGCTGGGGGAG
AAGGAGGAGTTTGCCATGACGGTGCCGCTCCTTATCGATGTGGATGCTGCTTTGCAGGCC
GAGCTGGAGGCGATTGCCCTCAACGACGAACTGGTGCGGGTGCGCCGCGCCCTCTATCTC
GATCTCGGGGTGCCTTTCCCGGGTATTCACCTGCGTTTCAACGAGGGGATGGGGCCTGGC
GAATACCTGATCCAGCTGCAGGAGGTGCCGGTCGCCCGCGGTCTGCTGCGCCCGGGCCAT
CAGCTGGTGCAGGAGAGCGCCTCCCAGCTCGATCTGCTGGGGATCCCCTACGAAGAGGGG
GCGCCGTTACTGCCGGGACAACCGACCTTGTGGGTCGCTAATGAACATCAGGAGCGACTG
GAGAAGTCACGGCTGGCCACCCTCACCACCGATCAGGTGATGACCTGGCATCTATCCCAT
GTGCTGCGGGAATATGCCGAGGACTTTATCGGCATTCAGGAGACCCGCTACCTGCTGGAG
CAGATGGAGGGGAGCTATAGCGAGCTGGTGAAGGAGGCGCAACGCATCATCCCGCTGCAG
CGTATGACCGAAATTTTGCAGCGGCTGGTGGGGGAGGATATCTCCATCCGCAACATGCGC
GCCATCCTCGAGGCGATGGTGGAGTGGGGCCAGAAGGAGAAGGATGTGGTGCAGCTCACC
GAGTACATCCGTAGCAGCCTCAAGCGCTACATCTGCTACAAGTACGCCAACGGCAACAAC
ATTTTGCCTGCCTATCTGCTCGATCAGCAGGTGGAGGAGCAGCTCCGCGGCGGCATTCGC
CAGACTAGTGCCGGCAGCTATCTGGCGCTCGATCCCACTATTACCCAGAGCTTCCTCGAT
CAGGTGCGCCACACCGTCGGTGATCTGGCCCAGATGCAGAACAAACCGGTGCTCATTGTC
TCCATGGATATCCGCCGCTATGTGCGCAAGCTCATCGAGGGGGATTACCATGCCCTGCCG
GTGCTCTCCTATCAGGAGCTGACCCAGCAGATCAATATCCAGCCCCTCGGGAGGGTCTGC
CTGTGA
>AH-BVH25a-ascV
------------------------------------------------ATGAATCAACGC
ACCCTTGAGCTGCTGCGCCGGATTGGCGAGCGCAAGGACATCATGCTGGCGGTATTGCTG
CTTGCCATCGTCTTCATGATGGTACTGCCGTTGCCGCCGGTGGCGCTCGATATTCTCATT
GCCATCAACATGACCATCTCGGTGGTGCTGCTGATGATGGCGGTCTATATCAACTCACCA
TTGCAGTTCTCCGCCTTTCCGGCGGTGTTGCTGATCACCACCCTGTTCCGGCTCGCCCTC
TCGGTGAGTACTACCCGAATGATCCTGCTGCAGGCCGATGCCGGCCAGATCGTCTACACC
TTCGGCAACTTCGTGGTAGGGGGCAATCTGGTGGTGGGGATCGTCATCTTCCTCATCATT
ACCATCGTCCAGTTTCTGGTGATCACCAAGGGTTCGGAGCGGGTGGCGGAGGTCAGCGCC
CGCTTCTCCCTCGATGCTATGCCAGGCAAGCAGATGAGCATCGACGGCGACATGCGTGCC
GGGGTGATCGACGTTCATGAGGCGCGGGAGCGGCGCAGTGTCATCGAGAAGGAGAGCCAG
ATGTTTGGCTCCATGGATGGCGCCATGAAGTTTGTGAAGGGAGACGCCATCGCGGGCCTC
ATCATCATCTTTGTCAACATCCTTGGCGGGGTCACCATAGGAGTGACCCAGAAGGGGTTG
TCGGCGGCCGATGCGTTGCAGCTCTACTCCATCCTGACGGTGGGGGACGGCATGGTCTCC
CAGGTGCCGGCACTGCTTATCGCCATCACTGCGGGCATTATCGTGACCCGGGTTTCTTCC
GAAGAGTCGGCCGATCTCGGTTCCGACATCGGTGCCCAGGTGGTGGCCCAGCCCAAGGCG
ATGCTGATCGGTGGTGTGCTGCTGGTGCTGTTTGGTCTGATCCCTGGCTTCCCGATGGTG
ACCTTCTTCACCCTTGCCGCTGTCGTGACCGCTGGTGGCTACTTTATCGGATTGCGCCAG
CGTAACGCGCAGACCAGCAAC---CAGGATTTGCCCACCGTCCTGGCGCAGGGAGCAGGG
GCCCCGGCGGCTCGCAGCAAACCCAAGGCCGGTGGTAAACCCCGCGGCAAGCTCGGTGAA
AAGGAAGAGTTTGCCATGACGGTTCCTCTGCTGATCGATGTGGATGCCGCCTTGCAAGCT
GAGCTGGAGGCGATAGCCCTCAACGACGAGCTGGTGCGGGTGAGGCGGGCTCTCTACCTC
GATCTGGGGGTGCCTTTTCCTGGTATCCACTTGCGATTCAACGAAGGTGTGGGCGCCGGT
GAATATCTGATCCAGCTGCAGGAGGTGCCGGTAGCCCGTGGCCTGCTGAGACCAGGCTAT
CTGCTGGTACAGGAGAATGCCTCTCAGCTCGAGCTGTTGGGGATCCCCTATGAAGAGGGC
ACTCCGCTGTTGCCGGGGCAGCCCACCCTGTGGGTGGCCAAGGAGCATCAGGAGCGGATT
GAGAAGATGCGCCTTGCTGCTCTGACCCCCGATCAGGTGGTGACCTGGCACCTATCCCAT
GTGCTGCGTGAGTATGCGGAGGACTTTATCGGTATTCAGGAGACCCGCTATCTGCTGGAG
CAGATGGAGGGAAGCTATGGGGAGCTGGTGAAAGAGGCTCAGCGGATCATCCCGGTGCAG
CGGATGACTGAAATATTGCAACGGCTGGTAGGGGAGGACATCTCCATCCGCAACATGCGT
GCGATTCTGGAGGCCATGGTTGAATGGGGTCAGAAGGAGAAGGATGTGGTGCAGCTCACC
GAATATATCCGCAGCAGCCTCAAACGCTACATCTGCTACAAGTACGCCAACGGCAACAAC
ATTCTGCCTGCTTATCTGCTTGATCAGCAGGTGGAGGAGCAGATCCGTGGCGGTGTTCGT
CAAACCAGCGCGGGCAGTTATCTGGCGCTCGACCCCACTATTACCCAGAGCTTTCTGGAA
CAGGTGCGCCATACGGTAGGAGATCTGACCCAGATGCAGAACAAACCGGTGCTCATCGTC
TCCATGGATATTCGCCGCTATGTGCGCAAGCTCATCGAAGGTGATTACCATGCGCTGCCG
GTACTCTCCTATCAGGAGTTGACTCAGCAGATCAATATTCAGCCGCTGGGGAGAGTGGGT
CTATGA
>AV-BVH26b-ascV
------------------------------------------------ATGAATCAACGC
TCCCTTGAGTTGCTGCGCCGGATAGGCGAGCGCAAGGACATCATGCTGGCGATCCTGCTG
CTGGCCATCGTCTTTATGATGGTCTTGCCGCTGCCGCCGGTGGCCCTCGATATCCTGATT
GCCATCAACATGACCATCTCGGTGGTACTGCTGATGATGGCGGTTTATATCAATTCGCCG
CTGCAGTTCTCCGCCTTTCCGGCGGTGCTGCTGATCACCACCCTGTTCCGGCTTGCCTTG
TCGGTGAGTACCACCCGGATGATCCTGCTGCAGGCCGATGCGGGGCAGATCGTCTATACC
TTCGGCAACTTCGTGGTGGGGGGCAATCTGGTGGTGGGGATCGTCATCTTCCTCATCATC
ACCATCGTCCAGTTTCTGGTGATCACCAAGGGCTCGGAACGGGTCGCCGAGGTGAGTGCC
CGCTTCTCCCTCGATGCCATGCCGGGCAAGCAGATGAGTATCGACGGTGACATGCGCGCC
GGGGTGATCGACGTGCACGAGGCGCGGGATCGCCGCGGGGTCATCGAGAAGGAGAGCCAG
ATGTTCGGCTCCATGGATGGCGCCATGAAGTTCGTGAAAGGGGACGCCATCGCGGGCCTC
ATCATCATCTTCGTCAACATCCTTGGTGGCGTCACCATAGGGGTAACCCAGAAGGGGTTA
TCCGCCGCCGATGCGCTGCAGCTCTACTCCATCCTGACGGTGGGTGATGGCATGGTCTCC
CAGGTGCCGGCGCTGCTGATCGCCATCACCGCGGGGATTATCGTCACCCGGGTCTCCTCC
GAAGAGTCTTCCGATCTGGGTACCGATATCGGCGCCCAGGTGGTGGCCCAGCCCAAGGCG
CTGCTGATAGGTGGTCTGCTGCTGGTGCTGTTTGGATTGATCCCGGGCTTCCCGATGATC
ACCTTCTTTGCGCTGGCGGCCATCGTCACGGCAGGCGGTTATTTTATCGGCTTGCGTCAG
CGCAAGGCGCAGAGCAGCAACAGTCAGGATCTTCCTGCCGTCCTGGCACAGGGGGCGGGA
GCCCCCGCCGCCCGCAGCAAGCCAAAACCGGGCAGCAAGCCGCGGGGCAAGCTGGGGGAG
AAGGAGGAGTTCGCCATGACGGTGCCGCTCCTGATCGATGTGGATGCCGCTTTGCAGGCC
GAGCTGGAGGCGATTGCCCTCAACGACGAACTGGTGCGGGTGCGCCGCGCCCTCTATCTC
GATCTCGGGGTGCCTTTCCCGGGTATTCACCTGCGTTTCAACGAGGGGATGGGGCCCGGC
GAATACCTGATCCAGCTGCAGGAGGTGCCGGTCGCCCGCGGTCTGCTGCGACCGGGCCAT
CAGCTGGTGCAGGAGAGCGCTTCCCAGCTCGATCTGCTGGGGATCCCCTACGAGGAGGGG
GCGCCGTTGCTGCCGGGGCAACCAACCTTGTGGGTTGCTAATGAGCATCAGGAGCGGCTG
GAGAAGTCACGGCTGGCCAGCCTCACCACCGATCAGGTGGTGACCTGGCATCTATCCCAT
GTGCTGCGGGAATATGCCGAGGACTTTATCGGCATTCAGGAGACCCGCTACCTGCTGGAG
CAGATGGAGGGGAGTTATGGCGAGCTGGTGAAGGAGGCGCAACGCATCATCCCGCTACAG
CGGATGACCGAAATTTTGCAGCGGCTGGTGGGGGAGGATATTTCCATCCGCAACATGCGC
GCCATCCTCGAGGCGATGGTGGAGTGGGGCCAGAAAGAGAAGGATGTGGTGCAGCTCACC
GAGTACATCCGCAGCAGCCTCAAGCGCTATATCTGCTACAAGTACGCCAACGGCAACAAC
ATCTTGCCCGCCTATCTGCTCGATCAGCAGGTGGAGGAGCAGATCCGTGGCGGCATTCGC
CAGACCAGCGCGGGCAGTTACTTGGCGCTCGATCCCACCATTACCCAGAGCTTCCTCGAT
CAGGTGCGCCATACCGTCGGTGATCTGGCCCAGATGCAGAACAAACCGGTGCTGATTGTC
TCCATGGATATCCGCCGCTATGTGCGCAAGCTCATCGAGGGGGATTACCACGCCCTGCCG
GTGCTCTCCTATCAGGAGCTGACCCAGCAGATCAATATCCAGCCCCTCGGGAGGGTCTGC
CTGTGA
>AD-BVH28b-ascV
------------------------------------------------ATGAACCCACGC
TCTCTTGAGCTGCTGCGCCGGATAGGCGAGCGCAAGGACATCATGCTGGCGGTACTGCTG
CTGGCCATCGTCTTCATGATGGTATTGCCACTGCCGCCGGTGGCGCTGGATATCCTGATC
GCCATCAACATGACCATCTCGGTAGTACTGCTGATGATGGCGGTCTACATCAATTCGCCG
CTGCAATTCTCCGCCTTTCCCGCCGTGCTGCTGATCACCACCCTGTTCCGGTTGGCCCTG
TCGGTGAGCACCACCCGGATGATCCTGCTGCAGGCCGATGCCGGGCAGATCGTCTACACC
TTCGGCAACTTCGTGGTGGGGGGCAATCTGGTGGTGGGGATCGTCATCTTCCTCATCATC
ACCATCGTGCAGTTCCTGGTGATCACCAAGGGCTCGGAGCGGGTGGCGGAAGTCAGCGCC
CGCTTCTCTCTCGATGCCATGCCTGGCAAGCAGATGAGTATCGATGGCGACATGCGTGCT
GGCGTAATCGATGTTCATGAGGCGCGGGAGCGGCGTAGCACCATCGAGAAAGAAAGCCAG
ATGTTCGGCTCCATGGATGGTGCCATGAAGTTCGTGAAGGGGGACGCCATCGCGGGCCTC
ATCATCATCTTCGTCAACATCCTCGGCGGGGTCACCATAGGGGTGACCCAGAAGGGGCTG
GCGGCCGCCGAGGCATTGCAGCTCTACTCCATCCTGACGGTGGGGGATGGCATGGTCTCC
CAGGTGCCGGCGCTGCTGATCGCCATTACGGCGGGCATTATCGTCACCAGGGTCTCTTCC
GAAGAGTCTGCCGATCTCGGTTCCGATATCGGTGCCCAGGTGGTGGCCCAGCCCAAGGCG
ATGCTGATTGGCGGCGTACTGCTGGTGTTGTTCGGGTTGATCCCGGGTTTCCCCATGATC
ACCTTCTTTACTTTGGCCGCAGTGGTCACGGCAGGCGGCTACTTTATCGGCGTGCGCCAG
CACAAGGCGCTGAGCAACAACAGCCAGGATCTCCCTGCCGTGTTGGCGCAGGGGGCCGGG
GCGCCCGCTGCCCGTAGCAAGCCCAAGGCCGGCAGCAAACCCCGCGGCAAGCTTGCTGAA
AAGGAGGAGTTCGCCATGACGGTGCCCCTTCTGATCGATGTGGATGCCGCCCTGCAGGCC
GAGCTGGAAGCCATCGCGCTCAACGATGAACTGGTACGGGTGCGGCGGGCGCTGTATCTC
GACCTCGGGGTGCCCTTTCCGGGTATTCATCTGCGTTTCAATGAAGGCATGGGGCAGGGT
GAGTACCTGATCCAGTTGCAGGAGGTGCCGGTGGCTCGCGGTCTGCTGCGGCCTGGCCAT
CTGCTGGTGCAGGAGAATGCCTCCCAGCTCGATCTGTTGGGGGTTCCCTATGAAGAGGGC
GCACCTCTGCTGCCCGGACAACAGACCCTGTGGGTTGCAAGGGAGCATCAGGCGCGGCTT
GAGAAAACACGGCTGGCTTCGTTGACCCCCGATCAGGTGGTGACCTGGCATCTTTCCCAT
GTATTGCGCGAGTATGCCGAAGATTTCATCGGCATTCAGGAGACCCGCTATCTGCTGGAG
CAGATGGAGGGCAGCTATGGGGAGCTGGTGAAGGAGGCTCAGCGGATCATACCGTTGCAG
CGCATGACAGAAATCCTGCAGCGGCTGGTGGGGGAGGACATTTCCATCCGCAACATGCGA
GCCATCCTGGAAGCCATGGTGGAGTGGGGTCAGAAGGAGAAGGATGTGGTGCAGCTCACC
GAGTACATCCGCAGCAGCCTCAAGCGCTACATATGCTACAAGTACGCCAACGGCAACAAC
ATACTGCCAGCGTATCTGCTCGATCAGCAGGTGGAAGAGCAGATACGCGGTGGCATTCGT
CAGACCAGTGCCGGTAGTTATTTGGCGCTCGATCCCACCATTACTCAAGGCTTTCTCGAT
CAGGTTCGCCATACGGTGGGAGATTTGACGCAGATGCAGAACAAGCCAGTGCTCATCGTC
TCCATGGATATCCGCCGCTATGTGCGCAAGCTCATTGAGGGGGATTACCATGCCCTGCCG
GTGCTCTCCTATCAGGAGTTGACCCAGCAGATCAATATTCAGCCGCTGGGAAGGGTCTGC
CTGTGA
>AV-77c-ascV
------------------------------------------------ATGAATCAACGC
TCCCTTGAGCTGCTGCGCCGGATCGGCGAGCGCAAGGACATCATGCTGGCGATCCTGCTG
CTGGCCATCGTCTTTATGATGGTCTTGCCGCTGCCGCCGGTGGCCCTCGATATTCTGATT
GCCATCAACATGACCATCTCGGTGGTGCTGCTGATGATGGCGGTTTATATCAATTCGCCG
CTGCAGTTCTCCGCCTTTCCGGCGGTGCTGCTGATCACCACCCTGTTCCGGCTTGCCTTG
TCGGTGAGTACCACCCGGATGATCCTGCTGCAGGCCGATGCGGGGCAGATCGTCTACACC
TTCGGCAACTTCGTGGTGGGGGGCAATCTGGTGGTGGGGATCGTCATCTTCCTCATCATC
ACCATCGTCCAGTTTCTGGTGATCACCAAGGGCTCGGAGCGGGTCGCCGAGGTGAGTGCC
CGTTTCTCCCTCGATGCCATGCCGGGCAAGCAGATGAGTATCGACGGTGACATGCGCGCC
GGGGTGATCGACGTGCACGAGGCGCGGGATCGCCGCGGGGTCATCGAGAAGGAGAGCCAG
ATGTTCGGCTCCATGGATGGCGCCATGAAGTTTGTGAAAGGGGACGCCATCGCGGGCCTC
ATCATCATCTTCGTCAACATCCTCGGCGGCGTCACCATAGGGGTGACCCAGAAGGGGTTA
TCCGCCGCCGATGCGCTGCAGCTCTACTCCATCCTGACGGTAGGTGATGGCATGGTCTCC
CAGGTGCCGGCGCTGCTGATCGCCATCACCGCGGGCATTATCGTCACCCGGGTCTCCTCT
GAAGAGTCTTCCGATCTGGGTACCGATATTGGCGCCCAGGTGGTGGCCCAGCCCAAGGCG
CTGCTGATAGGTGGTCTGCTGCTGGTGCTGTTTGGGTTGATCCCGGGCTTCCCGATGATC
ACCTTCTTTGCGCTGGCGGCCATCGTCACGGCGGGCGGTTATTTTATCGGCTTGCGTCAG
CGCAAGGCGCAGAGCAGCAACAGTCAGGATCTTCCTGCCGTGCTGGCGCAGGGGGCGGGA
GCCCCCGCCGCCCGCAGCAAGCCAAAACCGGGCAGCAAGCCGCGGGGCAAGCTGGGGGAG
AAGGAGGAGTTTGCCATGACGGTGCCACTCCTGATCGATGTGGATGCCGCTTTGCAGGCC
GAGCTGGAGGCCATCGCCCTCAACGATGAGCTGGTACGGGTGCGCCGCGCCCTCTATCTC
GATCTCGGGGTGCCCTTCCCGGGTATTCACCTGCGTTTCAACGAGGGGATGGGGCCCGGC
GAATACCTGATCCAGCTGCAGGAGGTGCCGGTCGCCCGCGGTCTGCTGCGACCGGGCCAC
CAGCTGGTGCAGGAGAGCGCCTCCCAGCTCGATCTGCTGGGGATCCCCTACGAAGAGGGG
GCGCCGTTACTGCCGGGACAGCCGACTTTGTGGGTCGCTAATGAACATCAGGAGCGGCTG
GAGAAGTCACGGCTGGCCAGCCTCACCACCGATCAGGTGGTGACCTGGCATCTATCCCAT
GTGCTGCGGGAATATGCCGAGGACTTTATCGGCATTCAGGAGACCCGCTACCTGCTGGAG
CAGATGGAGGGGAGTTATGGCGAGCTGGTCAAGGAGGCGCAGCGCATCATCCCGCTGCAG
CGGATGACCGAAATTTTGCAGCGGCTGGTGGGGGAAGATATCTCCATCCGCAACATGCGC
GCCATCCTCGAGGCGATGGTGGAGTGGGGCCAGAAAGAGAAGGATGTGGTGCAGCTCACC
GAGTACATCCGCAGCAGCCTCAAGCGCTACATCTGCTACAAGTACGCCAACGGCAACAAC
ATCTTGCCTGCCTATCTGCTCGATCAGCAGGTGGAGGAGGAGATCCGTGGCGGCATTCGC
CAGACCAGCGCGGGCAGTTACTTGGCGCTCGATCCCACCATTACCCAGAGCTTCCTCGAT
CAGGTGCGCCATACCGTCGGTGATCTGGCCCAGATGCAGAACAAGCCGGTGCTCATCGTC
TCCATGGATATCCGCCGCTATGTGCGCAAGCTGATCGAGGGGGATTACCATGCCCTGCCG
GTGCTCTCCTATCAGGAGCTGACCCAGCAGATCAATATTCAGCCCCTCGGGAGGGTCTGT
CTGTGA
>AH-CIP107500-ascV
------------------------------------------------ATGAATCAACGC
TCCCTTGAGCTGCTGCGCCGGATAGGCGAGCGCAAGGACATCATGCTGGCGGTGCTGCTG
CTGGCCATCGTCTTCATGATGGTCTTGCCGCTGCCGCCGGTGGCCCTCGATATTCTGATT
GCCATCAACATGACCATCTCGGTGGTGCTGTTGATGATGGCGGTTTATATCAATTCGCCG
CTGCAGTTTTCCGCCTTTCCCGCGGTGCTGCTGATCACCACCCTGTTCCGGCTTGCCCTG
TCGGTGAGCACCACCCGGATGATCCTGCTGCAGGCTGATGCGGGGCAGATCGTCTACACC
TTCGGCAACTTCGTGGTGGGGGGCAATCTGGTGGTGGGGATCGTCATCTTCCTCATCATC
ACCATCGTCCAGTTTCTGGTGATCACCAAGGGGTCGGAGCGGGTGGCGGAAGTCAGTGCC
CGTTTCTCTCTGGATGCCATGCCTGGCAAGCAGATGAGTATCGATGGCGACATGCGTGCT
GGCGTAATCGATGTCCATGAAGCACGGGAGCGGCGCAGCATCATCGAGAAGGAGAGCCAG
ATGTTCGGCTCCATGGATGGTGCCATGAAGTTCGTGAAAGGGGACGCCATCGCGGGCCTC
ATCATCATCTTCGTCAACATCCTCGGCGGGGTCACCATAGGGGTCACCCAGAAGGGGCTG
GCGGCAGCCGAGGCTCTGCAACTCTACTCCATTCTGACGGTGGGGGATGGCATGGTGTCT
CAGGTGCCGGCCCTGCTGATCGCCATTACGGCGGGCATTATCGTCACCAGGGTCTCTTCC
GAAGAGTCCGCCGATCTTGGTTCCGATATCGGCGCCCAGGTGGTGGCCCAGCCCAAGGCT
ATGCTGATTGGCGGCGTACTGCTGGTGTTGTTCGGGTTGATCCCGGGTTTCCCCATGATC
ACCTTCTTTACTTTGGCCGCTGTGGTCACGGCAGGCGGCTACTTTATCGGCGTGCGCCAG
CACAAGGCGCTGAGCAACAACAGCCAGGATCTCCCTGCTGTGTTGGCGCAGGGGGCCGGG
GCGCCCGCTGCCCGTAGCAAGCCCAAGGCCGGCAGCAAACCTCGCGGCAAGCTTGCTGAA
AAGGAGGAGTTCGCCATGACGGTGCCCCTTCTGATCGATGTGGATGCCGCCCTGCAGGCC
GAGCTGGAAGCCATCGCGCTCAACGATGAGCTGGTACGGGTGCGGCGGGCGCTGTATCTC
GACCTCGGGGTGCCCTTTCCGGGTATTCATCTGCGTTTCAATGAAGGCATGGGGCAGGGT
GAGTACCTGATCCAGTTGCAAGAGGTCCCGGTGGCTCGTGGTCTGTTGCGACCGGGTCAT
CTGCTGGTGCAGGAGAGTGCTTCCCAGCTCGATCTGTTGGGGGTTCCCTATGAAGAGGGG
GCACCTCTGCTGCCCGGACAACCGACCCTGTGGGTGGCAAGGGAGCACGAGGAGCGGCTT
GAGAAGACCAGGCTGGCTTCGTTGACCCCCGATCAGGTGGTGACCTGGCATCTTTCCCAT
GTATTGCGCGAGTATGCCGAGGACTTCATCGGCATTCAGGAGACCCGCTATCTGCTGGAG
CAGATGGAGGGCAGCTATGGGGAGCTGGTGAAGGAGGCTCAGCGGATCATTCCGTTGCAG
CGCATGACCGAAATCCTGCAGCGGCTGGTGGGGGAGGACATCTCCATCCGCAACATGCGA
GCCATCCTGGAAGCCATGGTGGAGTGGGGTCAGAAGGAGAAGGATGTGGTGCAGCTCACC
GAGTACATCCGCAGCAGTCTCAAGCGCTACATCTGCTACAAGTACGCCAACGGCAACAAC
ATACTGCCTGCGTATCTGCTCGATCAGCAGGTGGAAGAGCAGATACGCGGTGGCATTCGC
CAGACCAGTGCCGGTAGTTATCTGGCGCTCGATCCCACCATTACTCAAGGCTTTCTCGAT
CAGGTTCGCCATACGGTGGGAGATTTGACGCAGATGCAGAACAAGCCAGTGCTCATCGTC
TCCATGGATATCCGCCGCTATGTGCGCAAGCTCATTGAGGGGGATTATAATGCCCTGCCG
GTGCTCTCCTATCAGGAGTTGACCCAGCAGATCAATATTCAGCCGCTAGGAAGGGTCTGC
CTGTGA
>AV-HM21-ascV(R)
ATGAAGCCCGTTTTGCCTATCAACAATACCTCGAACTGGAAGAGCAGAATGAATCAACGC
TCCCTTGAGCTGCTGCGCCGGATAGGCGAGCGCAAGGACATCATGCTGGCGATCCTGCTG
CTGGCCATCGTCTTTATGATGGTCTTGCCGCTGCCGCCGGTGGCCCTCGATATCCTGATT
GCCATCAACATGACCATCTCGGTGGTACTGCTGATGATGGCGGTTTATATCAATTCGCCG
CTGCAGTTCTCCGCCTTTCCGGCGGTGCTGCTGATCACCACCCTGTTCCGGCTTGCCTTG
TCGGTGAGCACCACCCGGATGATCCTGCTGCAGGCCGATGCGGGGCAGATCGTCTACACC
TTCGGCAACTTCGTGGTGGGGGGGAATCTGGTGGTGGGGATCGTCATCTTCCTCATCATC
ACCATCGTCCAGTTTCTGGTGATCACCAAGGGCTCGGAGCGGGTCGCCGAGGTGAGTGCC
CGCTTCTCCCTCGATGCCATGCCCGGCAAGCAGATGAGTATCGATGGTGACATGCGCGCC
GGGGTGATCGACGTGCACGAGGCGCGGGATCGTCGCGGGGTCATCGAGAAGGAGAGCCAG
ATGTTCGGCTCCATGGATGGCGCCATGAAGTTTGTGAAGGGGGACGCCATCGCGGGCCTC
ATCATCATCTTCGTCAACATCCTCGGCGGCGTCACCATAGGGGTGACCCAGAAGGGGTTA
TCCGCCGCCGATGCGCTGCAGCTCTACTCCATCCTGACGGTAGGTGATGGCATGGTCTCC
CAGGTGCCGGCGCTGCTGATCGCCATCACCGCGGGGATCATCGTTACCCGGGTCTCCTCC
GAAGAGTCTTCCGATCTGGGTACCGATATCGGCGCCCAGGTGGTGGCCCAGCCCAAGGCG
CTGCTGATCGGCGGTCTGTTGCTGGTGTTGTTTGGTCTGATCCCGGGCTTCCCGATGATC
ACCTTCTTTGCGCTGGCGGCCATCGTCACGGCAGGCGGTTATTTTATCGGCTTGCGTCAG
CGCAAGGCGCAGAGCAGCAACAGTCAGGATCTTCCTGCCGTGCTGGCGCAGGGGGCGGGA
GCCCCCGCCGCCCGCAGCAAGCCAAAACCGGGCAGCAAGCCGCGGGGCAAGCTGGGGGAG
AAGGAGGAGTTCGCCATGACGGTGCCGCTCCTGATCGATGTGGATGCTGCTTTGCAGGCC
GAGCTGGAGGCGATTGCCCTCAACGACGAACTGGTGCGGGTGCGCCGCGCCCTCTATCTC
GATCTCGGGGTACCCTTCCCGGGTATTCACCTGCGTTTCAACGAGGGGATGGGGCCCGGC
GAATACCTGATCCAGCTGCAGGAGGTGCCGGTCGCCCGCGGTCTGCTGCGACCGGGCCAC
CAGCTGGTGCAGGAGAGCGCCTCCCAGCTCGATCTGCTGGGGATCCCCTACGAAGAGGGG
GCGCCGTTACTGCCGGGACTGCCGACCTTGTGGGTCGCTAATGAACATCAGGAGCGGCTG
GAGAAGTCACGGCTGGCCACCCTCACCACCGATCAGGTGGTGACCTGGCATCTATCCCAT
GTGCTGCGGGAATATGCCGAGGATTTTATCGGCATTCAGGAGACCCGCTACCTGCTGGAG
CAGATGGAGGGGAGCTATGGCGAGCTGGTGAAGGAGGCGCAACGCATCATCCCGCTGCAG
CGGATGACCGAAATTTTGCAGCGGCTGGTGGGGGAGGATATCTCGATCCGCAACATGCGC
GCCATCCTCGAGGCGATGGTGGAGTGGGGCCAGAAAGAGAAGGATGTGGTGCAGCTCACC
GAGTACATCCGCAGCAGCCTCAAGCGCTACATCTGCTACAAGTATGCCAATGGCAACAAC
ATCTTGCCTGCCTATCTGCTCGATCAGCAGGTGGAGGAGCAGATCCGCGGCGGCATTCGC
CAGACCAGTGCGGGCAGTTACTTGGCGCTCGATCCCACCATTACCCAGAGCTTCCTCGAT
CAGGTGCGCCATACCGTCGGTGATCTGGCCCAGATGCAGAACAAACCGGTGCTCATCGTC
TCCATGGATATCCGCCGCTATGTGCGCAAGCTCATCGAGGGGGATTACCATGCCCTGCCG
GTGCTCTCCTATCAGGAGCTGACCCAGCAGATCAATATCCAGCCCCTCGGGAGGGTCTGC
CTGTGA
>AD-SSU-ascV(R)
ATGAAGCCCGCTTCGCCTATCAACACTATCTCGAACTGGAAGAGCAGAATGAACCCACGC
TCTCTTGAGCTGCTGCGCCGGATAGGCGAGCGCAAGGACATCATGCTGGCGGTACTGCTG
CTGGCCATCGTCTTCATGATGGTATTGCCACTGCCGCCGGTGGCGCTGGATATCCTGATC
GCCATCAACATGACCATCTCGGTAGTACTGCTGATGATGGCGGTCTACATCAATTCGCCG
CTGCAATTCTCCGCCTTTCCCGCGGTGCTGCTGATCACCACCCTGTTCCGGTTGGCCCTG
TCGGTGAGCACCACCCGGATGATCCTGCTGCAGGCCGATGCCGGGCAGATCGTCTACACC
TTCGGCAACTTCGTGGTGGGGGGCAATCTGGTGGTGGGGATCGTCATCTTCCTCATCATC
ACCATCGTCCAGTTTCTGGTGATCACCAAGGGGTCGGAGCGGGTGGCGGAAGTCAGTGCC
CGCTTCTCTCTGGATGCCATGCCTGGCAAGCAGATGAGTATCGATGGCGACATGCGTGCT
GGCGTAATCGATGTTCATGAGGCGCGGGAACGGCGCAGCATCATCGAGAAGGAGAGCCAG
ATGTTCGGCTCCATGGATGGTGCCATGAAGTTCGTGAAAGGGGACGCCATCGCGGGCCTC
ATCATCATCTTCGTCAACATCCTCGGCGGGGTCACCATAGGGGTCACCCAGAAGGGGCTG
GCGGCAGCCGAGGCTCTGCAACTCTACTCCATTCTGACGGTGGGGGATGGCATGGTGTCG
CAGGTGCCGGCCCTGCTGATCGCCATTACTGCGGGCATTATCGTCACCAGGGTCTCTTCC
GAAGAGTCCGCCGATCTTGGTTCCGATATCGGCGCCCAGGTGGTGGCCCAGCCCAAGGCT
ATGCTGATTGGCGGCGTACTGCTGGTGTTGTTCGGGTTGATCCCGGGTTTCCCCATGATC
ACCTTCTTTACTTTGGCTGCTGTGGTCACGGCAGGCGGCTACTTTATCGGCGTGCGCCAG
CACAAGGCGCAGAGCAACAACAGCCAGGATCTCCCTGCCGTGTTGGCGCAGGGGGCCGGG
GCGCCCGCTGCCCGTAGCAAGCCCAAGGCCGGCAGCAAACCTCGCGGCAAGCTTGCTGAA
AAGGAGGAGTTCGCCATGACGGTGCCCCTTCTGATCGATGTGGATGCCGCCCTGCAGGCC
GAGCTGGAAGCCATCGCGCTCAACGATGAGCTGGTACGGGTGCGGCGGGCGCTGTATCTC
GACCTCGGGGTGCCCTTTCCGGGTATTCATCTGCGTTTCAATGAAGGCATGGGGCAGGGT
GAGTACTTGATCCAGTTGCAAGAGGTCCCGGTGGCTCGCGGTCTGTTGCGGCCGGGTCAT
CTGCTGGTGCAGGAGAGTGCCTCCCAGCTCGATCTGTTGGGGGTTCCCTATGAAGAGGGG
GCACCTCTGCTGCCCGGACAACCGACCCTGTGGGTTGCAAGGGAGCACGAGGAGCGGCTT
GAGAAAACACGGCTGGCTTCGTTGACCCCCGATCAGGTGGTGACCTGGCATCTTTCCCAT
GTATTGCGCGAGTATGCCGAAGATTTCATCGGCATTCAGGAGACCCGCTATCTGCTGGAG
CAGATGGAGGGCAGCTATGGGGAACTGGTGAAGGAGGCTCAGCGGATCATTCCGTTGCAG
CGCATGACCGAAATCCTACAGCGGCTGGTGGGGGAGGACATCTCCATCCGCAACATGCGA
GCCATCCTGGAAGCCATGGTGGAGTGGGGTCAGAAGGAGAAGGATGTGGTGCAGCTCACC
GAGTACATCCGCAGCAGCCTCAAGCGCTACATATGCTACAAGTACGCCAACGGCAACAAC
ATACTGCCAGCGTATCTGCTCGATCAGCAGGTGGAAGAGCAGATACGCGGTGGCATTCGT
CAGACCAGTGCCGGTAGTTATTTGGCGCTCGATCCCACCATTACTCAAGGCTTTCTCGAT
CAGGTTCGCCATACGGTGGGAGATTTGACGCAGATGCAGAACAAGCCAGTGCTCATCGTC
TCCATGGATATCCGCCGCTATGTGCGCAAGCTCATTGAGGGGGATTACCATGCCCTGCCG
GTGCTCTCCTATCAGGAGTTGACCCAGCAGATCAATATTCAGCCGCTGGGAAGGGTCTGC
CTGTGA
>ASO-JF2635-ascV
ATGAAGCCCGTTTCGCCTATCAACAATACCTCGAACTGGAAGAGCAGAATGAATCAACGC
TCCCTTGAGCTGCTGCGCCGGATAGGCGAGCGCAAGGACATCATGCTGGCGGTGCTGCTG
CTGGCCATCGTCTTCATGATGGTCTTGCCGCTGCCGCCGGTGGCCCTCGATATCCTGATT
GCCATCAACATGACCATCTCGGTGGTGCTGCTGATGATGGCGGTCTATATCAATTCGCCG
CTGCAGTTCTCCGCCTTTCCGGCGGTGCTGCTTATTACCACCCTGTTCCGGCTCGCCTTA
TCGGTGAGTACCACCCGGATGATCCTGTTGCAGGCCGATGCGGGGCAGATCGTCTACACC
TTCGGCAACTTCGTGGTGGGGGGCAATCTGGTGGTGGGGATCGTTATCTTCCTGATCATC
ACCATCGTTCAGTTTCTGGTGATCACCAAGGGCTCGGAGCGGGTGGCGGAGGTGAGTGCC
CGCTTCTCTCTTGATGCTATGCCCGGCAAGCAGATGAGTATCGACGGCGACATGCGTGCC
GGGGTGATCGATGTGCATGAGGCGCGGGATCGGCGCGGGATCATCGAGAAGGAGAGCCAG
ATGTTCGGCTCCATGGATGGCGCCATGAAGTTCGTGAAGGGGGACGCCATCGCGGGCCTC
ATCATCATCTTCGTCAACATCCTCGGCGGGGTCGCCATCGGGGTGACCCAGAGGGGGTTG
TCCGCCGCCGATGCGCTGCAGCTCTACTCCATCCTGACTGTGGGGGATGGCATGGTCTCC
CAGGTGCCGGCACTGCTGATCGCCATCACCGCAGGGATTATCGTCACCCGGGTCTCTTCC
GAAGAGTCCTCCGATCTGGGTACCGATATCGGCGCCCAGGTGGTGGCCCAGCCCAAGGCG
CTGCTGATTGGCGGTCTGCTGCTGGCGCTGTTCGGGTTGATCCCGGGCTTCCCGATGATC
ACCTTCTTCACCTTGGCGACCATCGTCACAGCAGGGGGGTATTTTATCGGGCTGCGTCAG
CGCAAGGAGCAGAGCAGCAACAGTCAGGATCTGCCTTCAGTGCTGGCGCAGGGGGCCGGT
GCACCAGCCGCCCGCAGCAAGCCAAAACCCGGTAGCAAGCCAAGGGGCAAGCTGGGGGAG
AAGGAGGAGTTCGCCATGACGGTGCCCCTGCTGATTGACGTGGATGCGGCGCTGCAGGCC
GATCTTGAAGCTATCGCCCTCAACGACGAGCTGGTGCGAGTGCGGCGGGCCCTCTATCTC
GATCTTGGGGTCCCTTTTCCGGGTATCCATCTGCGCTTTAACGAGGGGATGGGACCTGGC
GAATACCTGATCCAGTTGCAAGAGGTACCGGTGGCCCGTGGCCTGCTGCGACCGGGTCAT
CAACTGGTGCAGGAGCACGCCTCCCAGCTCGATCTGTTGGGGATCCCCTACGAAGAGGGT
GCGCCGCTGCTGCCGGGCCAGCCCACGCTCTGGGTATCAAGCGAACATCAGGAGCGGCTG
GATAAGTCGCGGCTCGCCACCCTGACCACCGATCAGGTGGTGACCTGGCACCTTTCTCAC
GTGCTACGGGAATATGCCGAGGACTTTATCGGCATTCAGGAGACCCGCTACCTGCTGGAG
CAGATGGAGGGGAGCTATGGCGAGCTGGTGAAGGAGGCGCAGCGCATCATCCCGCTGCAG
CGAATGACCGAAATTTTACAGCGGCTGGTGGGGGAGGACATCTCCATCCGCAATATGCGC
GCCATTCTCGAGGCCATGGTGGAGTGGGGCCAGAAGGAGAAGGATGTGGTGCAGCTCACC
GAGTACATCCGCAGCAGCCTCAAGCGCTACATCTGCTACAAGTACGCCAACGGCAACAAC
ATACTGCCTGCTTATCTGCTCGATCAGCAGGTGGAGGAGCAGATCCGTGGTGGTATTCGT
CAGACCAGTGCCGGTAGTTATCTGGCGCTCGACCCTACCATTACCCAGGGCTTCCTCGAT
CAGGTGCGCCATACGGTGGGTGATCTGGCCCAAATGCAGAATAAGCCGGTGCTGATTGTC
TCCATGGATATCCGCCGCTATGTACGCAAGCTGATTGAGGGGGATTACCACGCCCTGCCG
GTGCTCTCTTATCAGGAGCTGACCCAGCAGATCAATATCCAGCCCCTCGGGAGGGTCTGC
CTGTGA
>ASA-AH-1-ascV(R)
ATGAAGCCCGTTTTGCCTATCAATACTATCTCGAACTGGAAGAGCAGAATGAATCAACGC
ACCCTTGAGCTGCTGCGCCGGATTGGCGAGCGCAAGGACATCATGCTGGCGGTATTGCTG
CTTGCCATCGTCTTCATGATGGTACTGCCGTTGCCGCCGGTGGCGCTCGATATTCTCATT
GCCATCAACATGACCATCTCGGTGGTGCTGCTGATGATGGCGGTCTATATCAACTCACCA
TTGCAGTTCTCTGCCTTCCCGGCGGTGTTGCTGATCACCACCCTGTTCCGGCTCGCCCTC
TCGGTGAGCACTACCCGAATGATCCTGCTGCAGGCCGATGCCGGCCAGATCGTCTACACC
TTCGGCAACTTCGTGGTAGGGGGCAATCTGGTAGTGGGGATCGTCATCTTCCTCATCATC
ACCATCGTCCAGTTTCTGGTGATCACCAAGGGCTCGGAGCGGGTAGCGGAGGTTAGCGCC
CGCTTCTCCCTCGATGCCATGCCCGGCAAGCAGATGAGTATCGACGGCGACATGCGTGCC
GGGGTGATCGACGTTCATGAGGCGCGGGAGCGGCGCAGCGTCATCGAGAAGGAGAGCCAG
ATGTTTGGCTCCATGGATGGCGCCATGAAGTTTGTGAAGGGGGACGCCATCGCGGGCCTC
ATCATCATCTTTGTCAACATCCTTGGTGGGGTCACCATAGGGGTGACCCAAAAGGGGTTG
TCGGCGGCCGATGCGTTGCAGCTCTACTCCATCCTGACGGTAGGGGACGGCATGGTCTCC
CAGGTGCCGGCGCTGCTTATCGCCATCACGGCGGGCATTATCGTGACCCGGGTTTCTTCC
GAAGAGTCGGCCGATCTCGGTTCCGACATCGGTGCCCAGGTGGTGGCCCAGCCCAAGGCG
ATGCTGATCGGTGGTGTGCTGCTGGTACTGTTTGGTCTGATCCCGGGCTTCCCGATGGTG
ACCTTCTTCACCCTGGCTGCCGTCGTGACCGCTGGTGGCTACTTTATCGGATTGCGCCAG
CGTAATGCGCAGACTAGCAAC---CAGGATTTGCCCACTGTCCTGGCGCAAGGTGCTGGG
GCCCCGGCGGCTCGCAGTAAACCCAAGGCTGGCGGTAAAGCCCGCAGCAAGCTCGGTGAA
AAGGAAGAGTTTGCCATGACGGTTCCTCTGCTGATCGATGTGGATGCCGCCTTGCAAGCT
GAGCTGGAGGCCATCGCCCTCAACGACGAGCTGGTGCGGGTGAGGCGGGCTCTCTACCTC
GATCTGGGGGTGCCTTTTCCTGGGATCCACTTGCGATTCAACGAAGGTGTGGGCGCTGGT
GAATATCTGATCCAGCTGCAGGAAGTGCCGGTAGCCCGTGGCCTGCTAAGACCGGGCTAT
CTGCTGGTACAGGAGAATGCCTCTCAGCTTGAGCTGTTGGGGATCCCCTATGAAGAGGGC
ACTCCGCTGTTGCCGGGGCAGCCCACCCTGTGGGTGGCCAAGGAGCATCAGGAGCGGATC
GAGAAGATGCGTCTTGCTGCTCTGACCCCCGATCAGGTGGTGACCTGGCATCTATCCCAT
GTGCTGCGTGAGTATGCCGAGGACTTTATCGGTATTCAGGAGACCCGATATCTGCTGGAG
CAGATGGAGGGAAGCTATGGGGAGCTGGTGAAAGAGGCTCAGCGGATCATCCCGTTGCAG
CGGATGACTGAAATATTGCAACGGCTGGTAGGGGAGGACATCTCCATCCGCAACATGCGT
GCGATTCTGGAGGCCATGGTTGAATGGGGCCAGAAGGAGAAGGATGTGGTGCAGCTCACC
GAATATATCCGCAGCAGCCTCAAACGCTACATCTGCTACAAGTACGCCAACGGCAACAAC
ATTCTGCCTGCTTATCTGCTTGATCAGCAGGTGGAGGAGCAGATCCGTGGCGGTGTTCGT
CAAACCAGCGCGGGCAGTTACCTGGCGCTCGACCCCACTATTACCCAGAGCTTTCTGGAA
CAGGTGCGCCATACGGTAGGAGACCTGACCCAGATGCAGAACAAGCCGGTGCTCATCGTC
TCCATGGATATTCGCCGCTATGTGCGCAAGCTCATCGAAGGTGATTACCATGCGCTGCCG
GTACTCTCCTATCAGGAGTTGACTCAGCAGATCAACATTCAGCCGCTGGGAAGAGTGGGT
CTATGA
>ASA-01-B526-ascV(R)
------------------------------------------------ATGAATCAACGC
ACCCTTGAGTTGCTGCGCCGGATAGGCGAACGCAAGGACATCATGCTGGCGATCCTGCTG
CTGGCCATCGTCTTTATGATGGTCTTGCCGCTGCCGCCGGTGGCCCTCGATATCCTGATT
GCCATCAACATGACCATCTCGGTGGTACTGCTGATGATGGCGGTTTATATCAATTCGCCG
CTGCAGTTCTCCGCCTTTCCGGCGGTGCTGCTGATCACCACCCTGTTCCGGCTTGCCTTG
TCGGTGAGTACCACCCGGATGATCCTGCTGCAGGCTGATGCGGGGCAGATAGTCTACACC
TTCGGCAACTTCGTGGTGGGGGGCAATCTGGTGGTGGGGATCGTCATCTTCCTCATCATC
ACCATCGTCCAGTTTCTGGTGATCACCAAGGGCTCGGAGCGGGTCGCCGAGGTGAGCGCC
CGCTTTTCCCTCGATGCCATGCCGGGTAAGCAGATGAGTATCGATGGTGACATGCGCGCC
GGGGTGATCGACGTGCACGAGGCGCGGGATCGCCGCGGGGTCATCGAGAAGGAGAGCCAG
ATGTTCGGCTCCATGGATGGCGCCATGAAGTTTGTGAAGGGGGACGCCATCGCGGGCCTC
ATCATCATCTTCGTCAACATCCTCGGTGGCGTCACCATCGGGGTGACCCAGAAGGGGTTA
TCCGCCGCCGATGCGCTGCAGCTCTACTCCATCCTGACGGTGGGTGATGGCATGGTCTCC
CAGGTGCCGGCGCTGCTGATCGCCATCACCGCGGGCATTATCGTCACCCGGGTCTCCTCC
GAAGAGTCTTCCGATCTGGGTACCGATATCGGCGCCCAGGTGGTGGCCCAGCCCAAGGCG
CTACTGATCGGCGGTCTGCTGCTGGTGCTGTTCGGGTTGATCCCGGGCTTCCCGATGATC
ACCTTCTTTGCGCTGTCGGCCATCGTCACGGCGGGCGGTTACTTTATCGGCTTGCGACAA
CGCAAGGCGCAAAGCAGCAACAGTCAGGATCTTCCTGCCGTGCTGGCGCAGGGGGCCGGG
GCCCCAGCTGCCCGCAGCAAGCCAAAACCGGGCAGCAAGCCGCGGGGCAAGCTGGGGGAG
AAGGAGGAGTTTGCCATGACGGTGCCGCTCCTTATCGATGTGGATGCTGCTTTGCAGGCC
GAGCTGGAGGCGATTGCCCTCAACGACGAACTGGTGCGGGTGCGCCGCGCCCTCTATCTC
GATCTCGGGGTGCCTTTCCCGGGTATTCACCTGCGTTTCAACGAGGGGATGGGGCCTGGC
GAATACCTGATCCAGCTGCAGGAGGTGCCGGTCGCCCGCGGTCTGCTGCGCCCGGGCCAT
CAGCTGGTGCAGGAGAGCGCCTCCCAGCTCGATCTGCTGGGGATCCCCTACGAAGAGGGG
GCGCCGTTACTGCCGGGACAACCGACCTTGTGGGTCGCTAATGAACATCAGGAGCGACTG
GAGAAGTCACGGCTGGCCACCCTCACCACCGATCAGGTGATGACCTGGCATCTATCCCAT
GTGCTGCGGGAATATGCCGAGGACTTTATCGGCATTCAGGAGACCCGCTACCTGCTGGAG
CAGATGGAGGGGAGCTATAGCGAGCTGGTGAAGGAGGCGCAACGCATCATCCCGCTGCAG
CGTATGACCGAAATTTTGCAGCGGCTGGTGGGGGAGGATATCTCCATCCGCAACATGCGC
GCCATCCTCGAGGCGATGGTGGAGTGGGGCCAGAAGGAGAAGGATGTGGTGCAGCTCACC
GAGTACATCCGTAGCAGCCTCAAGCGCTACATCTGCTACAAGTACGCCAACGGCAACAAC
ATTTTGCCTGCCTATCTGCTCGATCAGCAGGTGGAGGAGCAGCTCCGCGGCGGCATTCGC
CAGACTAGTGCCGGCAGCTATCTGGCGCTCGATCCCACTATTACCCAGAGCTTCCTCGAT
CAGGTGCGCCACACCGTCGGTGATCTGGCCCAGATGCAGAACAAACCGGTGCTCATTGTC
TCCATGGATATCCGCCGCTATGTGCGCAAGCTCATCGAGGGGGATTACCATGCCCTGCCG
GTGCTCTCCTATCAGGAGCTGACCCAGCAGATCAATATCCAGCCCCTCGGGAGGGTCTGC
CTGTGA
>ADI-2478-85-ascV(R)
------------------------------------------------ATGAACCCACGC
TCTCTTGAGCTGCTGCGCCGGATAGGCGAGCGCAAGGACATCATGCTGGCGGTACTGCTG
CTGGCCATCGTCTTCATGATGGTATTGCCACTGCCGCCGGTGGCGCTGGATATCCTGATC
GCCATCAACATGACCATCTCGGTAGTACTGCTGATGATGGCGGTCTACATCAATTCGCCG
CTGCAATTCTCCGCCTTTCCCGCCGTGCTGCTGATCACCACCCTGTTCCGGTTGGCCCTG
TCGGTGAGCACCACCCGGATGATCCTGCTGCAGGCCGATGCCGGGCAGATCGTCTACACC
TTCGGCAACTTCGTGGTGGGGGGCAATCTGGTGGTGGGGATCGTCATCTTCCTCATCATC
ACCATCGTGCAGTTCCTGGTGATCACCAAGGGGTCTGAGCGGGTGGCGGAAGTCAGCGCC
CGCTTCTCTCTCGATGCCATGCCCGGCAAGCAGATGAGTATCGATGGCGACATGCGTGCT
GGCGTGATCGATGTTCATGAGGCGCGGGAGCGGCGTAGCACCATCGAGAAAGAAAGCCAG
ATGTTCGGCTCCATGGATGGCGCCATGAAGTTCGTGAAGGGGGATGCCATCGCGGGCCTC
ATCATCATCTTCGTCAACATCCTCGGCGGGGTCACCATAGGGGTCACCCAGAAGGGGCTG
GCGGCCGCCGAGGCATTGCAGCTCTACTCCATCCTGACGGTGGGGGATGGCATGGTCTCC
CAGGTGCCGGCGCTGCTGATCGCCATTACGGCGGGCATTATCGTCACCAGGGTCTCTTCC
GAAGAGTCTGCCGATCTCGGTTCCGATATCGGTGCCCAGGTGGTGGCCCAGCCCAAGGCG
ATGCTGATTGGCGGCGTGCTGCTGGTGCTGTTTGGCCTGATCCCGGGTTTCCCCATGGTC
ACCTTCTTCACCCTGGCCGCAGTGGTGACGGCCGGGGGCTATTTCATCGGGCTGCGTCAG
CGCAACGCGCAAAGCAGCAAC---CAGGACTTGCCCACGGTATTGGCGCAGGGAGCGGGC
GCGCCGGCGGCCCGCAGCAAGCCCAAGGCTGGTAGCAAACCCCGCGGCAAGCTCGGCGAG
AAGGAGGAGTTCGCCATGACGGTACCCCTCTTGATCGATGTGGATGCCGCCTTGCAGGCC
GAGCTGGAAGCCATCGCGCTCAACGACGAGCTGGTACGGGTTCGGCGGGCGCTATATCTC
GATCTCGGGGTGCCCTTCCCGGGTATTCACCTGCGTTTCAATGAAGGCATGGGAGAGGGG
GAGTACCTGATCCAGTTGCAGGAGGTGCCGGTGGCTCGCGGTCTGCTGCGGCCCGGCCAT
CTGCTGGTGCAGGAGAATGCCTCTCAGCTCGACCTGTTGGGGGTTCCCTATGAAGAGGGC
GCCCCTCTGCTGCCCGGGCAGCCGACCCTGTGGGTGGCCAAGGAGCATCAGGCGCGGCTT
GAGAAGACCAGGCTGGCTTCACTCACCCCCGACCAAGTGGTGACCTGGCACCTCTCTCAT
GTGCTGCGCGAGTATGCCGAGGACTTCATCGGCATTCAGGAGACCCGCTATCTGCTGGAG
CAGATGGAAGGCAGCTACGGCGAGCTGGTGAAGGAGGCGCAGCGCATTATTCCGTTGCAG
CGCATGACCGAAATCCTGCAGCGGCTGGTGGGGGAGGATATCTCCATCCGCAACATGCGC
GCCATCCTGGAGGCCATGGTGGAGTGGGGCCAGAAAGAGAAGGATGTGGTGCAGCTCACC
GAGTACATCCGCAGTAGTCTCAAGCGCTACATCTGCTACAAGTACGCCAACGGCAACAAC
ATACTGCCTGCATATCTGCTCGATCAGCAGGTGGAAGAGCAGATCCGCGGTGGCATTCGC
CAGACCAGTGCCGGCAGTTATCTGGCGCTCGATCCCGCCATTACCCAGGGCTTTCTGGAA
CAGGTGCGCCACACCGTGGGGGATCTGGCCCAGATGCAGAACAAGCCGGTGCTCATCGTC
TCCATGGATATCCGCCGCTATGTGCGCAAGCTCATTGAGGGGGATTATCACGCCCTGCCG
GTGCTCTCCTATCAGGAGTTGACCCAGCAGATCAATATTCAGCCGCTGGGAAGGGTCTGC
CTGTGA
>AV-A449-ascV(R)
ATGAAGCCCGTTTTGCCTATCAACAATACCTCGAACTGGAAGAGCAGAATGAATCAACGC
ACCCTTGAGTTGCTGCGCCGGATAGGCGAACGCAAGGACATCATGCTGGCGATCCTGCTG
CTGGCCATCGTCTTTATGATGGTCTTGCCGCTGCCGCCGGTGGCCCTCGATATCCTGATT
GCCATCAACATGACCATCTCGGTGGTACTGCTGATGATGGCGGTTTATATCAATTCGCCG
CTGCAGTTCTCCGCCTTTCCGGCGGTGCTGCTGATCACCACCCTGTTCCGGCTTGCCTTG
TCGGTGAGTACCACCCGGATGATCCTGCTGCAGGCTGATGCGGGGCAGATAGTCTACACC
TTCGGCAACTTCGTGGTGGGGGGCAATCTGGTGGTGGGGATCGTCATCTTCCTCATCATC
ACCATCGTCCAGTTTCTGGTGATCACCAAGGGCTCGGAGCGGGTCGCCGAGGTGAGCGCC
CGCTTTTCCCTCGATGCCATGCCGGGTAAGCAGATGAGTATCGATGGTGACATGCGCGCC
GGGGTGATCGACGTGCACGAGGCGCGGGATCGCCGCGGGGTCATCGAGAAGGAGAGCCAG
ATGTTCGGCTCCATGGATGGCGCCATGAAGTTTGTGAAGGGGGACGCCATCGCGGGCCTC
ATCATCATCTTCGTCAACATCCTCGGTGGCGTCACCATCGGGGTGACCCAGAAGGGGTTA
TCCGCCGCCGATGCGCTGCAGCTCTACTCCATCCTGACGGTGGGTGATGGCATGGTCTCC
CAGGTGCCGGCGCTGCTGATCGCCATCACCGCGGGCATTATCGTCACCCGGGTCTCCTCC
GAAGAGTCTTCCGATCTGGGTACCGATATCGGCGCCCAGGTGGTGGCCCAGCCCAAGGCG
CTACTGATCGGCGGTCTGCTGCTGGTGCTGTTCGGGTTGATCCCGGGCTTCCCGATGATC
ACCTTCTTTGCGCTGTCGGCCATCGTCACGGCGGGCGGTTACTTTATCGGCTTGCGACAA
CGCAAGGCGCAAAGCAGCAACAGTCAGGATCTTCCTGCCGTGCTGGCGCAGGGGGCCGGG
GCCCCAGCTGCCCGCAGCAAGCCAAAACCGGGCAGCAAGCCGCGGGGCAAGCTGGGGGAG
AAGGAGGAGTTTGCCATGACGGTGCCGCTCCTTATCGATGTGGATGCTGCTTTGCAGGCC
GAGCTGGAGGCGATTGCCCTCAACGACGAACTGGTGCGGGTGCGCCGCGCCCTCTATCTC
GATCTCGGGGTGCCTTTCCCGGGTATTCACCTGCGTTTCAACGAGGGGATGGGGCCTGGC
GAATACCTGATCCAGCTGCAGGAGGTGCCGGTCGCCCGCGGTCTGCTGCGCCCGGGCCAT
CAGCTGGTGCAGGAGAGCGCCTCCCAGCTCGATCTGCTGGGGATCCCCTACGAAGAGGGG
GCGCCGTTACTGCCGGGACAACCGACCTTGTGGGTCGCTAATGAACATCAGGAGCGACTG
GAGAAGTCACGGCTGGCCACCCTCACCACCGATCAGGTGATGACCTGGCATCTATCCCAT
GTGCTGCGGGAATATGCCGAGGACTTTATCGGCATTCAGGAGACCCGCTACCTGCTGGAG
CAGATGGAGGGGAGCTATAGCGAGCTGGTGAAGGAGGCGCAACGCATCATCCCGCTGCAG
CGTATGACCGAAATTTTGCAGCGGCTGGTGGGGGAGGATATCTCCATCCGCAACATGCGC
GCCATCCTCGAGGCGATGGTGGAGTGGGGCCAGAAGGAGAAGGATGTGGTGCAGCTCACC
GAGTACATCCGTAGCAGCCTCAAGCGCTACATCTGCTACAAGTACGCCAACGGCAACAAC
ATTTTGCCTGCCTATCTGCTCGATCAGCAGGTGGAGGAGCAGCTCCGCGGCGGCATTCGC
CAGACTAGTGCCGGCAGCTATCTGGCGCTCGATCCCACTATTACCCAGAGCTTCCTCGAT
CAGGTGCGCCACACCGTCGGTGATCTGGCCCAGATGCAGAACAAACCGGTGCTCATTGTC
TCCATGGATATCCGCCGCTATGTGCGCAAGCTCATCGAGGGGGATTACCATGCCCTGCCG
GTGCTCTCCTATCAGGAGCTGACCCAGCAGATCAATATCCAGCCCCTCGGGAGGGTCTGC
CTGTGA
>AH-AH3-ascV(R)
ATGAGGCCCGCTTTGCCTATCAACAATACCTCGAACTGGAAGAGCAGAATGAATCAACGT
TCCCTTGAGCTGCTGCGCCGGATAGGCGAGCGCAAGGACATCATGCTGGCGGTGCTGCTG
CTGGCCATCGTCTTCATGATGGTCTTGCCGCTGCCGCCGGTGGCCCTCGATATTCTGATC
GCCATCAACATGACCATTTCGGTGGTGCTACTGATGATGGCGGTCTATATCAATTCGCCA
CTGCAGTTCTCCGCCTTTCCGGCGGTACTGCTTATTACCACCCTGTTCCGGCTCGCGTTA
TCGGTGAGTACCACCCGGATGATCCTGTTGCAGGCCGATGCGGGGCAGATCGTTTACACC
TTCGGTAACTTCGTGGTGGGGGGCAATCTGGTGGTGGGGATTGTCATCTTCCTGATCATC
ACCATCGTTCAGTTTCTGGTGATCACCAAGGGATCGGAGCGGGTGGCGGAGGTGAGTGCC
CGCTTCTCTCTTGATGCCATGCCGGGCAAGCAGATGAGTATCGACGGCGACATGCGCGCC
GGGGTGATAGATGTACACGAGGCGCGGGATCGACGCGGGGTCATCGAGAAGGAGAGCCAG
ATGTTCGGCTCCATGGACGGTGCCATGAAGTTCGTGAAGGGCGACGCCATCGCGGGCCTC
ATCATCATCTTCGTCAACATCCTCGGCGGGGTCACCATAGGGGTGACCCAGAAGGGATTG
TCTGCCGCCGAGGCGCTGCAGCTCTACTCCATCCTGACGGTGGGGGACGGCATGGTCTCC
CAGGTGCCGGCATTGCTGATCGCTATCACTGCGGGGATCATCGTTACCCGTGTCTCTTCC
GAGGAGTCCTCCGATCTGGGTACCGATATCGGCGCCCAGGTGGTTGCTCAGCCCAAGGCG
CTGTTGATCGGTGGCCTGCTGCTGGTGTTGTTCGGGTTGATCCCGGGCTTCCCTATGATC
ACCTTCTTTACCCTGGCGGCCATCGTCACGGCCGGGGGCTACTTTATCGGGTTGCGTCAG
CGTAAGGAGCAGCACAGCAATAGCCAGGATCTGCCCACTGTGCTGGCCCAGGGGGCCGGT
GCGCCCGCAGCTCGCAGCAAGCCGAAACCGGGTGGCAAGCCGCGGGGCAAGCTGGGGGAG
AAAGAGGAGTTTGCCATGACTGTACCCCTGTTGATCGACGTGGATGCGGCGCTGCAGGCG
GATCTGGAGGCGATTGCCCTCAACGACGAACTGGTGCGAGTGCGGCGCGCCCTCTATCTC
GATCTCGGGGTGCCCTTTCCGGGTATTCACCTGCGTTTCAACGAGGGGATGGGGCCCGGC
GAATATTTGATCCAGCTGCAAGAAGTGCCAGTGGCGCGCGGTCTGTTGCGGCCGGGCCAT
CAGCTGGTACAGGAGAATGCCTCCCAGCTCGATCTGCTGGGGATCCCCTACGAAGAGGGG
GCGCCGCTGTTACCTGGTCAGCCCACTCTCTGGGTTGCCAATGAACATCAGGATCGTCTG
GAGAAGTCGCGGCTTGCGACGCTCACCACTGGTCAGGTAGTGACCTGGCACCTTTCCCAT
GTGTTACGTGAATATGCCGAGGACTTTATCGGCATTCAGGAGACTCGCTATCTGCTGGAG
CAGATGGAGGGGAGCTATGGCGAGCTGGTCAAGGAGGCGCAGCGCATCATTCCGTTGCAG
CGGATGACTGAAATTTTGCAGCGATTGGTGGGGGAGGATATCTCCATCCGCAACATGCGC
GCCATTCTGGAGGCCATGGTGGAGTGGGGCCAGAAGGAGAAGGATGTGGTGCAGCTCACC
GAGTACATCCGCAGCAGCCTCAAACGCTACATCTGCTACAAGTACGCTAACGGCAACAAC
ATACTGCCTGCTTATCTGCTCGATCAGCAGGTGGAAGAGCAGATCCGTGGCGGTATTCGT
CAGACCAGCGCTGGCAGCTATCTGGCGCTCGACCCTACCATTACCCAGGGCTTTCTCGAT
CAGGTGCGGCATACCGTAGGTGACCTGGCCCAGATGCAGAACAAGCCGGTGCTGATCGTC
TCCATGGATATCCGCCGTTACGTACGCAAGTTGATTGAGGGGGATTACCACGCCTTGCCG
GTGCTCTCCTATCAGGAGCTGACCCAGCAGATCAATATCCAGCCGCTCGGGAGGGTCTGC
CTGTGA
>ADIV_ascV_CECT4254
------------------------------------------------atgaacccacgc
tctcttgagctgctgcgccggataggcgagcgcaaggacatcatgctggcggtactgctg
ctggccatcgtcttcatgatggtattgccactgccgccggtggcgctggatatcctgatc
gccatcaacatgaccatctcggtagtactgctgatgatggcggtctacatcaattcgccg
ctgcaattctccgcctttcccgccgtgctgctgatcaccaccctgttccggttggccctg
tcggtgagcaccacccggatgatcctgctgcaggccgatgccgggcagatcgtctacacc
ttcggcaacttcgtggtggggggcaatctggtggtggggatcgtcatcttcctcatcatc
accatcgtgcagttcctggtgatcaccaaggggtctgagcgggtggcggaagtcagcgcc
cgcttctctctcgatgccatgcccggcaagcagatgagtatcgatggcgacatgcgtgct
ggcgtgatcgatgttcatgaggcgcgggagcggcgtagcaccatcgagaaagaaagccag
atgttcggctccatggatggcgccatgaagttcgtgaagggggatgccatcgcgggcctc
atcatcatcttcgtcaacatcctcggcggggtcaccataggggtcacccagaaggggctg
gcggccgccgaggcattgcagctctactccatcctgacggtgggggatggcatggtctcc
caggtgccggcgctgctgatcgccattacggcgggcattatcgtcaccagggtctcttcc
gaagagtctgccgatctcggttccgatatcggtgcccaggtggtggcccagcccaaggcg
atgctgattggcggcgtgctgctggtgctgtttggcctgatcccgggtttccccatggtc
accttcttcaccctggccgcagtggtgacggccgggggctatttcatcgggctgcgtcag
cgcaacgcgcaaagcagcaac---caggacttgcccacggtattggcgcagggagcgggc
gcgccggcggcccgcagcaagcccaaggctggtagcaaaccccgcggcaagctcggcgag
aaggaggagttcgccatgacggtacccctcttgatcgatgtggatgccgccttgcaggcc
gagctggaagccatcgcgctcaacgacgagctggtacgggttcggcgggcgctatatctc
gatctcggggtgcccttcccgggtattcacctgcgtttcaatgaaggcatgggagagggg
gagtacctgatccagttgcaggaggtgccggtggctcgcggtctgctgcggcccggccat
ctgctggtgcaggagaatgcctctcagctcgacctgttgggggttccctatgaagagggc
gcccctctgctgcccgggcagccgaccctgtgggtggccaaggagcatcaggcgcggctt
gagaagaccaggctggcttcactcacccccgaccaagtggtgacctggcacctctctcat
gtgctgcgcgagtatgccgaggacttcatcggcattcaggagacccgctatctgctggag
cagatggaaggcagctacggcgagctggtgaaggaggcgcagcgcattattccgttgcag
cgcatgaccgaaatcctgcagcggctggtgggggaggatatctccatccgcaacatgcgc
gccatcctggaggccatggtggagtggggccagaaagagaaggatgtggtgcagctcacc
gagtacatccgcagtagtctcaagcgctacatctgctacaagtacgccaacggcaacaac
atactgcctgcatatctgctcgatcagcaggtggaagagcagatccgcggtggcattcgc
cagaccagtgccggcagttatctggcgctcgatcccgccattacccagggctttctggaa
caggtgcgccacaccgtgggggatctggcccagatgcagaacaagccggtgctcatcgtc
tccatggatatccgccgctatgtgcgcaagctcattgagggggattatcacgccctgccg
gtgctctcctatcaggagttgacccagcagatcaatattcagccgctgggaagggtctgc
ctgtga
>AENCH_ascV_CECT4342
------------------------------------------------atgaatcaacgc
tcccttgagctgctgcgccggataggcgagcgcaaggacatcatgctggcggtgctgctg
cttgccatcgtcttcatgatggtcttgccgctgccgccggtggccctggatatcctcatc
gccatcaacatgaccatctcagtggtgctgttgatgatggcggtctacatcaactccccc
ctgcagttctccgcctttccggcggtgttgctgatcaccaccctgttccggctcgcgctc
tcggtgagcaccacccggatgatcctgctgcaggccgatgccggccagatcgtctacacc
ttcggcaacttcgtggtggggggcaatctggtggtggggatcgtcatcttcctcatcatc
accatcgtccagttcctagtgatcaccaagggctcggagcgggtggcggaagtcagtgcc
cgcttctccctcgatgccatgcccggcaagcagatgagcatcgacggtgacatgcgcgcc
ggagtgatagacgtgcacgaggccagggataggcgcggggtcatcgagaaggagagtcag
atgtttggctctatggatggcgccatgaagtttgtgaagggggacgcgatcgcgggcctc
atcatcatcttcgtcaacatcctggggggcgtcaccataggggtgacccagaaggggctg
tcggcggccgatgcgcttcagctgtattccatcctgacggtgggggacggcatggtctcc
caagtgccagcgctgctgatcgccatcaccgcaggaatcatagtcacaagggtctcatct
gaggagtcatccgacctgggtaccgacatcggcgcccaggtggtggcccagcccaaggcg
ctgctgatcggtggcatgttgttgctgctgttcggcttgataccgggcttccccatggtg
accttcttcaccctggccgccgtggtgacggcgggcggctacttcatcgggctgcgccag
cgcaaggagcagagcggcaacagtcaggacttgcctactgtgctggctcagggggccggc
gcgccagcggcgcgcagcaagcccaaaccgggcggcaagcccagaggcaagctcggcgag
aaggaggagtttgccatgacggtgcccctgctgatcgatgtggatgccgccttgcaggcc
gatctggaggcgatagccctcaatgaagaactggtgcgggtgcggcgggcactctatctc
gatctcggggtgccgttccccggcatccatctgcgcttcaacgaggggatcgggcctggg
gaatatctgatccagctgcaggaggtgccggtggctcgcggtctgctgcgaccgggtcat
cagctggtgcaggagaatgcctcccagctcgatctgctggggatcccctatgaggaaggg
gcaccgctattaccggggcagaccaccttgtgggtggccaatgaacaccgggagcggctc
gaaaaatcccgtctggcggcactcaccacagatcaggtggtgacctggcacctctcccat
gtgctgcgcgaatatgccgaagactttatcggcattcaggagacccggtatctgctcgag
cagatggaggggagctatggcgagctggtcaaggaggcgcaacgcatcatcccgttgcag
cggatgaccgagatcctgcaacgactggtgggagaggacatttcgatccgcaacatgcgg
gccatcctggaggccatggtggagtggggccagaaggagaaagacgtggtgcagctcacc
gagtacatccgcagcagtctcaaacgctacatctgctacaagtacgcgaacggcaacaac
atcctgcccgcctacctactcgatcagcaggtggaggagcagatccggggcggtatccgc
cagaccagtgccggcagctacctggcgctcgatcctaccgtgacccagggctttctggat
caggtccgccataccgtgggggatctggcccagatgcagaacaagccggtactcatcgtc
tccatggatattcgccgctatgtgcgcaagctcatcgaaggggactatcacgccctgccg
gtactctcctatcaggagctgacccagcagatcaacatccagccgctggggagggtctgc
ctgtga
>AJ_ascV_CECT4228
------------------------------------------------atgaaccaacgc
tcccttgagctgctgcgccggatcggcgagcgcaaggacatcatgctggcggtactgctg
ctggccatcgtcttcatgatggtgttgccgctgccaccggtggccctcgatattcttatc
gccatcaacatgaccatctcggtggtgttgctgatgatggcggtctatatcaactcgccg
ctgcagttctccgccttcccggcggtgctgctcatcaccaccctgtttcggctcgccctc
tcggtgagcaccacccggatgatcctgctgcaggctgatgcggggcagatcgtctacacc
ttcggcaacttcgtggtggggggcaatctggtggtggggatcgtcatcttcctcatcatc
accatcgtccagtttctggtcatcaccaagggctcggagcgggtggcagaggtaagtgcc
cgcttctcgctcgatgccatgcccggcaagcagatgagcatcgatggcgacatgcgcgcc
ggggtgatcgatgtcaacgaggcgcgcgagcggcgcagtgtcatcgagaaggagagccag
atgttcggctccatggatggcgccatgaagttcgtgaagggggacgccatcgcgggcctc
atcatcatcttcgtcaacatcctcggcggggtcaccataggggtgacccagaaggggttg
tcggcggctgatgcgctgcagctctactccatcctgacggtgggggatggcatggtctcc
caggtgccggccctgctgatcgccatcaccgcgggcattatcgtgacccgggtgtcgtcc
gaagagtcctccgatctcggttccgatatcggtgctcaggtggtggcccagcccaaggcg
atgctgatcggcggcctgctgctggtgctgtttggcctgatcccgggcttccccatgatc
accttcttctcgctggccgctgtggtgacggcggggggctactttatcggcctgcgccag
cgcaaggcgcagagtcagcagagccaggatctgcccaccatgctggcacagggggcaggc
gctcctgccgcccgcagcaagccgaaggcgggcagcaaaccgcgtggcaagctgggtgaa
aaggaggagtttgccatgacggtacctctcctgatcgatgtggatgccgccctgcaggcc
gagctggaggccatcgccctcaacgatgagctggtacgggtgcgccgtgccctctatctc
gatctcggggtacctttcccgggcattcacctgcgtttcaacgaggggatgggggcgggc
gaatacctgatccagctgcaggaggtgccggtggcccgcggccagctgcggccgggccat
ctgctggtgcaggagagcgcctcccagctcgatctgctgggagtcgcctacgaggagggg
acgccgctgttgccggggctgcccactctgtgggtggccagcgaacatcaggcacggctc
gacacctcgcgccttgccgcgctcaccccggatcaggtgatgacctggcacctctcccat
gtgctgcgcgaatacgccgaggacttcatcggcattcaggagacccgctatctgctggag
cagatggaggggagctatggcgagctggtgaaggaggcgcaacgcatcatcccgctgcaa
cggatgaccgagatcctgcagcggctggtgggggaggatatctcgatccgcaacatgcgc
gccattctcgaggccatggtggagtggggccagaaggagaaggatgtggtgcagctcacc
gagtacatccgcagcagcctcaagcgttacatctgctacaagtacgccaacggcaacaac
atcctgcccgcctatctgctcgatcagcaggtggaggagcagatccgcggcggcattcgc
cagaccagcgccggcagctatcttgccctcgatcccgccgtgacccagggcttccttgat
caggtgcgccataccgtgggggatctggcacggatgcagaacaagccggtgctcatcgtc
tccatggatatccgccgctatgtgcgcaagctcatcgagggggattaccacgctctgccg
gtgctctcctatcaggagctgacccagcagatcaatatccagccgcttggcagggtctgc
ctgtga
>AP_ascV_LMG24783
------------------------------------------------atgaatcaacgc
tcccttgagttgctgcgccggataggcgagcgcaaggacatcatgctggcgatcctgctg
ctggccatcgtcttcatgatggtcttgccgctgccgccggtggccctcgatattctgatc
gccatcaacatgaccatctcggtggtgctgctgatgatggcggtctatatcaattcgccg
ctgcagttttccgcctttccggcggtgctgctgatcaccaccctgttccggctcgccctg
tcggtgagtaccacccggatgatcctgctgcaggcggatgcggggcagattgtctacacc
ttcggcaacttcgtggtggggggcaatctggtggtggggatcgtcatcttcctcatcatc
accatcgtccagtttctggtgatcaccaagggctcggagcgggttgctgaggtgagcgct
cgcttctccctcgatgccatgcccggcaagcagatgagtatagacggcgacatgcgcgcc
ggggtgatcgacgtgcacgaggcgcgggatcgccgcggggtcatcgagaaggagagccag
atgttcggctccatggatggcgccatgaagttcgtgaagggggacgccatcgcgggcctc
atcatcatcttcgtcaacatccttggcggcgtcaccatcggggtgacccagaagggattg
tccgccgccgatgcgctgcagctctactccatcctgacggtgggggacggtatggtctcc
caggtccccgcactgctgatcgccatcacagcggggatcattgtcacccgggtctcttcc
gaagagtcctccgatctgggtaccgatatcggcgcccaggtggtggcccagcccaaggcg
ctgctgatcggtggtctgctgctggtgctgtttggattgatcccgggcttcccgatgatc
accttctttgcgctggcggccatcgtcacggcgggcggttactttatcggcttgcgtcag
cgcaaggcgcagagcagcaacagtcaggatcttcccgccgtgctggcgcaaggggcaggc
gcgcctgccgcccgcagcaagccaaaaccgggcagcaagccgcggggcaagctgggggag
aaggaggagttcgccatgacggtgccgctgttgatcgatgtggatgccgcgttgcaggcc
gatctggaggcgatcgccctcaacgacgaactggtgcgagtgcgccgcgccctctatctc
gatctcggggtgcccttcccgggtattcacctgcgtttcaacgaggggatggggcccggc
gaatacctgatccagctgcaggaggtgccggtggcccgcggcctgctgcgaccgggtcat
caactggtgcaggagaacgcctcccagctcgatctgctggggatcccctacgaggagggg
gcgccgttgctgccggggcaaccgaccttgtgggtcgctaatgaacatcaggagcggctg
gagaagtcacggctggccaccctaaccaccgatcaggtggtgacctggcatctctcccat
gtgctgcgggaatatgccgaggactttatcggcattcaggaaactcgctacctgctggag
cagatggaggggagctatggtgagctagtcaaggaggcgcagcgcatcatcccgctgcag
cggatgaccgaaattttgcagcggctggtgggggaggatatctcgatccgcaacatgcgc
gccattctcgaggccatggtggagtggggccagaaggagaaggatgtggtgcagctcacc
gagtacatccgcagcagcctcaagcgctacatctgctacaagtacgccaatggcaacaac
atactgcccgcttatctgctcgatcagcaggtggaggagcagatccgcggcggcattcgc
cagaccagtgccggcagctatctggcgctcgaccccaccattacccagagcttcctcgat
caggtgcgtcataccgtcggtgatctggcccagatgcagaacaagccggtgctgattgtc
tccatggatattcgccgctatgtgcgcaagctgattgagggggattaccacgccctgccg
gtgctctcctatcaggagctgacccagcagatcaatatccagccgctcggacgggtctgc
ctgtga
>ASCHUB_ascV_CECT4240
------------------------------------------------atgaatccgcgc
aaccttgagtggctggctcgcatcggcgagcgcaaggacatcatgctggcggtcctgctg
ctggcggtcgtctttatgatggtgctgcccctgccgcccatcgcactggatatccttatc
gccatcaacatgaccatctctgtggtgttgttgatgatggcggtctatatcaactccccc
ctgcagttttccgccttcccggcggtgctgttggtgaccaccctgtttcgtctggccctc
tcggtcagtaccacccggatgatcctgctgcaggccgacgccggccagatcgtctacacc
ttcggtaacttcgtggtagggggcaatctggtggtggggatcgtcatcttcctcatcatc
accatcgtgcagtttctggtgatcaccaagggctctgagcgggtggccgaggtgagcgcg
cgattctccctcgatgccatgcccggcaagcagatgagtatcgacggtgacatgcgtgcc
ggggtgatcgatgtcaacgaggcccgcgagcgccgctccaccatagagaaagagagccag
atgtttggctccatggacggggcgatgaagtttgtgaagggggacgccatcgccggcctc
atcatcatcttcgtcaacattctgggcggggtcaccataggggtgacccagaagggattg
ccggcggccgaggccctgcaactctactccatcctgaccgtgggggatggcatggtctcc
caggtgccggcgctgctgatcgccatcacggccgggatcatcgttacccgggtgtcgtcg
gaagactcctcggatctgggcagcgacattggtgagcaggtggtggcccagcccaaggcg
atgctggtgggcggcgtgctgttggtactgtttggccttattcccggtttcccgaccatc
accttcctcattctggccgccatcgtcggcagcggtggttacatgatcagccgccgtcag
cagcagaccaagagcgaggcgagtcaggatctgccgaccatgctggcccagggggccggt
gccccggcggcgcgccccaaggccaagcccggtgccaagcccaagggacggctcggggag
caggaggagttcgccatgacggtgcccctgctgatcgatgtggatgcggggatgcaagag
gccctcgaggcggtcgccctcaacgacgagctggtgcgggtgcgccgtgccctctatctc
gatctcggggtccccttcccgggcatccatctgcgctttaacgagtcgatgggtgagggg
gagtatctcatctccctgcaggaggtaccggtagcccgcggctcgcttaagggggggcat
ctgctggtgcgtgagcagcctgcccagctcgagctcatgagcatcccctatcagcagggg
gaggccttgctgccggatcaggtgaccctgtgggtcgcggccgagcatgaggagcgcctc
gagaagtcccgtcttgcctatctctcccatggccaggtgctgacctggcacctctcccac
gtgctgcgcgaatttgccgaggactttatcggcattcaggagacccgctatctgctcgag
cagatggaggggagttatgccgagttggtcaaagaggcccagcgcatcattcccctgcag
cggatgaccgagatcctgcagcgtctggtgggggaggatatctccattcgaaatatgcgc
gccatcctcgaggccatggtggagtggggccagaaagagaaggatgtggtgcagctcacc
gaatatatccgcagcagcctcaagcgctacatctgttacaagtacgccaacggcaacaat
attttgcctgcctacctgctcgatcaggaggtggaggagaagatccgcggtggggtgcgc
cagaccagtgccggcagttacctggccctcgatccggccgtgacccagggctttttggag
caggtgcgccgcaccgtgggcgatctggcccagatgcagagccgccccgtgctgatcgtc
tccatggatatccgccgctatgtgcgaaagctcattgaggcggactactacggcttgccg
gtgctctcttatcaggagctgactcagcagatcaatattcagcccctggggagggtggtg
ttgtga
>ATECTA_ascV_CECT7082
------------------------------------------------atgaatcaacgc
tcccttgagttgctgcgccggataggtgagcgcaaggacattatgctggcggcgttgctg
cttgccatcgtcttcatgatgatattgccgctgccgccggtggccctggacattctgatc
gccatcaacatgaccatctcggtggtgttgctgatgatggcggtctatatcaactctcct
ctgcagttctcagcctttcccgctgtgttgctgatcactacattattcagactcgccctc
tcggtgagtactacccggatgatcctgttgcaggccgatgctggtcagatcgtctacacc
ttcggcaacttcgtggtgggaggcaatctggtggtgggggtcgtcatctttctcatcatc
accatcgtccagttcctggtgatcaccaagggatcggagcgggtggcagaggtcagtgcc
cgtttttccctcgatgccatgcctggcaagcagatgagtatcgacggtgacatgcgtgcc
ggggtgatcgacgttcatgaggctcgggagcgtcggggaatcatcgagaaagagagtcag
atgttcggttccatggatggggccatgaagtttgtgaagggggatgcgattgcgggtctc
atcatcatcttcgtgaacatattgggtggcgtcaccataggggtgacccagaaagggttg
tcgacagccgacgcattacagctctactccatcttgacggtgggggacggaatggtgtct
caggtacctgcactgctgatcgccatcaccgcaggcattatcgttacgcgcgtttcctct
gaggagtcgtccgatctgggtaccgatatcggcgcccaggtggtagcacagcccaaggca
ctgctgatcggcggtgtactgctggtgttattcgggttgatcccgggctttcccatgttc
accttctttaccctggcggccgtggtgaccgctggtggctactttattgggctgcgccaa
cacaaggagctgagtaccaacagtcaggatctgcccactgtgcttgcccaaggggcaggc
gcacccgctgcgcgtagcaagcccaagccaggtagtaaaccgaggggaaagctcggcgag
aaggaagagtttgccatgacggtgcctctgttgatcgatgtggatgctgccttgcaggcc
gatctggaagcgatagcgctcaatgatgaattggtgcgggtgcgacgtgcgctctatctc
gatctgggggtgccgtttccgggaatccatctgcgttttaacgaggggatgggaccggga
gaatatctgatccagttacaggaggtaccggtggcccgcggactgctgcggccgggtcat
cggttggtgcaggaaaatgcctctcagcttgagctgctggggatcccttatgaagagggg
gaaccactgttgccggggcaggccaccctgtggatcgtcaatgaacaccaagatcgactc
gagcaattgcggctggcttcgctcaccaccgatcaggtggtgacctggcacctcgcccat
gtgttgcgggaatatgcggaagacttcatcggcattcaggaaacccgctatctgctcgaa
cagatggaggggagctatggtgagctggtcaaagaagcacagcgcatcattccgctgcag
cgaatgacggaactccttcagcggctggtgggggaggatatctcgatccgtaatatgcgt
gccatcctggaagccatggtggagtggggccagaaggagaaggatgtggtgcagctcacc
gaatacatccgtagcagccttaaacgctacatctgctacaagtacgccaacggtaacaac
attctaccagcctacctgcttgatcaagcagtggaggagcagatccgtggcggtatccgt
cagaccagtgctggtagctatctggcgctcgatcccaccattacccaaggttttctggat
caggtacgccgtaccgtaggggatctgacccagatgcagaacaagccggtgttgatcgtc
tccatggatatccgtcgctacgtgcgcaagcttatcgagggggattatcacgccctgccg
gtgctctcctatcaggagctgactcagcatatcaacatccagccgctggggagggtctgc
ctgtga
>AV_ascV_CECT4486
------------------------------------------------atgaatcaacgc
tcccttgagctgctgcgccggataggcgagcgcaaggacatcatgctggcgatcctgctg
ctggccatcgtctttatgatggtcttgccgctgccgccggtggccctcgatatcctgatt
gccatcaacatgaccatctcggtggtgctgttgatgatggcggtttatatcaattcgccg
ctgcagttctccgcctttccggcagtgctgctgatcaccaccctgttccggcttgccttg
tcggtgagtaccacccggatgatcctgctgcaggccgatgcggggcagattgtctacacc
ttcggcaacttcgtggtggggggcaatctggtggtggggatcgtcatcttcctcatcatc
accatcgtccagtttctggtgatcaccaagggctcggagcgggtcgccgaggtgagtgcc
cgtttctccctcgatgccatgccgggcaagcagatgagtatcgacggtgacatgcgcgcc
ggggtgatcgacgtgcacgaggcgcgggatcgccgcggggtcatcgagaaggagagccag
atgttcggctccatggatggcgccatgaagtttgtgaagggggacgccatcgcgggcctc
atcatcatcttcgtcaacatcctcggcggcgtcaccataggggtgacccagaaggggtta
tccgccgccgatgcgctgcagctctactccatcctgacggtaggtgatggcatggtctcc
caggtgccggcgctgctgatcgccatcaccgcggggatcatcgttacccgggtctcctcc
gaagagtcttccgatctgggtaccgatatcggcgcccaggtggtggcccagcccaaggcg
ctgctgataggtggtctgctgctggtgctgtttggtctgatcccgggcttcccgatgatc
accttctttgcgctggcggccatcgtcacggcgggcggttactttatcggcttgcgtcag
cgcaaggcgcagagcagcaacagtcaggatcttcctgccgtgctggcgctgggggcggga
gcccccgccgcccgcagcaagccaaaaccgggcagcaagcctcggggcaagctgggggag
aaggaggagttcgccatgacggtgccgctcctgatcgatgtggatgccgctttgcaggcc
gagctggaggcgattgccctcaacgacgaactggtgcgggtgcgccgcgccctctatctc
gatctcggggtgcccttcccgggtattcacctgcgtttcaacgaggggatggggcccggc
gaatacctgatccagctgcaggaggtgccggtcgcccgcggtctgctgcgcccgggccat
cagctggtgcaggagagcgcctcccagctggatctgctggggatcccctacgaagagggg
gcgccgttactgccgggacaatcgaccttgtgggtcgctaatgaacatcaggagcggctg
gagaagtcacggctggccaccctcaccaccgatcaggtggtgacctggcatctatcccat
gtgctgcgggaatatgccgaggactttatcggcattcaggagacccgctacctgctggag
cagatggaggggagttatggcgagttggtgaaggaggcgcaacgcatcatcccgctgcag
cggatgaccgaaattttgcagcggctggtgggggaggatatctccatccgcaacatgcgc
gccatcctcgaggcgatggtggagtggggccagaaagagaaggatgtggtgcagctcacc
gagtacatccgcagcagcctcaagcgctacatctgctacaagtacgccaacggcaacaac
atcttgcctgcctatctgctcgatcagcaggtggaggagcagatccgcggcggcattcgc
cagaccagtgcgggcagttacttggcgctcgatcccaccattacccagagcttcctcgat
caggtgcgccataccgtcggtgatctggcccagatgcagaacaaaccggtgctcatcgtc
tccatggatatccgccgctatgtgcgcaagctcatcgagggggattaccatgccctgccg
gtgctctcctatcaggagctgacccagcagatcaatatccagcccctcgggagggtctgc
ctgtga
