# Supplementary material for: Genome-driven evaluation and redesign of PCR tools for improving the detection of virulence-associated genes in aeromonads
Source: PLoS One. 2018 Aug 15;13(8):e0201428. doi: 10.1371/journal.pone.0201428 (PMC6093642; doi:10.1371/journal.pone.0201428)
Supplement: S1 Files — (ZIP) [file pone.0201428.s002.zip › Supplemental alignments/Align S17. lafA forward primers alignment]

>lafA1-FX
------------------------------------------------------------
--------GATGYTGRGYACYGCCATG---------------------------------
------------------------------------------------------------
------------------------------------------------------------
------------------------------------------------------------
------------------------------------------------------------
------------------------------------------------------------
------------------------------------------------------------
------------------------------------------------------------
------------------------------------------------------------
------------------------------------------------------------
------------------------------------------------------------
------------------------------------------------------------
------------------------------------------------------------
------------------------------------------------------------
------------------------------------------------------------
------------------------------------------------------------
------------------------------------------------------------
------------------------------------------------------------
---------------
>laf1
------------------------------------------------------------
------------------------------------------GGTCTGCGCATCCAACTC
------------------------------------------------------------
------------------------------------------------------------
------------------------------------------------------------
------------------------------------------------------------
------------------------------------------------------------
------------------------------------------------------------
------------------------------------------------------------
------------------------------------------------------------
------------------------------------------------------------
------------------------------------------------------------
------------------------------------------------------------
------------------------------------------------------------
------------------------------------------------------------
------------------------------------------------------------
------------------------------------------------------------
------------------------------------------------------------
------------------------------------------------------------
---------------
>AC-Sch3-lafA1(R)
ATGGGCTTGTCCATTCATACCAACTTTGCCTCTCTGACCACCCAGAACCAGCTGAACAAC
ACCAACAAGATGCTGGGCACCGCCATGCAGCGCCTGGGTACCGGTCTGCGCATCAACTCC
GCCGCCGATGACGCCGCTGGTCTGCAGATGGCCACCCGTCTGCAGGCCCAGTCCAACGGC
CAGAAGGTCGGCATGCGCAACGCCCAGGATGCCATCTCCATGATGCAGACCGCCGAAGGC
GCCATGGACCAGATGACCAACATCGTTCAGCGCATGAAGGACCTGGCCACCCAGGGTGCG
AACGGCACTACCAGCGCCGATGACTATACCGCCCTAAATGCCGAGTTCGGCGAACTGACC
AAGGAGCTGGGTAATATTGTTAACAACACCAGCTTTGGTGGCCAGAAGCTGTTGAAGGGT
GGTTCGTTTGAGG---------TCGCCACTGGTGTGACTTTCCAGATTGGTGGCTCTAGC
ACTGAAACATTGAAGGTTGATGTTACTACCGCGATGAAGGACCTTACTGGCACT------
ACAGCAAC---TAACGGTATTGCGGACGGT------------------AT----------
------------------------------------------------------------
------------------------------------------------------------
------------------------------------------------------------
------------------------------------------------------------
-----------------------CGGTGATCAGACCAAAGCCAATGCCGCCATCACCGAG
ATGGAAACCTTCCTGAAAGACATCGGCAGCGCCCGTTCCTCCTTCGGTGCCAACATCAAC
CGTCTGGAGCACACCGTCAACAACCTCTCCAACATGAAAGAGAACACCGACATGGCGAAC
GGTCGCATCATGGATGCCGACTTCGCTCAGGAGAGCACCAACATGACCAAGAACCAGATG
TTGATGCAGGCTGGCATGTCCGTGGTGTCCAACTCCAACCAGATGACCGGCATGGTGACC
TCCCTGCTGCGTTGA
>AC-Sch3-lafA1(R)
ATGGGTTTGTCCATTCATACCAACTTCGCTTCTCTGACCACTCAGAACCAGCTGAACAAC
ACCAACAAGATGTTGGGCACCGCCATGCAGCGCCTGGGTACCGGTCTGCGCATCAACTCC
GCCGCCGATGACGCCGCCGGTCTGCAGATGGCCACCCGTCTGCAAGCCCAGTCCAACGGC
CAGAAGGTCGGCATGCGCAACGCCCAGGATGCCATCTCCATGATGCAAACCGCCGAAGGT
GCCCTGGACGAAATGACCAACATCGTTCAGCGCATGAAGGATCTGGCCACCCAGGGTGCC
AACGGCACTACCAGCGCCGAAAACTATCCCGCCCTGAGCGCCGATTTCGGCGAACTGTCT
ACCGAGCTGGGTAATATTGTTAACAACACCAGCTTTGGTGGCCAAACACTGTTGAAGGGT
GGTTCGTTTGAAG---------TCCCCACTGGTGTGACTTTCCAGATTGGTGGCTCTAGC
ACTGAAACATTGAAGGTTGATGTACCTACCGCGATGAAGGACCTTACTGGCACT------
ACAGCAAC---TAGCGGTACTGCGGACGCT---GATATTGTCGCGGGTAT----------
------------------------------------------------------------
------------------------------------------------------------
------------------------------------------------------------
------------------------------------------------------------
-----------------------TGGTGATCAAACCAAAGCCAGTGACGCGATTACCGCC
ACAAGCAACCTGCTTGATCAAATTGGTGCTGTTCGTTCTTCCTTCGGTGCCAACATCAAC
CGTCTGGAGCACACCGTCAACAACCTCTCCAACATGAAAGAGAACACCGACATGGCGAAC
GGCCGCATCATGGATGCCGACTTCGCCCAGGAGAGCACCAACATGACCAAGAACCAGATG
CTGATGCAGGCTGGCATGTCCGTGCTGTCCAACTCCAACCAGATGACCGGCATGGTGACC
TCCCTGCTGCGTTGA
>AH-AH3-lafA(R)
ATGGGCTTGTCCATTCATACCAACTTTGCTTCCATGACCACCCAGAACCAGCTGAACTCT
ACCAACAAGATGCTGGGCACCGCCATGCAGCGTCTGGGTACCGGTCTGCGCATCAACTCC
GCTGCCGACGATGCTGCCGGTCTGCAAATCGCCACTCGTCTGCAGGCTCAGTCCAATGGT
CAGAAAGTGGGTATGCGCAACGCTCAGGATGCCATCTCTATGATCCAGACCGCTGAAAGC
GCCATGGACGAGATGACCAACATCACCCAGCGCATGAAAGATCTGGCTACCCAGGCGGCC
AACGGTACCAACAGCACCAAGGATCTTGATGCCATGGACGCCGAGTTCAAGGAACTGGGT
AAAGAGCTGGGTAACATCCGTGACAACACCACTTTCGGCGGCACTTCTCTGCTGAAAACC
GGTGGCAAATTCCAAGCT------ACTGGTGGTGTGACTTTCCAAATTGGTGCCAGCGTT
GATGAGAAACTTGTTTTCGATGCATCCACCAAAGTAACCAGCGTCAACACCGCT------
---------------------------------------------ATCA-----------
-------------------------------------------------GTA--------
----------------------CT------------------------GC----------
-----------CTC---TG-----------------------------------------
-------------------------------------------------C----------
-----------------TGCCG---CCCTGACCACTGGTGCAGCTGCCCAGATTACTGCC
ATGGACAGCATGCTGGAGAAGATCGGTGAAGCTCGTTCTGCCTTCGGTGCCAACATCAAC
CGTCTGGAGCACACCGTCAACAACCTTTCCAACATGAAAGAGAACACTGACATGGCGAAT
GGTCGCATCATGGATGCCGATTTCGCTCAGGAAAGCACCAATATGACCAAGAACCAGATG
TTGATGCAGGCTGGCATGTCCGTTCTGTCCAACTCCAACCAGATGACCGGTATGGTAACT
GGTCTGCTGCGTTAA
>A.hydrophila_BVH25a-lafA
ATGGGCTTGTCCATTCATACCAACTTCGCTTCCATGACCACCCAGAACCAGTTGAACTCC
ACCAACAAGATGCTGGGCACCGCCATGCAGCGCTTGGGTACCGGTATGCGTATCAACTCC
GCTGCTGACGATGCTGCCGGTCTGCAAATCGCCACTCGTCTGCAGGCTCAGTCCAACGGT
CAGAAAGTCGGCATGCGCAACGCTCAGGATGCCATCTCCATGATCCAGACCGCTGAAGGT
GCCATGGACGAGATGACCAACATCACTCAGCGCATGAAGGATCTGGCTACTCAGGCAGCC
AATGGTACCAACAGCGACAAAGACATCGCCGCCATGGGGGCCGAGTTCAAAGAGTTGGGC
AAAGAGCTGGGCAACATCCGTGACAACACCACTTTCGGTGGTACTGCGTTGCTGAAATCC
ACTGGTAAGTTCGAAGCC---------GGTGCGGTTTCTTTCCAGATTGGTGCCAGTGCT
ACCGAGAAGCTGGACTTGAATGCATCCACCCAAGTGAAAGCGGTCAACACTGCC------
---------------------------------------------ATCA-----------
-------------------------------------------------CCA--------
----------------------GC------------------------GC----------
-----------CGC---CG-----------------------------------------
-------------------------------------------------C----------
-----------------CGTGACTCTGAGCTCCACCAATGCGACTGCCCAGATCACTGCG
ATGGACGGCATGCTGGAGAAGATCGGTGAAGCTCGCTCCACTTTCGGTGCCAACATCAAC
CGTCTGGAGCACACCGTCAACAACCTTTCCAACATGAAAGAGAACACCGACATGGCGAAC
GGCCGTATCATGGATGCCGACTTCGCTCAGGAAAGCACCAACATGACCAAGAACCAGATG
CTGATGCAGGCTGGCATGTCCGTGCTGTCCAACTCCAACCAGATGACCGGCATGGTAACT
GGTCTGCTGCGTTAA
>A.veronii_BVH26b-lafA1
ATGGGTTTGTCTATTCACACCAATTTCGCTTCTCTGACTACTCAGAACCAGCTGAACTCC
ACCAACAAGATGCTGGGCACCGCCATGCAGCGTCTGGGCACTGGTCTGCGTATCAACTCC
GCTGCCGATGATGCCGCAGGTCTGCAGATGGCTACTCGTCTGCAAGCGCAGTCCAGCGGT
CAGAAAGTTGGTATGCGTAACTCTCAGGATGCCATCTCCATGATGCAGACTGCTGAAGGT
GCTATGGACGAGATGAGCAATATCGTGCAACGCATGAAGGATCTGGCCACCCAGTCTGCA
AACGGAACAAGCACTTCTGCAGATCGCACAGCTATGAACTCAGAATTTACTGAGCTGCGC
TCCGAGCTTGATAACATCACCAACAACACCACTTTTGGTGGTCAGAAACTGCTTGCTGCA
AGTAGTGGTTTCCA------------AGGGAACGTAACTTTCCAGATCGGGGGCACCACC
GCTGAAAAACTGGAATTAAAAGATACAGGTACACTGGCTACAGCCCTGAAAAG-------
--------------------------------TGTGATTGGTACTGGTA-----------
------------------------------------------------------------
------------------------------------------------------------
------------------------------------------------------------
-------------------------------------------------AAGGTACCGAT
GGTACTAATGTGAAGGCTGGCATTGCTGACCAGGCCAAAGCAACGGCAGCGATGACAGAT
TTGGATACTTTCTCTAAGGGGATCGGTGAGGCTCGTTCTGCTTTCGGTGCCAACATCAAC
CGTCTGGAGCACACCGTCAACAACCTCTCCAACATGAAAGAGAACACCGATATGGCGAAC
GGCCGTATCATGGATGCCGACTTCGCCCAGGAGAGCACCAACATGACCAAGAACCAGATG
CTGATGCAGGCTGGCATGTCCGTGCTGTCCAACTCCAACCAGATGACAGGCATGGTCACT
TCCCTGCTGCGTTAA
>A.veronii_BVH26b-lafA2
ATGGGCTTGTCTATTCATACCAACTTTGCTTCCCTGACTACTCAAAGTCAGCTCAATACC
ACCAACAAGATGCTGGGTACCGCCATGCAGCGTCTGGGCACCGGTCTGCGCATCAACTCT
GCAGCTGACGACGCTGCCGGCCTGCAAATGGCTACCCGCCTGCAGTCCCAGTCCAGCGGT
CAGAAGGTTGGTATGCGTAACTCTCAGGATGCCATCTCCATGATGCAGACTGCTGAAGGT
GCTATGGATGAGATGAGCAATATCGTTCAGCGCATGAAGGATCTGGCTACCCAGTCTGCT
AACGGCACCAGTACTGCAGAAGACCGTAAAGCCATGGATGCCGAGTTTACCGAATTGCGC
TCTGAGCTTGACAACATCACCAACAACACCACTTTCGGCGGGCAAGAACTGCTCAAGACT
GGCAAGGGCTTCCA------------AGAAGATGTGACATTCCAGATAGGCGGTACTTCC
GCTGAGAAGCTTGAGTTGAAAAAAACAGGAACCCTAGCCAAGGCTCTGGCGGA-------
--------------------------------GGTCGTTGGCACTGGTA-----------
------------------------------------------------------------
------------------------------------------------------------
------------------------------------------------------------
-------------------------------------------------AGGGTACCTTG
GACACTGATATTGCTGCAGGGATCGGGGATCAAAAGAAAGCTACTGATGCTATGGCTAAG
CTGGATACTTTCTCCCAGAAAATCGGTGAGTCTCGTTCTGCATTTGGTGCCAACATCAAC
CGTCTGGAGCACACCGTCAACAACCTCTCCAACATGAAGGAGAACACTGACATGGCGAAT
GGCCGCATTATGGATGCTGATTTCGCTCAGGAGAGCACCAACATGACCAAGAACCAGATG
CTGATGCAGGCTGGCATGTCCGTGCTTTCCAACTCCAACCAGATGACCGGCATGGTAACT
TCCCTGCTGCGTTAA
>A.dhakensis_BVH28b-lafA1
ATGGGCTTGTCCATTCACACCAACTTCGCTTCTCTGACCACTCAGAGCCAGCTCAATACC
ACCAACAAGATGCTGGGCACTGCCATGCAGCGTCTGGGCACCGGTCTGCGCATCAACTCT
GCAGCCGATGACGCTGCCGGTCTGCAGATGGCCACTCGTCTGCAATCACAGTCCAGCGGC
CAGAAAGTCGGCATGCGCAACTCCCAGGATGCCATTTCCATGATGCAGACCGGTGAAGGT
GCCATGGACGAAATGAGCAATATCGTTCAGCGCATGAAGGATCTGGCTACCCAGTCTGCG
AACGGCACCAGCACCGCTGAAGACCGCAAGGCCATGGATGCTGAATTCACCGAGCTGCGC
GCCGAGCTGGACAACATCACCAATAACACCACCTTCGGCGGACAAGAACTGCTCAAGACC
GGCAAGGGTTTCCA------------GGAAGATGTGACCTTCCAAATCGGCGGTACCGGT
GCCGAGAAACTGGAGCTGAAAAAGACTGGTACCCTGGCCAAAGCGCTGGCAGA-------
--------------------------------AGTTGTAGGAACTGGCA-----------
------------------------------------------------------------
------------------------------------------------------------
------------------------------------------------------------
-------------------------------------------------AGGGCACTGAC
GGTGCCGCCGTCAAGGTAGGTATCGGCGATCAGGCCAAGGCTACCGCTTCCATGGCCGAA
CTGGACACTTTCTCCCAGAAGATCGGTGAGTCCCGTTCTGCTTTCGGTGCCAACATCAAC
CGTCTGGAACATACCGTCAACAACCTCTCCAACATGAAAGAGAACACCGATCTGGCGAAC
GGCCGCATCATGGATGCCGACTTCGCCCAGGAGAGTACCAACATGACCAAGAACCAGATG
TTGATGCAGGCCGGCATGTCCGTGCTGTCCAACTCCAATCAGATGACCGGTATGGTGACT
TCCCTGCTGCGTTAA
>A.dhakensis_BVH28b-lafA2
ATGGGTTTGTCCATTCACACCAATTTCGCTTCCCTGACCACTCAGAGCCAGTTGAATTCC
ACCAACAAGATGCTGAGCACTGCCATGCAACGTCTGGGCACCGGTCTGCGCATCAACTCC
GCCGCCGATGACGCCGCCGGTCTGCAGATGGCTACCCGCCTGCAATCCCAGTCCAGCGGC
CAGAAAGTAGGCATGCGCAACTCTCAGGATGCCATCTCAATGATGCAGACTGGTGAAGGC
GCCATGGATGAGATGAGCAATATCGTTCAGCGCATGAAGGATCTGGCTACTCAGTCTGCG
AACGGCACCAGCACCGCTGACGATCGCAAGGCGATGAATGCCGAGTTCAGCGAACTGCGC
GCTGAGCTGGACAACATCACCAACAACACCACCTTCGGTGGTCAGACTCTGTTGGCAAAG
GATCAAGGTTTCCA------------GAAGGCTGTGACCTTCCAGATCGGTGGCACTGCC
GCCGAGAAACTGGAACTGAAGGATGATGGTGCCCTGGCCACCGCCCTCAAGGG-------
--------------------------------GGTGATTGCCGATGACA-----------
------------------------------------------------------------
------------------------------------------------------------
------------------------------------------------------------
-------------------------------------------------AAGGTACCAAG
GGTACTGCCGTCGCCGCCGGCATCGATGATCAGGCCAAGGCCACCGCCGCCATGGCCGAG
CTGGATACCTTCTCCAAGGGGATCGGCGAGGCGCGTTCCGCCTTCGGTGCCAACATCAAC
CGTCTGGAGCACACGGTCAACAACCTCTCCAACATGAAAGAGAACACCGATCTGGCGAAC
GGCCGCATCATGGATGCCGACTTTGCTCAGGAGAGCACCAACATGACCAAGAACCAGATG
CTGATGCAGGCTGGCATGTCCGTGCTGTCCAACTCCAACCAGATGACCGGCATGGTGACT
TCCCTGCTGCGTTAA
>A.rivipollensis-LMG13459-lafA1
ATGGGCTTGTCCATTCATACCAACTTCGCCTCCCTGACCACCCAGAATCAACTGAACTCC
ACCAACAAGATGCTGGGCACCGCCATGCAGCGTCTGGGCACTGGCCTTCGCATCAACTCC
GCCGCCGATGACGCCGCCGGTCTGCAGATGGCGACCCGTCTGCAAGCCCAGTCCAACGGC
CAGAAGGTCGGCATGCGCAACGCCCAGGATGCCGTCTCCATGATGCAAACCGCCGAGGGT
GCCATGGACGAGATGACCAATATCGTTCAGCGCATGAAGGATCTGGCTACCCAGGGTGCG
AACGGCACTACCAGCGCCGATGACTACACCGCCCTGAACGCCGAGTTCGGCGAACTGACC
AAGGAGCTGGGCAATATTGTTGGTAACACCAGCTTTGGTGGCCAGAAGTTGTTGAAAGGT
GGGTCGTTTGAGG---------CTGCCACTGGTGTGACTTTCCAGATTGGTGGCTCTAGC
ACTGAAACACTGAAGGTTGATGTAGCAACCGCCATGAAGGCGCTGACCGGTACT------
ACAGCAAC---TAGTGGTATTGCGGATGCT---GATATTGTTGCTGGTAT----------
------------------------------------------------------------
------------------------------------------------------------
------------------------------------------------------------
------------------------------------------------------------
-----------------------AGGTGATCAAACCAAAGCCAGTGACGCTATTACCGCC
ACAAGCAACCTGCTTGATCAAATTGGTTCTGTCCGTTCCTCCTTCGGTGCCAACATCAAC
CGTCTGGAGCACACCGTCAATAACCTCTCCAATATGAAAGAGAACACCGACATGGCGAAC
GGTCGCATCATGGATGCCGACTTCGCCCAGGAGAGCACCAACATGACCAAGAACCAGATG
CTGATGCAGGCTGGCATGTCTGTGCTGTCCAACTCCAACCAGATGACCGGCATGGTGACC
TCCCTGCTGCGTTAA
>A.rivipollensis_LMG13459-lafA2
ATGGGTTTGTCCATTCACACTAATTTCGCCTCTCTGACCACCCAGAACCAGTTGAATTCC
ACCAACAAGATGCTGGGTACCGCCATGCAGCGCCTGGGCACCGGTCTGCGCATCAACTCC
GCCGCCGATGACGCCGCCGGCCTGCAGATGGCCACCCGTCTGCAAGCTCAGTCAAACGGT
CAGAAGGTCGGCATGCGCAACGCTCAGGACGCCGTCTCCATGATGCAGACCGCCGAAGGG
GCCATGGACGAGATGACCAATATCGTCCAGCGCATGAAGGATCTGGCTACCCAGGGCGCC
AACGGTACCTCGAGTGCGGAAGATCGCCTGGCTATGGGGACCGAGATGAAGGCGCTCTCT
GCCGAGCTGAAGAACATCAGCGATAACACCAAGTTTGGCGGCCAGGACCTGATCAGTGAT
GCGGGCAAGTTTGGCGTT---------GCCGCCGTGACCTTCCAGATTGGTGGTTCTGCC
ACCGAGAAACTGGATGTCGATGCAACCGCTAATGTTCAGGCTGTGAATGCAGCT------
---------------------------------------------ATTG-----------
-------------------------------------------------ATG--------
----------------------CT------------------------GC----------
-----------GGA---AA-----------------------------------------
-------------------------------------------------CAGATTTTGGT
ACCGCCGATGTGGCGGCCACCGCCCTTGCTTCCACTGCGTTCAATACGCAGATCACCAAG
ATGGAAGACGCCCTGGACGCCATCGGTACCGCCCGTTCCCAGTTCGGTGCCAACATCAAC
CGTCTGGAGCACACCGTCAACAACCTCTCCAACATGAAAGAGAACACCGACATGGCGAAC
GGCCGCATCATGGATGCCGACTTCGCCCAGGAGAGCACCAACATGACCAAGAACCAGATG
CTGATGCAGGCTGGCATGTCAGTGCTGTCCAACTCCAACCAGATGACCGGCATGGTAACC
TCCCTGCTGCGTTGA
>AC-CECT838T-lafA
ATGGGCTTGTCCATCCATACCAACTTCGCCTCCCTGACCACCCAGAACCAGCTGAACAAC
ACCAACAAGATGTTGGGCACTGCCATGCAGCGCCTGGGCACCGGCCTTCGCATCAACTCC
GCCGCCGACGACGCAGCCGGTCTGCAGATGGCTACCCGCCTGCAAGCCCAGTCCAACGGC
CAGAAGGTCGGTATGCGCAACGCCCAGGATGCCATCTCCATGATGCAGACCGCAGAAGGC
GCCATGGATGAGATGACCAACATCGTTCAGCGCATGAAGGACCTGGCGACCCAGGGTGCC
AACGGCACTACCAGCGCCGATGACTATACCGCCCTGAACGCCGAGTTCGGCGAACTGACC
AAGGAGCTGGGTAATATTGTTAACAACACCAGCTTTGGTGGCCAGAAGTTGTTGAAAGGC
GGGTCGTTCGAGG---------CTGCCGCTGGTGTGACTTTCCAGATTGGTGGCTCTAGT
ACTGAAACATTGAAGGTTGATGTAGCTACCGCGATGAAGGACCTTACTGGCACT------
ACCGCAAC---TAGTGGTATTGCAGGCGCA---GAGATTGTCGCGGGTAT----------
------------------------------------------------------------
------------------------------------------------------------
------------------------------------------------------------
------------------------------------------------------------
-----------------------TGGTGATCAAGCCAAAGCCAGTGACGCGATTACCGCC
ACAAGTGACCTGCTTGATCAAATTGGTGCTGTCCGTTCTTCCTTCGGTGCCAACATCAAC
CGTCTGGAGCACACCGTCAACAACCTCTCCAACATGAAAGAGAACACCGACATGGCGAAC
GGTCGCATCATGGATGCCGACTTCGCCCAGGAGAGCACCAACATGACCAAGAACCAGATG
CTGATGCAGGCTGGCATGTCCGTGCTGTCCAACTCCAACCAGATGACCGGCATGGTGACT
TCCCTGCTGCGTTGA
>A.dkakensis_CIP107500-lafA1
ATGGGTTTGTCCATTCACACCAATTTCGCTTCCCTGACCACTCAGAGCCAGTTGAATTCC
ACCAACAAGATGCTGAGCACTGCCATGCAACGTCTGGGCACCGGTCTGCGCATCAACTCC
GCCGCCGATGACGCCGCCGGTCTGCAGATGGCTACCCGCCTGCAATCCCAGTCCAGCGGC
CAGAAAGTAGGCATGCGCAACTCTCAGGATGCCATCTCAATGATGCAGACTGGTGAAGGC
GCCATGGATGAGATGAGCAATATCGTTCAGCGAATGAAGGATCTGGCTACTCAGTCTGCG
AACGGCACCAGCACCGCTGACGATCGCAAGGCGATGAATGCCGAGTTCAGCGAACTGCGC
GCTGAGCTGGACAACATCACCAACAACACCACCTTCGGTGGTCAGACTCTGTTGGCCAAG
GATCAAGGTTTCCA------------GAAGGCCGTGACCTTCCAGATCGGTGGCACTGCT
GCCGAGAAACTGGAACTGAAGGATGATGGTGCCCTGGCCACCGCCCTCAAGGG-------
--------------------------------GGTGATTGCCGATGACA-----------
------------------------------------------------------------
------------------------------------------------------------
------------------------------------------------------------
-------------------------------------------------AGGGGACCAAG
GGTACTGCCGTCGCCGCCGGCATCGATGATCAGGCCAAGGCCACCGCCGCCATGGCTGAG
CTGGATACCTTCTCCAAGGGGATCGGCGAGGCGCGTTCCGCCTTCGGTGCCAACATCAAC
CGTCTGGAGCACACGGTCAACAACCTCTCCAACATGAAAGAGAACACCGATCTGGCGAAC
GGCCGCATCATGGATGCCGACTTCGCTCAGGAGAGCACCAACATGACCAAGAACCAGATG
CTGATGCAGGCTGGCATGTCCGTGCTGTCCAACTCCAACCAGATGACTGGCATGGTGACT
TCCCTGCTGCGTTAA
>A.dhakensis_CIP107500-lafA2
ATGGGCTTGTCCATCCATACCAACTTCGCTTCTCTGACCACTCAGAGCCAGCTCAATACC
ACCAACAAGATGCTGGGCACTGCCATGCAGCGTCTGGGCACCGGTCTGCGCATCAACTCT
GCAGCCGATGACGCTGCCGGTCTGCAGATGGCCACTCGTCTGCAATCACAGTCCAGCGGC
CAGAAAGTCGGCATGCGCAACTCCCAGGATGCCATTTCCATGATGCAGACCGGTGAAGGT
GCCATGGACGAAATGAGCAATATCGTTCAGCGCATGAAGGATCTGGCTACCCAGTCTGCG
AACGGCACCAGCACCGCTGAAGACCGCAAGGCCATGGATGCCGAGTTCACCGAGCTGCGC
GCCGAGCTGGACAACATCACCAATAACACCACCTTCGGCGGACAAGAACTGCTCAAGACC
GGCAAGGGTTTCCA------------GGAAGATGTGACCTTCCAAATCGGCGGTACCGGT
GCCGAGAAACTGGAGCTGAAAAAGACTGGTACCCTGGCCAAAGCGCTGGCAGA-------
--------------------------------AGTTGTAGGCACTGGCA-----------
------------------------------------------------------------
------------------------------------------------------------
------------------------------------------------------------
-------------------------------------------------AGGGCACTGAC
GGTGCCGCCGTCAAGGTAGGTATCGGCGATCAGGCCAAGGCTACCGCTTCCATGGCCGAA
CTGGACACTTTCTCCCAGAAGATCGGTGAGTCCCGTTCTGCTTTCGGTGCCAACATCAAC
CGCCTGGAACATACCGTCAACAACCTCTCCAACATGAAAGAGAACACCGATCTGGCGAAC
GGCCGCATCATGGATGCCGACTTCGCCCAGGAGAGCACCAACATGACCAAGAACCAGATG
TTGATGCAGGCCGGCATGTCCGTGCTGTCCAACTCCAATCAGATGACCGGTATGGTGACT
TCCCTGCTGCGTTAA
>A.rivipollensis_BVH40-lafA1
ATGGGCTTGTCCATTCATACCAACTTCGCCTCCCTAACCACCCAGAACCAGCTGAACTCC
ACCAACAAGATGCTGGGCACCGCCATGCAGCGTCTGGGCACCGGTCTGCGCATCAACTCC
GCCGCCGATGACGCCGCCGGTCTGCAGATGGCTACCCGCCTGCAAGCCCAGTCCAATGGC
CAGAAGGTCGGCATGCGCAACGCTCAGGATGCCGTCTCCATGATGCAAACCGCCGAAGGG
GCCATGGACGAGATGACCAATATCGTCCAGCGCATGAAGGATCTGGCTACCCAGGGTGCG
AACGGCACTACCAGCGCCGATGACTACACCGCCCTGAACGCCGAGTTCGGCGAACTGACC
AAGGAGCTGGGTAATATTGTTAATAACACCAGCTTTGGTGGCCAGAAGTTGTTGAAAGGT
GGGTCGTTTGAGG---------TTGCCGCTGGTGTGACTTTCCAGATTGGTGGCTCTAGC
ACTGAAACACTGAAGGTTGATGTAGCAACCGCCATGAAGGATCTTACCGGTACT------
ACAGCAAC---TAGCGGTATCGCAGGCGCA---GAGATTGTCGCGGGTAT----------
------------------------------------------------------------
------------------------------------------------------------
------------------------------------------------------------
------------------------------------------------------------
-----------------------CGGCGATCAAGGCAAAGCCAGTGACGCTATTACCGCC
ACAAGCGACCTGCTTGATCAAATTGGTTCTGTCCGTTCCTCCTTCGGTGCCAACATCAAC
CGCCTGGAGCACACAGTCAACAACCTCTCCAACATGAAAGAGAACACCGACATGGCGAAC
GGCCGCATCATGGATGCCGACTTCGCCCAGGAGAGCACCAACATGACCAAGAACCAGATG
CTGATGCAGGCTGGCATGTCAGTGCTGTCCAACTCCAACCAGATGACCGGCATGGTGACC
TCCCTGCTGCGTTAA
>A.rivipollensis_BVH40-lafA2
ATGGGTTTGTCCATTCACACTAATTTCGCCTCTCTGACCACTCAGAACCAGTTGAATTCC
ACCAACAAGATGCTGGGCACCGCCATGCAGCGCCTGGGCACTGGTCTGCGCATCAACTCC
GCCGCCGATGACGCCGCCGGCCTGCAGATGGCCACCCGCCTGCAAGCCCAGTCCAACGGT
CAGAAGGTTGGCATGCGCAACGCCCAGGACGCCGTCTCCATGATGCAGACCGCCGAAGGG
GCCATGGACGAGATGACCAATATCGTCCAGCGCATGAAAGACCTGGCTACCCAGGGCGCT
AACGGTACCGCGAGCGCGGAAGACCGTCTGGCCATGGGGACCGAGATGAAGGAGCTGACC
GCCGAGCTGAAGAACATCAGCGACAACACCAAGTTTGGTGGCGAGACGCTGATCAGTGCT
ACGGGCAAGTTTGGCGCC---------GCCGCAGTGACCTTCCAGATAGGCGGGTCTGCT
AATGAGAAACTTGACGTGAATGCCGTCGCCAATGTCAAGGCCGTGAATGACGCC------
---------------------------------------------ATCG-----------
-------------------------------------------------GCA--------
----------------------CG------------------------GC----------
-----------GAC---CA-----------------------------------------
-------------------------------------------------CGGATCTGGCC
GCCGCCGATGTGGCAGGGACTGCCTTGGCGTCCACTGGCTTCAATGCACAGATCACCAAG
ATGGAAACTGCTCTGGGTGCCATCGGTACCGCCCGTTCCCAGTTCGGTGCCAACATCAAC
CGTCTGGAGCACACCGTCAACAACCTCTCCAACATGAAAGAGAACACCGACATGGCGAAC
GGCCGCATCATGGATGCCGACTTCGCCCAGGAGAGCACCAACATGACCAAGAACCAGATG
CTGATGCAGGCTGGCATGTCAGTGCTGTCCAACTCCAACCAGATGACCGGCATGGTAACT
TCCCTGCTGCGTTGA
>AH-AH1-lafA1(R)
ATGGGCTTGTCCATTCACACCAACTTCGCTTCTCTGACCACCCAGAGCCAGCTCAATACC
ACCAACAAGATGCTGGGCACCGCCATGCAGCGTCTGGGTACCGGTCTGCGCATCAACTCC
GCCGCCGATGACGCCGCTGGCTTGCAGATGGCGACCCGTCTGCAATCTCAGTCCAGTGGT
CAGAAAGTGGGCATGCGCAACTCTCAGGATGCCATCTCCATGATGCAGACCGGTGAAGGC
GCCATGGATGAGATGAGCAACATCGTTCAGCGCATGAAGGATTTGGCTACCCAGTCTGCG
AACGGCACCAGCACAACTGAAGACCGCAAAGCCATGGATGCCGAGTTCACCGAACTGCGC
GCCGAGCTGGACAACATCAGCAACAACACCACCTTCGGCGGACAAGAGTTGCTCAAGACC
GGCAAAGGTTTCCA------------GGAAGATGTGACCTTCCAGATCGGCGGCACCGGT
GCCGAGAAGCTTGAACTGAAGAAGACAGGCACCTTGGCCAAGGCGCTGGCAGA-------
--------------------------------AGTCGTAGGCGGCGGCA-----------
------------------------------------------------------------
------------------------------------------------------------
------------------------------------------------------------
-------------------------------------------------AGGGTACTGAT
GGTGCAGCCGTCAAGGCTGGTATCGGTGCTCAGGACAAGGCAACAGCCGCCATGGCTGAA
CTGGATACCTTCTCCCAGAAGATTGGTGAGTCTCGTTCCGCCTTCGGCGCCAACATCAAC
CGTTTGGAACACACGGTCAACAACCTCTCCAACATGAAAGAGAACACCGATCTGGCGAAC
GGTCGCATTATGGATGCCGATTTCGCTCAGGAGAGCACCAACATGACCAAGAACCAGATG
TTGATGCAGGCCGGCATGTCCGTGCTGTCCAACTCCAACCAGATGACTGGTATGGTGACT
TCCCTGCTGCGTTAA
>AH-AH1-lafA2(R)
ATGGGTTTGTCCATTCACACCAATTTCGCTTCCCTGACCACTCAGAGCCAGTTGAATTCC
ACCAACAAGATGCTGGGCACCGCCATGCAGCGTCTCGGTACCGGTCTGCGTATCAACTCC
GCCGCCGATGACGCTGCTGGCCTGCAGATGGCCACCCGTCTGCAATCCCAGTCCAGCGGC
CAGAAAGTGGGCATGCGCAACGCCCAGGATGCCATCTCCATGATGCAAACTGGCGAAGGT
GCCATGGACGAGATGAGCAATATCGTTCAGCGCATGAAGGATCTGGCTACTCAGTCTGCG
AACGGCACCAGCACCACCGAGGATCGCAAGGCGATGAATGCCGAGTTCGTGGAACTGCGC
GCCGAGTTGGACAACATCACCACCAATACTACTTTCGGTGGTCAAACCTTGCTTGCTAAG
GGCACCGGTTTCCA------------AGGGAATGTCACCTTCCAGATCGGTGGCACTGCC
GCCGAGAAACTGGAGCTGAAGGATGATGGCGTTCTGGCCACCGCCCTTAAGGG-------
--------------------------------CGTGATTGCCGATGACA-----------
------------------------------------------------------------
------------------------------------------------------------
------------------------------------------------------------
-------------------------------------------------AGGGTACCAAG
GGGACCGCCGTCGCTGCTGGCATTGATGATCGGGGCAAGGCCACTGCCGCCATGGCCGAG
CTGGACACCTTCTCCAAGGGGATTGGCGAGGCGCGTTCCGCCTTCGGTGCCAACATCAAC
CGTCTGGAACACACAGTCAACAACCTCTCCAACATGAAAGAGAACACCGATCTGGCGAAC
GGCCGCATTATGGATGCCGACTTTGCCCAGGAGAGCACCAACATGACCAAGAACCAGATG
CTGATGCAGGCTGGCATGTCCGTGCTGTCCAACTCCAACCAGATGACCGGCATGGTGACT
TCCCTGCTGCGTTAA
>AJ-CECT4228T-lafA(R)
------------------------------------------------------------
------------------------------------------------------------
----------------------------------------TGCAGGCTCAGTCCAACGGT
CAAAAAGTGGGCATGCGCAACGCTCAGGATGCCGTATCCATGATCCAGACCGCTGAAGGT
GCCATGGACGAGATGACCAACATCACCCAGCGCATGAAGGATCTGGCTACCCAAGCAGCC
AACGGTACCAACAGCGATAAAGATATCGCGGCCATGAATTCCGAGTTCAAGGAATTGGGG
AAAGAGCTGATTAACATCAGAGACAACACCACTTTCGGTGGCACAGATCTTCTGAAGGCC
GGCGGTAAATTCGAAAAC---------GGTGCAGTGTCCTTCCAGATCGGTGCCAGTGCC
ACCGAGAAGCTGGATCTGAATGCTTCCACCCAAGTGAAAGCTGTCAACACTGCT------
---------------------------------------------ATCA-----------
-------------------------------------------------CCA--------
----------------------GT------------------------GC----------
-----------CGC---TG-----------------------------------------
-------------------------------------------------G----------
-----------------CGTCACCTTGAGTGCCACTAATGCGACTGCCCAGATCACTGCT
ATGGACAGCATGCTGGAGAAGATCGGTGAAGCCCGCTCCACCTTCGGTGCCAACATCAAC
CGTCTGGACCACACTGTCAACAACCTTTCCAACATGAAAGAGAACACCGACATGGCGAAC
GGTCGCA-----------------------------------------------------
------------------------------------------------------------
---------------
>AJ-A919-lafA(R)
------------------------------------------------------------
------------------------------------------------------------
----------------------------------------TGCAGTCCCAATCCAGCGGT
CAGAAAGTTGGTATGCGCAACTCTCAGGATGCCATCTCCATGATGCAGACTGCTGAAGGC
GCTATGGACGAGATGAGCAACATCGTTCAGCGCATGAAGGATCTGGCGACCCAGTCTGCG
AACGGTACCAGCACCGCTGAAGATCGTAAGGCGATGGATGCCGAGTTTACCGAGCTGCGT
TCCGAGCTGGACAACATCACCAACAACACCACTTTTGGTGGGCAGAGCCTGCTCAAGTCC
GGCACCGGTTTCCA------------AGGGGATGTGACTTTCCAGATTGGTGGTACTTCT
GCCGAGAAACTGGAGCTGAAGAGCACCGGTACACTGGCTACTGCACTGAAAGA-------
--------------------------------AGTTGTTGGAACAGGCA-----------
------------------------------------------------------------
------------------------------------------------------------
------------------------------------------------------------
-------------------------------------------------AAGGCACCGAT
GGTGCCGCAGTGAAAGTAGGTATCGGTGACCAGGGCAAGGCCACTGCCTCTATGGCAGAG
CTTGATACCTTCTCCCAGAAGATCGGTGAATCTCGTTCTGCCTTCGGTGCCAACATCAAC
CGTCTGGAGCATACCGTCAACAACCTCTCCAACATGAAGGAGAACACCGATATGGCGAAT
GGTCGCA-----------------------------------------------------
------------------------------------------------------------
---------------
>AH-4AK4-lafA1(R)
ATGGGTTTGTCCATTCACACTAATTTCGCCTCTCTGACCACCCAGAACCAGCTGAATTCC
ACCAACAAGATGCTGGGCACCGCCATGCAGCGCCTGGGTACCGGTCTGCGCATCAACTCC
GCCGCCGATGACGCCGCCGGCCTGCAGATGGCCACCCGTCTGCAAGCCCAGTCCAACGGT
CAGAAGGTCGGCATGCGCAACGCCCAGGACGCCGTCTCCATGATGCAGACCGCCGAAGGC
GCCATGGACGAGATGACCAATATCGTCCAGCGCATGAAGGATCTGGCCACCCAGGGCGCC
AACGGTACTGCTAGCGCGGAAGACCGTCTGGCCATGGGTACCGAGATGAAGGAGCTGACC
GCCGAGCTGAAGAACATCAGCGACAACACCAAGTTTGGTGGCGAGACGCTGATCAGCGAT
GCTGGCAAGTTCGGTGCC---------GGAACCGTGACCTTCCAGATCGGTGGCACCGCC
GCCGAGAAGCTGGACGTGAAGGCCGACACCAACGTCCAGGCCGTGAATGCCGCC------
---------------------------------------------ATCA-----------
-------------------------------------------------CCA--------
----------------------CT------------------------GC----------
-----------GAC---CA-----------------------------------------
-------------------------------------------------CGGATCTGGCC
ACCGCCGATGTGGCTGCGACTGCCCTGGCGTCCACTGACTTCAATGCGCAGATCACCAAG
ATGGAAGATGCCCTGGATCTGATCGGTACCGCCCGTTCCCAGTTCGGTGCCAACATCAAC
CGTCTGGAGCACACTGTCAACAACCTCTCCAACATGAAAGAGAACACCGACATGGCGAAC
GGCCGCATCATGGATGCCGACTTCGCCCAGGAGAGCACCAACATGACCAAGAACCAGATG
CTGATGCAGGCTGGTATGTCAGTGCTGTCCAACTCCAACCAGATGACCGGCATGGTAACT
TCCCTGCTGCGTTGA
>AH-4AK4-lafA2(R)
ATGGGCTTGTCCATTCATACCAACTTCGCCTCCCTGACCACTCAGAACCAGCTGAACTCC
ACCAACAAGATGCTGGGCACCGCCATGCAGCGTCTGGGCACTGGCCTTCGCATCAACTCC
GCCGCCGATGACGCCGCCGGTCTGCAGATGGCTACCCGCCTGCAAGCCCAGTCCAACGGC
CAGAAAGTGGGCATGCGCAACGCCCAGGATGCCGTCTCCATGATGCAGACCGGTGAAGGC
GCCCTGGACGAAATGACCAATATCGTTCAGCGCATGAAGGATCTGGCAACTCAGGGCGCG
AACGGCACTACCAGCGCGGAAGACTACACCGCCCTGAACGCCGAGTTCGGCGAACTGGCG
AAAGAGCTGACCAACATCACCGACAACACCACCTTCGGCGGCCAGTCCCTGCTGAAGAAG
GGTGCCGGCAACTTCG------AGAAGGGCGCGGTCAAGTTCCAGATCGGTGGCACCGCT
GCCGAGACCCTGAGCGTGGACATCTCCACCGACCTGAAGAAGGTGACCGGTTCT------
ACCGCGAA---CTCCGGTCTGGATGGCGCCGCCCTGAAGGCCG---GTAT----------
------------------------------------------------------------
------------------------------------------------------------
------------------------------------------------------------
------------------------------------------------------------
-----------------------CGGTGATCAGACCAAGGCCTCTGCCGCCATCACCGAG
ATGGAAACCTTCCTGAAAGACATCGGCAGCGCCCGTTCTTCCTTCGGTGCCAACATCAAC
CGTCTGGAGCACACCGTCAACAACCTCTCCAACATGAAAGAGAACACCGACATGGCAAAC
GGTCGCATCATGGATGCCGACTTCGCCCAGGAGAGCACCAACATGACCAAGAACCAGATG
CTGATGCAGGCTGGCATGTCCGTGCTGTCCAACTCCAACCAGATGACCGGCATGGTGACC
TCCCTGCTGCGTTGA
>A.allosacharophila BVH88_lafAn1
atgggtttgtccattcacactaatttcgcctctctgaccactcagaatcagttaaattcc
accaacaagatgctgggcaccgccatgcagcgcctgggcacaggtcttcgcatcaactcc
gccgccgatgacgccgctggcctgcagatggccacccgcctgcaagctcagtccaacggc
cagaaggtcggcatgcgcaacgcccaggacgccgtctccatgatgcagaccgccgaaggg
gccatggacgagatgaccaacatcgttcagcgcatgaaggatctggccacccagggcgcg
aacggcactaccagcgccgatgactacaccgccctgaacgccgagttcggcgaactgacc
aaggagctgggtaatattgttaataacaccagctttggtggccagaagttgttgaaaggc
gggtcgttcgagg---------ctgccgctggtgtgactttccagattggtggctctagc
actgaaacattgaaggttgatgtagctaccgcgatgaaggaccttactggcact------
acagcaac---tagcggtattgcaggcgca---gagattgtcgcgggtat----------
------------------------------------------------------------
------------------------------------------------------------
------------------------------------------------------------
------------------------------------------------------------
-----------------------tggcgatcaaggcaaagccagtgacgcgattaccgcc
acaagtgacctgcttgatcaaattggtgctgtccgttcctccttcggtgccaacatcaac
cgtctggagcacaccgtcaacaacctctccaacatgaaagagaacaccgacatggcgaac
ggccgcatcatggatgctgacttcgctcaggagagtaccaacatgaccaagaaccagatg
ctgatgcaggctggcatgtcagtgctgtccaactccaaccagatgaccggcatggtgact
tccctgctgcgttaa
>A.allosacharophila BVH88_lafAn2
atgggcttgtccattcataccaacttcgcctccctgactacccagaaccaactgaactcc
accaacaagatgctgggcaccgccatgcagcgtctgggtaccggccttcgcatcaactcc
gccgccgatgacgcagctggtttgcagatggctacccgtctgcaagcccagtccaatggc
cagaaggtcggcatgcgcaacgcccaggatgccgtatccatgatgcagaccggcgaaggc
gccctggacgaaatgaccaatatcgttcagcgcatgaaggatctggcgactcaaggtgcg
aacggtaccaccagcaccgcagactacaccgccctgaacgccgagttcggcgaactggcg
aaagagctgaccaacatcaccgacaacaccaccttcggcggccagtccctgctgaagaaa
gccaccggtaacttcg------agaagggcgcggtcaagttccagatcggtggctccgct
gccgagaccctgagcgtggacatctccaccgatctgaagaagatcactggcagc------
accggtgg---ctccggtctggatggcgcagccctgaaggccg---gtat----------
------------------------------------------------------------
------------------------------------------------------------
------------------------------------------------------------
------------------------------------------------------------
-----------------------cggtgatcagaccaaggcctctgccgccatcaccgag
atggaaaccttcctgaaagacatcggcagcgcccgctcttccttcggtgccaacatcaac
cgtctggagcacaccgtcaacaacctctccaatatgaaagagaacaccgacatggcgaac
ggccgcatcatggatgccgatttcgcccaggagagcaccaacatgaccaagaaccagatg
ctgatgcaggctggcatgtcagtgctgtccaactccaaccagatgaccggcatggtgact
tccctgctgcgttaa
>A.allosacharophila BVH88_lafAn3
atgggtttgtccattcacactaatttcgcctctctgaccactcagaatcagttgaattcc
accaacaagatgctgggcaccgccatgcagcgcctgggtacaggccttcgcatcaactcc
gccgccgatgacgcagctggtttgcagatggctacccgtctgcaagcccagtccaacggt
cagaaggtcggcatgcgcaacgcccaggacgccgtctccatgatgcaaaccgccgaaggc
gccatggatgagatgaccaatatcgttcagcgcatgaaggatctggctacccagggcgcc
aacggtacctcgagtgcggaagatcgcctggccatggggaccgaaatgaaggcgctgacc
gccgagctgaaaaacatcagcgacaacaccaagtttggtggccaggatctgatcagtgct
acgggcaagtttggtgcc---------gccgcagtgaccttccagataggcgggtctgct
aatgagaagcttgacgtgaatgccgtcgccaatgtcacggccgtgaataccgcc------
---------------------------------------------atag-----------
-------------------------------------------------gca--------
----------------------cg------------------------gc----------
-----------gac---ca-----------------------------------------
-------------------------------------------------cggatcttgct
gctgccgatgtggcagcgactgccttggcgtccactgacttcaatgcacagatcaccaaa
atggaaactgctctgggtgccatcggtaccgcccgttcccagttcggtgccaacatcaac
cgtctggagcacaccgttaataacctctccaatatgaaagagaataccgacatggcgaac
ggccgcatcatggatgccgacttcgcccaggagagcaccaacatgaccaagaaccagatg
ctgatgcaggccggtatgtcagtgctgtccaactccaaccagatgaccggcatggtaacc
tccctgctgcgttga
>A.bivalvium_CECT7113T_lafAn1
atgggtctgtccattcataccaacttcgcctctctgaccactcagagccagctgaacacc
accaacaagatgctgggcaccgccatgcagcgtctgggtaccggtctgcgcatcaactcc
gccgccgacgacgccgccggtctgcagatggctacccgcctgcaggcccagtccaacggc
cagaaagtgggcatgcgcaacgcccaggatgccgtctccatgatgcagaccggcgaaggt
gccatggacgagatgaccaatatcgtccagcgcatgaaggacctggccacccagggcgcc
aacggcaccaccagcaccgaagactacaaagccctggacgctgagtttaaggaactgagc
aaagagctgaccaacattgttgataacaccacctttggtggtcagaagttgctgaagggc
ggtgcgtttgagg---------ttgctggtggcgttaccttccaaatcggtgcatccagc
actgaaaagctgacggtggatgtggaagccgccatgaaggatctgaccggcact------
gcaggagc---taatggtattgcggacgct---gatattgtcgctggtat----------
------------------------------------------------------------
------------------------------------------------------------
------------------------------------------------------------
------------------------------------------------------------
-----------------------aggtgatcaaaccaaagccagtgacgcgattactgcc
acaaccaacctgcttgatcaaattggttctgtccgttcctccttcggtgccaatatcaac
cgtctggagcacacggtgaacaacctctccaacatgaaggagaacaccgacatggcgaac
ggtcgcatcatggatgccgacttcgcccaggagaccaccaacatgaccaagaaccagatg
ctgatgcaggctggcatgtccgtgctctccaactccaaccagatgaccggcatggtgacc
tccctgctgcgttga
>A.bivalvium_CECT7113T_lafAn2
atgggtttgtccattcataccaacttcgcttctctgaccactcagagccagctcaacacc
accaacaagatgctgggcaccgccatgcagcgcctgggcaccggtctgcgcatcaactcc
gccgccgacgacgccgccggtctgcagatggctacccgcctgcaggcccagtccaacggc
cagaaagtgggcatgcgcaacgcccaggatgccgtctccatgatgcagaccgccgaaggg
gccatggatgagatgaccaacatcgtccagcgcatgaaggatctggccacccaggcagcc
aacggcaccaccagtacagaggactacactgccttgaacgccgagttcggcgagctggcc
aaagagctgaccaatatcacagacaacaccaccttcggtggccagtctctgctgaaaaaa
ggggctggcaacttcg------agcagggcgccgtcaagttccagatcggtggcaccgct
gccgagaccctgagcgtcgatatctccgccgacctgaagaaggtgaccggtacc------
accggcgg---ttccggtctggacggcacagcagtgaaggggggcggtat----------
------------------------------------------------------------
------------------------------------------------------------
------------------------------------------------------------
------------------------------------------------------------
-----------------------cgcgacccaggcaactgctaatgccgccatcaccgag
atggataccttcctgaaagacatcggtagcgcccgttcctccttcggtgccaatatcaac
cgtctggagcacacggtgaacaacctctccaacatgaaagagaacaccgacatggcgaac
ggccgcatcatggatgccgacttcgcccaggagaccaccaacatgaccaagaaccagatg
ctgatgcaggctggcatgtccgtgctctccaactccaaccagatgaccggcatggtgacc
tccctgctgcgttga
>A.caviae_CECT838_lafAn1
atgggcttgtccatccataccaacttcgcctccctgaccacccagaaccagctgaacaac
accaacaagatgttgggcactgccatgcagcgcctgggcaccggccttcgcatcaactcc
gccgccgacgacgcagccggtctgcagatggctacccgcctgcaagcccagtccaacggc
cagaaggtcggtatgcgcaacgcccaggatgccatctccatgatgcagaccgcagaaggc
gccatggatgagatgaccaacatcgttcagcgcatgaaggacctggcgacccagggtgcc
aacggcactaccagcgccgatgactataccgccctgaacgccgagttcggcgaactgacc
aaggagctgggtaatattgttaacaacaccagctttggtggccagaagttgttgaaaggc
gggtcgttcgagg---------ctgccgctggtgtgactttccagattggtggctctagt
actgaaacattgaaggttgatgtagctaccgcgatgaaggaccttactggcact------
accgcaac---tagtggtattgcaggcgca---gagattgtcgcgggtat----------
------------------------------------------------------------
------------------------------------------------------------
------------------------------------------------------------
------------------------------------------------------------
-----------------------tggtgatcaagccaaagccagtgacgcgattaccgcc
acaagtgacctgcttgatcaaattggtgctgtccgttcttccttcggtgccaacatcaac
cgtctggagcacaccgtcaacaacctctccaacatgaaagagaacaccgacatggcgaac
ggtcgcatcatggatgccgacttcgcccaggagagcaccaacatgaccaagaaccagatg
ctgatgcaggctggcatgtccgtgctgtccaactccaaccagatgaccggcatggtgact
tccctgctgcgttga
>A.caviae_CECT838_lafAn2
atgggtttgtccattcataccaacttcgcttctctgaccactcagaaccagctgaacaac
accaacaagatgctgggcaccgccatgcagcgcctgggtaccggtcttcgcatcaactcc
gccgccgatgatgccgccggtctgcagatggccacccgcctgcaagcccagtccaacggc
cagaaggtcggcatgcgcaacgcccaggacgccgtctccatgatgcagaccgccgaaggt
gccatggacgagatgaccaacatcgttcagcgtatgaaagacctggccactcagggcgcc
aacggcactgcgagcgcggaagaccgtctggccatgggcaccgaaatgaaggaactgacc
gccgagctgaagaacatcagcgataacacccgtttcggtggtgaggctctgatcggcgct
ggtggcaagttcgaagcc---------ggtactgtgactttccagatcggtggtactgcc
gccgagaagctggacgtcaaggccgacaccaacgtcaaggccgtcaacaccgct------
---------------------------------------------atca-----------
-------------------------------------------------cca--------
----------------------cg------------------------gc----------
-----------gac---ct-----------------------------------------
-------------------------------------------------ccgacctgtcc
accgccga------tgccaccgctctggcttccactgacttcaatgcgcagatcaccaag
atggagactgctctgggcgcaatcggtaccgcccgttcccagttcggtgccaacatcaac
cgtctggagcacaccgtcaacaacctctccaacatgaaagagaacaccgacatggcgaac
ggccgcatcatggatgccgacttcgcccaggagagcaccaacatgaccaagaaccagatg
ctgatgcaggctggcatgtccgtgctgtccaactccaaccagatgaccggcatggtgact
tccctgctgcgttga
>A.diversa_CECT4254_lafAn1
atgggcctgtccattcataccaactatgcatctctggttacccaaaaccagctgaattcc
accaacaagctgctgagcaccgccatgcagcgcctgggtaccggcatgcgcatcaactcc
gccgccgatgacgccgccggcctgcagatggccacccgcctggaagctcagtctaacggc
cagaaggtcggcatgcgtaacgcccaggatgccatctccatgatgcagaccgccgaaggt
gccatggacgagatgaccaacatcgttcagcgtatgaaggatctggccacccagtccgcc
aacggcactgcaactgctgacgatcgcactgcgatggatgccgagttcggcgaacttaaa
aaagagctgggtaacatagtcgacaacaccaagtttggtggtaaggccctgctcaagggt
ggtgcatt---------------cgaggggagcatcgacttccagatcggtggcacctcg
aacgagaagctgagcgtcgatctgtcggccaacctcaagaaggtgactggcacc------
acaggtgg---cagtggtctcgaccacgccgatgt---taaagccgggat----------
------------------------------------------------------------
------------------------------------------------------------
------------------------------------------------------------
------------------------------------------------------------
-----------------------caagaccgatgcagaggccgtgaaggccatgacggca
ttggaaactgtactgggtgatatcggcactgtacgctccggtttcggtgccaacatcaac
cgtctggaacacacggtgaacaacctttccaacatgaaagagaataccgatatggccaag
ggccgtatcatggatgccgacttcgccgcagaaagcaccagcatgaccaagaaccagatg
ctgatgcaggcgggcatgtctgtgctctccaactccaaccagatgaccggtatggtcacc
tccctgctgcgttaa
>A.diversa_CECT4254_lafAn2
atgggtttgtctattcataccaactatgcgtctctggttacccaaaaccagctgaactcc
accaacaagttgctgagcaccgccatgcagcgcctgggtaccggcatgcgcatcaattcc
gccgccgacgacgcagcaggcctgcagatggccacccgcttgcaggcccagtccaacggc
cagaaggtcggcatgcgtaatgcacaagacgccatctccatgatgcagaccgccgagggt
gccatggatgagatgagcaacatcgtccaacgcatgaaggatctggccacccagtctgcc
aacggcaccgccacctcggccgaccgcaccgccatgaatgccgagtttggcgagctcaaa
aaagagatcgacaacatcactagcaacaccaccttcggtggccagaagttgttggagagc
ggcaaagggttcca------------tacagcggtcactttccagatcggtggcagcgct
aatgaaaaactggagctcaagacgggtgaaggggtagcgaaggccctgggtga-------
--------------------------------ggtagtgggcactggca-----------
------------------------------------------------------------
------------------------------------------------------------
------------------------------------------------------------
-------------------------------------------------agggtaccctg
gaaaccaacgtggccgcgggtatcggtgatcaaaccaaagccaaggatgccatcggctct
ctggataccctgctcggcaatatcggcgcagcccgctcaggtttcggtgccaacatcaac
cgtttggaacactcggtgaacaacctctccaacatgaaggagaacaccgatatggccaag
ggccgcatcatggatgccgacttcgccgcagaaagcaccagcatgaccaagaaccagatg
ctgatgcaggcgggcatgtctgtgctctccaactccaaccagatgaccggtatggtcacc
tccctgctgcgttaa
>A.diversa_CECT4254_lafAn3
atgggattgtctattcacactaactacgcatccctggtcacccagaaccagctgaattcc
accaacaagctgctgaacaccgccatgcagcgcctgggtaccggcatgcgcatcaattcc
gccgccgacgacgcggcaggtctgcagatggccacccgcctgcaagcccagtccaatggt
cagaaagttggcatgcgtaatgcacaagacgccatctccatgatgcagaccgctgagggt
gccatggacgagatgaccaacatcgttcagcggattaaagacctggccacccagggtgcc
aatggtaccgcaactgaagaagatcgcgttgccatgggttccgagatgaagtcactcacc
gaagagctggataatatcaccaaaaataccaccttcggtggagccaaactgctcgacgcc
acaggtggcaagttcg---------ctgcagccattacctaccagatcggcggcaccgag
aatgagaagctcaccgtcaatgtttcaacagatctgaagaaagtaaccgacgccatcaa-
--------------------------------------ta------acat----------
--------------------------gaagaccgcagccggt------------------
---------------------------------------------ggcgc----------
--------------------------------------------------------tacc
gttacttccggtctctcggattttgacgataagac-------------------------
--------------------caaggtgacggctgctaattttgctcagcagatcaccaac
atggataccctgttgggggcactgggaaccgtgcgttcttccttcggcgccaacatcaat
cgcctggatcatacggtgaacaacctctccaacatgaaagagaacaccgatatggccaag
gggcgcatcatggatgccgacttcgcggccgagagcaccaacatgaccaagaaccagatg
ctgatgcaggcgggcatgtccgtgctctccaactcgaaccagatgaccggcatggtcacc
tcgttgctgcgttaa
>A.diversa_CECT4254_lafAn4
atgggtctgtccattcataccaactatgcgtctctggttacccaaaaccagctgaactcc
accaacaagttgctgaacaccgccatgcagcgtctgggcaccggcatgcgcatcaactcc
gccgccgatgacgcggccggtctgcagatggccacccgtttgcaagcccagtccaacggc
cagaaggtcggcatgcgcaacgcccaggatgctatctccatgatgcagactgccgaaggt
gccatggacgagatgaccaacatcgttcaacgcatgaaggatctggcgactcagggggcc
aatggcaccgccacctctactgaccgagccgccatgggttccgaaatgaagtccctctct
gccgagctggacaacatcgtaaaaaacaccacctttggtggcgccaagctgctgagcgat
gaggctgccgacaaggggaaattccagtctggcatcgatttccagattgggggatcttcc
gccgagaagctgaccgttaacatcggcaccgatctcgccgccgtcaccacagcg------
gtgaagacggctaaggataccgatcttaaagacttcgatcagggagcgaa----------
------------------------------------------------------------
------------------------------------------------------------
------------------------------------------------------------
------------------------------------------------------------
-----------------------tgcaacccagacggctatgcaggggcagatgacgaag
atggaaaccatgttgggcgatatcggcaaggttcgctccgcactgggtgccaacatcaac
cgcctggatcatacggtgaacaacctctccaacatgaaggagaacaccgacatggccaag
gggcgcatcatggatgccgacttcgccgcagaaagcaccagcatgaccaagaaccagatg
ctgatgcaggcgggcatgtctgtgctctccaactccaatcagatgaccggtatggtcacc
tccctgctgcgctaa
>A.encheleia_CECT4342_lafAn1
atgggtttgtccattcacactaatttcgcctcgctgaccactcagagccagctgaattcc
accaacaagatgctgggtactgctatgcagcgtctgggtaccggtttgcgcatcaactct
gctgccgatgatgccgccggtctgcagatggccacccgtttgcaatcccagtccagcggc
cagaaggtcggcatgcgcaacgctcaggatgccatctccatgatgcagaccggtgagggt
gcgatggacgagatgagcaacatcgtccagcgcatgaaggatctggccacccagtctgcg
aacggcaccagtactgctgacgatcgcaaggcgatgaacgctgagttcggcgagctgcgt
gccgagctggacaacatcaccaacaacaccaccttcggtggacagaccttgctggccaag
gataagggtttcca------------gaaggcagtgaccttccagatcggtggcaccggt
gctgagaagctcgagctcaaggatgatggcaccctggcaaccgcactcaaggg-------
--------------------------------tgtcgttgccgatgata-----------
------------------------------------------------------------
------------------------------------------------------------
------------------------------------------------------------
-------------------------------------------------aaggtaccaag
ggcactgcggttgccgccggtatcgatgatcagaccaaggcgactgcagccatgacagaa
ctggacaccttctccaaggggatcggtgaggcacgatccgcctttggtgccaacatcaac
cgtctggagcataccgtcaacaacctctccaacatgaaagagaacaccgatctggcgaac
ggtcgcatcatggatgccgacttcgctcaggagagcaccaacatgaccaagaaccagatg
ctgatgcaggctggcatgtctgtgctgtccaactccaaccagatgaccggcatggtgact
tccctgctgcgttaa
>A.encheleia_CECT4342_lafAn2
atgggcttgtccatccataccaacttcgcttctctgaccacccagagccagctgaactcc
accaacaagatgctgggcaccgcgatgcagcgtctgggtaccggtctgcgcatcaactcc
gctgccgatgacgccgctggcctgcagatggccacccgtctgcaatcccagtccagcggc
cagaaagtgggcatgcgcaacgcccaggatgccgtctccatgatgcagactgccgaaggg
gccatggacgagatgagcaacatcgtccagcgcatgaaggatctggccacccagtctgcg
aacggcaccagtaccgccgaagaccgcactgccatgaacgccgagttcaccgagctgcgc
gccgagttggacaacatcaccaacaacaccaccttcggtggacagagcctgctcaagact
ggcggtggcttcca------------gggggacgtgaccttccagatcggtggtactgcc
gccgagaagctggagctgaaaagcaccggcacactggcaaaggcattggcaga-------
--------------------------------agtggtcggcaccggca-----------
------------------------------------------------------------
------------------------------------------------------------
------------------------------------------------------------
-------------------------------------------------agggtaccgat
ggcgctgcggtgaaggtcggcatcggcgatcaggccaaggccactgcctccatggccgag
ctggataccttctcccagaagatcggtgaatcccgctctgccttcggtgccaacatcaac
cgtctggagcacaccgtcaacaacctctccaacatgaaagagaacaccgacctggcgaac
ggccgcatcatggatgccgactttgcccaggagagcaccaacatgaccaagaaccagatg
ttgatgcaggctggcatgtccgtgttgtccaactccaaccagatgactggcatggtcact
tccctgctgcgttaa
>A.enteropelogenes_CECT4255_lafA
atgggcttgtccattcataccaacttcgcatccatgaccacccagagccagctgaacagc
accaacaagatgctgggcaccgccatgcagcgtctgggtaccggtctgcgtatcaactcc
gccgccgatgacgcagccggtctgcaaatcgccacccgtctgcaggcccagtccaacggt
caaaaagtcggtatgcgcaacgcccaggatgccatctccatgatgcagaccgccgaaggc
gccatggacgagatgaccaacatcacccagcgcatgaaagatctggctacccaggctgcc
aacggcaccaacagcaccaaagacatcgaagccatgaacgccgagttcaaagagctgggc
gcagagctggaaaacatccgtgacaacaccaccttcggtggcactgctctgctgaagaaa
gatggcaagttcgagaaa---------gaagccgtttccttccagatcggtggcagcaag
gatgaagtgctgaaaatggacgcttccaccaaggttcagagcgtcaacaccgcc------
---------------------------------------------atca-----------
-------------------------------------------------gta--------
----------------------cc------------------------gc----------
-----------tgc---cg-----------------------------------------
-------------------------------------------------c----------
-----------------tgccgacctgactgctggcactgcctctgcccagatcaccgcg
atggaaggcatgctggagaagattggtgaagcccgttccaccttcggtgccaacatcaac
cgtctggaccacaccatcaacaacctctccaacatgaaagagaacaccgacatggccaac
ggtcgcatcatggatgccgacttcgcccaggaaaccaccagcatgaccaagaaccagatg
ctgatgcaggctggcatgtccgtgctgtccaactccaaccagatgaccggcatggtaact
tccctgctgcgttaa
>A.enteropelogenes_CECT4487_lafA
atgggcttgtccattcataccaacttcgcatccatgaccacccagagccagctgaacacc
accaacaagatgctgggtaccgccatgcagcgtctgggtaccggtctgcgtatcaactcc
gctgccgatgatgcagccggtctgcaaatcgccacccgtctgcaagcccagtccaacggc
cagaaggttggtatgcgcaacgcccaggatgccatctccatgatgcagaccgccgaaggc
gccatggacgagatgaccaacatcacccagcgcatgaaagatctggctacccaggcagcc
aacggcactaacagcaccaaagacattgccgccatggacgccgagtttggcgagctgagt
gctgagctgcaaaacattagtaaaaacaccaccttcggtggtaccaaactgctggacgca
ggtggcaagttcgagacc---------ggtgccgtctccttccagatcggcgccagcaag
gatgaagtactgaaaatggatgccaacactcaggttaaagccgtgaataccgcg------
---------------------------------------------atca-----------
-------------------------------------------------gta--------
----------------------ct------------------------gc----------
-----------tgc---tg-----------------------------------------
-------------------------------------------------g----------
-----------------cgttactttggacgcgtctactgcttcaggtcagatcaccgcg
atggacaccatgcttgagaagattggtgaagcccgttccaccttcggtgccaacatcaac
cgtctggaccacaccatcaacaacctctccaacatgaaagagaacaccgacatggccaac
ggtcgcatcatggatgccgacttcgcccaggaaaccaccagcatgaccaagaaccagatg
ctgatgcaggctggcatgtccgtgctgtccaactccaaccagatgaccggcatggtaact
tccctgctgcgttaa
>A.eucrenophila_CECT4224_lafA1
atgggtttgtccattcacactaatttcgcctcgctgactactcagagccagttgaactcc
accaacaagatgctgggcactgccatgcagcgtctgggtaccggtctgcgcatcaactct
gccgccgatgacgccgccggcctgcagatggcaacccgtctgcaagctcagtccagcggc
cagaaagtgggcatgcgtaacgcccaggatgccatctccatgatgcagaccggcgaaggc
gccatggacgagatgagcaacatcgttcagcgtatgaaggatctggccactcagtctgcg
aacggcaccagcaccgttgacgatcgcaaggcgatgaatgccgagttcaccgaactgcgt
gccgagttggacaacatcaccaacaacaccaccttcgctggtcagaccctgctggccaag
gattccggcttcca------------gaaagccgtgaccttccagatcggtggtaccggt
gccgagaagctggagctcaaggacgatggagccctggcgactgccctcaaggg-------
--------------------------------tgtagttgccgatgata-----------
------------------------------------------------------------
------------------------------------------------------------
------------------------------------------------------------
-------------------------------------------------aaggtaccaag
ggcactgccgttgctgccggtatcgacgaccagaccaaggccaccgccgccatggccgag
ttggataccttctccaaggggatcggtgacgcgcgttccgccttcggtgccaacatcaac
cgcttggagcacaccgtaaacaacctctccaacatgaaagagaacaccgatctggctaat
ggtcgcatcatggatgccgactttgctcaggagagcaccagcatgaccaagaaccagatg
ctgatgcaggctggcatgtctgtgctgtccaactccaaccagatgaccggcatggtgact
tccctgctgcgttaa
>A.eucrenophila_CECT4224_lafA2
atgggcttgtccattcataccaatttcgcttctctgaccacccagagccaactcaatacc
accaacaagatgctgggtaccgccatgcagcgtctgggtaccggtctgcgcatcaactcc
gccgccgatgacgccgccggcctgcagatggcaacccgtctgcaatcccagtccagtggc
cagaaagtgggcatgcgcaactcccaggatgccatctccatgatgcagaccggtgaaggt
gccatggacgagatgagcaacatcgttcagcgtatgaaggatctggccactcagtctgcc
aacggcaccagcacagctgatgatcgcaaggccatggacgccgaattcaccgagctgcgc
gccgagctggacaacatcagcaacaacaccaccttcggcggacaagagctgctcaagact
ggcaaggggttcca------------ggaggatgtgaccttccagatcggtggtacttct
gctgagaagctggaactgaagaaaaccggcaccctagcaaaggcgctggcaga-------
--------------------------------agttgtgggtaccggca-----------
------------------------------------------------------------
------------------------------------------------------------
------------------------------------------------------------
-------------------------------------------------agggtaccgat
ggtgctgccgtcaaggtaggtatcggcgatcaggccaaggcaaccgcttccatggccgag
ctggacaccttctcccagaagattggtgagtctcgttccgccttcggtgccaacatcaac
cgtttggagcacaccgtcaacaacctctccaacatgaaagagaacaccgatctggcgaac
ggtcgcatcatggatgccgactttgctcaggagagcaccaacatgaccaagaaccagatg
ctgatgcaggctggcatgtccgtgctgtccaactccaaccagatgaccggcatggtcact
tccctgctgcgttaa
>A.jandaei_CECT4228_lafA
atgggcttgtccattcataccaactttgcttccatgaccacccagaaccagctgaactcc
accaacaagatgctgggtaccgccatgcagcgtctgggtactggtctgcgtatcaactct
gcagctgatgatgctgccggtctgcaaatcgccacccgtctgcaggctcagtccaacggt
caaaaagtgggcatgcgcaacgctcaggatgccgtatccatgatccagaccgctgaaggt
gccatggacgagatgaccaacatcacccagcgcatgaaggatctggctacccaagcagcc
aacggtaccaacagcgataaagatatcgcggccatgaattccgagttcaaggaattgggg
aaagagctgattaacatcagagacaacaccactttcggtggcacagatcttctgaaggcc
ggcggtaaattcgaaaac---------ggtgcagtgtccttccagatcggtgccagtgcc
accgagaagctggatctgaatgcttccacccaagtgaaagctgtcaacactgct------
---------------------------------------------atca-----------
-------------------------------------------------cca--------
----------------------gt------------------------gc----------
-----------cgc---tg-----------------------------------------
-------------------------------------------------g----------
-----------------cgtcaccttgagtgccactaatgcgactgcccagatcactgct
atggacagcatgctggagaagatcggtgaagcccgctccaccttcggtgccaacatcaac
cgtctggaccacactgtcaacaacctttccaacatgaaagagaacaccgacatggcgaac
ggtcgcatcatggatgccgacttcgcccaggagagcaccaacatgaccaagaatcagatg
ttgatgcaggccggcatgtccgtgctgtccaactccaaccagatgaccggcatggtaact
tccctgctgcgttaa
>4AK4_lafAn1
atgggcttgtccattcataccaacttcgcctccctgaccactcagaaccagctgaactcc
accaacaagatgctgggcaccgccatgcagcgtctgggcactggccttcgcatcaactcc
gccgccgatgacgccgccggtctgcagatggctacccgcctgcaagcccagtccaacggc
cagaaagtgggcatgcgcaacgcccaggatgccgtctccatgatgcagaccggtgaaggc
gccctggacgaaatgaccaatatcgttcagcgcatgaaggatctggcaactcagggcgcg
aacggcactaccagcgcggaagactacaccgccctgaacgccgagttcggcgaactggcg
aaagagctgaccaacatcaccgacaacaccaccttcggcggccagtccctgctgaagaag
ggtgccggcaacttcg------agaagggcgcggtcaagttccagatcggtggcaccgct
gccgagaccctgagcgtggacatctccaccgacctgaagaaggtgaccggttct------
accgcgaa---ctccggtctggatggcgccgccctgaaggccg---gtat----------
------------------------------------------------------------
------------------------------------------------------------
------------------------------------------------------------
------------------------------------------------------------
-----------------------cggtgatcagaccaaggcctctgccgccatcaccgag
atggaaaccttcctgaaagacatcggcagcgcccgttcttccttcggtgccaacatcaac
cgtctggagcacaccgtcaacaacctctccaacatgaaagagaacaccgacatggcaaac
ggtcgcatcatggatgccgacttcgcccaggagagcaccaacatgaccaagaaccagatg
ctgatgcaggctggcatgtccgtgctgtccaactccaaccagatgaccggcatggtgacc
tccctgctgcgttga
>4AK4_lafAn2
atgggtttgtccattcacactaatttcgcctctctgaccacccagaaccagctgaattcc
accaacaagatgctgggcaccgccatgcagcgcctgggtaccggtctgcgcatcaactcc
gccgccgatgacgccgccggcctgcagatggccacccgtctgcaagcccagtccaacggt
cagaaggtcggcatgcgcaacgcccaggacgccgtctccatgatgcagaccgccgaaggc
gccatggacgagatgaccaatatcgtccagcgcatgaaggatctggccacccagggcgcc
aacggtactgctagcgcggaagaccgtctggccatgggtaccgagatgaaggagctgacc
gccgagctgaagaacatcagcgacaacaccaagtttggtggcgagacgctgatcagcgat
gctggcaagttcggtgcc---------ggaaccgtgaccttccagatcggtggcaccgcc
gccgagaagctggacgtgaaggccgacaccaacgtccaggccgtgaatgccgcc------
---------------------------------------------atca-----------
-------------------------------------------------cca--------
----------------------ct------------------------gc----------
-----------gac---ca-----------------------------------------
-------------------------------------------------cggatctggcc
accgccgatgtggctgcgactgccctggcgtccactgacttcaatgcgcagatcaccaag
atggaagatgccctggatctgatcggtaccgcccgttcccagttcggtgccaacatcaac
cgtctggagcacactgtcaacaacctctccaacatgaaagagaacaccgacatggcgaac
ggccgcatcatggatgccgacttcgcccaggagagcaccaacatgaccaagaaccagatg
ctgatgcaggctggtatgtcagtgctgtccaactccaaccagatgaccggcatggtaact
tccctgctgcgttga
>AK202_lafAn1
atgggcttgtccattcataccaacttcgcctccctgaccacccagagtcagctgaactcc
accaacaagatgctgggcactgccatgcagcgtctgggcactggccttcgcatcaactcc
gccgccgatgacgccgccggtctgcagatggcgacccgtctgcaagcccagtccagcggt
cagaaggtcggcatgcgcaatgcccaggatgccgtctccatgatgcagaccgccgaaggg
gccatggacgagatgagcaatatcgttcagcgcatgaaggatctggccactcagtcagcg
aacggcactagtaccgctgaagaccgcaccgccatgaatgccgagttcacagagctgcgt
gccgaacttgacaacatcaccaacaacaccaccttcggtggacagagcctgctcaaggcg
ggtggtggcttcca------------ggggaatgtgaccttccagattggtggcaccgca
gccgagaagctcgagctgaaagatagcggaacactggccacagccttgaagga-------
--------------------------------ggtagtcggcacaggca-----------
------------------------------------------------------------
------------------------------------------------------------
------------------------------------------------------------
-------------------------------------------------agggtaccctg
gacacggacatcgcggctggcattggcgatcaaggcaaggctaccgctgctatggccaaa
ctggataccttctcccagaaaattggagagtcccgctctgctttcggtgccaacatcaac
cgtctggagcacaccgtcaacaacctctccaacatgaaagagaacaccgacatggcgaac
ggccgcatcatggatgccgacttcgcccaggagagcaccaacatgaccaagaaccagatg
ctgatgcaggctggcatgtcagtgctgtccaactccaaccagatgactggcatggtgact
tccctgctgcgttga
>AK202_lafAn2
atgggtttgtccattcacaccaatttcgcctctctgaccactcagagccagctcaacaac
accaacaagatgctgggcaccgccatgcagcgcctgggcacaggtctgcgcatcaactcc
gccgccgatgacgccgccggtctgcagatggccacccgcctgcaagcccagtccagcggt
cagaaggttggcatgcgcaacgcccaggacgccgtctccatgatgcagaccgccgaaggt
gccatggacgagatgagcaacatcgttcagcgtatgaaggatctggccacccagtctgct
aacggcaccagcaccgtcgacgatcgcaaggcgatgaatgccgagttcaccgaactgcgc
gccgagctggacaatatcaccaacaacaccaccttcggtggccaaaccttgcttgccaag
aacaccggtttcca------------agggaatgttaccttccagatcggtggcacagat
gccgagaagctggagctgaaagacgatggcaccctggccactgccctcaaggg-------
--------------------------------tgtgattgccgatgaca-----------
------------------------------------------------------------
------------------------------------------------------------
------------------------------------------------------------
-------------------------------------------------agggtaccaag
ggcaccgccgttgccgccggtatcgacaatcagaccaaggccaccgccgccatggccgag
ctggacaccttctccaaggggatcggtgaagcgcgttccgcattcggtgccaacatcaac
cgtctggagcacaccgtcaacaacctctccaacatgaaagagaacaccgacatggcgaac
ggccgcatcatggatgccgacttcgcccaggagagcaccaacatgaccaagaaccagatg
ctgatgcaggctggcatgtcggtgctgtccaactccaaccagatgaccggcatggtaact
tccctgctgcgttga
>AK202_lafAn3
atgggtttgtccattcacactaatttcgcctctctgaccactcagagtcagctgaactcc
accaacaagatgctgggcaccgccatgcagcgcctgggcacaggtctgcgcatcaactcc
gccgccgatgacgccgccggcctgcagatggccacccgcctgcaagcccagtccagcggt
cagaaggtcggcatgcgcaacgcccaggatgccgtctccatgatgcagaccgccgaaggg
gccatggacgagatgagtaatatcgttcaacgcatgaaggatctggctacccagtctgcg
aacggcaccagtaccgccgatgatcgcaaggccatggatgctgaatttgttgaactgcgt
aacgagttggacaatatcaccaacaacaccaccttcggtgggcagaacctgctgaagact
------ggtttcca------------aggcgatgtgaccttccagattggtggtactgct
gacgagaaactggagcttaaaagcacaggaacgctggcaaaagcactggcaga-------
--------------------------------ggtggttggtagcggca-----------
------------------------------------------------------------
------------------------------------------------------------
------------------------------------------------------------
-------------------------------------------------agggcaccgat
ggggctgccgtcaagcttggtattagtgctcaggataaagcaacaaattctatggctgag
ctggacaccttctcccaaaagatcggtgaggcgcgttccgccttcggtgccaacatcaac
cgtctggagcacaccgtcaacaacctctccaatatgaaagagaacaccgacatggcgaac
ggccgcatcatggatgccgacttcgcccaggagagcaccaacatgaccaagaaccagatg
ctgatgcaggctggcatgtccgtgctgtccaactccaaccagatgaccggcatggtgact
tccctgctgcgttaa
>A.media_278_lafA
atgggcttgtccattcataccaactacgcctccctgactactcagaatcagctgaattcc
accaacaagatgctgggcaccgccatgcagcgcctgggcaccggccttcgcatcaactcc
gccgccgacgacgccgccggtctgcagatggccacccgcctgcaggcccagtccaacggt
cagaaggtcgcaatgcgcaacgcccaggacgccgtctccatgatgcagaccgccgaaggt
gccatggacgagatgaccaacattgctcagcgcatgaaggatctcgccactcagcatgcc
aacggcactactaccgctgctgataaaaccgcaatcaaggcagaaagcgatgctctcaaa
gcagagctggatagcatcgtcaaaaacaccacctttggtggccagaagctgctggatact
gaa---ggtttcgc------------tactaaagtgacattccagatcggtgccagtaaa
gctgagacgctcgaagtcgatgtcactgcatctattactaaagta---------------
------------------------------------------------------------
------------------------------------------------------------
------------------------------------------------------------
------------------------------------------------------------
------------------------------------------------------------
------------actggtg------caatcaccgcattggctgaaaccgacctagctacg
gcaaataccttgctggatgctttgggagagacccgttcagcctttggtgccaacatcaac
cgcctggagcacaccgtcaacaacctctccaacatgaaagagaacaccgacatggcgaac
ggccgcatcatggatgccgacttcgcccaggagagcaccaacatgaccaagaaccagatg
ctgatgcaggctggcatgtcagtgctgtccaactccaaccagatgaccggcatggtaact
tccctgctgcgttga
>A.piscicola_LMG24783_lafA
atgggcttgtccattcataccaactttgcttccatgaccacccagaaccagctgaactct
accaacaagatgctgggcaccgccatgcagcgtctgggtaccggtctgcgcatcaactcc
gctgccgacgatgctgccggtctgcaaatcgccactcgtctgcaggctcagtccaatggt
cagaaagtgggtatgcgcaacgctcaggatgccatctctatgatccagaccgctgaaggc
gccatggacgagatgaccaacatcacccagcgcatgaaagatctggctacccaggcggcc
aacggtaccaacagcaccaaggatcttgatgctatggacgccgagttcaaggaactgggt
aaagagctgggtaacatccgtgacaacaccactttcggcggcacttctctgctgaaaacc
ggtggcaaattccaagct------accggtggtgtgactttccaaattggtgccagcgtt
gatgagaaacttgttttcgatgcatccaccaaagtaaccagcgtcaacaccgct------
---------------------------------------------atca-----------
-------------------------------------------------gta--------
----------------------ct------------------------gc----------
-----------ctc---ta-----------------------------------------
-------------------------------------------------c----------
-----------------tgccg---ccctgaccactggtgcagctgcccagattactgcc
atggacagtatgctggagaagatcggtgaagctcgttctgccttcggtgccaacatcaac
cgtctggagcacaccgtcaacaacctttccaacatgaaagagaacactgacatggcgaat
ggtcgcatcatggatgccgatttcgctcaggaaagcaccaatatgaccaagaaccagatg
ttgatgcaggctggcatgtccgttctgtccaactccaaccagatgaccggtatggtaact
ggtctgctgcgttaa
>A.rivuli_DSM22539_lafAn1
atgggtttgtccattcacaccaacttcgcctctctgaccactcagagccagctcaatacc
accaacaagatgctgggcaccgccatgcagcgtctgggcaccggtctgcgcatcaactcc
gccgccgatgatgccgccggtctgcagatggccacccgcctgcaggcccagtccaacggc
cagaaggtcggcatgcgcaacgcccaggatgccgtctccatgatgcagactggcgaaggg
gcgatggacgagatgaccaatatcgtccagcgcatgaaggatctggccacccagggcgct
aacggcaccaccaatgatgacgatcgtctggccatcggtgccgagatgaaggagctctcc
gccgagctgaaaaacatcagcgacaacaccaagtttggcggccaggccctaatcagcgat
gctggcaagtttggtgct---------gccgccgtgaccttccagatcggtggcactgct
ggggagaaacttgatgttgatgccagcaccaatgttcaagcagtgaacaaagct------
---------------------------------------------atcg-----------
-------------------------------------------------atg--------
----------------------at------------------------gc----------
-----------tga---aa-----------------------------------------
-------------------------------------------------ctgcttttaag
gacgccgatgtggccgctaccgtattgaagtccaccgatttcaatacgcaaatcaccgag
atggaaaatgccctggacgccatcggtaccgcccgttcccagttcggtgccaacatcaac
cgtctggagcacacggtcaacaacctctccaacatgaaagagaacaccgacatggcgaac
ggtcgcatcatggatgccgacttcgcccaggagaccaccaacatgaccaagaaccagatg
ctgatgcaagctggcatgtccgtgctctccaactccaaccagatgactggcatggtcact
tccctgctgcgttaa
>A.rivuli_DSM22539_lafAn2
atgggtctgtccattcacaccaacttcgcctcgctgaccactcagagccagctcaatacc
accaacaagatgctgggcaccgccatgcagcgtctgggcaccggtctgcgcatcaactcc
gccgccgacgatgccgccggtctgcagatggctacccgcctgcaagcccagtccaatggc
cagaaagtgggcatgcgcaacgcccaggatgccgtctccatgatgcagaccgccgaaggc
gccatggacgagatgaccaatatcgtccagcgcatgaaggacctggccacccagggtgcc
aacggcaccaccaatgatgacgatcgtctggctattggtgccgagatgaaggaattgact
gctgagttgaaaaatatcagtgacaataccaagtttggcggccaggccttgatcagcgat
gctggcaagtttggtgct---------gctgccgtgactttccagataggtggtactgct
ggtgagaaacttgatgtgaatgccagtgcaaatgttaaagctgtgaatgcaacc------
---------------------------------------------atca-----------
-------------------------------------------------caa--------
----------------------ct------------------------gc----------
-----------tac---ag-----------------------------------------
-------------------------------------------------cagactttggc
actgccgatacggctg------ccctcgctgctacggccttcaatgctcaaatcactaag
atggaagataccttagacgccattggtaccgcacgttcccaattcggtgccaacatcaac
cgtctggagcacacggtcaacaacctctccaacatgaaagagaacaccgacatggcgaac
ggccgcatcatggatgccgacttcgcccaggagaccaccaacatgaccaagaaccagatg
ctgatgcaagctggcatgtccgtgctctccaactccaaccagatgaccggcatggtcacc
tccctgctgcgttga
>A.salmonicida_CIP103209_lafA
atgggcttgtccattcataccaactttgcttccatgaccacccagaaccagctgaactct
accaacaagatgctgggtaccgccatgcagcgtctgggtaccggtctgcgcatcaactcc
gctgccgacgatgctgccggtctgcaaatcgctacccgtctgcaggctcagtccaacggt
caaaaggttggtatgcgcaacgctcaggacgcaatctccatgatccagaccgctgaaggc
gccatggacgagatgaccaacatcacccagcgcatgaaggatctggctacccaagcggcc
aatggtaccaacagcaccaaggatcttgatgccatggacgccgagttcaaggaattgggt
aaagagctgggtaacatccgcgacaacaccactttcggcggcacttctctgctgaaaacc
ggtggtaaattccaagct------accggtggcgtgactttccaaattggtgccagcgtt
aatgagaaacttgttttcgatgcatccaccaaagtaaccagcgtcaataccgct------
---------------------------------------------atca-----------
-------------------------------------------------gta--------
----------------------ct------------------------gc----------
-----------ctc---ta-----------------------------------------
-------------------------------------------------c----------
-----------------tgccg---ccctgaccactggtgcggctgcccagatcactgcc
atggacagcatgctggagaagatcggtgaagctcgttctgccttcggtgccaacatcaac
cgtctggagcataccgtcaacaacctttccaatatgaaagagaacaccgatatggcgaat
ggttga------------------------------------------------------
------------------------------------------------------------
---------------
>A.schubertii_CECT4240_lafA
atgggtctttccattcataccaactacgcctctctggtcacccaaaaccagctgaactcc
accaacaagatgctgggtactgccatgcagcgcctgggtaccggtctgcgcatcaactct
gccgccgacgacgccgccggtctgcagatggccacccgtctgcaagcccagtccaacggc
cagaaggtcggcatgcgtaacgctcaggacgccatgtccatgatgcagaccgccgaaggg
gccatggatgagatgaccaatatcgttcagcgtatgaaggatctggctacccaggcagca
aacggtaccaacagctccgccgacatggccgcctccaactccgagtttggtgagctgcaa
aaagagctgaagaacatcgttgataacactacctatggtggcgccaagctgctgaagggt
ggcaagtt---------------cgaaagctccatcactttccagatcggtggctcttct
gctgaaaccctgagcctggatctgtccgccaagctgaaagacgtgaccggtagc------
accgccaa---caagggtgtggaagggactg---cggtgaaggcgggtat----------
------------------------------------------------------------
------------------------------------------------------------
------------------------------------------------------------
------------------------------------------------------------
-----------------------cgctgatcagaccaaggccactgccgccatgggcgaa
ctggataccttcctggctgacatcggttctgtccgctcctccttcggtgccaatatcaac
cgtctggagcacacagtgaccaacctggccaacatgaaggagaacaccgatatggccaac
ggccgtatcatggatgccgacttcgcggccgaaaccacctccatgaccaagaaccagatg
ttgatgcaggccggtatgtccgtcctctccaactccaaccagatgaccggcatggtgacc
tccctgctgcgttaa
>A.simiae_CIP107798_lafA
atggctatctccatccacaccaactacgcctccctggtaacccagaaccaactgaccagc
accaacagctccctgagcaccgcgatgcagcgtctgggtaccggcctgcgcatcaacagc
gccgctgacgatgccgctggcctgcagatggccacccgtctgcaagctcaatccaatggc
caggccatgggtatgcgtaacgctcaggatgccatctccatgatgcagaccgctgaaggc
gccatggacgagatgaccaacatcgcccagcgtatgaaggacctggccacccagggcgcg
aacgacacggccagtgctgctgaccgtcaagccatcgctgacgaaatgaccgagctggct
gccgagctggttaacatccgtgacaacacccgtttcggtggcgaccagctgctgaccgac
gatggtaagttcggtgac------------actgtgactttccagattggtggcaactct
gacgagaagctggttctggatgccagcaccaacgtacaagcggtcaacgctctg------
---------------------------------------------atcg-----------
-------------------------------------------------atg--------
----------------------gc------------------------gc----------
-----------tgc---tg-----------------------------------------
-------------------------------------------------atgttgttgaa
gctctgg------------gcgccggtaccagcgctgacttcagcgccgccatggacagc
attgctgacagcctggacaccatcggtgctgcccgttcccagttcggtgccaacatcaac
cgtctggagcacaccatcagcaacctgtccaacatgaaggaaaacaccgacgtggccaac
ggccgcatcatggatgctgacttcgctgctgaaaccaccaacatgaccaagggccagatg
ctgatgcaagccggcatgtccgtcctgtccaagtccaaccagatgaccagcatggtgacc
tccctgctgaactaa
>A.taiwanensis_LMG24683_lafAn1
atgggcttgtccatccataccaactttgcctccctgaccacccagaaccagctgaacacc
accaacaagatgctgggcaccgccatgcagcgtctgggcaccggtcttcgcatcaactcc
gccgccgacgacgcggccggtctgcagatggctacccgcctgcaggcccagtccaacggc
cagaaggtcggcatgcgcaacgcccaggatgccatctccatgatgcagaccggtgaaggc
gccctggacgagatgaccaacatcgttcagcgcatgaaggacctttccacccaggcagcc
aacggcaccaccagcaccgaggactacaccgccctgaacgccgaattcggcgagctggcc
aaggaactgaccaacatcaccgacaacaccaccttcggtggccagtccctgctgaagaag
ggtgccggcaacttcg------agaagggcgcggtcaagttccagatcggtggctctgcc
gccgagaccctgagcgtggacatctccaccgacctgaagaagatcaccggttcc------
accggtgg---ctccggtctggatggcgcggctctgaaggccg---gcat----------
------------------------------------------------------------
------------------------------------------------------------
------------------------------------------------------------
------------------------------------------------------------
-----------------------cggtgaccagaccaaggcctccgccgccatcaccgag
atggaaaccttcctgaaagacatcggcagcgcccgttcctccttcggtgccaacatcaac
cgtctggagcacaccgtcaacaacctctccaacatgaaggaaaacaccgacatggcgaac
ggtcgcatcatggatgccgatttcgcccaggagaccaccaacatgaccaagaaccagatg
ctgatgcaggctggcatgtccgtgctgtccaactccaaccagatgaccggcatggtgact
tccctgctgcgttaa
>A.taiwanensis_LMG24683_lafAn2
atgggtttgtccatccacaccaatttcgcctctctgaccactcagaaccagctcaacaac
accaacaagatgctgggcaccgccatgcagcgtctgggtaccggtcttcgcatcaactcc
gccgccgacgacgcggctggtttgcagatggctacccgtctgcaagcccagtccaacggc
cagaaggttggcatgcgcaacgcccaggacgccgtctccatgatgcagaccgccgaaggg
gccatggacgagatgaccaacatcgttcagcgcatgaaggatctggccacccagggcgcc
aacggcaccgcgagcgcggaagaccgtctggccatcggcaccgaaatgaaggagctgacc
gcagagctgaagaacatcagcgacaacacccgttttggtggtgaggcgctgatcggtgcc
ggtggcaagttcgaagcc---------ggtaccgtgaccttccagatcgggggcaccgcc
gccgagaagctggacgtcaaggccgacaccaacgtcaaggccgtcaacacggcc------
---------------------------------------------atca-----------
-------------------------------------------------cca--------
----------------------cg------------------------gc----------
-----------gac---ca-----------------------------------------
-------------------------------------------------ccgacctggcc
gccgccgacgtggcagcgactgctctggcgtccactgacttcaatgcgcagatcaccaag
atggaagacgccctggatgctatcggtaccgcccgttcccagttcggtgccaacatcaac
cgcctggagcacaccgtcaacaacctctccaacatgaaagagaacaccgacatggcgaac
ggccgcatcatggatgccgactttgcccaggagagcaccaacatgaccaagaaccagatg
ctgatgcaggctggcatgtccgtgctgtccaactccaaccagatgaccggcatggtgacc
tccctgctgcgttga
>A.tecta_CECT7082_lafAn1
atgggtttgtccattcacactaatttcgcctcgctgaccactcagagccagttgaactcc
accaacaagatgctgggcaccgccatgcagcgtctgggtaccggtctgcgcatcaactcc
gccgccgatgatgcggctggtctgcagatggcgacccgtctgcaagctcagtccagcggt
cagaaagtgggcatgcgcaacgcccaggatgccatctccatgatgcaaaccggcgaaggt
gccatggacgagatgagcaacattgttcagcgcatgaaggacttggccactcagtctgct
aacggcaccagcactattgacgatcgcaaggcgatgaatgccgagttcaccgaactgcgc
gccgagctggacaacatcaccaccaacaccaccttcggtggtcagactctgctggccaag
gatcaaggcttcca------------gaaagccgtgaccttccagatcggtggcaccggt
gccgagaagctggagctgaaagacgatggcactctggccaccgccctcaaggg-------
--------------------------------tgtgattgccgatgaca-----------
------------------------------------------------------------
------------------------------------------------------------
------------------------------------------------------------
-------------------------------------------------agggtaccaag
ggcaccgccgttgccgccggtatcgacgaccagaccaaggctactgccgccatgaccgag
ctggacaccttctccaaggggatcggtgaagcgcgttccgccttcggtgccaacatcaac
cgtctggagcacaccgtcaacaacctctccaacatgaaagagaacaccgatctggcgaac
ggccgcatcatggatgccgacttcgcccaggagagcaccaacatgaccaagaaccagatg
ctgatgcaggctggcatgtccgtgctgtccaactccaaccagatgaccggcatggtgact
tccctgctgcgttaa
>A.tecta_CECT7082_lafAn2
atgggcttgtccattcacaccaacttcgcttctctgaccacccagagccagctcaacacc
accaacaagatgctgggcaccgccatgcagcgtctgggtaccggtctgcgcatcaactcc
gccgccgatgacgccgccggcctgcagatggccacccgtctgcaatcccagtccagcggt
cagaaagtgggcatgcgtaactcccaggatgccgtctccatgatgcagactggtgaaggt
gccatggacgagatgagcaacatcgttcagcgcatgaaggatctagctacccagtctgct
aacggcaccagcaccgcagacgaccgcaaagccatggatgctgagttcaccgaactgcgc
gccgagctggacaacatcagcaacaacaccaccttcggtggacaagagctgctcaagacc
ggcaagggcttcca------------ggaagatgttaccttccagatcggtggcaccagt
gctgagaagctggaactgaaaaagaccggcaccctggccaaggcactggcaga-------
--------------------------------agttgtgggtaccggca-----------
------------------------------------------------------------
------------------------------------------------------------
------------------------------------------------------------
-------------------------------------------------agggtaccgac
ggtgctgccgtcaaggtaggtatcggtgatcagggcaaggcgaccaccgctatggccgag
ctggataccttctcccagaagattggtgagtcccgttccgccttcggtgccaacatcaac
cgcctggaacacaccgtcaataacctctccaacatgaaagagaataccgacttggcgaac
ggtcgcatcatggatgccgatttcgcccaggagagcaccaacatgaccaagaaccagatg
ctgatgcaggctggcatgtccgtgctgtccaactccaaccagatgaccggcatggtcact
tccctgctgcgttaa
>A.veronii(culicicola)_CIP107763_lafA
atgagtctgtcaattcataccaactttgccaacatggtcacccagaaccagctgaactcc
accaacaaaatggcaagcaatgccatgcagcgtctgggtaccggtctgcgtatcaactct
gccgctgacgatgctgctggcctgcaaatcgccacccgtctgcaatcccagtccaacagc
cagaaagtgggcatgcgcaacgcccaggatgccatctccatgatgcagaccgccgaaggc
gccatggacgagatgaccaatatcgttcagcgcatgaaggatctggctacccaggctgcc
aacggcaccagcagcgagaaagatatcgccgccatgaacgccgaatttggcgagctgacc
aaagagctgaaaaatatcgctggcaacaccaccttcggtggcgaaaacctgctggatagc
aaaaacggcaagtttgcc------aaaggtgccatcaccttccagatcggtggctccgaa
ggcgagcgcctggctgtcgatatcggcactgccctgaagcaggttgtgggtggtgcagaa
ttgtctgatgccgataaagcgctggtaaaagcggtagaggattacaaaactgatactaca
actggctctgaggc---taagaaactggctgatgccaaggctgaggtcgcggctaagcag
aagattg------------ttgatgatgaagagaagaaggctcctggttctgcaactcaa
gcaatgaaagacgc---tgtagtgaaagcccagaaggatatggaacctgttcaaaaagca
tttgatgaaggcttgaagaaggtggaagagaaggccattgccgtgggtagtggtctggat
gccaagatcctgaccaacggcctgaccagccaggagagcgctcaggttgccatgggcaag
atggaatcctttatgcaggatatcaccagcgtacgctctgctctgggtgccaatatcaac
cgtctggagcacactgttaacaacctttccaacatgaaagagaacaccgatatcgccaag
ggccgtatcatggacgccgatatcgctaccgaaagcaccaacatggccaagaaccagatg
ctgatgcaagctggtatgtccgtactgggcaagtccaacgagatgaccggcatggttacc
atgctgctgcgttaa
>A.veronii(ichtiosma)_CECT4486_lafA
atgagtctgtcaattcataccaactttgccaacatggtcacccagaaccagctgaactcc
accaacaaaatggcaagcaatgccatgcagcgtctgggtaccggtctgcgtatcaactct
gccgctgacgatgctgccggtctgcaaatcgccacccgtctgcaatcccagtccaacagc
cagaaagtgggcatgcgcaacgctcaggatgccatctccatgatgcagaccgccgaaggc
gccatggacgagatgaccaatatcgttcagcgcatgaaggatctggctacccaggctgcc
aacggcaccagcagcgagaaagatatcgccgccatgaacgccgaatttggcgagctgacc
aaagagctgaaaaatatcgctggcaacaccaccttcggtggcgaaaacctgctggatagc
aaaaacggcaagtttgcc------aaaggtgcgatcaccttccagatcggtggctccgaa
ggcgagcgcctggctgtcgatatcggcactgccctgaagcaggttgtgggtggcacagag
gagtcaactgctgataaagcgctggtaaaagcggtagatgattataaaaaagatactgct
actacttctgaggc---cggcaagctgaaagccgcaactgatgcgctaactaaagtagaa
gctgact------------ataaggctctgggggcatcaccgaccaccgctcaaacagat
aagtacaatactga---caaggcagatgcgcttaaagctcaaaccgcagcgcaagaagcg
tttgataaaggcctgaagccgctggaagagaaggctttggctgtaggtagtggtctggat
gccaagatcctgaccaacggcctgaccagccaagcaagtgctcaggttgccatgggcaag
atggaatcctttatgcaggatatcaccagcgtacgctctgctctgggtgccaatatcaac
cgtctggagcacactgttaacaacctctccaacatgaaagagaacaccgatatcgccaag
ggccgtatcatggacgccgatatcgctaccgaaagcaccaacatggccaagaaccagatg
ctgatgcaagctggtatgtccgtactgggcaagtccaacgagatgaccggcatggtgacc
atgctgctgcgttaa
>A.veronii_77c_lafA
atgagtctgtcaatccacaccaactttgccgccatggtcacccagaatcagctggcttca
accaacaagctggccagcactgccatgcagcgtctgggtaccggtatgcgcatcaactct
gctgctgacgatgctgctggtctgcaaatcgccacccgtctgcaatcccagtccaacagc
cagaagaccggtatgcgcaacgcccaggatgccatctccatgatgcagactgccgaaggt
gccatggacgagatgaccaatatcgttcagcgcatgaaggatctggccactcaggccgcc
aacggcaccagcagcgataaagatattgccgccatgaatgccgaatttggtgagctgacc
aaagagctgaaaaatatcgctggcaataccacctttggtggtgaaaacctgttggatagt
accaatggcaaatttgcca------agggtaaagtgactttccagattggcggcactgat
aaagaaacacttaccgtagatattggtgaaacactgaagaaagttgtcggtggagcccca
atgagtaaagttgatcaagatgctttagctgcaattgccgctcctacaaaagctgtagaa
gatgcaaagttggcgctacaggcagaaaaagataaatatgctcctctcaagaaaacagaa
gatgacgctaaacgcctttatgatgctgacccagccaaaaaaggtgattgggagacagca
aaaaaagcagctgatgctcaaaacggagttgttgttactaaacaaattgatgtcgaagat
aagcaaaaagcactaaataatgtaagtgctgctgctatgaccgcaggttctggtctggac
tcaggcactttgactcttggtctgcaaagccaagagcatgcccagaaagccatcggtgag
ctggaatcctttatgcaggatatcaccagcgtacgttccgctttcggtgccaatatcaac
cgtctggagcacaccgttaacaacctctccaacatgaaagagaacaccgatatcgccaag
gggcgcatcatggatgccgatttcgccaccgaaagcaccaacatgaccaagaaccagatg
ctgatgcaagctggcatgtctgtgctgggtcaggcaaaccagatgactggtatggtcacc
ggtctgctgcgttaa
