# Supplementary material for: Genome-driven evaluation and redesign of PCR tools for improving the detection of virulence-associated genes in aeromonads
Source: PLoS One. 2018 Aug 15;13(8):e0201428. doi: 10.1371/journal.pone.0201428 (PMC6093642; doi:10.1371/journal.pone.0201428)
Supplement: S1 Files — (ZIP) [file pone.0201428.s002.zip › Supplemental alignments/Align S18. lafA reverse primers alignment]

>C_laf2
------------------------------------------------------------
------------------------------------------------------------
------------------------------------------------------------
------------------------------------------------------------
------------------------------------------------------------
------------------------------------------------------------
------------------------------------------------------------
------------------------------------------------------------
------------------------------------------------------------
------------------------------------------------------------
------------------------------------------------------------
------------------------------------------------------------
------------------------------------------------------------
------------------------------------------------------------
------------------------------------------------------------
-----------------------------------------------------CATCAAC
CGTCTGGAGC--------------------------------------------------
------------------------------------------------------------
------------------------------------------------------------
---------------
>C_lafA2-RX
------------------------------------------------------------
------------------------------------------------------------
------------------------------------------------------------
------------------------------------------------------------
------------------------------------------------------------
------------------------------------------------------------
------------------------------------------------------------
------------------------------------------------------------
------------------------------------------------------------
------------------------------------------------------------
------------------------------------------------------------
------------------------------------------------------------
------------------------------------------------------------
------------------------------------------------------------
------------------------------------------------------------
------------------------------------------------------------
---------------GTCAAYAACCTYTCCAAYATG------------------------
------------------------------------------------------------
------------------------------------------------------------
---------------
>AC-Sch3-lafA1(R)
ATGGGCTTGTCCATTCATACCAACTTTGCCTCTCTGACCACCCAGAACCAGCTGAACAAC
ACCAACAAGATGCTGGGCACCGCCATGCAGCGCCTGGGTACCGGTCTGCGCATCAACTCC
GCCGCCGATGACGCCGCTGGTCTGCAGATGGCCACCCGTCTGCAGGCCCAGTCCAACGGC
CAGAAGGTCGGCATGCGCAACGCCCAGGATGCCATCTCCATGATGCAGACCGCCGAAGGC
GCCATGGACCAGATGACCAACATCGTTCAGCGCATGAAGGACCTGGCCACCCAGGGTGCG
AACGGCACTACCAGCGCCGATGACTATACCGCCCTAAATGCCGAGTTCGGCGAACTGACC
AAGGAGCTGGGTAATATTGTTAACAACACCAGCTTTGGTGGCCAGAAGCTGTTGAAGGGT
GG---TTCGTTTGAGGTCGCCACTGG------TGTGACTTTCCAGATTGGTGGCTCTAGC
ACTGAAACATTGAAGGTTGATGTTACTACCGCGATGAAGGAC---CTTACTG---GCACT
ACAGCAACTAACGGTATTGCGGACGGT------------------ATCGGTGATCAGACC
AAAGCCAATGCCGCCA------------------------------TCACCGAGAT----
------------------------------------------------------------
------------------------------------------------------------
------------------------------------------------------------
------------------------------------------------------------
--GGAAACCTTCCTGAAAGACATCGGCAGCGCCCGTTCCTCCTTCGGTGCCAACATCAAC
CGTCTGGAGCACACCGTCAACAACCTCTCCAACATGAAAGAGAACACCGACATGGCGAAC
GGTCGCATCATGGATGCCGACTTCGCTCAGGAGAGCACCAACATGACCAAGAACCAGATG
TTGATGCAGGCTGGCATGTCCGTGGTGTCCAACTCCAACCAGATGACCGGCATGGTGACC
TCCCTGCTGCGTTGA
>AC-Sch3-lafA1(R)
ATGGGTTTGTCCATTCATACCAACTTCGCTTCTCTGACCACTCAGAACCAGCTGAACAAC
ACCAACAAGATGTTGGGCACCGCCATGCAGCGCCTGGGTACCGGTCTGCGCATCAACTCC
GCCGCCGATGACGCCGCCGGTCTGCAGATGGCCACCCGTCTGCAAGCCCAGTCCAACGGC
CAGAAGGTCGGCATGCGCAACGCCCAGGATGCCATCTCCATGATGCAAACCGCCGAAGGT
GCCCTGGACGAAATGACCAACATCGTTCAGCGCATGAAGGATCTGGCCACCCAGGGTGCC
AACGGCACTACCAGCGCCGAAAACTATCCCGCCCTGAGCGCCGATTTCGGCGAACTGTCT
ACCGAGCTGGGTAATATTGTTAACAACACCAGCTTTGGTGGCCAAACACTGTTGAAGGGT
GG---TTCGTTTGAAGTCCCCACTGG------TGTGACTTTCCAGATTGGTGGCTCTAGC
ACTGAAACATTGAAGGTTGATGTACCTACCGCGATGAAGGAC---CTTACTG---GCACT
ACAGCAACTAGCGGTACTGCGGACGCTGATATTGT---CGCGGGTATTGGTGATCAAACC
AAAGCCAGTGACGCGA------------------------------TTACCGCCAC----
------------------------------------------------------------
------------------------------------------------------------
------------------------------------------------------------
------------------------------------------------------------
--AAGCAACCTGCTTGATCAAATTGGTGCTGTTCGTTCTTCCTTCGGTGCCAACATCAAC
CGTCTGGAGCACACCGTCAACAACCTCTCCAACATGAAAGAGAACACCGACATGGCGAAC
GGCCGCATCATGGATGCCGACTTCGCCCAGGAGAGCACCAACATGACCAAGAACCAGATG
CTGATGCAGGCTGGCATGTCCGTGCTGTCCAACTCCAACCAGATGACCGGCATGGTGACC
TCCCTGCTGCGTTGA
>AH-AH3-lafA(R)
ATGGGCTTGTCCATTCATACCAACTTTGCTTCCATGACCACCCAGAACCAGCTGAACTCT
ACCAACAAGATGCTGGGCACCGCCATGCAGCGTCTGGGTACCGGTCTGCGCATCAACTCC
GCTGCCGACGATGCTGCCGGTCTGCAAATCGCCACTCGTCTGCAGGCTCAGTCCAATGGT
CAGAAAGTGGGTATGCGCAACGCTCAGGATGCCATCTCTATGATCCAGACCGCTGAAAGC
GCCATGGACGAGATGACCAACATCACCCAGCGCATGAAAGATCTGGCTACCCAGGCGGCC
AACGGTACCAACAGCACCAAGGATCTTGATGCCATGGACGCCGAGTTCAAGGAACTGGGT
AAAGAGCTGGGTAACATCCGTGACAACACCACTTTCGGCGGCACTTCTCTGCTGAAAACC
GGTGGCAAATTCCAAGCTACTGGTGG------TGTGACTTTCCAAATTGGTGCCAGCGTT
GATGAGAAACTTGTTTTCGATGCATCCACCAAAGTAACCAGC---GTC------------
---------------AACACCGCTATCAGTACTGC---CTCTGCTGCCGCCCTGACCACT
GGTGCAGCTGCCCAGA------------------------------TTACTGCCAT----
------------------------------------------------------------
------------------------------------------------------------
------------------------------------------------------------
------------------------------------------------------------
--GGACAGCATGCTGGAGAAGATCGGTGAAGCTCGTTCTGCCTTCGGTGCCAACATCAAC
CGTCTGGAGCACACCGTCAACAACCTTTCCAACATGAAAGAGAACACTGACATGGCGAAT
GGTCGCATCATGGATGCCGATTTCGCTCAGGAAAGCACCAATATGACCAAGAACCAGATG
TTGATGCAGGCTGGCATGTCCGTTCTGTCCAACTCCAACCAGATGACCGGTATGGTAACT
GGTCTGCTGCGTTAA
>AH-BVH25a-lafA
ATGGGCTTGTCCATTCATACCAACTTCGCTTCCATGACCACCCAGAACCAGTTGAACTCC
ACCAACAAGATGCTGGGCACCGCCATGCAGCGCTTGGGTACCGGTATGCGTATCAACTCC
GCTGCTGACGATGCTGCCGGTCTGCAAATCGCCACTCGTCTGCAGGCTCAGTCCAACGGT
CAGAAAGTCGGCATGCGCAACGCTCAGGATGCCATCTCCATGATCCAGACCGCTGAAGGT
GCCATGGACGAGATGACCAACATCACTCAGCGCATGAAGGATCTGGCTACTCAGGCAGCC
AATGGTACCAACAGCGACAAAGACATCGCCGCCATGGGGGCCGAGTTCAAAGAGTTGGGC
AAAGAGCTGGGCAACATCCGTGACAACACCACTTTCGGTGGTACTGCGTTGCTGAAATCC
ACTGGTAAGTTCGAAGCCG---GTGC------GGTTTCTTTCCAGATTGGTGCCAGTGCT
ACCGAGAAGCTGGACTTGAATGCATCCACCCAAGTGAAAGCG---GTCAACA---CT---
------------------GCCATCACCAGCGCCGC---CGCCGTGACTCTGAGCTCCACC
AATGCGACTGCCCAGA------------------------------TCACTGCGAT----
------------------------------------------------------------
------------------------------------------------------------
------------------------------------------------------------
------------------------------------------------------------
--GGACGGCATGCTGGAGAAGATCGGTGAAGCTCGCTCCACTTTCGGTGCCAACATCAAC
CGTCTGGAGCACACCGTCAACAACCTTTCCAACATGAAAGAGAACACCGACATGGCGAAC
GGCCGTATCATGGATGCCGACTTCGCTCAGGAAAGCACCAACATGACCAAGAACCAGATG
CTGATGCAGGCTGGCATGTCCGTGCTGTCCAACTCCAACCAGATGACCGGCATGGTAACT
GGTCTGCTGCGTTAA
>AV-BVH26b-lafA1
ATGGGTTTGTCTATTCACACCAATTTCGCTTCTCTGACTACTCAGAACCAGCTGAACTCC
ACCAACAAGATGCTGGGCACCGCCATGCAGCGTCTGGGCACTGGTCTGCGTATCAACTCC
GCTGCCGATGATGCCGCAGGTCTGCAGATGGCTACTCGTCTGCAAGCGCAGTCCAGCGGT
CAGAAAGTTGGTATGCGTAACTCTCAGGATGCCATCTCCATGATGCAGACTGCTGAAGGT
GCTATGGACGAGATGAGCAATATCGTGCAACGCATGAAGGATCTGGCCACCCAGTCTGCA
AACGGAACAAGCACTTCTGCAGATCGCACAGCTATGAACTCAGAATTTACTGAGCTGCGC
TCCGAGCTTGATAACATCACCAACAACACCACTTTTGGTGGTCAGAAACTGCTTGCTGCA
AGTAGTGGTTTCCAAGGGA------A------CGTAACTTTCCAGATCGGGGGCACCACC
GCTGAAAAACTGGAATTAAAAGATACAGGTACACTGGCTACAGCCCTGAAAAGTGTGATT
GGTACTGGTAAAGGTACCGATGGTACTAATGTGAA---GGCTGGCATTGCTGACCAGGCC
AAAGCAACGGCAGCGA------------------------------TGACAGATTT----
------------------------------------------------------------
------------------------------------------------------------
------------------------------------------------------------
------------------------------------------------------------
--GGATACTTTCTCTAAGGGGATCGGTGAGGCTCGTTCTGCTTTCGGTGCCAACATCAAC
CGTCTGGAGCACACCGTCAACAACCTCTCCAACATGAAAGAGAACACCGATATGGCGAAC
GGCCGTATCATGGATGCCGACTTCGCCCAGGAGAGCACCAACATGACCAAGAACCAGATG
CTGATGCAGGCTGGCATGTCCGTGCTGTCCAACTCCAACCAGATGACAGGCATGGTCACT
TCCCTGCTGCGTTAA
>AV-BVH26b-lafA2
ATGGGCTTGTCTATTCATACCAACTTTGCTTCCCTGACTACTCAAAGTCAGCTCAATACC
ACCAACAAGATGCTGGGTACCGCCATGCAGCGTCTGGGCACCGGTCTGCGCATCAACTCT
GCAGCTGACGACGCTGCCGGCCTGCAAATGGCTACCCGCCTGCAGTCCCAGTCCAGCGGT
CAGAAGGTTGGTATGCGTAACTCTCAGGATGCCATCTCCATGATGCAGACTGCTGAAGGT
GCTATGGATGAGATGAGCAATATCGTTCAGCGCATGAAGGATCTGGCTACCCAGTCTGCT
AACGGCACCAGTACTGCAGAAGACCGTAAAGCCATGGATGCCGAGTTTACCGAATTGCGC
TCTGAGCTTGACAACATCACCAACAACACCACTTTCGGCGGGCAAGAACTGCTCAAGACT
GGCAAGGGCTTCCAAGAAG------A------TGTGACATTCCAGATAGGCGGTACTTCC
GCTGAGAAGCTTGAGTTGAAAAAAACAGGAACCCTAGCCAAGGCTCTGGCGGAGGTCGTT
GGCACTGGTAAGGGTACCTTGGACACTGATATTGC---TGCAGGGATCGGGGATCAAAAG
AAAGCTACTGATGCTA------------------------------TGGCTAAGCT----
------------------------------------------------------------
------------------------------------------------------------
------------------------------------------------------------
------------------------------------------------------------
--GGATACTTTCTCCCAGAAAATCGGTGAGTCTCGTTCTGCATTTGGTGCCAACATCAAC
CGTCTGGAGCACACCGTCAACAACCTCTCCAACATGAAGGAGAACACTGACATGGCGAAT
GGCCGCATTATGGATGCTGATTTCGCTCAGGAGAGCACCAACATGACCAAGAACCAGATG
CTGATGCAGGCTGGCATGTCCGTGCTTTCCAACTCCAACCAGATGACCGGCATGGTAACT
TCCCTGCTGCGTTAA
>AD-BVH28b-lafA1
ATGGGCTTGTCCATTCACACCAACTTCGCTTCTCTGACCACTCAGAGCCAGCTCAATACC
ACCAACAAGATGCTGGGCACTGCCATGCAGCGTCTGGGCACCGGTCTGCGCATCAACTCT
GCAGCCGATGACGCTGCCGGTCTGCAGATGGCCACTCGTCTGCAATCACAGTCCAGCGGC
CAGAAAGTCGGCATGCGCAACTCCCAGGATGCCATTTCCATGATGCAGACCGGTGAAGGT
GCCATGGACGAAATGAGCAATATCGTTCAGCGCATGAAGGATCTGGCTACCCAGTCTGCG
AACGGCACCAGCACCGCTGAAGACCGCAAGGCCATGGATGCTGAATTCACCGAGCTGCGC
GCCGAGCTGGACAACATCACCAATAACACCACCTTCGGCGGACAAGAACTGCTCAAGACC
GGCAAGGGTTTCCAGGAAG------A------TGTGACCTTCCAAATCGGCGGTACCGGT
GCCGAGAAACTGGAGCTGAAAAAGACTGGTACCCTGGCCAAAGCGC--------------
------------------------------------------------------------
----------------------------------------------TGGCAGAAGTTGTA
GGA------------------------------ACTG-----------------------
------------------------------------------------------------
----------------------------------------------GCAAGGGCACTGAC
GGTGCCGCCGTCAAGGTAGGTATCGGCGATCAGGCCAAGGCTACCGCTTCCATGGCCGAA
CTGGACACTTTCTCCCAGAAGATCGGTGAGTCCCGTTCTGCTTTCGGTGCCAACATCAAC
CGTCTGGAACATACCGTCAACAACCTCTCCAACATGAAAGAGAACACCGATCTGGCGAAC
GGCCGCATCATGGATGCCGACTTCGCCCAGGAGAGTACCAACATGACCAAGAACCAGATG
TTGATGCAGGCCGGCATGTCCGTGCTGTCCAACTCCAATCAGATGACCGGTATGGTGACT
TCCCTGCTGCGTTAA
>AD-BVH28b-lafA2
ATGGGTTTGTCCATTCACACCAATTTCGCTTCCCTGACCACTCAGAGCCAGTTGAATTCC
ACCAACAAGATGCTGAGCACTGCCATGCAACGTCTGGGCACCGGTCTGCGCATCAACTCC
GCCGCCGATGACGCCGCCGGTCTGCAGATGGCTACCCGCCTGCAATCCCAGTCCAGCGGC
CAGAAAGTAGGCATGCGCAACTCTCAGGATGCCATCTCAATGATGCAGACTGGTGAAGGC
GCCATGGATGAGATGAGCAATATCGTTCAGCGCATGAAGGATCTGGCTACTCAGTCTGCG
AACGGCACCAGCACCGCTGACGATCGCAAGGCGATGAATGCCGAGTTCAGCGAACTGCGC
GCTGAGCTGGACAACATCACCAACAACACCACCTTCGGTGGTCAGACTCTGTTGGCAAAG
GATCAAGGTTTCCAGAAGG------C------TGTGACCTTCCAGATCGGTGGCACTGCC
GCCGAGAAACTGGAACTGAAGGATGATGGTGCCCTGGCCACCGCCCTCAAGGGGGTGATT
GCCGATGACAAAGGTACCAAGGGTACTGCCGTCGC---CGCCGGCATCGATGATCAGGCC
AAGGCCACCGCCGCCA------------------------------TGGCCGAGCT----
------------------------------------------------------------
------------------------------------------------------------
------------------------------------------------------------
------------------------------------------------------------
--GGATACCTTCTCCAAGGGGATCGGCGAGGCGCGTTCCGCCTTCGGTGCCAACATCAAC
CGTCTGGAGCACACGGTCAACAACCTCTCCAACATGAAAGAGAACACCGATCTGGCGAAC
GGCCGCATCATGGATGCCGACTTTGCTCAGGAGAGCACCAACATGACCAAGAACCAGATG
CTGATGCAGGCTGGCATGTCCGTGCTGTCCAACTCCAACCAGATGACCGGCATGGTGACT
TCCCTGCTGCGTTAA
>A.rivipollensis_LMG13459-lafA1
ATGGGCTTGTCCATTCATACCAACTTCGCCTCCCTGACCACCCAGAATCAACTGAACTCC
ACCAACAAGATGCTGGGCACCGCCATGCAGCGTCTGGGCACTGGCCTTCGCATCAACTCC
GCCGCCGATGACGCCGCCGGTCTGCAGATGGCGACCCGTCTGCAAGCCCAGTCCAACGGC
CAGAAGGTCGGCATGCGCAACGCCCAGGATGCCGTCTCCATGATGCAAACCGCCGAGGGT
GCCATGGACGAGATGACCAATATCGTTCAGCGCATGAAGGATCTGGCTACCCAGGGTGCG
AACGGCACTACCAGCGCCGATGACTACACCGCCCTGAACGCCGAGTTCGGCGAACTGACC
AAGGAGCTGGGCAATATTGTTGGTAACACCAGCTTTGGTGGCCAGAAGTTGTTGAAAGGT
GG---GTCGTTTGAGGCTGCCACTGG------TGTGACTTTCCAGATTGGTGGCTCTAGC
ACTGAAACACTGAAGGTTGATGTAGCAACCGCCATGAAGGCG---CTGA---CCGGTACT
ACAGCAACTAGTGGTATTGCGGATGCTGATATTGT---TGCTGGTATAGGTGATCAAACC
AAAGCCAGTGACGCTA------------------------------TTACCGCCAC----
------------------------------------------------------------
------------------------------------------------------------
------------------------------------------------------------
------------------------------------------------------------
--AAGCAACCTGCTTGATCAAATTGGTTCTGTCCGTTCCTCCTTCGGTGCCAACATCAAC
CGTCTGGAGCACACCGTCAATAACCTCTCCAATATGAAAGAGAACACCGACATGGCGAAC
GGTCGCATCATGGATGCCGACTTCGCCCAGGAGAGCACCAACATGACCAAGAACCAGATG
CTGATGCAGGCTGGCATGTCTGTGCTGTCCAACTCCAACCAGATGACCGGCATGGTGACC
TCCCTGCTGCGTTAA
>A.rivipollensis-LMG13459-lafA2
ATGGGTTTGTCCATTCACACTAATTTCGCCTCTCTGACCACCCAGAACCAGTTGAATTCC
ACCAACAAGATGCTGGGTACCGCCATGCAGCGCCTGGGCACCGGTCTGCGCATCAACTCC
GCCGCCGATGACGCCGCCGGCCTGCAGATGGCCACCCGTCTGCAAGCTCAGTCAAACGGT
CAGAAGGTCGGCATGCGCAACGCTCAGGACGCCGTCTCCATGATGCAGACCGCCGAAGGG
GCCATGGACGAGATGACCAATATCGTCCAGCGCATGAAGGATCTGGCTACCCAGGGCGCC
AACGGTACCTCGAGTGCGGAAGATCGCCTGGCTATGGGGACCGAGATGAAGGCGCTCTCT
GCCGAGCTGAAGAACATCAGCGATAACACCAAGTTTGGCGGCCAGGACCTGATCAGTGAT
GCGGGCAAGTTTGGCGT---TGCCGC------CGTGACCTTCCAGATTGGTGGTTCTGCC
ACCGAGAAACTGGATGTCGATGCAACCGCTAATGTTCAGGCTGTGAATGCAGCTATTGAT
GCTGCGGAAACAGATTTTGGTACCGCCGATGTGGC---GGCCACCGCCCTTGCTTCCACT
GCGTTCAATACGCAGA------------------------------TCACCAAGAT----
------------------------------------------------------------
------------------------------------------------------------
------------------------------------------------------------
------------------------------------------------------------
--GGAAGACGCCCTGGACGCCATCGGTACCGCCCGTTCCCAGTTCGGTGCCAACATCAAC
CGTCTGGAGCACACCGTCAACAACCTCTCCAACATGAAAGAGAACACCGACATGGCGAAC
GGCCGCATCATGGATGCCGACTTCGCCCAGGAGAGCACCAACATGACCAAGAACCAGATG
CTGATGCAGGCTGGCATGTCAGTGCTGTCCAACTCCAACCAGATGACCGGCATGGTAACC
TCCCTGCTGCGTTGA
>AC-CECT838T-lafA
ATGGGCTTGTCCATCCATACCAACTTCGCCTCCCTGACCACCCAGAACCAGCTGAACAAC
ACCAACAAGATGTTGGGCACTGCCATGCAGCGCCTGGGCACCGGCCTTCGCATCAACTCC
GCCGCCGACGACGCAGCCGGTCTGCAGATGGCTACCCGCCTGCAAGCCCAGTCCAACGGC
CAGAAGGTCGGTATGCGCAACGCCCAGGATGCCATCTCCATGATGCAGACCGCAGAAGGC
GCCATGGATGAGATGACCAACATCGTTCAGCGCATGAAGGACCTGGCGACCCAGGGTGCC
AACGGCACTACCAGCGCCGATGACTATACCGCCCTGAACGCCGAGTTCGGCGAACTGACC
AAGGAGCTGGGTAATATTGTTAACAACACCAGCTTTGGTGGCCAGAAGTTGTTGAAAGGC
GG---GTCGTTCGAGGCTGCCGCTGG------TGTGACTTTCCAGATTGGTGGCTCTAGT
ACTGAAACATTGAAGGTTGATGTAGCTACCGCGATGAAGGACCTTA------CTGGCACT
ACCGCAACTAGTGGTATTGCAGGCGCAGAGATTGT---CGCGGGTATTGGTGATCAAGCC
AAAGCCAGTGACGCGA------------------------------TTACCGCCAC----
------------------------------------------------------------
------------------------------------------------------------
------------------------------------------------------------
------------------------------------------------------------
--AAGTGACCTGCTTGATCAAATTGGTGCTGTCCGTTCTTCCTTCGGTGCCAACATCAAC
CGTCTGGAGCACACCGTCAACAACCTCTCCAACATGAAAGAGAACACCGACATGGCGAAC
GGTCGCATCATGGATGCCGACTTCGCCCAGGAGAGCACCAACATGACCAAGAACCAGATG
CTGATGCAGGCTGGCATGTCCGTGCTGTCCAACTCCAACCAGATGACCGGCATGGTGACT
TCCCTGCTGCGTTGA
>AD-CIP107500-lafA1
ATGGGTTTGTCCATTCACACCAATTTCGCTTCCCTGACCACTCAGAGCCAGTTGAATTCC
ACCAACAAGATGCTGAGCACTGCCATGCAACGTCTGGGCACCGGTCTGCGCATCAACTCC
GCCGCCGATGACGCCGCCGGTCTGCAGATGGCTACCCGCCTGCAATCCCAGTCCAGCGGC
CAGAAAGTAGGCATGCGCAACTCTCAGGATGCCATCTCAATGATGCAGACTGGTGAAGGC
GCCATGGATGAGATGAGCAATATCGTTCAGCGAATGAAGGATCTGGCTACTCAGTCTGCG
AACGGCACCAGCACCGCTGACGATCGCAAGGCGATGAATGCCGAGTTCAGCGAACTGCGC
GCTGAGCTGGACAACATCACCAACAACACCACCTTCGGTGGTCAGACTCTGTTGGCCAAG
GATCAAGGTTTCCAGAAGG------C------CGTGACCTTCCAGATCGGTGGCACTGCT
GCCGAGAAACTGGAACTGAAGGATGATGGTGCCCTGGCCACCGCCCTCAAGGGGGTGATT
GCCGATGACAAGGGGACCAAGGGTACTGCCGTCGC---CGCCGGCATCGATGATCAGGCC
AAGGCCACCGCCGCCA------------------------------TGGCTGAGCT----
------------------------------------------------------------
------------------------------------------------------------
------------------------------------------------------------
------------------------------------------------------------
--GGATACCTTCTCCAAGGGGATCGGCGAGGCGCGTTCCGCCTTCGGTGCCAACATCAAC
CGTCTGGAGCACACGGTCAACAACCTCTCCAACATGAAAGAGAACACCGATCTGGCGAAC
GGCCGCATCATGGATGCCGACTTCGCTCAGGAGAGCACCAACATGACCAAGAACCAGATG
CTGATGCAGGCTGGCATGTCCGTGCTGTCCAACTCCAACCAGATGACTGGCATGGTGACT
TCCCTGCTGCGTTAA
>AD-CIP107500-lafA2
ATGGGCTTGTCCATCCATACCAACTTCGCTTCTCTGACCACTCAGAGCCAGCTCAATACC
ACCAACAAGATGCTGGGCACTGCCATGCAGCGTCTGGGCACCGGTCTGCGCATCAACTCT
GCAGCCGATGACGCTGCCGGTCTGCAGATGGCCACTCGTCTGCAATCACAGTCCAGCGGC
CAGAAAGTCGGCATGCGCAACTCCCAGGATGCCATTTCCATGATGCAGACCGGTGAAGGT
GCCATGGACGAAATGAGCAATATCGTTCAGCGCATGAAGGATCTGGCTACCCAGTCTGCG
AACGGCACCAGCACCGCTGAAGACCGCAAGGCCATGGATGCCGAGTTCACCGAGCTGCGC
GCCGAGCTGGACAACATCACCAATAACACCACCTTCGGCGGACAAGAACTGCTCAAGACC
GGCAAGGGTTTCCAGGAAG------A------TGTGACCTTCCAAATCGGCGGTACCGGT
GCCGAGAAACTGGAGCTGAAAAAGACTGGTACCCTGGCCAAAGCGC--------------
------------------------------------------------------------
----------------------------------------------TGGCAGAAGTTGTA
GGC------------------------------ACTG-----------------------
------------------------------------------------------------
----------------------------------------------GCAAGGGCACTGAC
GGTGCCGCCGTCAAGGTAGGTATCGGCGATCAGGCCAAGGCTACCGCTTCCATGGCCGAA
CTGGACACTTTCTCCCAGAAGATCGGTGAGTCCCGTTCTGCTTTCGGTGCCAACATCAAC
CGCCTGGAACATACCGTCAACAACCTCTCCAACATGAAAGAGAACACCGATCTGGCGAAC
GGCCGCATCATGGATGCCGACTTCGCCCAGGAGAGCACCAACATGACCAAGAACCAGATG
TTGATGCAGGCCGGCATGTCCGTGCTGTCCAACTCCAATCAGATGACCGGTATGGTGACT
TCCCTGCTGCGTTAA
>AM-BVH40-lafA1
ATGGGCTTGTCCATTCATACCAACTTCGCCTCCCTAACCACCCAGAACCAGCTGAACTCC
ACCAACAAGATGCTGGGCACCGCCATGCAGCGTCTGGGCACCGGTCTGCGCATCAACTCC
GCCGCCGATGACGCCGCCGGTCTGCAGATGGCTACCCGCCTGCAAGCCCAGTCCAATGGC
CAGAAGGTCGGCATGCGCAACGCTCAGGATGCCGTCTCCATGATGCAAACCGCCGAAGGG
GCCATGGACGAGATGACCAATATCGTCCAGCGCATGAAGGATCTGGCTACCCAGGGTGCG
AACGGCACTACCAGCGCCGATGACTACACCGCCCTGAACGCCGAGTTCGGCGAACTGACC
AAGGAGCTGGGTAATATTGTTAATAACACCAGCTTTGGTGGCCAGAAGTTGTTGAAAGGT
GG---GTCGTTTGAGGTTGCCGCTGG------TGTGACTTTCCAGATTGGTGGCTCTAGC
ACTGAAACACTGAAGGTTGATGTAGCAACCGCCATGAAGGATCTTACCG------GTACT
ACAGCAACTAGCGGTATCGCAGGCGCAGAGATTGT---CGCGGGTATCGGCGATCAAGGC
AAAGCCAGTGACGCTA------------------------------TTACCGCCAC----
------------------------------------------------------------
------------------------------------------------------------
------------------------------------------------------------
------------------------------------------------------------
--AAGCGACCTGCTTGATCAAATTGGTTCTGTCCGTTCCTCCTTCGGTGCCAACATCAAC
CGCCTGGAGCACACAGTCAACAACCTCTCCAACATGAAAGAGAACACCGACATGGCGAAC
GGCCGCATCATGGATGCCGACTTCGCCCAGGAGAGCACCAACATGACCAAGAACCAGATG
CTGATGCAGGCTGGCATGTCAGTGCTGTCCAACTCCAACCAGATGACCGGCATGGTGACC
TCCCTGCTGCGTTAA
>AM-BVH40-lafA2
ATGGGTTTGTCCATTCACACTAATTTCGCCTCTCTGACCACTCAGAACCAGTTGAATTCC
ACCAACAAGATGCTGGGCACCGCCATGCAGCGCCTGGGCACTGGTCTGCGCATCAACTCC
GCCGCCGATGACGCCGCCGGCCTGCAGATGGCCACCCGCCTGCAAGCCCAGTCCAACGGT
CAGAAGGTTGGCATGCGCAACGCCCAGGACGCCGTCTCCATGATGCAGACCGCCGAAGGG
GCCATGGACGAGATGACCAATATCGTCCAGCGCATGAAAGACCTGGCTACCCAGGGCGCT
AACGGTACCGCGAGCGCGGAAGACCGTCTGGCCATGGGGACCGAGATGAAGGAGCTGACC
GCCGAGCTGAAGAACATCAGCGACAACACCAAGTTTGGTGGCGAGACGCTGATCAGTGCT
ACGGGCAAGTTTGGCGC---CGCCGC------AGTGACCTTCCAGATAGGCGGGTCTGCT
AATGAGAAACTTGACGTGAATGCCGTCGCCAATGTCAAGGCCGTGAATGACGCCATCGGC
ACGGCGACCACGGATCTGGCCGCCGCCGATGTGGC---AGGGACTGCCTTGGCGTCCACT
GGCTTCAATGCACAGA------------------------------TCACCAAGAT----
------------------------------------------------------------
------------------------------------------------------------
------------------------------------------------------------
------------------------------------------------------------
--GGAAACTGCTCTGGGTGCCATCGGTACCGCCCGTTCCCAGTTCGGTGCCAACATCAAC
CGTCTGGAGCACACCGTCAACAACCTCTCCAACATGAAAGAGAACACCGACATGGCGAAC
GGCCGCATCATGGATGCCGACTTCGCCCAGGAGAGCACCAACATGACCAAGAACCAGATG
CTGATGCAGGCTGGCATGTCAGTGCTGTCCAACTCCAACCAGATGACCGGCATGGTAACT
TCCCTGCTGCGTTGA
>AH-AH1-lafA1(R)
ATGGGCTTGTCCATTCACACCAACTTCGCTTCTCTGACCACCCAGAGCCAGCTCAATACC
ACCAACAAGATGCTGGGCACCGCCATGCAGCGTCTGGGTACCGGTCTGCGCATCAACTCC
GCCGCCGATGACGCCGCTGGCTTGCAGATGGCGACCCGTCTGCAATCTCAGTCCAGTGGT
CAGAAAGTGGGCATGCGCAACTCTCAGGATGCCATCTCCATGATGCAGACCGGTGAAGGC
GCCATGGATGAGATGAGCAACATCGTTCAGCGCATGAAGGATTTGGCTACCCAGTCTGCG
AACGGCACCAGCACAACTGAAGACCGCAAAGCCATGGATGCCGAGTTCACCGAACTGCGC
GCCGAGCTGGACAACATCAGCAACAACACCACCTTCGGCGGACAAGAGTTGCTCAAGACC
GGCAAAGGTTTCCAGGAAG------A------TGTGACCTTCCAGATCGGCGGCACCGGT
GCCGAGAAGCTTGAACTGAAGAAGACAGGCACCTTGGCCAAGGCGC--------------
------------------------------------------------------------
----------------------------------------------TGGCAGAAGTCGTA
GGCGGCGGCAAGGGTAC-------------------------------------------
------------------------------------------------------------
--------------------------------------------------------TGAT
GGTGCAGCCGTCAAGGCTGGTATCGGTGCTCAGGACAAGGCAACAGCCGCCATGGCTGAA
CTGGATACCTTCTCCCAGAAGATTGGTGAGTCTCGTTCCGCCTTCGGCGCCAACATCAAC
CGTTTGGAACACACGGTCAACAACCTCTCCAACATGAAAGAGAACACCGATCTGGCGAAC
GGTCGCATTATGGATGCCGATTTCGCTCAGGAGAGCACCAACATGACCAAGAACCAGATG
TTGATGCAGGCCGGCATGTCCGTGCTGTCCAACTCCAACCAGATGACTGGTATGGTGACT
TCCCTGCTGCGTTAA
>AH-AH1-lafA2(R)
ATGGGTTTGTCCATTCACACCAATTTCGCTTCCCTGACCACTCAGAGCCAGTTGAATTCC
ACCAACAAGATGCTGGGCACCGCCATGCAGCGTCTCGGTACCGGTCTGCGTATCAACTCC
GCCGCCGATGACGCTGCTGGCCTGCAGATGGCCACCCGTCTGCAATCCCAGTCCAGCGGC
CAGAAAGTGGGCATGCGCAACGCCCAGGATGCCATCTCCATGATGCAAACTGGCGAAGGT
GCCATGGACGAGATGAGCAATATCGTTCAGCGCATGAAGGATCTGGCTACTCAGTCTGCG
AACGGCACCAGCACCACCGAGGATCGCAAGGCGATGAATGCCGAGTTCGTGGAACTGCGC
GCCGAGTTGGACAACATCACCACCAATACTACTTTCGGTGGTCAAACCTTGCTTGCTAAG
GGCACCGGTTTCCAAGGGA------A------TGTCACCTTCCAGATCGGTGGCACTGCC
GCCGAGAAACTGGAGCTGAAGGATGATGGCGTTCTGGCCACCGCCC--------------
------------------------------------------------------------
----------------------------------------------TTAAGGGCGT----
-----------------GATTGCCGATGACAAGGGT------------------------
------------------------------------------------------------
------------------------------------------------------ACCAAG
GGGACCGCCGTCGCTGCTGGCATTGATGATCGGGGCAAGGCCACTGCCGCCATGGCCGAG
CTGGACACCTTCTCCAAGGGGATTGGCGAGGCGCGTTCCGCCTTCGGTGCCAACATCAAC
CGTCTGGAACACACAGTCAACAACCTCTCCAACATGAAAGAGAACACCGATCTGGCGAAC
GGCCGCATTATGGATGCCGACTTTGCCCAGGAGAGCACCAACATGACCAAGAACCAGATG
CTGATGCAGGCTGGCATGTCCGTGCTGTCCAACTCCAACCAGATGACCGGCATGGTGACT
TCCCTGCTGCGTTAA
>AJ-CECT4228T-lafA(R)
------------------------------------------------------------
------------------------------------------------------------
----------------------------------------TGCAGGCTCAGTCCAACGGT
CAAAAAGTGGGCATGCGCAACGCTCAGGATGCCGTATCCATGATCCAGACCGCTGAAGGT
GCCATGGACGAGATGACCAACATCACCCAGCGCATGAAGGATCTGGCTACCCAAGCAGCC
AACGGTACCAACAGCGATAAAGATATCGCGGCCATGAATTCCGAGTTCAAGGAATTGGGG
AAAGAGCTGATTAACATCAGAGACAACACCACTTTCGGTGGCACAGATCTTCTGAAGGCC
GGCGGTAA---ATTCGAAAACGGTGC------AGTGTCCTTCCAGATCGGTGCCAGTGCC
ACCGAGAAGCTGGATCTGAATGCTTCCACCCAAGTGAAAGCTGTCAACACTGCTATCACC
AGTGCCGCTGGCGTCAC------CTTGAGTGC------CACTAATGCG------------
------------------------------------------------------------
------------------------------------------------------------
------------------------------------------------------------
------------------------------------------------------------
------------------------------------------ACTGCCCAGATCACTGCT
ATGGACAGCATGCTGGAGAAGATCGGTGAAGCCCGCTCCACCTTCGGTGCCAACATCAAC
CGTCTGGACCACACTGTCAACAACCTTTCCAACATGAAAGAGAACACCGACATGGCGAAC
GGTCGCA-----------------------------------------------------
------------------------------------------------------------
---------------
>AJ-A919-lafA(R)
------------------------------------------------------------
------------------------------------------------------------
----------------------------------------TGCAGTCCCAATCCAGCGGT
CAGAAAGTTGGTATGCGCAACTCTCAGGATGCCATCTCCATGATGCAGACTGCTGAAGGC
GCTATGGACGAGATGAGCAACATCGTTCAGCGCATGAAGGATCTGGCGACCCAGTCTGCG
AACGGTACCAGCACCGCTGAAGATCGTAAGGCGATGGATGCCGAGTTTACCGAGCTGCGT
TCCGAGCTGGACAACATCACCAACAACACCACTTTTGGTGGGCAGAGCCTGCTCAAGTCC
GGCACCGGTTTCCAAGGGG------A------TGTGACTTTCCAGATTGGTGGTACTTCT
GCCGAGAAACTGGAGCTGAAGAGCACCGGTACACTGGCTACTGCACTGAAAGAAGTTGTT
GGAACAGGCAAAGGCACCGATGGTGCCGCAGTGAA---AGTAGGTATCGGTGACCAGGGC
AAGGCCACTGCCTCTA------------------------------TGGCAGAGCT----
------------------------------------------------------------
------------------------------------------------------------
------------------------------------------------------------
------------------------------------------------------------
--TGATACCTTCTCCCAGAAGATCGGTGAATCTCGTTCTGCCTTCGGTGCCAACATCAAC
CGTCTGGAGCATACCGTCAACAACCTCTCCAACATGAAGGAGAACACCGATATGGCGAAT
GGTCGCA-----------------------------------------------------
------------------------------------------------------------
---------------
>AH-4AK4-lafA1(R)
ATGGGTTTGTCCATTCACACTAATTTCGCCTCTCTGACCACCCAGAACCAGCTGAATTCC
ACCAACAAGATGCTGGGCACCGCCATGCAGCGCCTGGGTACCGGTCTGCGCATCAACTCC
GCCGCCGATGACGCCGCCGGCCTGCAGATGGCCACCCGTCTGCAAGCCCAGTCCAACGGT
CAGAAGGTCGGCATGCGCAACGCCCAGGACGCCGTCTCCATGATGCAGACCGCCGAAGGC
GCCATGGACGAGATGACCAATATCGTCCAGCGCATGAAGGATCTGGCCACCCAGGGCGCC
AACGGTACTGCTAGCGCGGAAGACCGTCTGGCCATGGGTACCGAGATGAAGGAGCTGACC
GCCGAGCTGAAGAACATCAGCGACAACACCAAGTTTGGTGGCGAGACGCTGATCAGCGAT
GCTGGCAAGTTCGGTGC---CGGAAC------CGTGACCTTCCAGATCGGTGGCACCGCC
GCCGAGAAGCTGGACGTGAAGGCCGACACCAACGTCCAGGCCGTGAATGCCGCCATCACC
ACTGCGACCACGGATCTGGCCACCGCCGATGTGGC---TGCGACTGCCCTGGCGTCCACT
GACTTCAATGCGCAGA------------------------------TCACCAAGAT----
------------------------------------------------------------
------------------------------------------------------------
------------------------------------------------------------
------------------------------------------------------------
--GGAAGATGCCCTGGATCTGATCGGTACCGCCCGTTCCCAGTTCGGTGCCAACATCAAC
CGTCTGGAGCACACTGTCAACAACCTCTCCAACATGAAAGAGAACACCGACATGGCGAAC
GGCCGCATCATGGATGCCGACTTCGCCCAGGAGAGCACCAACATGACCAAGAACCAGATG
CTGATGCAGGCTGGTATGTCAGTGCTGTCCAACTCCAACCAGATGACCGGCATGGTAACT
TCCCTGCTGCGTTGA
>AH-4AK4-lafA2(R)
ATGGGCTTGTCCATTCATACCAACTTCGCCTCCCTGACCACTCAGAACCAGCTGAACTCC
ACCAACAAGATGCTGGGCACCGCCATGCAGCGTCTGGGCACTGGCCTTCGCATCAACTCC
GCCGCCGATGACGCCGCCGGTCTGCAGATGGCTACCCGCCTGCAAGCCCAGTCCAACGGC
CAGAAAGTGGGCATGCGCAACGCCCAGGATGCCGTCTCCATGATGCAGACCGGTGAAGGC
GCCCTGGACGAAATGACCAATATCGTTCAGCGCATGAAGGATCTGGCAACTCAGGGCGCG
AACGGCACTACCAGCGCGGAAGACTACACCGCCCTGAACGCCGAGTTCGGCGAACTGGCG
AAAGAGCTGACCAACATCACCGACAACACCACCTTCGGCGGCCAGTCCCTGCTGAAGAAG
GGTGCCGGCAACTTCGAGAAGGGCGC------GGTCAAGTTCCAGATCGGTGGCACCGCT
GCCGAGACCCTGAGCGTGGACATCTCCACCGACCTGAAGAAGGTGACC------GGTTCT
ACCGCGAACTCCGGTCTGGATGGCGCCGCCCTGAA---GGCCGGTATCGGTGATCAGACC
AAGGCCTCTGCCGCCA------------------------------TCACCGAGAT----
------------------------------------------------------------
------------------------------------------------------------
------------------------------------------------------------
------------------------------------------------------------
--GGAAACCTTCCTGAAAGACATCGGCAGCGCCCGTTCTTCCTTCGGTGCCAACATCAAC
CGTCTGGAGCACACCGTCAACAACCTCTCCAACATGAAAGAGAACACCGACATGGCAAAC
GGTCGCATCATGGATGCCGACTTCGCCCAGGAGAGCACCAACATGACCAAGAACCAGATG
CTGATGCAGGCTGGCATGTCCGTGCTGTCCAACTCCAACCAGATGACCGGCATGGTGACC
TCCCTGCTGCGTTGA
>A.allosacharophila BVH88_lafAn1
atgggtttgtccattcacactaatttcgcctctctgaccactcagaatcagttaaattcc
accaacaagatgctgggcaccgccatgcagcgcctgggcacaggtcttcgcatcaactcc
gccgccgatgacgccgctggcctgcagatggccacccgcctgcaagctcagtccaacggc
cagaaggtcggcatgcgcaacgcccaggacgccgtctccatgatgcagaccgccgaaggg
gccatggacgagatgaccaacatcgttcagcgcatgaaggatctggccacccagggcgcg
aacggcactaccagcgccgatgactacaccgccctgaacgccgagttcggcgaactgacc
aaggagctgggtaatattgttaataacaccagctttggtggccagaagttgttgaaaggc
gg---gtcgttcgaggctgccgctgg------tgtgactttccagattggtggctctagc
actgaaacattgaaggttgatgtagctaccgcgatgaaggaccttact------ggcact
acagcaactagcggtattgcaggcgcagagattgt---cgcgggtattggcgatcaaggc
aaagccagtgacgcga------------------------------ttaccgccac----
------------------------------------------------------------
------------------------------------------------------------
------------------------------------------------------------
------------------------------------------------------------
--aagtgacctgcttgatcaaattggtgctgtccgttcctccttcggtgccaacatcaac
cgtctggagcacaccgtcaacaacctctccaacatgaaagagaacaccgacatggcgaac
ggccgcatcatggatgctgacttcgctcaggagagtaccaacatgaccaagaaccagatg
ctgatgcaggctggcatgtcagtgctgtccaactccaaccagatgaccggcatggtgact
tccctgctgcgttaa
>A.allosacharophila BVH88_lafAn2
atgggcttgtccattcataccaacttcgcctccctgactacccagaaccaactgaactcc
accaacaagatgctgggcaccgccatgcagcgtctgggtaccggccttcgcatcaactcc
gccgccgatgacgcagctggtttgcagatggctacccgtctgcaagcccagtccaatggc
cagaaggtcggcatgcgcaacgcccaggatgccgtatccatgatgcagaccggcgaaggc
gccctggacgaaatgaccaatatcgttcagcgcatgaaggatctggcgactcaaggtgcg
aacggtaccaccagcaccgcagactacaccgccctgaacgccgagttcggcgaactggcg
aaagagctgaccaacatcaccgacaacaccaccttcggcggccagtccctgctgaagaaa
gccaccggtaacttcgagaagggcgc------ggtcaagttccagatcggtggctccgct
gccgagaccctgagcgtggacatctccaccgatctgaagaagatcact------ggcagc
accggtggctccggtctggatggcgcagccctgaa---ggccggtatcggtgatcagacc
aaggcctctgccgcca------------------------------tcaccgagat----
------------------------------------------------------------
------------------------------------------------------------
------------------------------------------------------------
------------------------------------------------------------
--ggaaaccttcctgaaagacatcggcagcgcccgctcttccttcggtgccaacatcaac
cgtctggagcacaccgtcaacaacctctccaatatgaaagagaacaccgacatggcgaac
ggccgcatcatggatgccgatttcgcccaggagagcaccaacatgaccaagaaccagatg
ctgatgcaggctggcatgtcagtgctgtccaactccaaccagatgaccggcatggtgact
tccctgctgcgttaa
>A.allosacharophila BVH88_lafAn3
atgggtttgtccattcacactaatttcgcctctctgaccactcagaatcagttgaattcc
accaacaagatgctgggcaccgccatgcagcgcctgggtacaggccttcgcatcaactcc
gccgccgatgacgcagctggtttgcagatggctacccgtctgcaagcccagtccaacggt
cagaaggtcggcatgcgcaacgcccaggacgccgtctccatgatgcaaaccgccgaaggc
gccatggatgagatgaccaatatcgttcagcgcatgaaggatctggctacccagggcgcc
aacggtacctcgagtgcggaagatcgcctggccatggggaccgaaatgaaggcgctgacc
gccgagctgaaaaacatcagcgacaacaccaagtttggtggccaggatctgatcagtgct
acgggcaagtttggtgc---cgccgc------agtgaccttccagataggcgggtctgct
aatgagaagcttgacgtgaatgccgtcgccaatgtcacggccgtgaataccgccataggc
acggcgaccacggatcttgctgctgccgatgtggc---agcgactgccttggcgtccact
gacttcaatgcacaga------------------------------tcaccaaaat----
------------------------------------------------------------
------------------------------------------------------------
------------------------------------------------------------
------------------------------------------------------------
--ggaaactgctctgggtgccatcggtaccgcccgttcccagttcggtgccaacatcaac
cgtctggagcacaccgttaataacctctccaatatgaaagagaataccgacatggcgaac
ggccgcatcatggatgccgacttcgcccaggagagcaccaacatgaccaagaaccagatg
ctgatgcaggccggtatgtcagtgctgtccaactccaaccagatgaccggcatggtaacc
tccctgctgcgttga
>A.bivalvium_CECT7113T_lafAn1
atgggtctgtccattcataccaacttcgcctctctgaccactcagagccagctgaacacc
accaacaagatgctgggcaccgccatgcagcgtctgggtaccggtctgcgcatcaactcc
gccgccgacgacgccgccggtctgcagatggctacccgcctgcaggcccagtccaacggc
cagaaagtgggcatgcgcaacgcccaggatgccgtctccatgatgcagaccggcgaaggt
gccatggacgagatgaccaatatcgtccagcgcatgaaggacctggccacccagggcgcc
aacggcaccaccagcaccgaagactacaaagccctggacgctgagtttaaggaactgagc
aaagagctgaccaacattgttgataacaccacctttggtggtcagaagttgctgaagggc
ggtgcgt---ttgaggttgctggtgg------cgttaccttccaaatcggtgcatccagc
actgaaaagctgacggtggatgtggaagccgccatgaaggatctgacc------ggcact
gcaggagctaatggtattgcggacgctgatattgt---cgctggtataggtgatcaaacc
aaagccagtgacgcga------------------------------ttactgccac----
------------------------------------------------------------
------------------------------------------------------------
------------------------------------------------------------
------------------------------------------------------------
--aaccaacctgcttgatcaaattggttctgtccgttcctccttcggtgccaatatcaac
cgtctggagcacacggtgaacaacctctccaacatgaaggagaacaccgacatggcgaac
ggtcgcatcatggatgccgacttcgcccaggagaccaccaacatgaccaagaaccagatg
ctgatgcaggctggcatgtccgtgctctccaactccaaccagatgaccggcatggtgacc
tccctgctgcgttga
>A.bivalvium_CECT7113T_lafAn2
atgggtttgtccattcataccaacttcgcttctctgaccactcagagccagctcaacacc
accaacaagatgctgggcaccgccatgcagcgcctgggcaccggtctgcgcatcaactcc
gccgccgacgacgccgccggtctgcagatggctacccgcctgcaggcccagtccaacggc
cagaaagtgggcatgcgcaacgcccaggatgccgtctccatgatgcagaccgccgaaggg
gccatggatgagatgaccaacatcgtccagcgcatgaaggatctggccacccaggcagcc
aacggcaccaccagtacagaggactacactgccttgaacgccgagttcggcgagctggcc
aaagagctgaccaatatcacagacaacaccaccttcggtggccagtctctgctgaaaaaa
ggggctggcaacttcgagcagggcgc------cgtcaagttccagatcggtggcaccgct
gccgagaccctgagcgtcgatatctccgccgacctgaagaaggtgaccggtaccaccggc
ggttccggtc---tggacggcacagcagtgaaggg---gggcggtatcgcgacccaggca
actgctaatgccgcca------------------------------tcaccgagat----
------------------------------------------------------------
------------------------------------------------------------
------------------------------------------------------------
------------------------------------------------------------
--ggataccttcctgaaagacatcggtagcgcccgttcctccttcggtgccaatatcaac
cgtctggagcacacggtgaacaacctctccaacatgaaagagaacaccgacatggcgaac
ggccgcatcatggatgccgacttcgcccaggagaccaccaacatgaccaagaaccagatg
ctgatgcaggctggcatgtccgtgctctccaactccaaccagatgaccggcatggtgacc
tccctgctgcgttga
>A.caviae_CECT838_lafAn1
atgggcttgtccatccataccaacttcgcctccctgaccacccagaaccagctgaacaac
accaacaagatgttgggcactgccatgcagcgcctgggcaccggccttcgcatcaactcc
gccgccgacgacgcagccggtctgcagatggctacccgcctgcaagcccagtccaacggc
cagaaggtcggtatgcgcaacgcccaggatgccatctccatgatgcagaccgcagaaggc
gccatggatgagatgaccaacatcgttcagcgcatgaaggacctggcgacccagggtgcc
aacggcactaccagcgccgatgactataccgccctgaacgccgagttcggcgaactgacc
aaggagctgggtaatattgttaacaacaccagctttggtggccagaagttgttgaaaggc
gg---gtcgttcgaggctgccgctgg------tgtgactttccagattggtggctctagt
actgaaacattgaaggttgatgtagctaccgcgatgaaggaccttact------ggcact
accgcaactagtggtattgcaggcgcagagattgt---cgcgggtattggtgatcaagcc
aaagccagtgacgcga------------------------------ttaccgccac----
------------------------------------------------------------
------------------------------------------------------------
------------------------------------------------------------
------------------------------------------------------------
--aagtgacctgcttgatcaaattggtgctgtccgttcttccttcggtgccaacatcaac
cgtctggagcacaccgtcaacaacctctccaacatgaaagagaacaccgacatggcgaac
ggtcgcatcatggatgccgacttcgcccaggagagcaccaacatgaccaagaaccagatg
ctgatgcaggctggcatgtccgtgctgtccaactccaaccagatgaccggcatggtgact
tccctgctgcgttga
>A.caviae_CECT838_lafAn2
atgggtttgtccattcataccaacttcgcttctctgaccactcagaaccagctgaacaac
accaacaagatgctgggcaccgccatgcagcgcctgggtaccggtcttcgcatcaactcc
gccgccgatgatgccgccggtctgcagatggccacccgcctgcaagcccagtccaacggc
cagaaggtcggcatgcgcaacgcccaggacgccgtctccatgatgcagaccgccgaaggt
gccatggacgagatgaccaacatcgttcagcgtatgaaagacctggccactcagggcgcc
aacggcactgcgagcgcggaagaccgtctggccatgggcaccgaaatgaaggaactgacc
gccgagctgaagaacatcagcgataacacccgtttcggtggtgaggctctgatcggcgct
ggtggcaagttcgaagc---cggtac------tgtgactttccagatcggtggtactgcc
gccgagaagctggacgtcaaggccgacaccaacgtcaaggccgtcaacaccgctatcacc
acggcgacctccgacc------tgtccaccgccga---tgccaccgctctggcttccact
gacttcaatgcgcaga------------------------------tcaccaagat----
------------------------------------------------------------
------------------------------------------------------------
------------------------------------------------------------
------------------------------------------------------------
--ggagactgctctgggcgcaatcggtaccgcccgttcccagttcggtgccaacatcaac
cgtctggagcacaccgtcaacaacctctccaacatgaaagagaacaccgacatggcgaac
ggccgcatcatggatgccgacttcgcccaggagagcaccaacatgaccaagaaccagatg
ctgatgcaggctggcatgtccgtgctgtccaactccaaccagatgaccggcatggtgact
tccctgctgcgttga
>A.diversa_CECT4254_lafAn1
atgggcctgtccattcataccaactatgcatctctggttacccaaaaccagctgaattcc
accaacaagctgctgagcaccgccatgcagcgcctgggtaccggcatgcgcatcaactcc
gccgccgatgacgccgccggcctgcagatggccacccgcctggaagctcagtctaacggc
cagaaggtcggcatgcgtaacgcccaggatgccatctccatgatgcagaccgccgaaggt
gccatggacgagatgaccaacatcgttcagcgtatgaaggatctggccacccagtccgcc
aacggcactgcaactgctgacgatcgcactgcgatggatgccgagttcggcgaacttaaa
aaagagctgggtaacatagtcgacaacaccaagtttggtggtaaggccctgctcaagggt
ggtgcattcgagggga---------g------catcgacttccagatcggtggcacctcg
aacgagaagctgagcgtcgatctgtcggccaacctcaagaaggtgactgg----------
------------------------------------------------------------
--------------------------------caccacagg-----tggcagtggt----
------------------------------------------------------------
------------------------------------------------------------
------------------------------------------------------ctcgac
cacgccgatgttaaagccgggatcaagaccgatgcagaggccgtgaaggccatgacggca
ttggaaactgtactgggtgatatcggcactgtacgctccggtttcggtgccaacatcaac
cgtctggaacacacggtgaacaacctttccaacatgaaagagaataccgatatggccaag
ggccgtatcatggatgccgacttcgccgcagaaagcaccagcatgaccaagaaccagatg
ctgatgcaggcgggcatgtctgtgctctccaactccaaccagatgaccggtatggtcacc
tccctgctgcgttaa
>A.diversa_CECT4254_lafAn2
atgggtttgtctattcataccaactatgcgtctctggttacccaaaaccagctgaactcc
accaacaagttgctgagcaccgccatgcagcgcctgggtaccggcatgcgcatcaattcc
gccgccgacgacgcagcaggcctgcagatggccacccgcttgcaggcccagtccaacggc
cagaaggtcggcatgcgtaatgcacaagacgccatctccatgatgcagaccgccgagggt
gccatggatgagatgagcaacatcgtccaacgcatgaaggatctggccacccagtctgcc
aacggcaccgccacctcggccgaccgcaccgccatgaatgccgagtttggcgagctcaaa
aaagagatcgacaacatcactagcaacaccaccttcggtggccagaagttgttggagagc
ggcaaagggttccatacag------c------ggtcactttccagatcggtggcagcgct
aatgaaaaactggagctcaagacgggtgaaggggtagcgaaggccct-------------
------------------------------------------------------------
-----------------------------------------------gggtgaggtagtg
ggcactggcaagggt---------------------------------------------
------------------------------------------------------------
------------------------------------------------------accctg
gaaaccaacgtggccgcgggtatcggtgatcaaaccaaagccaaggatgccatcggctct
ctggataccctgctcggcaatatcggcgcagcccgctcaggtttcggtgccaacatcaac
cgtttggaacactcggtgaacaacctctccaacatgaaggagaacaccgatatggccaag
ggccgcatcatggatgccgacttcgccgcagaaagcaccagcatgaccaagaaccagatg
ctgatgcaggcgggcatgtctgtgctctccaactccaaccagatgaccggtatggtcacc
tccctgctgcgttaa
>A.diversa_CECT4254_lafAn3
atgggattgtctattcacactaactacgcatccctggtcacccagaaccagctgaattcc
accaacaagctgctgaacaccgccatgcagcgcctgggtaccggcatgcgcatcaattcc
gccgccgacgacgcggcaggtctgcagatggccacccgcctgcaagcccagtccaatggt
cagaaagttggcatgcgtaatgcacaagacgccatctccatgatgcagaccgctgagggt
gccatggacgagatgaccaacatcgttcagcggattaaagacctggccacccagggtgcc
aatggtaccgcaactgaagaagatcgcgttgccatgggttccgagatgaagtcactcacc
gaagagctggataatatcaccaaaaataccaccttcggtggagccaaactgctcgacgcc
acaggtggcaagttcgctgca---------gccattacctaccagatcggcggcaccgag
aatgagaagctcaccgtcaatgtttcaacagatctgaagaaagtaaccga----------
------------------------------------------------------------
-----------cgccatcaataaca---------------------tgaagaccgcagcc
ggtggcgctaccgtt------------------------------acttccgg-------
--------------------------------------------------tctctcggat
ttt---------------------gacgataagacc------------------------
---------------------aaggtgacggctgctaattttgctcagcagatcaccaac
atggataccctgttgggggcactgggaaccgtgcgttcttccttcggcgccaacatcaat
cgcctggatcatacggtgaacaacctctccaacatgaaagagaacaccgatatggccaag
gggcgcatcatggatgccgacttcgcggccgagagcaccaacatgaccaagaaccagatg
ctgatgcaggcgggcatgtccgtgctctccaactcgaaccagatgaccggcatggtcacc
tcgttgctgcgttaa
>A.diversa_CECT4254_lafAn4
atgggtctgtccattcataccaactatgcgtctctggttacccaaaaccagctgaactcc
accaacaagttgctgaacaccgccatgcagcgtctgggcaccggcatgcgcatcaactcc
gccgccgatgacgcggccggtctgcagatggccacccgtttgcaagcccagtccaacggc
cagaaggtcggcatgcgcaacgcccaggatgctatctccatgatgcagactgccgaaggt
gccatggacgagatgaccaacatcgttcaacgcatgaaggatctggcgactcagggggcc
aatggcaccgccacctctactgaccgagccgccatgggttccgaaatgaagtccctctct
gccgagctggacaacatcgtaaaaaacaccacctttggtggcgccaagctgctgagcgat
gaggctgccgacaaggggaaattccagtctggcatcgatttccagattgggggatcttcc
gccgagaagctgaccgttaacatcggcac-------------------------------
-----------------------------------------c---------gatctcg--
----------ccgccg------------------------------tcaccacagcgg--
-------tgaaga---------------------------c-------------------
-----------------------------------ggctaaggataccgatcttaaagac
ttcgatcaggg-------------------------------------------------
-----------------agcgaatgcaacccagacggctatgcaggggcagatgacgaag
atggaaaccatgttgggcgatatcggcaaggttcgctccgcactgggtgccaacatcaac
cgcctggatcatacggtgaacaacctctccaacatgaaggagaacaccgacatggccaag
gggcgcatcatggatgccgacttcgccgcagaaagcaccagcatgaccaagaaccagatg
ctgatgcaggcgggcatgtctgtgctctccaactccaatcagatgaccggtatggtcacc
tccctgctgcgctaa
>A.encheleia_CECT4342_lafAn1
atgggtttgtccattcacactaatttcgcctcgctgaccactcagagccagctgaattcc
accaacaagatgctgggtactgctatgcagcgtctgggtaccggtttgcgcatcaactct
gctgccgatgatgccgccggtctgcagatggccacccgtttgcaatcccagtccagcggc
cagaaggtcggcatgcgcaacgctcaggatgccatctccatgatgcagaccggtgagggt
gcgatggacgagatgagcaacatcgtccagcgcatgaaggatctggccacccagtctgcg
aacggcaccagtactgctgacgatcgcaaggcgatgaacgctgagttcggcgagctgcgt
gccgagctggacaacatcaccaacaacaccaccttcggtggacagaccttgctggccaag
gataagggtttccagaagg------c------agtgaccttccagatcggtggcaccggt
gctgagaagctcgagctcaaggatgatggcaccctggcaaccgcactcaagggtgtcgtt
gccgatgataaaggtaccaagggcactgcggttgc---cgccggtatcgatgatcagacc
aaggcgactgcagcca------------------------------tgacagaact----
------------------------------------------------------------
------------------------------------------------------------
------------------------------------------------------------
------------------------------------------------------------
--ggacaccttctccaaggggatcggtgaggcacgatccgcctttggtgccaacatcaac
cgtctggagcataccgtcaacaacctctccaacatgaaagagaacaccgatctggcgaac
ggtcgcatcatggatgccgacttcgctcaggagagcaccaacatgaccaagaaccagatg
ctgatgcaggctggcatgtctgtgctgtccaactccaaccagatgaccggcatggtgact
tccctgctgcgttaa
>A.encheleia_CECT4342_lafAn2
atgggcttgtccatccataccaacttcgcttctctgaccacccagagccagctgaactcc
accaacaagatgctgggcaccgcgatgcagcgtctgggtaccggtctgcgcatcaactcc
gctgccgatgacgccgctggcctgcagatggccacccgtctgcaatcccagtccagcggc
cagaaagtgggcatgcgcaacgcccaggatgccgtctccatgatgcagactgccgaaggg
gccatggacgagatgagcaacatcgtccagcgcatgaaggatctggccacccagtctgcg
aacggcaccagtaccgccgaagaccgcactgccatgaacgccgagttcaccgagctgcgc
gccgagttggacaacatcaccaacaacaccaccttcggtggacagagcctgctcaagact
ggcggtggcttccaggggg------a------cgtgaccttccagatcggtggtactgcc
gccgagaagctggagctgaaaagcaccggcacactggcaaaggcattggcagaagtggtc
ggcaccggcaagggtaccgatggcgctgcggtgaa---ggtcggcatcggcgatcaggcc
aaggccactgcctcca------------------------------tggccgagct----
------------------------------------------------------------
------------------------------------------------------------
------------------------------------------------------------
------------------------------------------------------------
--ggataccttctcccagaagatcggtgaatcccgctctgccttcggtgccaacatcaac
cgtctggagcacaccgtcaacaacctctccaacatgaaagagaacaccgacctggcgaac
ggccgcatcatggatgccgactttgcccaggagagcaccaacatgaccaagaaccagatg
ttgatgcaggctggcatgtccgtgttgtccaactccaaccagatgactggcatggtcact
tccctgctgcgttaa
>A.enteropelogenes_CECT4255_lafA
atgggcttgtccattcataccaacttcgcatccatgaccacccagagccagctgaacagc
accaacaagatgctgggcaccgccatgcagcgtctgggtaccggtctgcgtatcaactcc
gccgccgatgacgcagccggtctgcaaatcgccacccgtctgcaggcccagtccaacggt
caaaaagtcggtatgcgcaacgcccaggatgccatctccatgatgcagaccgccgaaggc
gccatggacgagatgaccaacatcacccagcgcatgaaagatctggctacccaggctgcc
aacggcaccaacagcaccaaagacatcgaagccatgaacgccgagttcaaagagctgggc
gcagagctggaaaacatccgtgacaacaccaccttcggtggcactgctctgctgaagaaa
gatggcaagttcgagaaagaag---c------cgtttccttccagatcggtggcagcaag
gatgaagtgctgaaaatggacgcttccaccaaggttcagagcgtca--------------
------------------------------------------------------------
-------acaccgcca------------------------------tcagtaccgc----
--------------------tgc-------------------------------------
------------------------------------------------------------
------------------------------------------------------------
--------------cgctgccgacctgactgctggcactgcctctgcccagatcaccgcg
atggaaggcatgctggagaagattggtgaagcccgttccaccttcggtgccaacatcaac
cgtctggaccacaccatcaacaacctctccaacatgaaagagaacaccgacatggccaac
ggtcgcatcatggatgccgacttcgcccaggaaaccaccagcatgaccaagaaccagatg
ctgatgcaggctggcatgtccgtgctgtccaactccaaccagatgaccggcatggtaact
tccctgctgcgttaa
>A.enteropelogenes_CECT4487_lafA
atgggcttgtccattcataccaacttcgcatccatgaccacccagagccagctgaacacc
accaacaagatgctgggtaccgccatgcagcgtctgggtaccggtctgcgtatcaactcc
gctgccgatgatgcagccggtctgcaaatcgccacccgtctgcaagcccagtccaacggc
cagaaggttggtatgcgcaacgcccaggatgccatctccatgatgcagaccgccgaaggc
gccatggacgagatgaccaacatcacccagcgcatgaaagatctggctacccaggcagcc
aacggcactaacagcaccaaagacattgccgccatggacgccgagtttggcgagctgagt
gctgagctgcaaaacattagtaaaaacaccaccttcggtggtaccaaactgctggacgca
ggtggcaagttcgagaccggtg---c------cgtctccttccagatcggcgccagcaag
gatgaagtactgaaaatggatgccaacactcaggttaaagccgtga--------------
------------------------------------------------------------
-------ataccgcga------------------------------tcagtactgc----
--------------------tgc-------------------------------------
------------------------------------------------------------
------------------------------------------------------------
--------------tggcgttactttggacgcgtctactgcttcaggtcagatcaccgcg
atggacaccatgcttgagaagattggtgaagcccgttccaccttcggtgccaacatcaac
cgtctggaccacaccatcaacaacctctccaacatgaaagagaacaccgacatggccaac
ggtcgcatcatggatgccgacttcgcccaggaaaccaccagcatgaccaagaaccagatg
ctgatgcaggctggcatgtccgtgctgtccaactccaaccagatgaccggcatggtaact
tccctgctgcgttaa
>A.eucrenophila_CECT4224_lafA1
atgggtttgtccattcacactaatttcgcctcgctgactactcagagccagttgaactcc
accaacaagatgctgggcactgccatgcagcgtctgggtaccggtctgcgcatcaactct
gccgccgatgacgccgccggcctgcagatggcaacccgtctgcaagctcagtccagcggc
cagaaagtgggcatgcgtaacgcccaggatgccatctccatgatgcagaccggcgaaggc
gccatggacgagatgagcaacatcgttcagcgtatgaaggatctggccactcagtctgcg
aacggcaccagcaccgttgacgatcgcaaggcgatgaatgccgagttcaccgaactgcgt
gccgagttggacaacatcaccaacaacaccaccttcgctggtcagaccctgctggccaag
gattccggcttccagaaag------c------cgtgaccttccagatcggtggtaccggt
gccgagaagctggagctcaaggacgatggagccctggcgactgccc--------------
------------------------------------------------------------
----------------------------------------------tcaagggtgt----
-----------------agttgccgatgataaaggtaccaagggc---------------
------------------------------------------------------------
------------------------------------------------------------
---actgccgttgctgccggtatcgacgaccagaccaaggccaccgccgccatggccgag
ttggataccttctccaaggggatcggtgacgcgcgttccgccttcggtgccaacatcaac
cgcttggagcacaccgtaaacaacctctccaacatgaaagagaacaccgatctggctaat
ggtcgcatcatggatgccgactttgctcaggagagcaccagcatgaccaagaaccagatg
ctgatgcaggctggcatgtctgtgctgtccaactccaaccagatgaccggcatggtgact
tccctgctgcgttaa
>A.eucrenophila_CECT4224_lafA2
atgggcttgtccattcataccaatttcgcttctctgaccacccagagccaactcaatacc
accaacaagatgctgggtaccgccatgcagcgtctgggtaccggtctgcgcatcaactcc
gccgccgatgacgccgccggcctgcagatggcaacccgtctgcaatcccagtccagtggc
cagaaagtgggcatgcgcaactcccaggatgccatctccatgatgcagaccggtgaaggt
gccatggacgagatgagcaacatcgttcagcgtatgaaggatctggccactcagtctgcc
aacggcaccagcacagctgatgatcgcaaggccatggacgccgaattcaccgagctgcgc
gccgagctggacaacatcagcaacaacaccaccttcggcggacaagagctgctcaagact
ggcaaggggttccaggagg------a------tgtgaccttccagatcggtggtacttct
gctgagaagctggaactgaagaaaaccggcaccctagcaaaggcgctggcagaagttgtg
ggtaccggcaagggtaccgatggtgctgccgtcaa---ggtaggtatcggcgatcaggcc
aaggcaaccgcttcca------------------------------tggccgagct----
------------------------------------------------------------
------------------------------------------------------------
------------------------------------------------------------
------------------------------------------------------------
--ggacaccttctcccagaagattggtgagtctcgttccgccttcggtgccaacatcaac
cgtttggagcacaccgtcaacaacctctccaacatgaaagagaacaccgatctggcgaac
ggtcgcatcatggatgccgactttgctcaggagagcaccaacatgaccaagaaccagatg
ctgatgcaggctggcatgtccgtgctgtccaactccaaccagatgaccggcatggtcact
tccctgctgcgttaa
>A.jandaei_CECT4228_lafA
atgggcttgtccattcataccaactttgcttccatgaccacccagaaccagctgaactcc
accaacaagatgctgggtaccgccatgcagcgtctgggtactggtctgcgtatcaactct
gcagctgatgatgctgccggtctgcaaatcgccacccgtctgcaggctcagtccaacggt
caaaaagtgggcatgcgcaacgctcaggatgccgtatccatgatccagaccgctgaaggt
gccatggacgagatgaccaacatcacccagcgcatgaaggatctggctacccaagcagcc
aacggtaccaacagcgataaagatatcgcggccatgaattccgagttcaaggaattgggg
aaagagctgattaacatcagagacaacaccactttcggtggcacagatcttctgaaggcc
ggcggtaa---attcgaaaacggtgc------agtgtccttccagatcggtgccagtgcc
accgagaagctggatctgaatgcttccacccaagtgaaagctgtcaacactgctatcacc
agtgccgctggcgtcac------cttgagtgc------cactaatgcg------------
------------------------------------------------------------
------------------------------------------------------------
------------------------------------------------------------
------------------------------------------------------------
------------------------------------------actgcccagatcactgct
atggacagcatgctggagaagatcggtgaagcccgctccaccttcggtgccaacatcaac
cgtctggaccacactgtcaacaacctttccaacatgaaagagaacaccgacatggcgaac
ggtcgcatcatggatgccgacttcgcccaggagagcaccaacatgaccaagaatcagatg
ttgatgcaggccggcatgtccgtgctgtccaactccaaccagatgaccggcatggtaact
tccctgctgcgttaa
>4AK4_lafAn1
atgggcttgtccattcataccaacttcgcctccctgaccactcagaaccagctgaactcc
accaacaagatgctgggcaccgccatgcagcgtctgggcactggccttcgcatcaactcc
gccgccgatgacgccgccggtctgcagatggctacccgcctgcaagcccagtccaacggc
cagaaagtgggcatgcgcaacgcccaggatgccgtctccatgatgcagaccggtgaaggc
gccctggacgaaatgaccaatatcgttcagcgcatgaaggatctggcaactcagggcgcg
aacggcactaccagcgcggaagactacaccgccctgaacgccgagttcggcgaactggcg
aaagagctgaccaacatcaccgacaacaccaccttcggcggccagtccctgctgaagaag
ggtgccggcaacttcgagaagggcgc------ggtcaagttccagatcggtggcaccgct
gccgagaccctgagcgtggacatctccaccgacctgaagaaggtgacc------ggttct
accgcgaactccggtctggatggcgccgccctgaa---ggccggtatcggtgatcagacc
aaggcctctgccgcca------------------------------tcaccgagat----
------------------------------------------------------------
------------------------------------------------------------
------------------------------------------------------------
------------------------------------------------------------
--ggaaaccttcctgaaagacatcggcagcgcccgttcttccttcggtgccaacatcaac
cgtctggagcacaccgtcaacaacctctccaacatgaaagagaacaccgacatggcaaac
ggtcgcatcatggatgccgacttcgcccaggagagcaccaacatgaccaagaaccagatg
ctgatgcaggctggcatgtccgtgctgtccaactccaaccagatgaccggcatggtgacc
tccctgctgcgttga
>4AK4_lafAn2
atgggtttgtccattcacactaatttcgcctctctgaccacccagaaccagctgaattcc
accaacaagatgctgggcaccgccatgcagcgcctgggtaccggtctgcgcatcaactcc
gccgccgatgacgccgccggcctgcagatggccacccgtctgcaagcccagtccaacggt
cagaaggtcggcatgcgcaacgcccaggacgccgtctccatgatgcagaccgccgaaggc
gccatggacgagatgaccaatatcgtccagcgcatgaaggatctggccacccagggcgcc
aacggtactgctagcgcggaagaccgtctggccatgggtaccgagatgaaggagctgacc
gccgagctgaagaacatcagcgacaacaccaagtttggtggcgagacgctgatcagcgat
gctggcaagttcggtgc---cggaac------cgtgaccttccagatcggtggcaccgcc
gccgagaagctggacgtgaaggccgacaccaacgtccaggccgtgaatgccgccatcacc
actgcgaccacggatctggccaccgccgatgtggc---tgcgactgccctggcgtccact
gacttcaatgcgcaga------------------------------tcaccaagat----
------------------------------------------------------------
------------------------------------------------------------
------------------------------------------------------------
------------------------------------------------------------
--ggaagatgccctggatctgatcggtaccgcccgttcccagttcggtgccaacatcaac
cgtctggagcacactgtcaacaacctctccaacatgaaagagaacaccgacatggcgaac
ggccgcatcatggatgccgacttcgcccaggagagcaccaacatgaccaagaaccagatg
ctgatgcaggctggtatgtcagtgctgtccaactccaaccagatgaccggcatggtaact
tccctgctgcgttga
>AK202_lafAn1
atgggcttgtccattcataccaacttcgcctccctgaccacccagagtcagctgaactcc
accaacaagatgctgggcactgccatgcagcgtctgggcactggccttcgcatcaactcc
gccgccgatgacgccgccggtctgcagatggcgacccgtctgcaagcccagtccagcggt
cagaaggtcggcatgcgcaatgcccaggatgccgtctccatgatgcagaccgccgaaggg
gccatggacgagatgagcaatatcgttcagcgcatgaaggatctggccactcagtcagcg
aacggcactagtaccgctgaagaccgcaccgccatgaatgccgagttcacagagctgcgt
gccgaacttgacaacatcaccaacaacaccaccttcggtggacagagcctgctcaaggcg
ggtggtggcttccagggga------a------tgtgaccttccagattggtggcaccgca
gccgagaagctcgagctgaaagatagcggaacactggccacagccttgaaggaggtagtc
ggcacaggcaagggtaccctggacacggacatcgc---ggctggcattggcgatcaaggc
aaggctaccgctgcta------------------------------tggccaaact----
------------------------------------------------------------
------------------------------------------------------------
------------------------------------------------------------
------------------------------------------------------------
--ggataccttctcccagaaaattggagagtcccgctctgctttcggtgccaacatcaac
cgtctggagcacaccgtcaacaacctctccaacatgaaagagaacaccgacatggcgaac
ggccgcatcatggatgccgacttcgcccaggagagcaccaacatgaccaagaaccagatg
ctgatgcaggctggcatgtcagtgctgtccaactccaaccagatgactggcatggtgact
tccctgctgcgttga
>AK202_lafAn2
atgggtttgtccattcacaccaatttcgcctctctgaccactcagagccagctcaacaac
accaacaagatgctgggcaccgccatgcagcgcctgggcacaggtctgcgcatcaactcc
gccgccgatgacgccgccggtctgcagatggccacccgcctgcaagcccagtccagcggt
cagaaggttggcatgcgcaacgcccaggacgccgtctccatgatgcagaccgccgaaggt
gccatggacgagatgagcaacatcgttcagcgtatgaaggatctggccacccagtctgct
aacggcaccagcaccgtcgacgatcgcaaggcgatgaatgccgagttcaccgaactgcgc
gccgagctggacaatatcaccaacaacaccaccttcggtggccaaaccttgcttgccaag
aacaccggtttccaaggga------a------tgttaccttccagatcggtggcacagat
gccgagaagctggagctgaaagacgatggcaccctggccactgccctcaagggtgtgatt
gccgatgacaagggtaccaagggcaccgccgttgc---cgccggtatcgacaatcagacc
aaggccaccgccgcca------------------------------tggccgagct----
------------------------------------------------------------
------------------------------------------------------------
------------------------------------------------------------
------------------------------------------------------------
--ggacaccttctccaaggggatcggtgaagcgcgttccgcattcggtgccaacatcaac
cgtctggagcacaccgtcaacaacctctccaacatgaaagagaacaccgacatggcgaac
ggccgcatcatggatgccgacttcgcccaggagagcaccaacatgaccaagaaccagatg
ctgatgcaggctggcatgtcggtgctgtccaactccaaccagatgaccggcatggtaact
tccctgctgcgttga
>AK202_lafAn3
atgggtttgtccattcacactaatttcgcctctctgaccactcagagtcagctgaactcc
accaacaagatgctgggcaccgccatgcagcgcctgggcacaggtctgcgcatcaactcc
gccgccgatgacgccgccggcctgcagatggccacccgcctgcaagcccagtccagcggt
cagaaggtcggcatgcgcaacgcccaggatgccgtctccatgatgcagaccgccgaaggg
gccatggacgagatgagtaatatcgttcaacgcatgaaggatctggctacccagtctgcg
aacggcaccagtaccgccgatgatcgcaaggccatggatgctgaatttgttgaactgcgt
aacgagttggacaatatcaccaacaacaccaccttcggtgggcagaacctgctgaagact
ggtttccaag------------gcga------tgtgaccttccagattggtggtactgct
gacgagaaactggagcttaaaagcacaggaacgctggcaaaagcactggcagaggtggtt
ggtagcggcaagggcaccgatggggctgccgtcaa---gcttggtattagtgctcaggat
aaagcaacaaattcta------------------------------tggctgagct----
------------------------------------------------------------
------------------------------------------------------------
------------------------------------------------------------
------------------------------------------------------------
--ggacaccttctcccaaaagatcggtgaggcgcgttccgccttcggtgccaacatcaac
cgtctggagcacaccgtcaacaacctctccaatatgaaagagaacaccgacatggcgaac
ggccgcatcatggatgccgacttcgcccaggagagcaccaacatgaccaagaaccagatg
ctgatgcaggctggcatgtccgtgctgtccaactccaaccagatgaccggcatggtgact
tccctgctgcgttaa
>A.media_278_lafA
atgggcttgtccattcataccaactacgcctccctgactactcagaatcagctgaattcc
accaacaagatgctgggcaccgccatgcagcgcctgggcaccggccttcgcatcaactcc
gccgccgacgacgccgccggtctgcagatggccacccgcctgcaggcccagtccaacggt
cagaaggtcgcaatgcgcaacgcccaggacgccgtctccatgatgcagaccgccgaaggt
gccatggacgagatgaccaacattgctcagcgcatgaaggatctcgccactcagcatgcc
aacggcactactaccgctgctgataaaaccgcaatcaaggcagaaagcgatgctctcaaa
gcagagctggatagcatcgtcaaaaacaccacctttggtggccagaagctgctggatact
gaaggtttcgc---------tactaa------agtgacattccagatcggtgccagtaaa
gctgagacgctcgaagtcgatgtcactgcatctattactaaagtaactg-----------
----------------------------------------------gtgcaatcaccgca
ttggctgaaaccgacc------------------------------tagctacggc----
------------------------------------------------------------
------------------------------------------------------------
------------------------------------------------------------
------------------------------------------------------------
--aaataccttgctggatgctttgggagagacccgttcagcctttggtgccaacatcaac
cgcctggagcacaccgtcaacaacctctccaacatgaaagagaacaccgacatggcgaac
ggccgcatcatggatgccgacttcgcccaggagagcaccaacatgaccaagaaccagatg
ctgatgcaggctggcatgtcagtgctgtccaactccaaccagatgaccggcatggtaact
tccctgctgcgttga
>A.piscicola_LMG24783_lafA
atgggcttgtccattcataccaactttgcttccatgaccacccagaaccagctgaactct
accaacaagatgctgggcaccgccatgcagcgtctgggtaccggtctgcgcatcaactcc
gctgccgacgatgctgccggtctgcaaatcgccactcgtctgcaggctcagtccaatggt
cagaaagtgggtatgcgcaacgctcaggatgccatctctatgatccagaccgctgaaggc
gccatggacgagatgaccaacatcacccagcgcatgaaagatctggctacccaggcggcc
aacggtaccaacagcaccaaggatcttgatgctatggacgccgagttcaaggaactgggt
aaagagctgggtaacatccgtgacaacaccactttcggcggcacttctctgctgaaaacc
ggtggcaaattccaagctaccggtgg------tgtgactttccaaattggtgccagcgtt
gatgagaaacttgttttcgatgcatccaccaaagtaaccagcgtcaacaccgctatcagt
ac------------------------------tgc---ctctactgccgccctgaccact
ggtgcagctgcccaga------------------------------ttactgccat----
------------------------------------------------------------
------------------------------------------------------------
------------------------------------------------------------
------------------------------------------------------------
--ggacagtatgctggagaagatcggtgaagctcgttctgccttcggtgccaacatcaac
cgtctggagcacaccgtcaacaacctttccaacatgaaagagaacactgacatggcgaat
ggtcgcatcatggatgccgatttcgctcaggaaagcaccaatatgaccaagaaccagatg
ttgatgcaggctggcatgtccgttctgtccaactccaaccagatgaccggtatggtaact
ggtctgctgcgttaa
>A.rivuli_DSM22539_lafAn1
atgggtttgtccattcacaccaacttcgcctctctgaccactcagagccagctcaatacc
accaacaagatgctgggcaccgccatgcagcgtctgggcaccggtctgcgcatcaactcc
gccgccgatgatgccgccggtctgcagatggccacccgcctgcaggcccagtccaacggc
cagaaggtcggcatgcgcaacgcccaggatgccgtctccatgatgcagactggcgaaggg
gcgatggacgagatgaccaatatcgtccagcgcatgaaggatctggccacccagggcgct
aacggcaccaccaatgatgacgatcgtctggccatcggtgccgagatgaaggagctctcc
gccgagctgaaaaacatcagcgacaacaccaagtttggcggccaggccctaatcagcgat
gctggcaagtttggtgc---tgccgc------cgtgaccttccagatcggtggcactgct
ggggagaaacttgatgttgatgccagcaccaatgttcaagcagtgaacaaagctatcgat
gatgctgaaactgcttttaaggacgccgatgtggc---cgctaccgtattgaagtccacc
gatttcaatacgcaaa------------------------------tcaccgagat----
------------------------------------------------------------
------------------------------------------------------------
------------------------------------------------------------
------------------------------------------------------------
--ggaaaatgccctggacgccatcggtaccgcccgttcccagttcggtgccaacatcaac
cgtctggagcacacggtcaacaacctctccaacatgaaagagaacaccgacatggcgaac
ggtcgcatcatggatgccgacttcgcccaggagaccaccaacatgaccaagaaccagatg
ctgatgcaagctggcatgtccgtgctctccaactccaaccagatgactggcatggtcact
tccctgctgcgttaa
>A.rivuli_DSM22539_lafAn2
atgggtctgtccattcacaccaacttcgcctcgctgaccactcagagccagctcaatacc
accaacaagatgctgggcaccgccatgcagcgtctgggcaccggtctgcgcatcaactcc
gccgccgacgatgccgccggtctgcagatggctacccgcctgcaagcccagtccaatggc
cagaaagtgggcatgcgcaacgcccaggatgccgtctccatgatgcagaccgccgaaggc
gccatggacgagatgaccaatatcgtccagcgcatgaaggacctggccacccagggtgcc
aacggcaccaccaatgatgacgatcgtctggctattggtgccgagatgaaggaattgact
gctgagttgaaaaatatcagtgacaataccaagtttggcggccaggccttgatcagcgat
gctggcaagtttggtgc---tgctgc------cgtgactttccagataggtggtactgct
ggtgagaaacttgatgtgaatgccagtgcaaatgttaaagctgtgaatgcaaccatcaca
actgctacagcag---actttggcactgc---cga---tacggctgccctcgctgctacg
gccttcaatgctcaaa------------------------------tcactaagat----
------------------------------------------------------------
------------------------------------------------------------
------------------------------------------------------------
------------------------------------------------------------
--ggaagataccttagacgccattggtaccgcacgttcccaattcggtgccaacatcaac
cgtctggagcacacggtcaacaacctctccaacatgaaagagaacaccgacatggcgaac
ggccgcatcatggatgccgacttcgcccaggagaccaccaacatgaccaagaaccagatg
ctgatgcaagctggcatgtccgtgctctccaactccaaccagatgaccggcatggtcacc
tccctgctgcgttga
>A.salmonicida_CIP103209_lafA
atgggcttgtccattcataccaactttgcttccatgaccacccagaaccagctgaactct
accaacaagatgctgggtaccgccatgcagcgtctgggtaccggtctgcgcatcaactcc
gctgccgacgatgctgccggtctgcaaatcgctacccgtctgcaggctcagtccaacggt
caaaaggttggtatgcgcaacgctcaggacgcaatctccatgatccagaccgctgaaggc
gccatggacgagatgaccaacatcacccagcgcatgaaggatctggctacccaagcggcc
aatggtaccaacagcaccaaggatcttgatgccatggacgccgagttcaaggaattgggt
aaagagctgggtaacatccgcgacaacaccactttcggcggcacttctctgctgaaaacc
ggtggtaaattccaagctaccggtgg------cgtgactttccaaattggtgccagcgtt
aatgagaaacttgttttcgatgcatccaccaaagtaaccagcgtcaataccgctatcagt
actgcct---------------------------------ctactgccgccctgaccact
ggtgcggctgcccaga------------------------------tcactgccat----
------------------------------------------------------------
------------------------------------------------------------
------------------------------------------------------------
------------------------------------------------------------
--ggacagcatgctggagaagatcggtgaagctcgttctgccttcggtgccaacatcaac
cgtctggagcataccgtcaacaacctttccaatatgaaagagaacaccgatatggcgaat
ggttga------------------------------------------------------
------------------------------------------------------------
---------------
>A.schubertii_CECT4240_lafA
atgggtctttccattcataccaactacgcctctctggtcacccaaaaccagctgaactcc
accaacaagatgctgggtactgccatgcagcgcctgggtaccggtctgcgcatcaactct
gccgccgacgacgccgccggtctgcagatggccacccgtctgcaagcccagtccaacggc
cagaaggtcggcatgcgtaacgctcaggacgccatgtccatgatgcagaccgccgaaggg
gccatggatgagatgaccaatatcgttcagcgtatgaaggatctggctacccaggcagca
aacggtaccaacagctccgccgacatggccgcctccaactccgagtttggtgagctgcaa
aaagagctgaagaacatcgttgataacactacctatggtggcgccaagctgctgaagggt
ggcaagttcga---------aagctc------catcactttccagatcggtggctcttct
gctgaaaccctgagcctggatctgtccgccaagctgaaagacgtgaccg------gtagc
accgccaacaagggtgtggaagggactgcggtgaa---ggcgggtatcgctgatcagacc
aaggccactgccgcca------------------------------tgggcgaact----
------------------------------------------------------------
------------------------------------------------------------
------------------------------------------------------------
------------------------------------------------------------
--ggataccttcctggctgacatcggttctgtccgctcctccttcggtgccaatatcaac
cgtctggagcacacagtgaccaacctggccaacatgaaggagaacaccgatatggccaac
ggccgtatcatggatgccgacttcgcggccgaaaccacctccatgaccaagaaccagatg
ttgatgcaggccggtatgtccgtcctctccaactccaaccagatgaccggcatggtgacc
tccctgctgcgttaa
>A.simiae_CIP107798_lafA
atggctatctccatccacaccaactacgcctccctggtaacccagaaccaactgaccagc
accaacagctccctgagcaccgcgatgcagcgtctgggtaccggcctgcgcatcaacagc
gccgctgacgatgccgctggcctgcagatggccacccgtctgcaagctcaatccaatggc
caggccatgggtatgcgtaacgctcaggatgccatctccatgatgcagaccgctgaaggc
gccatggacgagatgaccaacatcgcccagcgtatgaaggacctggccacccagggcgcg
aacgacacggccagtgctgctgaccgtcaagccatcgctgacgaaatgaccgagctggct
gccgagctggttaacatccgtgacaacacccgtttcggtggcgaccagctgctgaccgac
gatggtaagttcggtgaca------c------tgtgactttccagattggtggcaactct
gacgagaagctggttctggatgccagcaccaacgtacaagcggtcaacgctctgatcgat
ggcgctgctgatgtt------------gttgaagc---tctgggcgccggtaccagcgct
gacttcagcgccgcca------------------------------tggacagcat----
------------------------------------------------------------
------------------------------------------------------------
------------------------------------------------------------
------------------------------------------------------------
--tgctgacagcctggacaccatcggtgctgcccgttcccagttcggtgccaacatcaac
cgtctggagcacaccatcagcaacctgtccaacatgaaggaaaacaccgacgtggccaac
ggccgcatcatggatgctgacttcgctgctgaaaccaccaacatgaccaagggccagatg
ctgatgcaagccggcatgtccgtcctgtccaagtccaaccagatgaccagcatggtgacc
tccctgctgaactaa
>A.taiwanensis_LMG24683_lafAn1
atgggcttgtccatccataccaactttgcctccctgaccacccagaaccagctgaacacc
accaacaagatgctgggcaccgccatgcagcgtctgggcaccggtcttcgcatcaactcc
gccgccgacgacgcggccggtctgcagatggctacccgcctgcaggcccagtccaacggc
cagaaggtcggcatgcgcaacgcccaggatgccatctccatgatgcagaccggtgaaggc
gccctggacgagatgaccaacatcgttcagcgcatgaaggacctttccacccaggcagcc
aacggcaccaccagcaccgaggactacaccgccctgaacgccgaattcggcgagctggcc
aaggaactgaccaacatcaccgacaacaccaccttcggtggccagtccctgctgaagaag
ggtgccggcaacttcgagaagggcgc------ggtcaagttccagatcggtggctctgcc
gccgagaccctgagcgtggacatctccaccgacctgaagaagatcaccggtt------cc
accggtggctccggtctggatggcgcggctctgaa---ggccggcatcggtgaccagacc
aaggcctccgccgcca------------------------------tcaccgagat----
------------------------------------------------------------
------------------------------------------------------------
------------------------------------------------------------
------------------------------------------------------------
--ggaaaccttcctgaaagacatcggcagcgcccgttcctccttcggtgccaacatcaac
cgtctggagcacaccgtcaacaacctctccaacatgaaggaaaacaccgacatggcgaac
ggtcgcatcatggatgccgatttcgcccaggagaccaccaacatgaccaagaaccagatg
ctgatgcaggctggcatgtccgtgctgtccaactccaaccagatgaccggcatggtgact
tccctgctgcgttaa
>A.taiwanensis_LMG24683_lafAn2
atgggtttgtccatccacaccaatttcgcctctctgaccactcagaaccagctcaacaac
accaacaagatgctgggcaccgccatgcagcgtctgggtaccggtcttcgcatcaactcc
gccgccgacgacgcggctggtttgcagatggctacccgtctgcaagcccagtccaacggc
cagaaggttggcatgcgcaacgcccaggacgccgtctccatgatgcagaccgccgaaggg
gccatggacgagatgaccaacatcgttcagcgcatgaaggatctggccacccagggcgcc
aacggcaccgcgagcgcggaagaccgtctggccatcggcaccgaaatgaaggagctgacc
gcagagctgaagaacatcagcgacaacacccgttttggtggtgaggcgctgatcggtgcc
ggtggcaagttcgaagc---cggtac------cgtgaccttccagatcgggggcaccgcc
gccgagaagctggacgtcaaggccgacaccaacgtcaaggccgtcaacacggccatcacc
acggcgaccaccgacctggccgccgccgacgtggc---agcgactgctctggcgtccact
gacttcaatgcgcaga------------------------------tcaccaagat----
------------------------------------------------------------
------------------------------------------------------------
------------------------------------------------------------
------------------------------------------------------------
--ggaagacgccctggatgctatcggtaccgcccgttcccagttcggtgccaacatcaac
cgcctggagcacaccgtcaacaacctctccaacatgaaagagaacaccgacatggcgaac
ggccgcatcatggatgccgactttgcccaggagagcaccaacatgaccaagaaccagatg
ctgatgcaggctggcatgtccgtgctgtccaactccaaccagatgaccggcatggtgacc
tccctgctgcgttga
>A.tecta_CECT7082_lafAn1
atgggtttgtccattcacactaatttcgcctcgctgaccactcagagccagttgaactcc
accaacaagatgctgggcaccgccatgcagcgtctgggtaccggtctgcgcatcaactcc
gccgccgatgatgcggctggtctgcagatggcgacccgtctgcaagctcagtccagcggt
cagaaagtgggcatgcgcaacgcccaggatgccatctccatgatgcaaaccggcgaaggt
gccatggacgagatgagcaacattgttcagcgcatgaaggacttggccactcagtctgct
aacggcaccagcactattgacgatcgcaaggcgatgaatgccgagttcaccgaactgcgc
gccgagctggacaacatcaccaccaacaccaccttcggtggtcagactctgctggccaag
gatcaaggcttccagaaag------c------cgtgaccttccagatcggtggcaccggt
gccgagaagctggagctgaaagacgatggcactctggccaccgccctcaagggtgtgatt
gccgatgacaagggtaccaagggcaccgccgttgc---cgccggtatcgacgaccagacc
aaggctactgccgcca------------------------------tgaccgagct----
------------------------------------------------------------
------------------------------------------------------------
------------------------------------------------------------
------------------------------------------------------------
--ggacaccttctccaaggggatcggtgaagcgcgttccgccttcggtgccaacatcaac
cgtctggagcacaccgtcaacaacctctccaacatgaaagagaacaccgatctggcgaac
ggccgcatcatggatgccgacttcgcccaggagagcaccaacatgaccaagaaccagatg
ctgatgcaggctggcatgtccgtgctgtccaactccaaccagatgaccggcatggtgact
tccctgctgcgttaa
>A.tecta_CECT7082_lafAn2
atgggcttgtccattcacaccaacttcgcttctctgaccacccagagccagctcaacacc
accaacaagatgctgggcaccgccatgcagcgtctgggtaccggtctgcgcatcaactcc
gccgccgatgacgccgccggcctgcagatggccacccgtctgcaatcccagtccagcggt
cagaaagtgggcatgcgtaactcccaggatgccgtctccatgatgcagactggtgaaggt
gccatggacgagatgagcaacatcgttcagcgcatgaaggatctagctacccagtctgct
aacggcaccagcaccgcagacgaccgcaaagccatggatgctgagttcaccgaactgcgc
gccgagctggacaacatcagcaacaacaccaccttcggtggacaagagctgctcaagacc
ggcaagggcttccaggaag------a------tgttaccttccagatcggtggcaccagt
gctgagaagctggaactgaaaaagaccggcaccctggccaaggcact-------------
------------------------------------------------------------
-----------------------------------------------ggcagaagttgtg
ggtaccggcaagg---------------------gtaccgac------------------
------------------------------------------------------------
------------------------------------------------------------
ggtgctgccgtcaaggtaggtatcggtgatcagggcaaggcgaccaccgctatggccgag
ctggataccttctcccagaagattggtgagtcccgttccgccttcggtgccaacatcaac
cgcctggaacacaccgtcaataacctctccaacatgaaagagaataccgacttggcgaac
ggtcgcatcatggatgccgatttcgcccaggagagcaccaacatgaccaagaaccagatg
ctgatgcaggctggcatgtccgtgctgtccaactccaaccagatgaccggcatggtcact
tccctgctgcgttaa
>A.veronii(culicicola)_CIP107763_lafA
atgagtctgtcaattcataccaactttgccaacatggtcacccagaaccagctgaactcc
accaacaaaatggcaagcaatgccatgcagcgtctgggtaccggtctgcgtatcaactct
gccgctgacgatgctgctggcctgcaaatcgccacccgtctgcaatcccagtccaacagc
cagaaagtgggcatgcgcaacgcccaggatgccatctccatgatgcagaccgccgaaggc
gccatggacgagatgaccaatatcgttcagcgcatgaaggatctggctacccaggctgcc
aacggcaccagcagcgagaaagatatcgccgccatgaacgccgaatttggcgagctgacc
aaagagctgaaaaatatcgctggcaacaccaccttcggtggcgaaaacctgctggatagc
aaaaacggcaagtttgccaaaggtgc------catcaccttccagatcggtggctccgaa
ggcgagcgcctggctgtcgatatcggcactgccctgaagcaggttgtgggtggtgcagaa
ttgtctgatgccgataaagcgctggtaaaagcggtagaggattacaaaactgatactaca
actggctctgaggcta---agaaactggctgatgcca---------aggctgaggtcgcg
gctaagcagaagattgttgatga------tgaagagaagaaggctcctggttctgcaact
caagcaatgaaagacgctgtagtgaaagcccagaaggatatggaacctgttcaaaaagca
tttgatgaaggcttgaagaaggtggaagagaaggccattgccgtgggtagtggtctggat
gccaagatcctgaccaacggcctgaccagccaggagagcgctcaggttgccatgggcaag
atggaatcctttatgcaggatatcaccagcgtacgctctgctctgggtgccaatatcaac
cgtctggagcacactgttaacaacctttccaacatgaaagagaacaccgatatcgccaag
ggccgtatcatggacgccgatatcgctaccgaaagcaccaacatggccaagaaccagatg
ctgatgcaagctggtatgtccgtactgggcaagtccaacgagatgaccggcatggttacc
atgctgctgcgttaa
>A.veronii(ichtiosma)_CECT4486_lafA
atgagtctgtcaattcataccaactttgccaacatggtcacccagaaccagctgaactcc
accaacaaaatggcaagcaatgccatgcagcgtctgggtaccggtctgcgtatcaactct
gccgctgacgatgctgccggtctgcaaatcgccacccgtctgcaatcccagtccaacagc
cagaaagtgggcatgcgcaacgctcaggatgccatctccatgatgcagaccgccgaaggc
gccatggacgagatgaccaatatcgttcagcgcatgaaggatctggctacccaggctgcc
aacggcaccagcagcgagaaagatatcgccgccatgaacgccgaatttggcgagctgacc
aaagagctgaaaaatatcgctggcaacaccaccttcggtggcgaaaacctgctggatagc
aaaaacggcaagtttgccaaaggtgc------gatcaccttccagatcggtggctccgaa
ggcgagcgcctggctgtcgatatcggcactgccctgaagcaggttgtgggtggcacagag
gagtcaactgctgataaagcgctggtaaaagcggtagatgattataaaaaagatactgct
actacttctgaggccg---gcaagctgaaagccgcaactgatgcgctaactaaagtagaa
gctgactataaggctctgggggc------atcaccgaccacc---------gctcaaaca
gataagtacaatactgacaaggcagatgcgcttaaagctcaaaccgcagcgcaagaagcg
tttgataaaggcctgaagccgctggaagagaaggctttggctgtaggtagtggtctggat
gccaagatcctgaccaacggcctgaccagccaagcaagtgctcaggttgccatgggcaag
atggaatcctttatgcaggatatcaccagcgtacgctctgctctgggtgccaatatcaac
cgtctggagcacactgttaacaacctctccaacatgaaagagaacaccgatatcgccaag
ggccgtatcatggacgccgatatcgctaccgaaagcaccaacatggccaagaaccagatg
ctgatgcaagctggtatgtccgtactgggcaagtccaacgagatgaccggcatggtgacc
atgctgctgcgttaa
>77c_lafA
atgagtctgtcaatccacaccaactttgccgccatggtcacccagaatcagctggcttca
accaacaagctggccagcactgccatgcagcgtctgggtaccggtatgcgcatcaactct
gctgctgacgatgctgctggtctgcaaatcgccacccgtctgcaatcccagtccaacagc
cagaagaccggtatgcgcaacgcccaggatgccatctccatgatgcagactgccgaaggt
gccatggacgagatgaccaatatcgttcagcgcatgaaggatctggccactcaggccgcc
aacggcaccagcagcgataaagatattgccgccatgaatgccgaatttggtgagctgacc
aaagagctgaaaaatatcgctggcaataccacctttggtggtgaaaacctgttggatagt
accaatggcaaatttgccaagggtaa------agtgactttccagattggcggcactgat
aaagaaacacttaccgtagatattggtgaaacactgaagaaagttgtcggtggagcccca
atgagtaaagttgatcaagatgctttagctgcaattgccgctcctacaaaagctgtagaa
gatgcaaagttggcgctacaggcagaaaaagataaatatgctcctctcaagaaaacagaa
gatgacgctaaacgcctttatgatgctgacccagccaaaaaaggtgattgggagacagca
aaaaaagcagctgatgctcaaaacggagttgttgttactaaacaaattgatgtcgaagat
aagcaaaaagcactaaataatgtaagtgctgctgctatgaccgcaggttctggtctggac
tcaggcactttgactcttggtctgcaaagccaagagcatgcccagaaagccatcggtgag
ctggaatcctttatgcaggatatcaccagcgtacgttccgctttcggtgccaatatcaac
cgtctggagcacaccgttaacaacctctccaacatgaaagagaacaccgatatcgccaag
gggcgcatcatggatgccgatttcgccaccgaaagcaccaacatgaccaagaaccagatg
ctgatgcaagctggcatgtctgtgctgggtcaggcaaaccagatgactggtatggtcacc
ggtctgctgcgttaa
