# Supplementary material for: Genome-driven evaluation and redesign of PCR tools for improving the detection of virulence-associated genes in aeromonads
Source: PLoS One. 2018 Aug 15;13(8):e0201428. doi: 10.1371/journal.pone.0201428 (PMC6093642; doi:10.1371/journal.pone.0201428)
Supplement: S1 Files — (ZIP) [file pone.0201428.s002.zip › Supplemental alignments/Align S2. aer reverse primers alignment]

>C_AHCR1
------------------------------------------------------------
------------------------------------------------------------
------------------------------------------------------------
------------------------------------------------------------
------------------------------------------------------------
------------------------------------------------------------
------------------------------------------------------------
------------------------------------------------------------
------------------------------------------------------------
------------------------------------------------------------
------------------------------------------------------------
------------------------------------------------------------
------------------------------------------------------------
------------------------------------------------------------
------------------------------------------------------------
------------------------------------------------------------
------------------------------------------------------------
------------------------------------------------------------
------------------------------------------------------------
------------------------------------------------------------
------------------------------------------------------------
------------------------------------------------------------
------------------------------------------------------------
------------------------------------------------------------
------------------------------------------------------------
------------------------------------------------------------
------------------------------------------------------------
------------------------------------------------------------
------------------------------------------------------------
------------------------------------------------------------
------------------------------------------------------------
---------------------------------GAGTTCAAGGCCGATGTCAGTT-----
------------------------------------------------------------
------------------------------------------------------------
------------------------------------------------------------
------------------------------------------------------------
------------------------------------------------------------
------------------------------------------------------------
------------------------------------------------------------
------------------------------------------------------------
------------------------------------------------------------
------------------------------------------------------------
------------------------------------------------------------
------------------------------------------------------------
------------------------------------------------------------
------------------------------------------------------------
---------------------------
>C_aer-r
------------------------------------------------------------
------------------------------------------------------------
------------------------------------------------------------
------------------------------------------------------------
------------------------------------------------------------
------------------------------------------------------------
------------------------------------------------------------
------------------------------------------------------------
------------------------------------------------------------
------------------------------------------------------------
------------------------------------------------------------
------------------------------------------------------------
------------------------------------------------------------
------------------------------------------------------------
------------------------------------------------------------
------------------------------------------------------------
------------------------------------------------------------
------------------------------------------------------------
------------------------------------------------------------
------------------------------------------------------------
------------------------------------------------------------
------------------------------------------------------------
------------------------------------------------------------
------------------------------------------------------------
------------------------------------------------------------
------------------------------------------------------------
------------------------------------------------------------
------------------------------------------------------------
------------------------------------------------------------
------------------------------------------------------------
------------------------------------------------------------
------------------------------------------------------------
------------------------------------------------------------
------------------------------------------------------------
----------------------------------------AGTGGTGGGACTGGAACTGG
------------------------------------------------------------
------------------------------------------------------------
------------------------------------------------------------
------------------------------------------------------------
------------------------------------------------------------
------------------------------------------------------------
------------------------------------------------------------
------------------------------------------------------------
------------------------------------------------------------
------------------------------------------------------------
------------------------------------------------------------
---------------------------
>C_aer-2R
------------------------------------------------------------
------------------------------------------------------------
------------------------------------------------------------
------------------------------------------------------------
------------------------------------------------------------
------------------------------------------------------------
------------------------------------------------------------
------------------------------------------------------------
------------------------------------------------------------
------------------------------------------------------------
------------------------------------------------------------
------------------------------------------------------------
------------------------------------------------------------
------------------------------------------------------------
------------------------------------------------------------
------------------------------------------------------------
------------------------------------------------------------
------------------------------------------------------------
------------------------------------------------------------
------------------------------------------------------------
------------------------------------------------------------
------------------------------------------------------------
------------------------------------------------------------
------------------------------------------------------------
------------------------------------------------------------
------------------------------------------------------------
------------------------------------------------------------
------------------------------------------------------------
------------------------------------------------------------
------------------------------------------------------------
------------------------------------------------------------
------------------------------------------------------------
------------------------------------------------------------
------------------------------------------------------------
----------------------------------------AGTGGTGGGACTGGAACTG-
------------------------------------------------------------
------------------------------------------------------------
------------------------------------------------------------
------------------------------------------------------------
------------------------------------------------------------
------------------------------------------------------------
------------------------------------------------------------
------------------------------------------------------------
------------------------------------------------------------
------------------------------------------------------------
------------------------------------------------------------
---------------------------
>AH-Ah65-aerA(P)
------------------------------------------------------------
------------------------------------------------------------
------------------------------------------------------------
------------------------------------------------------------
------------------------------------------------------------
--------------------------------------------------------GCGC
CCGAGTCAGCTGCGGCCGTTCACTGGCGACGGGCACAG--GCCCCTTGCTTGCGGTGGCC
GGTCACTCGCTGCAATTGCAGGGGTTGGGCACAATCACCTTCGATGCCGGCACCCGCTGG
CTCAACGGCGGTCCCGCCGATCTGCAACCGGGTCGCCAACTGGTGCTGAGCCGCGATGAA
ACGGGTCGGGCAACCGAGATCCTGATCCCCAACCCCGAGGATGAACCGGAATAAGGATCA
TGCAGCCAAACGC-------TTAATATTTATTTTGCTAAATTAGAAATATCTTTTTTATC
TATATTCCAAAAGATGATTAAGTGACGAATAAAATAATAGAGCGAGTGCTCTGATATTAT
ATCAATCAATATTGAATGAAGTTCAA-TTTATGATTTTGTTAATATATTGCGCATATTAA
AATGTGGGCTGGATCGCATATTGAGATTAATGTGACTGATATTGTCGTACT---CACATG
CCACCCGCTGATATATAAG-GTTG--GTGAATGCATGTCAATGTTCAATATATTGGGGTT
GCTATGCAAAAAATAAAACTAACTGGCTTGTCATTAATCATATCCGGCCTGCTGATGG--
-CACAGGCGCAAGCGGCAGAGCCCGTCTATCCAGACCAGCTTCGCTTGTTTTCATTGGGC
CAAGGGGTCTGTGGCGACAAGTATCGCCCCGTCAATCGAGAAGAAGCCCAAAGCGTTAAA
AGCAATATTGTCGGCATGATGGGGCAATGGCAAATAAGCGGGCTGGCCAACGGCTGGGTC
ATTATGGGGCCGGGTTATAACGGTGAAATAAAACCAGGGACAGCGTCCAATACCTGGTGT
TATCCGACCAATCCTGTTACCGGTGAAATACCGACACTGTCTGCCCTGGATATTCCAGAT
GGTGACGAAGTCGATGTGCAGTGGCGACTGGTACATGACAGTGCGAATTTCATCAAACCA
ACCAGCTATCTGGCCCATTACCTCGGTTATGCCTGGGTGGGCGGCAATCACAGCCAATAT
GTCGGCGAAGACATGGATGTGACCCGTGATGGCGACGGCTGGGTGATCCGTGGCAACAAT
GACGGCGGCTGTGACGGCTATCGCTGTGGTGACAAGACGGCCATCAAGGTCAGCAACTTC
GCCTATAACCTGGATCCCGACAGCTTCAAGCATGGCGATGTCACCCAGTCCGACCGCCAG
CTGGTCAAGACTGTGGTGGGCTGGGCGGTCAACGACAGCGACACCCCCCAATCCGGCTAT
GACGTCACCCTGCGCTACGACACAGCCACCAACTGGTCCAAGACCAACACCTATGGCCTG
AGCGAGAAGGTGACCACCAAGAACAAGTTCAAGTGGCCACTGGTGGGGGAAACCCAACTC
TCCATCGAGATTCGTGCCAATCAGTCCTGGGCGTCCCAGAACGGGGGCTCGACCACCACC
TCCCTGTCTCAGTCCGTGCGACCGACTGTGCCGGCCCGCTCCAAGATCCCGGTGAAGATA
GAGCTCTACAAGGCCGACATCTCCTATCCCTATGAGTTCAAGGCCGATGTCAGCTATGAC
CTGACCCTGAGCGGCTTCCTGCGCTGGGGCGGCAACGCCTGGTATACCCACCCGGACAAC
CGTCCGAACTGGAACCACACCTTCGTCATAGGTCCGTACAAGGACAAGGCGAGCAGCATT
CGCTACCAGTGGGACAAGCGTTACATCCCGGGTGAAGTGAAGTGGTGGGACTGGAACTGG
ACCATACAGCAGAACGGTCTGTCTACCATGCAGAACAACCTGGCCAGAGTGCTGCGCCCG
GTGCGGGCGGGGATCACCGGTGATTTCAGTGCCGAGAGCCAGTTTGCCGGCAACATAGAG
ATCGGTGCTCCCGTGCCGCTCGCGGCTGACAGCAAGGTGCGTCGTGCTC---GCAGTGTG
GACGGC------GCTGGTCAAGGCCTGAGGCTGGA-GATCCCGC--TCGATCGCGAAGAG
CTCTCCGGGCTTGGCTTCAACAA-GTCAGCCTCAGCGTGACCCCTGCTGCCAATCAATAA
CGGCAGCGCGTTGTAGTGA---TGGAA-CC--GGGCCTCTGTGGCCCGGTTTTTGTTTGC
ACTGGTCGGGCTTGTTAAAGGCTTGTGCTT---TCCATTTCCCCACTTATACTGGCGCCA
TCTTGTCGGAGTGCCAACCGTCGAACGACGCGAGGCTGAGACCGTTAATTCGGGAT--CC
GTGGAACCTGATCA----GGCTAGCACCTGCGAAGGGAAACAAGGGTAACTTGCGGGTTG
CCGCGCCGG----GGGAGGGACAAG-----CCTCTCCCGCTCATCAAGAGGAGCCATTCC
TCGATGAGTCA-GGGCGC--------ACAAGAGGGAGTCTGTCCCGT-CCGGTCTGCCCA
GGAGGGGC-------------------
>AH-28SA-ahh3(H)
------------------------------------------------------------
------------------------------------------------------------
------------------------------------------------------------
------------------------------------------------------------
------------------------------------------------------------
------------------------------------------------------------
------------------------------------------------------------
------------------------------------------------GGTACCCGCTGG
CTCAACGGCAGCCCCGCCGATCTGCAACCGGGGCGTACCCTGGTGCTGACCCGTGACGAG
ACGGGCCGCGTGACCGAGATACTGATCCCGAATCCGGA-GATGAGCCGAAATAATGCCGA
GGCCTTGCTCACTTAATTGGGGAATATTTAATTTGCTAAATTAGAG-TTCTCTTTTTTAA
GATATCCTTAAATATG-ATTAGTGACGAATAAAATAATAGAGCGCATGCTGTGATATTGT
ATTGCTCAATATAAAATAATGCTGAATATA-TCTGCCGATTAATTCTGTTTATATATTGA
AGTGTGGGCTTGATCGCATA-ATAGATTGATGCGACTGATACTGTCATACT---CACATG
CTGCCCGTTGATATA---TAAATCGGGTGAATGCATGTCAGTGTTTAATATATTGGGGTT
GCTATGAAAAAACTAAAAATAACTGGCTTGTCATTAATCATATCCGGCCTGCT---GATG
GCACAGGCGCAAGCGGCAGAGCCCGTCTATCCAGACCAGCTTCGTCTGTTTTCACTGGGG
CAAGAGGTCTGTGGCGACAAGTATCGCCCCGTCAATCGAGAAGAGGCGCAGAGCGTCAAA
AGCAATATTGTCGGCATGATGGGACAATGGCAAATAAGCGGACTCGCCAACGGCTGGGTC
ATTATGGGACCCGGGTATAATGGTGAAATAAAACCAGGATCAGCGTCCAGCACTTGGTGC
TATCCGACCAATCCTGCTACCGGAGAAATACCGACTCTGTCTGCCCTGGATATTCCAGAT
GGTGATGAAGTAGATGTGCAATGGCGGCTGGTACATGACAGTGCGAATTTCATCAAACCA
ACCAGTTATCTGGCCCATTATCTCGGCTATGCCTGGGTAGGGGGAAATCACAGTCAATAT
GTCGGCGAAGACATGGATGTGACCCGTGATGGCGATGGCTGGGTGATCCGTGGCAACAAT
GACGGTGGCTGCGACGGTTATCGCTGTGGTGACAAGACCTCCATCAAGGTGAGCAATTTT
GCCTACAACCTGGATCCTGACAGTTTCAAGCATGGCGATGTAACCCAGTCCGACCGCCAA
CTGGTCAAGACCGTGGTGGGGTGGGCTATCAACGACAGCGACACGCCTCAATCCGGTTAT
GACGTCACCCTGCGCTACGACACCGCCACCAACTGGTCAAAGACCAACACCTATGGCCTG
AGCGAGAAGGTGACCACCAAGAACAAGTTCAAGTGGCCGCTGGTGGGGGAAACCGAGCTC
TCCATCGAGATTGCTGCCAACCAGTCCTGGGCCTCCCAGAACGGGGGCTCGCCCACCACC
TCTTTGTCCCAGTCCGTGCGCCCGACAGTACCGGCCCACTCCAAGATCCCGGTGAAGATA
GAGCTCTACAAGGCCGACATCTCCTACCCCTACGAGTTCAAGGCCGATGTCAGCTATGAC
CTGACCCTGAGCGGTTTCCTGCGCTGGGGCGGCAATGCCTGGTATACCCATCCGGACAAC
CGTCCGAACTGGAACCACACCTTCGTCATAGGGCCCTACAAGGACAAGGCCAGCAGTATC
CGCTACCAGTGGGACAAGCGTTATATCCCGGGTGAAGTGAAGTGGTGGGATTGGAACTGG
ACCATACAGCAGAACGGTCTGCCTACCATGCAGAATAACCTGGCCAAGGTGCTGCGCCCG
GTTCGCGCCGGGATCACAGGTGATTTCAGTGCCGAGAGCCAGTTTGCCGGCAACATCGAA
ATCGGCGCTCCCGTGCCGGTCGCTGCCGCCAGCCACTCGAGCCGTGCTCGCAACCTGAGT
GCCG------------GTCAGGGTCTGAGACTGGA---GATCCCGCTCGATGCACAAGAG
CTCTCCGGGCTTGGCTTCAACAATGTCAGCCTCAGCGTGACCCCTGCTGCCAACCAATAA
TGGCAGTGTGTTGCAGTAAGAGA---------ACCGGGCCCATGGCCCGTTGTTGTTTGC
ACTGGTCGGGCTTGTTGAAGGCTTGTGCTT---TCCATTTCCCCACTTATACTGGCGCCA
TCTTGTCGGAGTGCCAACCGTCGAACGACGCAAGGCTGAGACCGTTAATTCGGGATCATT
GACCCACTGGATGGCACGACCAA----CCTCGTCAAGGGCATTCCGCACTTTGCCGTCTC
CATCGCCCTGCGCGTCAAGGGCAAGACAGAACAAGCCGTCGTCTACGATCCCATCCGTGA
CGAGCTGTTTACCGCGACCCGTGGTAACGGCGCCCAGCTGAACGCTACCGCATCCGTGTC
GGCAAGGCCAAAGAGCTGGCTGGTACC
>AH-AH1-ahh5(H)
------------------------------------------------------------
------------------------------------------------------------
------------------------------------------------------------
------------------------------------------------------------
------------------------------------------------------------
------------------------------------------------------------
------------------------------------------------------------
------------------------------------------------------------
------------------------------------------------------------
------------------------------------------------------------
------------------------------------------------------------
------------------------------------------------------------
--------------------------------TCGGTACCTCACATGTC----ACCTGCT
GATATATAAGCGCTGGTCAATGTATGTCAATGTTCAATATATTGGGG--TT---GCTATG
CAA-AAACTAAAAATAACTGGCTTGTCATTGATCATGTCAATGTTCAATATATTGGGGTT
GCTATGCAAAAACTAAAAATAACTGGCTTGTCATTGATCATATCCGGCCTGCT---GATG
GCCCAGCGTCACGCGGCAGAGCCCGTCTATCCAGACCAGTTGCGCCTGTTCTCGCTGGGT
CAGGAGGTCTGTGGCGACAAGTATCGCCCTATTACTCGAGAAGAAGCGCAGAGCGTTAAA
AGTAATATTGTCAATATGATGGGCCAGTGGCAAATAAGCGGTCTGGCCAACGGCTGGGTA
ATAATGGGACCGGTTTATAATGGTGAAATAAAACCTGGCTCGGCGTCCAATACCTGGTGT
TACCCGGTCAATCCTGTTACCGGAGAAATACCCACCTTGTCAGCCCTGGATATTCCAGAT
GGTGATGAGGTGGATGTGCAGTGGCGACTGGTACACGACAGCGCGAATTTCATCAAGCCA
ACCAGCTACCTGGCGCATTATCTCGGTTATGCCTGGGTGGGCGGCAATCACAGCCAATAT
GTCGGTGAAGACATGGATGTGACCCGCGATGGCGATGGCTGGGTGATCCGTGGCAACAAT
GACGGCGGTTGCGAGGGTTATCGTTGTGGCGAGAAGACGGCCATCAAGGTCAGCAATTTT
GCGTACAACCTGGACCCTGACAGCTTCAAACATGGTGACGTGACCCAGTCTGACCGTCAG
CTGGTCAAGACGGTGGTGGGATGGGCGATCAACGACAGCTACACCCCGCAATCCGCGTAT
GACGTCACCCTGCGTTACGATACTGCCACCAACTGGTCCAAGACCAATACCTATGGCCTG
AGCGAGAAGGTGACCACCAAGAACAAGTTCAAGTGGCCACTGGTAGGGGAAACCGAACTC
TCCATCGAGATTGCGGCCAACCAGTCATGGGCATCCCAGAACGGGGGTTCTACCACCACC
TCCCTGTCGCAATCCGTGCGGCCGACGGTGCCGGCCCGCTCCAAGATCCCGGTGAAGATC
GAGCTCTACAAGGCTGATATCTCCTATCCCTATGAGTTCAAGGCCGATGTCAGTTATGAC
CTGACCCTGAGTGGCTTCCTGCGTTGGGGTGGCAATGCCTGGTATACCCATCCGGACAAT
CGCCCGAACTGGAACCACACCTTCGTTATCGGGCCGTACAAGGACAAGGCGAGCAGCATT
CGCTACCAGTGGGACAAGCGTTACATCCCGGGTGAAGTGAAGTGGTGGGACTGGAACTGG
ACCATCCAGCAGAACGGCCTGTCTACCATGCAGAACAACCTGGCCAGAGTGCTGCGCCCG
GTGCGGGCGGGGATCACCGGCGATTTCAGCGCCGAGAGCCAGTTTGCTGGCAATATTGAA
ATCGGTGCGCCCGTGCCCCTCGCGGCGGATGGCAAGGCGCCTCGAGCTCTCA---GCGCG
AGAAGG------GGGGAACAGGGCCTGCGACTGGC-GATCCCGCTCGAATGCCGCAAGAG
CTCTCCGGGCTTGGCTTCAGCAACGTCAGCCTGAGCGTGACGCCAGCAGCCAATCAATAA
CGGCAGTGCGTTGTAGTGA--------TGGAACCGGGCCTCTGGCCCGGTTTTCGTTTGC
ACTGGTCGGGCTTGTTAAAGGCTTGTGCTT---TCCATTTCCCCACTTATACTGGCGCCA
TCTTGTCGGAGTGCTGACCGTCGAACGACGCTAAGCTGAGACCGTTAATTCGGGATCC--
------------------------------------------------------------
------------------------------------------------------------
------------------------------------------------------------
---------------------------
>AH-28SA-ahh4(H)
------------------------------------------------------------
------------------------------------------------------------
------------------------------------------------------------
------------------------------------------------------------
------------------------------------------------------------
------------------------------------------------------------
------------------------------------------------------------
------------------------------------------------GGTACCCGCTGG
CTCAACGGCAGCCCCGCCGATCTGCAACCGGGGCGTACCCTGGTGCTGACCCGTGACGAG
ACGGGCCGCGTGACCGAGATACTGATCCCGAATCCGGAGGATGAGCCGAAATAATGCCGA
GGCCTTGCTCACTTAATTGGGGAATATTTAATTTGCTAAATTAGAG-TTCTCTTTTTTAA
GATATCCTTAAATATG-ATTAGTGACGAATAAAATAATAGAGCGCATGCTCTGATATTGT
ATTGCTCAATATAAAATAATGCTGAATATA-TCTGCCGATTAATTCTGTTTATATATTGA
AGTGTGGGCTTGATCGCATA-ATATATTGATGCGACTGATACTGTCTTACT---CACATG
CTGCCCGTTGATATA---TAAATCGGGTGAATGCATGTCAGTGTTTAATATATTGGGGTT
GCTATGAAAAAACTAAAAATAACTGGCTTGTCATTAATCATATCCGGCCTGCT---GATG
GCACAGGCGCAAGCGGCAGAGCCCGTCTATCCAGACCAGCTTCGTCTGTTTTCACTGGGG
CAAGAGGTCTGTGGCGACAAGTATCGCCCCGTCAATCGAGAAGAGGCGCAGAGCATCAAA
AGCAATATTGTCGGCATGATGGGACAATGGCAAATAAGCGGACTCGCCAACGGCTGGGTC
ATTATGGGACCCGGGTATAATGGTGAAATAAAACCAGGATCAGCGTCCAGCACTTGGTGC
TATCCGACCAATCCTGCTACCGGAGAAATACCGACTCTGTCTGCCCTGGATATTCCAGAT
GGTGATGAAGTAGATGTGCAATGGCGGCTGGTACATGACAGTGCGAATTTCATCAAACCA
ACCAGTTATCTGGCCCATTATCTCGGCTATGCCTGGGTAGGGGGAAATCACAGTCAATAT
GTCGGCGAAGACATGGATGTGACCCGTGATGGCGATGGCTGGGTGATCCGTGGCAACAAT
GACGGTGGCTGCGACGGTTATCGCTGTGGTGACAAGACCTCCATCAAGGTGAGCAATTTT
GCCTACAACCTGGATCCTGACAGTTTCAAGCATGGCGATGTAACCCAGTCCGACCGCCAA
CTGGTCAAGACCGTGGTGGGGTGGGCTATCAACGACAGCGACACGCCTCAATCCGGTTAT
GACGTCACCCTGCGCTACGACACCGCCACCAACTGGTCAAAGACCAACACCTATGGCCTG
AGCGAGAAGGTGACCACCAAGAACAAGTTCAAGTGGCCGCTGGTGGGGGAAACCGAGCTC
TCCATCGAGATTGCTGCCAACCAGTCCTGGGCCTCCCAGAACGGGGGCTCGACCACCACC
TCTTTGTCCCAGTCCGTGCGCCCGACAGTACCGGCCCACTCCAAGATCCCGGTGAAGATA
GAGCTCTACAAGGCCGACATCTCCTACCCCTACGAGTTCAAGGCCGATGTCAGCTATGAC
CTGACCCTGAGCGGTTTCCTGCGCTGGGGCGGCAATGCCTGGTATACCCATCCGGACAAC
CGTCCGAACTGGAACCACACCTTCGTCATAGGGCCCTACAAGGACAAGGCCAGCAGTATC
CGCTACCAGTGGGACAAGCGTTATATCCCGGGTGAAGTGAAGTGGTGGGATTGGAACTGG
ACCATACAGCAGAACGGTCTGCCTACCATGCAGAATAACCTGGCCAAGGTGCTGCGCCCG
GTTCGCGCCGGGATCACAGGTGATTTCAGTGCCGAGAGCCAGTTTGCCGGCAACATCGAA
ATCGGCGCTCCCGTGCCGGTCGCTGCCGCCAGCCACTCGAGCCGTGCTCGCAACCTGAGT
GCCG------------GTCAGGGTCTGAGACTGGA---GATCCCGCTCGATGCACAAGAG
CTCTCCGGGCTTGGCTTCAACAATGTCAGCCTCAGCGTGACCCCTGCTGCCAACCAATAA
TGGCAGTGTGTTGCAGTAAGAGA---------ACCGGGCCCATGGCCCGTTGTTGTTTGC
ACTGGTCGGGCTTGTTGAAGGCTTGTGCTT---TCCATTTCCCCACTTATACTGGCGCCA
TCTTGTCGGAGTGCCAACCGTCGAACGACGCAAGGCTGAGACCGTTAATTCGGGATCC--
------------------------------------------------------------
------------------------------------------------------------
------------------------------------------------------------
---------------------------
>AD-SSU-aeocytent(R)
GAGCGTGCCGCGAGGATGATTGACGCACG-GCAAGACGAAGCGGGCGGAAAAAACCACTC
ACCGGGCCCATAGTTAAACCTCGCACGGTT--TGACCATGGGCCTTCTGCTATGACACGC
ACCTCCCTCCTGCTGCTGGCACTGCCGCTCTG-CGCTCTGGCCGCCGATGGTGAACTCTG
GCTGGTGGAGCTGGAACACAACGATGGCCTGCGCCTGCAGTTTCAGGGGGCCGAACTCGA
GCTCGGCAATGCCACGCTGAGCGGGGTGGCAGGCAACGATGAACTCTGACCCGGCATGCG
TCTGGCCATCCTCAGCCGTGACGGCGTCGCCGAGCGCATTGGCATGGCCGACGCCATCGC
CGGATTCTTGCCGACCAGCCAGTGGCGCCGGGCCGAAG--CCTCCCTGCTGGCCGTCACG
GGCCGCGCCCTGCGGTTGCAGGGGCTCGGCGTGCTCTCCTTCGATGACGATACCCGCTGG
CTGAATGGCAGCCCGGCCGACCTGCAACCGGGCCGCAAACTGGTGCTCAGTCGTAACCAG
CAGGGCCACCTGACCGAGATCCTGATAGCCAATCCGGAAGATGAACCAGAATAAGAGCCA
TGTTATCCCGCTA------CTTAATATATGTTTTGCTAAATTAGAA-ACATCTATTTGTC
TATATTCTGAAGTATGATTAAGTGATTAATAAAGCAATAAAGTGAATGCTCTGATATTAT
TTTTGTTAATATTTAAAT-TCTTCAA-TTAATTACTTTGTTAATATTATACATGCATCAA
AACGTGGTCTGGATCGCATATTAAAGCCAATATGACTGATATTGTCGTACT---CACATG
TCACCTGCGGATATATAAGCGTTG--GTGAATGTATGTCAATGTTCAATATATTGGGGTT
GCTATGCAAAAACTAAAAATAACTGGCTTGTCATTGATCATATCCGGCCTGCTGATTG--
-CACAGGCTCACGCGGCAGAGCCCGTCTATCCAGACCAGTTGCGCCTGTTCTCACTGGGC
CAGGAGGTATGTGGCGACAAGTATCGCCCTATTACTCGAGAAGAAGCCCAGAGCGTTAAA
AGCAATATTGTCAATATGATGGGCCAGTGGCAAATAAGTGGGTTGGCCAATGGTTGGGTA
ATAATGGGGCCTGGTTATAATGGTGAAATAAAACCAGGTTCGGCGTCCAATACTTGGTGT
TATCCTGTCAATCCTGTCACCGGTGAAATACCAACCTTGTCAGCGCTGGATATTCCAGAC
GGTGATGAGGTTGATGTGCAGTGGCGACTGGTACACGACAGTGCGAATTTCATCAAACCA
ACCAGCTATCTGGCACATTATCTTGGTTATGCCTGGGTGGGCGGTAATCACAGCCAATAT
GTCGGTGAAGACATGGATGTGACCCGCGATGGCGATGGCTGGGTGATCCGCGGCAACAAT
GACGGCGGCTGCGAGGGTTATCGTTGTGGCGAGAAGACGTCCATCAAGGTCAGCAATTTT
GCGTACAACCTGGACCCTGACAGCTTCAAACATGGTGACGTGACCCAGTCTGATCGTCAG
CTGGTCAAGACGGTGGTGGGCTGGGCGATCAACGACAGCGACACCCCGCAATCCGGGTAT
GACGTCACTCTGCGTTACGATACTGCCACCAACTGGTCCAAGACCAATACCTATGGCCTG
AGCGAGAAGGTGACCACCAAGAACAAGTTCAAGTGGCCACTGGTAGGGGAAACCGAACTC
TCCATCGAGATTGCGGCCAACCAGTCATGGGCATCCCAGAACGGGGGTTCTACCACCACC
TCCCTGTCGCAATCCGTGCGGCCGACGGTGCCGGCCCGCTCCAAGATCCCGGTGAAGATC
GAGCTCTACAAGGCTGATATCTCCTATCCCTATGAGTTCAAGGCCGATGTCAGTTATGAC
CTGACCCTGAGTGGCTTCCTGCGTTGGGGTGGCAATGCCTGGTACACCCATCCGGACAAT
CGCCCGAACTGGAACCACACCTTCGTCATCGGGCCGTACAAGGACAAGGCGAGCAGCATT
CGCTACCAGTGGGACAAGCGTTACATCCCGGGTGAAGTGAAGTGGTGGGACTGGAACTGG
ACCATCCAGCAGAACGGCCTGTCTACCATGCAGAACAACCTGGCCAGAGTGCTGCGCCCG
GTGCGGGCGGGGATCACCGGCGATTTCAGCGCCGAGAGCCAGTTTGCTGGCAATATCGAA
ATCGGTGCGCCCGTGCCCCTCGCGGCGGATGGCAAGGCGCCTCGAGCTC---TCAGCGCG
AGAAGG------GGAGAACAGGGCCTGCGACTGGA-GATCCCGC--TCGATGCGCAAGAG
CTCTCCGGGCTTGGCTTCAGCAACGTCAGCCTGAGCGTGACGCCAGCAGCCAATCAATAA
CGGCAGTGCGTTGTAGTGA---TGAAA---------GCCTCTGGCCCGGTTTTCGTTTGC
ACTGGTCGGGCTTGTTAAAGGCTTGTGCTT---TCCATTTCCCCACTTATACTGGCGCCA
TCTTGTCGGAGTGCTGACCGTCGAACGACGCTAAGCTGAGACCGTTAATTCGGGAT--CC
------------------------------------------------------------
------------------------------------------------------------
------------------------------------------------------------
---------------------------
>AC-A1833-hemolysin(R)
------------------------------------------------------------
------------------------------------------------------------
------------------------------------------------------------
------------------------------------------------------------
------------------------------------------------------------
------------------------------------------------------------
------------------------------------------------------------
------------------------------------------------------------
------------------------------------------------------------
------------------------------------------------------------
------------------------------------------------------------
---------------------ATTATACATTTAATAATAAAGTAATGACTCTGATATTTG
TTTTGTCATTAATTAATAACCTGCCTGTTAATTGTATGGATACCTTTTTAGAACAATTAA
AGTGTGGATTCGATCGCATTCGTTGATTTCTTTGACTGATATTCTCCCCCT---GGCATG
CAGCGAGA----------TAAATA--TCATTTGCATGCCTATGCCTACAATATTGGGGGA
GCTATGGATAAACTAAAAATAACGGGTTTGGCGTTGACTATTTCGACGCTATTGATGA--
-GCCAGGCCCATGGGGCAGAGCCAATCTATCCTGATCAACTGCGTCTCTTCTCACTCGGG
AAAGAGGTCTGTGGTGCCAACTATCGTCCGATCAATCGGGAAGAGGCGCAGAGTGTCCGC
AATAATATTGTGGGGATGATGGGGCAGTGGCAAATAAGTGGATTGGCCAATAACTGGGTG
ATCATGGGATCGGGTTATAATGGGGAAATAAAGCCCGGTTCGGCCTCGGATACCTGGTGT
TATCCGACCAAGCCGGTCACCAGTGAAATACCCGTATTGCCTGCGCTGAATATTCCAGAT
GGTGATGAAAAGGACGTGCAATGGCGGCTGGTGCATGACAGCGCCAATTTCATCAAGCCT
GCCAGCTACCTCGCCCATTATCTCGGCTACGCCTGGGTCGGTGGTAACCACAGCCCCTAT
GTGGGCGAGGACATGGACGTGACCCAGGATGGTGACAGCTGGCTGATCCGCGGCAACAAC
GACGGTGGCTGCGACGGTTATCGCTGCGGTGAGAAGAGCAGCATCCTGGTCAGCAACTTC
GCCTACACCCTGGATCCCGAGAGCTTCAGCCACGGTGAGGTGACCCAGTCCGATCGTACC
CTGGTCAAGACGGTAGTGGGCTGGGTCATCAACGACAGCGACACCCCCCAGTCCGGTTAT
GACGTGACCCTGCGCTATGACACGGCCACCAACTGGTCAAAGACCAGCACCTATGGCCTG
AGCGAGAAGGTCTCCACCAAGAACAAGTTCAAGTGGCCCCTGGTGGGTGAGACAGAACTC
TCCATCGAGATCGCCGCGAGCCAGTCCTGGGCTCAGCAGGACGGGGGCTCCACCACCGCC
TCCCTCTCCCAGTCGGCGCGCCCGACCGTGCCCGCCCACTCCAAGATCCCGGTCAAGATC
GAGCTCTACAAGGCGAACATCTCCTACCCCTACGAGTTCAAGGCGGATGTCAGCTATGAC
CTCACCTTGAACGGCTTCCTGCGCTGGGGTGGCAACGCCTGGTACACCCACCCGGATAAC
CGGCCTACCAAGAGTCACAGCTTCGTCATAGGCCCGTTCAAGGACAAGGCGAGCAGCATC
CGTTACCAGTGGGACAAGCGCTATATCCCGGGTGAGGTGAAGTGGTGGGACTGGAACTGG
ACCATACAGCAGAACGGTGCCGACACCATGAAGAATGCCCTGGCCAGGGTGCTGCGCCCG
GTGCGCGCCAGCATCACGGGTGACTTCCACGCCGAGAGCCAGTTTGCCGGCAATATCGAG
ATAGGTGCGGCCGTGCCCATCGGGGGCGACAGCAAGGTGCGCCGTGCCC---GCAGCGTC
GACGGC------CAGACCGGCGGGTTGCGCCTGGA-GATGCCGC--TGGATGCCAGCGAG
CTCTCGGCGCTGGGCTTTGACAACGTCCAGATCAAGCTGGAACCCGCTACCGACCAGTAA
TCCGATGGTAGTGACAACG---TGTTA-TAAAACCGGGCTTTTGCCCGGTTTTTATTTGT
GGAAAGCCTCATTTTTAGCGTTTTTCGCTGCCTTCGGTTTGGCGTGTCTGAGTG------
--CGTTACCAGTCCTGGTCGCGA---GT----CAGCC--GCCTCGTTCGTGGGTAT--GA
GAGTGGACTGGTCTATTCAACCAGCTCCTTCGCCCG------------------------
------------------------------------------------------------
------------------------------------------------------------
---------------------------
>AT-ATCC49659-aerA(R)
------------------------------------------------------------
------------------------------------------------------------
------------------------------------------------------------
------------------------------------------------------------
------------------------------------------------------------
------------------------------------------------------------
------------------------------------------------------------
----------------------------------------------------------GA
ATTCGGCCTAGGCGGCCAGATCTGATCAAGAGACAGAAGCTGGTGCTGACCCGGGATGAG
GCGGGGCGATTACAGGAGATCCTGGTCGTCAATCCGGAAGATGAAATCACGGAATAAAAC
CGGGAAATATCTA------TT----CTCTGTCTTATCCAATAAGTCAGGATATTTAAGAA
TATATAAA-----ATTGTTAGATTTTATTTCATTTAA---AGAGGAC-CGTTTGTAAGTA
TTTAGTCATTAAAGTGATAGCTCTAATTCAAACGTTTTCGTCATAT--TGAGATCATGAA
ATTAAATATTCCTGCTTGAGTCTAAATAACCTCGGCTGATATGGTGG-TCT---GGCGTG
CTGCTTGTT--AATAAAAATAACC--CTCTCATTCGTGTTGTTCTCCAAAAATAAGGGTT
GCTATGAAAGCACTCAAAATAACAGGCTTGTCATTAATCATTTCCGCCACGCTTGCCG--
-CCCAGGCCGGTGCTGCAGAGCCCATCTATCCTGACCAGCTGCGGTTGTTCTCTCTTGGG
GAAGATGTCTGCGGTGCCGATTATCGTCCAATTAACCGGGAAGAAGCACAGAGTGTCCGG
AATAATATTGTTGCCATGATGGGGCAGTGGCAAATCAGTGGGTTGGCCAATAACTGGGTT
ATTCTTGGGCCAGGTTATAACGGTGAAATAAAACCGGGTAAAGCATCGACAACCTGGTGT
TATCCCACTCGTCCCGCCACGGCAGAAATACCTGTATTGCCCGCCTTCAATATTCCTGAC
GGCGATGCGGTGGATGTGCAATGGCGTATGGTTCACGACAGCGCCAATTTCATCAAGCCG
GTGAGTTATCTGGCCCACTATCTGGGCTATGCCTGGGTCGGAGGCGATCACAGCCAGTTT
GTCGGGGATGACATGGACGTGATCCAGGAGGGGGACGACTGGGTGCTGCGTGGCAACGAC
GGCGGGAAATGCGACGGCTATCGCTGCAACGAGAAGAGCAGCATCCGGGTCAGCAACTTC
GCCTATACCCTGGATCCGGGCAGCTTCAGCCACGGCGACGTGACCCAGTCAGAGCGTACC
CTGGTCCACACAGTGGTGGGTTGGGCGACCAACATCAGCGACACGCCCCAGTCCGGTTAC
GACGTGACTCTGAACTACACCACCATGAGCAACTGGTCCAAGACCAACACCTATGGCCTG
AGCGAGAAGGTCTCGACCAAGAACAAGTTCAAGTGGCCGCTGGTGGGGGAAACCGAGGTC
TCCATCGAGATTGCCGCGAACCAGTCCTGGGCCTCCCAGAACGGAGGGGCCGTCACCACG
GCGTTGTCCCAGTCGGTACGTCCGGTCGTGCCCGCCCGCTCCCGGGTACCGGTGAAGATC
GAGCTCTACAAGGCGAACATCTCCTATCCCTATGAGTTCAAAGCGGATATGAGCTATGAC
CTGACCTTCAACGGCTTTCTGCGCTGGGGTGGCAATGCCTGGCATACCCATCCCGAGGAT
CGTCCGACCCTGAGTCACACCTTCGCCATCGGTCCGTTCAAGGACAAGGCGAGCAGCATC
CGTTACCAGTGGGACAAGCGCTACCTCCCTGGCGAGATGAAGTGGTGGGACTGGAACTGG
GCCATCCAGCAGAACGGCCTCGCCACCATGCAGGACAGCCTGGCCAGGGTGCTGCGCCCG
GTTCGCGCCAGCATCACGGGTGACTTCCGCGCCGAGAGCCAGTTCGCCGGCAATATCGAG
ATCGGCACCCCGGTGCCGCTTGGCAGCGACAGCAAGGTACGCCGTACCC---GCAGCGTG
GACGGT------GCCAATACCGGGCTCAAGCTGGA-CATCCCGC--TGGATGCCCAGGAG
CTTGCCGAGCTGGGCTTCGAGAATGTCACGCTCTCGGTGACTCCGGCTCGCAATTAAACA
AGCACACGCAACGTAACGA---CCAGA-C---CGGGCCCAGTGCCCGGTCTTTCTTTTGC
ACTGGTCCGGCGTGTTAATGGGTTGTACTT---TGCAAAACCCCACTTATACTGGCGCCA
TCTTGTCCGAATGCTGACCGTCAAAC----------------------------------
------------------------------------------------------------
------------------------------------------------------------
------------------------------------------------------------
---------------------------
>ASO-AB3-aerA(H)
--GCATGCGCCTGAGCCGCTGCCGCCAGGACGACTGACCCGCCAGCGGAAAATCCCCCCA
TCCCGGCCCATAGTTAAGGCTCCTCCTGCACTTGACCATGGGCCG--CCACATGAAACCC
GCCATCCTTCTTCTCCTCTCTCTGCCCTTTTGTATCCAGGCTGCCGGAGCGCGAACTCTG
GCTGGTGGAACTGGAACACAACGACGGCCTGCGCCTGCAGTTTCAGGGAGCCGAACTCGA
ACTGGGCAGCGCCCGGCTGGAGGGCATTCGGCAGTTATCTGATTTGAGGCCCGGTATGCG
TCTGGCCATCTGAGCCGTGATGCGTGGCCGAGCCAAATTGGTCTTGCCCCCCAGGCACGG
CCGTC-----------GGATGCCTGGCGGCGGGCGCAGGCACCCCTGATCCGCACAAGGC
GCCGGGACGCTCTCGATGGCGGGGCTGGGGGAGGTGGCGTTTGATCATCATACCCGCTGG
CTCAACGGGGGGCCCGGTGACATGCAACCCGGACGCGAGCTGGTGCTGACCCGGGATGAA
GCAGGGAGCCTGCAGGAGATCCTGGTCGTCAATCCGGAAGATGAAATCACGGAATAAAAC
CGGGAAATATCTA------TT----CTCTGTCTTATCCAATAAGTCAGGATATTTAAGAA
TATATAAAATTG-----TTAGACTTTTATTTC---ATTTAAAGAGGACCGCTTATAAGTA
TTTAGTCATTAAAGTGATAGCTCTAATTCAAACGTTTTCGTCATAT--TGAGATCATGAA
ATTAAATATTCCTGCTTGAGTCTAAATAACCTCGGCTGATATGGTGG-TCT---GGCGTG
CTGCTTGTTAATAA-AAATAACCC--TCTCATTCGTGTCGTTCTCCAAAAATAAGGGGTT
GCTATGAAAGCACTCAAAATAACAGGCTTGTCATTAATCATTTCCGCCACGCTGGCCG--
-CCCAGACCAATGCTGCAGAGCCCATCTATCCTGACCAGCTGCGGCTGTTCTCTCTTGGG
GAAGATGTCTGCGGTACTGATTATCGTCCAATTAACCGGGAAGAAGCACAGAGTGTCCGG
AATAATATTGTGGCCATGATGGGGCAGTGGCAAATCAGTGGGTTGGCCAATAACTGGGTT
ATTCTTGGGCCAGGTTATAACGGTGAAATAAAACCGGGTAAAGCATCGACAACCTGGTGT
TATCCCACTCGTCCCGCCACGGCAGAAATACCTGTATTGCCCGCCTTCAATATTCCTGAC
GGCGATGCGGTGGATGTGCAATGGCGTATGGTTCACGACAGCGCCAATTTCATCAAGCCG
GTGAGTTATCTGGCCCACTATCTGGGCTATGCCTGGGTCGGAGGCGATCACAGCCAGTTT
GTCGGGGATGACATGGACGTGATCCAGGAGGGGGACGACTGGGTGCTGCGTGGCAACGAC
GGCGGGAAATGCGACGGCTATCGCTGCAACGAGAAGAGCAGCATCCGGGTCAGCAACTTC
GCCTATACCCTGGATCCGGGCAGCTTCAGCCACGGCGACGTGACCCAGTCAGAGCGTACC
TTGGTCCACACCGTGGTGGGTTGGGCGACCAACATCAGCGACACGCCCCAGTCCGGTTAC
GACGTGACTCTGAACTACACCACCATGAGCAACTGGTCCAAGACCAACACCTATGGCCTG
AGCGAGAAGGTCTCGACCAAGAACAAGTTCAAGTGGCCGCTTGTGGGGGAAACCGAGGTC
TCCATCGAGATTGCCGCGAACCAGTCCTGGGCCTCCCAGAACGGAGGGGCCGTCACCACG
GCGTTGTCCCAGTCGGTACGTCCGGTCGTGCCCGCCCGCTCCCGGGTACCGGTGAAGATC
GAGCTCTACAAGGCGAACATCTCCTATCCCTATGAGTTCAAAGCGGATATGAGCTATGAC
CTGACCTTCAACGGCTTTCTGCGCTGGGGTGGCAATGCCTGGCATACCCATCCCGAGGAT
CGTCCGACCCTGAGTCACACCTTCGCCATCGGTCCGTTCAAAGACAAGGCGAGCAGCATC
CGTTACCAGTGGGACAAGCGCTACCTCCCTGGCGAGATGAAGTGGTGGGACTGGAACTGG
GCCATCCAGCAGAACGGCCTCGCCACCATGCAGGACAGCCTGGCCAGAGTACTGCGCCCG
GTTCGCGCCAGCATCACGGGTGACTTCCGTGCCGAGAGCCAGTTCGCCGGCAATATCGAG
ATCGGCACCCCGGTGCCGCTTGGCAGCGACAGCAAGGTACGCCGTACCC---GCAGCGTG
GACGGT------GCCAATACCGGGCTCAAGCTGGA-CATCCCGC--TGGATGCCCAGGAG
CTTGCCGAGCTGGGCTTCGAGAATGTCACGCTCTCGGTGACTCCGGCTCGCAATTAAACA
AGCACACGCAACGTAACGA---CCAGA-----CCGGGCCAGTGCCCGGTCTTTCTTTTGC
ACTGGTCGGGCGTGTTAATGGGTTGTACTT---TGCAAAACCCCACTTATACTGGCGCCA
TCTTGTCGGAGTGCTGACCGTCGAACGACGCTAAGCTGAGACCGTTAATTCGGGAT--CC
------------------------------------------------------------
------------------------------------------------------------
------------------------------------------------------------
---------------------------
>ASO-33-asa1(H)
------------------------------------------------------------
------------------------------------------------------------
------------------------------------------------------------
------------------------------------------------------------
------------------------------------------------------------
------------------------------------------------------------
------------------------------------------------------------
------------------------------------------------------------
-----------------------GCATGCCGGGAGCGAGCTGGTATTGATCCGTTCGGCG
GATGGAATATTGCAGGGAATTGAAGTGATCAATCCGGAAGAGTAATTCAGCAT-------
------CTTCTTA------TTTAATATAGCCTCACCATATTGTGGC-AGCCATTAAATAA
TGACTGTCACAAT----ATTTATGATTTATTCCTCAATAAAGTCATCGCTCTAATTATTT
TCCTGTATC------------------ACCATTATTTTGTTTGTC---------------
-ATGGATGTTTTTTGGTGGTTTATTTTATTTGTGTCAGGTTTTGTCGGAGTCCACACCTG
TCAAATGAAAAAGGATATTTCTACACAATAACAATTATCGTATGTCTGAAAGAGGGATAA
ATGATGAATAGAATAATTACCGCCAATCTGGCGTTTTTGGCGTCTTCATTGATGCTCG--
-CTCAGGTGCAGGCGGCTGAACCTGTCTACCCTGATCAGGTCAAGTGGGCGGGTCTTGGC
ACGGGCGTCTGTGCCAGTGGTTATCGTCCTCTTACCCGTGATGAAGCTATGAGTATCAAG
GGTAATCTGGTCAGCCGCATGGGGCAGTGGCAGATCACTGGGCTGGCTGATCGCTGGGTG
ATTATGGGGCCTGGATATAATGGCGAAATCAAACAGGGCACTGCCGGAGAGACCTGGTGT
TATCCCAACTCACCGGTTTCAGGAGAAATACCAACACTCTCTGACTGGAATATTCCGGCG
GGTGATGAGGTCGATGTGCAATGGCGTCTTGTCCACGACAATGATTATTTTATCAAGCCA
GTCAGTTATCTCGCCCATTATTTGGGATACGCCTGGGTGGGTGGAAATCATAGCCCATAT
GTCGGGGAAGATATGGATGTTACCCGGGTTGGCGATGGCTGGCTGATAAAGGGAAATAAT
GACGGCGGCTGCTCCGGATATCGTTGCGGGGAGAAGAGCTCCATCAAGGTAAGCAACTTC
TCATATACCCTGGAACCCGACTCCTTCAGCCATGGTCAGGTCACCGAGAGCGGCAAGCAG
CTGGTCAAGACCATCACGGCCAATGCGACCAACTACACCGACCTGCCCCAG---CAGGTG
GTGGTGACCCTGAAGTACGACAAGGCCACCAACTGGTCGAAAACCGATACCTACAGCCTG
AGCGAGAAGGTGACCACCAAGAACAAGTTTCAGTGGCCGCTGGTGGGAGAAACCGAACTG
GCCATCGAGATTGCAGCGAGCCAGAGCTGGGCCTCCCAGAAAGGAGGCTCGACGACCGAG
ACCGTCTCGGTTGAAGCGCGCCCCACGGTGCCGCCTCACTCCAGCCTGCCGGTGCGGGTT
GCCCTCTACAAGTCCAATATCTCCTACCCCTACGAGTTCAAGGCCGAGGTCAATTATGAC
CTGACCATGAAGGGCTTCCTGCGTTGGGGCGGCAATGCCTGGTATACCCATCCTGATAAT
CGTCCGACCTGGGAGCATACCCTTCTCCTCGGGCCGTTCCGCGGACAAGGCGAGCAGCAT
CCGCTACCAGTGGACAAGCGTTATATCCCGGGTGAAGTGAAGTGGTGGGACTGGAACTGG
ACCATCAGCGAGTATGGCTTGTCGACCATGCAGAATAACCTGGGTCGTGTGCTGCGCCCG
ATCCGTTCGGCAGTGACCGGTGACTTCTATGCCGAGAGCCAGTTTGCCGGCGATATCGAA
ATCGGTCAGCCCCAGACCCGTTCCGCGAAGGCTGCCCAGCTGCGCAGTGCCTCTGCCGAG
GAGGTG------GCGCTTACCAGTGTGGATCTGGA-CAGCG--------------AGGCT
CTTGCAAACGAAGGCTTTGGCAACGTATCCCTGACCATAGTTCCGGTTCAATAAGCTCCC
TCACAGGCCCCTTTCATAGGGGCTGTT-TCTGTTCTCGCAAGACGCTGCACTTGCCCTGC
GCCCCTCGACTTTCCCTCCTTTTTCTCCTC-----TTGTCCCTGAATGATCACAGCGGGA
ATCTGTGGCTTGC----CAAGGGATGCCAACGCAGGTTTGACCTCTGCTTGGGGTGGGCC
CCGTGAGGCGAGGCATTGTTCAC--TCATTTGT--TGAAAGAGGCGTGTTGGCCAGATTG
-TTAACGG-----CTTGTGCTTTAA-----ATTTTCCCCCTTATACTGGCGCCATCTTGT
CGGAGTGCTGACCGTCGA--------ACGACGCGAAGCTGAGACCGT-TAATTCGGGATC
C--------------------------
>ASA-17-2-ash3(H)
------------------------------------------------------------
------------------------------------------------------------
------------------------------------------------------------
------------------------------------------------------------
------------------------------------------------------------
------------------------------------------------------------
------------------------------------------------------------
------------------------------------------------------------
-----------------------GCATGCCGGGAGCGAGCTGGTATTGATCCGTTCGGCG
GATGGAATATTGCAGGGAATTGAAGTGATCAATCCGGAAGAGTAATTCAGCATC------
-------TTCTTA------TTTAATATAGCCTCACCATATTGTGGC-AGCCATTAAATAA
TGACTGTCACAAT----ATTTATGATTTATTCCTCAATAAAGTCATCGCTCTAATTATTT
TCCTGTATCACCA------------------TTATTT----------------TGTTTGT
CATGGATGTTTTTTGGTGGTTTATTTTATTTGTGTCAGGTTTTGTCGGAGTCCACACCTG
TCAAATGAAAAAGGATATTTC-ACACAATAACAATTATCGTATGTCTGAAAGAGGGATAA
ATGATGAATAGAATAATTACCGCCAATCTGGCGAATTTGGCGTCTTCATTGATGCTCGCT
CAGGTGCTAGGCTGGCATGAACCTGTCTACCCTGATCAGGTCAAGTGGGCGGGTCTTGGC
ACGGGCGTCTGTGCCAGTGGTTATCGTCCTCTTACCCGTGATGAAGCTATGAGTATCAAG
GGTAATCTGGTCAGCCGCATGGGGCAGTGGCAGATCACTGGGCTGGCTGATCGCTGGGTG
ATTATGGGGCCTGGATATAATGGCGAAATCAAACAGGGCACTGCCGGAGAGACCTGGTGT
TATCCCAACTCACCGGTTTCAGGAGAAATACCAACACTCTCTGACTGGAATATTCCGGCG
GGTGATGAGGTCGATGTGCAATGGCGTCTTGTCCACGACAATGATTATTTTATCAAGCCA
GTCAGTTATCTCGCCCATTATTTGGGATACGCCTGGGTGGGTGGAAATCATAGCCCATAT
GTCGGGGAAGATATGGATGTTACCCGGGTTGGCGATGGCTGGCTGATAAAGGGAAATAAT
GACGGCGGCTGCTCCGGATATCGTTGCGGGGAGAAGAGCTCCATCAAGGTAAGCAACTTC
TCATATACCCTGGAACCCGACTCCTTCAGCCATGGTCAGGTCACCGAGAGCGGCAAGCAG
CTGGTCAAGACCATCACGGCCAATGCGACCAACTACACCGACCTGCCCCAG---CAGGTG
GTGGTGACCCTGAAGTACGACAAGGCCACCAACTGGTCGAAAACCGATACCTACAGCCTG
AGCGAGAAGGTGACCACCAAGAACAAGTTTCAGTGGCCGCTGGTGGGAGAAACCGAACTG
GCCATCGAGATTGCAGCGAGCCAGAGCTGGGCCTCCCAGAAAGGAGGCTCGACGACCGAG
ACCGTCTCGGTTGAAGCGCGCCCCACGGTGCCGCCTCACTCCAGCCTGCCGGTGCGGGTT
GCCCTCTACAAGTCCAATATCTCCTACCCCTACGAGTTCAAGGCCGAGGTCAATTATGAC
CTGACCATGAAGGGCTTCCTGCGTTGGGGCGGCAATGCCTGGTATACCCATCCTGATAAT
CGTCCGACCTGGGAGCATACCTTTCGGCTCGGCCCGTTCCGCGGACAAGGCGAGCAGCAT
CCGCTACCAGTGGACAAGCGTTATATCCCGGGTGAAGTGAAGTGGTGGGACTGGAACTGG
ACCATCAGCGAGTATGGCTTGTCGACCATGCAGAATAACCTGGGTCGTGTGCTGCGCCCG
ATCCGTTCGGCAGTGACCGGTGACTTCTATGCCGAGAGCCAGTTTGCCGGCGATATCGAA
ATCGGTCAGCCCCAGACCCGTTCCGCGAAGGCTGCCCAGCTGCGCAGTGCCTCTGCCGAG
GAGGTG------GCGCTTACCAGTGTGGATCTGGA-CAGCG--------------AGGCT
CTTGCAAACGAAGGCTTTGGCAACGTATCCCTGACCATAGTTCCGGTTCAATAAGCTCCC
TCATAGGCCCCTTTCATAGGGGCCTGTTTCTGTTCTCGCAAGACGCTGCACTTGCCCTGC
GCCCCTCGACTTTCCCTCTTTT------TCTCCTCTTGTCCCTGAATGATCACAGCGGGA
ATCTGTGGCTTGCC---AAGGGGATGCCAACGCAGGTTTGACCTCTGCTTGGGGTGGCCC
C--GTGAGCGAGGCATTGTTC----ACTCATTTGTTGAAAGAGGCGTGTTGGCCAGATT-
-GTTAACGG----CTTGTGCTTTAA-----ATTTTCCCCCTTATACTGGCGCCATCTTGT
CGGAGTGCTGACCGTCGA--------ACGACGCGAAGCTGAGACCGT-TAATTCGGGATC
C--------------------------
>A.veronii_BVH25b-aer
------------------------------------------------------------
------------------------------------------------------------
------------------------------------------------------------
------------------------------------------------------------
------------------------------------------------------------
------------------------------------------------------------
------------------------------------------------------------
------------------------------------------------------------
------------------------------------------------------------
------------------------------------------------------------
------------------------------------------------------------
------------------------------------------------------------
------------------------------------------------------------
------------------------------------------------------------
------------------------------------------------------------
---ATGAATAGAATAATTACCGCCAATCTGGCGTTTTTGGCGTCTTCATTGATGCTCG--
-CTCAGGTGCAGGCGGCTGAACCTGTCTACCCTGATCAGGTCAAGTGGGCTGGTCTTGGC
ACGGGCGTCTGTGCCAGTGGCTACCGTCCTCTGACCCGCGATGAAGCTATGAGTATCAAG
GGTAATCTGGTCAGCCGCATGGGGCAGTGGCAGATTACCGGTCTGGCTGACCGCTGGGTG
ATTATGGGGTCGGGATATAATGGCGAAATCAAACAGGGCACTGCCGGAGAAACCTGGTGC
TATCCCAATTCACCGGTTTCCGGAGAAATACCAACACTCTCTGACTGGAATATTCCGGCG
GGTGATGAGGTCGATGTGCAATGGCGGCTTGTCCACGACAGTGATTATTTTATCAAGCCA
GTCAGTTATCTCGCCCATTATTTGGGATACGCCTGGGTGGGTGGAAATCATAGCCCCTAT
GTCGGGGAAGATATGGATGTTACCCGGGTTGGCGATGGCTGGCTGATAAAGGGAAATAAT
GACGGCGGCTGCTCCGGATATCGTTGCGGGGAGAAGAGTTCCATCAAGGTAAGCAACTTC
TCATATACTCTGGAACCCGACTCCTTCAGCCATGGTCAGGTCACCGAGAGCGGCAAGCAG
CTGGTCAAGACCATCACGGCCAATGCGACCAACTACACCGACCTGCCCCAG---CAGGTG
GTGGTGACCCTGAAGTACGACAAGGCCACCAACTGGTCGAAAACCGATACCTACAGCCTG
AGCGAGAAGGTGACCACCAAGAACAAGTTTCAGTGGCCGTTGGTAGGTGAAACCGAACTG
GCCATCGAGATCGCAGCGAGCCAGAGCTGGGCTTCCCAACACGGGGGCTCGACCACCGAG
ACTGTCTCGGTTGAAGCGCGCCCCACGGTGCCACCTCACTCCAGCCTGCCGGTGCGGGTT
GCCCTCTACAAGTCCAACATCTCCTACCCCTACGAGTTCAAGGCCGAGGTCAATTATGAC
CTGACCATGAAGGGCTTCCTGCGTTGGGGCGGCAATGCCTGGTATACCCATCCTGATAAT
CGTCCGACCTGGGAGCACACCTTTGCCGTCGGCCCGTTCCGCGACAAGGCGAGCAGCATC
CGTTACCAGTGGGACAAGCGTTATATCCCGGGTGAAGTGAAGTGGTGGGACTGGAACTGG
ACCATCAGCGAGTATGGTTTGTCGACCATGCAAAATAACCTGGGTCGTGTGCTGCGCCCG
ATCCATTCGGCGGTGACCGGTGACTTCTATGCCGAGAGCCAGTTTGCCGGCGATATCGAA
ATCGGTCAGCCCCAGACTCGTTCCGCGAAGGCTGCGCAGTTGCGTAACTCCTCTGCTGAA
GGTGTG------GCACTGACCGGTGTGGATCTGGA-CAGCG--------------AGGCC
CTTGCCAACGAAGGGTTTGGCAACGTATCCCTGACCATAGTTCCGGTTCAATAA------
------------------------------------------------------------
------------------------------------------------------------
------------------------------------------------------------
------------------------------------------------------------
------------------------------------------------------------
------------------------------------------------------------
---------------------------
>A.veronii_BVH26b-aer
------------------------------------------------------------
------------------------------------------------------------
------------------------------------------------------------
------------------------------------------------------------
------------------------------------------------------------
------------------------------------------------------------
------------------------------------------------------------
------------------------------------------------------------
------------------------------------------------------------
------------------------------------------------------------
------------------------------------------------------------
------------------------------------------------------------
------------------------------------------------------------
------------------------------------------------------------
------------------------------------------------------------
---ATGAATAGAATAATTACCGCCAATCTGGCGTTTTTGGCGTCTTCATTGATGCTCG--
-CTCAGGTGCAGGCGGCTGAACCTGTGTACCCTGATCAGGTCAAGTGGGCTGGTCTTGGC
ACGGGCGTCTGTGCCAGTGGTTATCGTCCTCTGACCCGCGATGAAGCCATGAGTATCAAG
GGTAATCTGGTCAGCCGCATGGGGCAGTGGCAGATCACCGGGCTGGCGGATCGCTGGGTG
ATTATGGGGCCGGGATATAATGGCGAAATCAAACAGGGCACTGCCGGAGAAACCTGGTGT
TATCCCAATTCACCGGTTTCCGGAGAAATACCAACACTCTCTGACTGGAATATTCCGGCG
GGTGATGAGGTCGATGTGCAATGGCGGCTTGTCCACGACAATGATTATTTTATCAAGCCA
GTCAGTTATCTCGCCCATTATTTGGGATACGCCTGGGTGGGTGGAAATCATAGCCCCTAT
GTCGGGGAGGATATGGATGTTACCCGGGTTGGCGATGGCTGGCTGATAAAGGGAAATAAT
GACGGCGGCTGCTCCGGATATCGTTGCGGGGAGAAGAGCTCCATCAAGGTAAGCAACTTC
TCATATACTCTGGAACCCGACTCCTTCAGCCATGGTCAGGTCACCGAGAGCGGCAAGCAG
CTGGTCAAGACCATCACGGCCAATGCGACCAACTACACCGACCTTCCCCAG---CAGGTG
GTGGTGACCCTGAAGTACGACAAGGCCACCAACTGGTCGAAGACCGACACCTACAGCCTG
AGCGAGAAGGTGACCACCAAGAACAAGTTTCAGTGGCCGCTGGTGGGTGAAACCGAACTG
GCCATCGAGATCGCAGCGAGCCAGAGCTGGGCTTCCCAGAAAGGGGGCTCGACGACCGAG
ACCGTCTCGGTTGAAGCGCGCCCCACGGTACCGCCTCACTCCAGCCTGCCGGTGCGGGTT
GCTCTCTACAAGTCCAACATCTCCTACCCCTACGAGTTCAAGGCCGAGGTCAATTATGAC
CTGACCATGAAGGGCTTCCTGCGTTGGGGCGGCAATGCCTGGTATACCCATCCTGAGAAT
CGCCCCACCTGGGAGCACACCTTTGCCGTCGGCCCGTTCCGCGACAAGGCGAGCAGCATC
CGCTACCAGTGGGACAAGCGTTATATCCCGGGTGAAGTGAAGTGGTGGGACTGGAACTGG
ACCATCAGCGAGTATGGTTTGTCGACCATGCAGAATAACCTGGGTCGTGTGCTGCGCCCG
ATCCGTTCGGCGGTGACCGGTGACTTCTATGCCGAGAGCCAGTTTGCCGGCGATATCGAG
ATTGGTCAGCCCCAGACTCGTTCCGCGGCCTCTGCCCAGTTGCGTAACGCCTCTGCTGAA
GGTGTG------GCCCTGACCGGTGTGGATCTGGA-TCAGG--------------AGGCC
CTTGCCAACGAAGGGTTTGGCAATGTCAGTCTGACGGTGACTCCTGCCTATTGA------
------------------------------------------------------------
------------------------------------------------------------
------------------------------------------------------------
------------------------------------------------------------
------------------------------------------------------------
------------------------------------------------------------
---------------------------
>A.dhakensis_BVH28b-aer
------------------------------------------------------------
------------------------------------------------------------
------------------------------------------------------------
------------------------------------------------------------
------------------------------------------------------------
------------------------------------------------------------
------------------------------------------------------------
------------------------------------------------------------
------------------------------------------------------------
------------------------------------------------------------
------------------------------------------------------------
------------------------------------------------------------
------------------------------------------------------------
------------------------------------------------------------
------------------------------------------------------------
ATGATGAATAAAATAATAACAGTCAATCTGGTGCTGTTGGCATCTTCATTGATGCT---C
GTCCAGGCCCAGGCGGCTGAGCCAGTCTATCCTGACCAGGTCAAATGGTTCGGTCTGGGG
GAGGGAGTCTGTGCCAGCAGCTATCGCCCCCTTACCCGTGATGAAGCCATGAGCATCAAG
GGCAATCTGGTCAGCCGTATGGGACAGTGGCAGATTACCGGGCTGGCCAATCGCTGGGTG
ATCATGGGACCTGGATATAATGGAGAAATAAAACAGGGAACGGCGGGTGAAACATGGTGT
TACCCCAACGCCCCTATCTCTGGAGAAATTCCTTCCCTCTCCGCATGGAATATTCCGGCA
GGTGATGAAGTCGATGTGCAATGGCGAATGGTGCATGACAAAGATTATTTCATCAAACCT
GTGAGCTATCTTGCCCACTATTTGGGATACGCCTGGGTGGGCGGGAATCATAGCCCCTAT
GTCGGGGAAGATATGGATGTGACCAGGCTCAGCGATGGCTGGTTGATAAAGGGAAATAAT
GATGGTGGTTGCTCTGGATACCGTTGTGGGGAGAAAAGTTCCATCAAGGTGAGCAACTTC
TCGTACACGCTGGAGCCGGATTCCTTCAGTCATGGCCAGGTTACCGAGAGTGGCAAACAG
CTGATCAAGACCATCACCGCCAATGCGACCAACTACACGGATCTGCCTCAG---CAGGTG
GTGGTTACCCTTAAGTATGACAAGGCCACCAACTGGTCCAAGACGGATACCTACAGTCTC
AGCGAGAAGGTCGGCATCAAGAAGACGTTCCAGATCCCGCAGGTTTCCAGCACTGAATAC
TCGGTCGAGATTTCTTCAACCCAGAGCTGGGCCGAACAGAAGGGGGGAGCGACCACCGAG
ACCGTGTCGGTCGAGGCTCGCCCCACTGTGCCACCCCACTCCAGCGTGCCGGTGCGCGTC
GCGCTCTACAAGTCCAACATCTCCTACCCCTATGAGTTCAAGGCCGAGGTGAATTATGAC
CTGACCATGAAGGGGTTCCTGCGCTGGGGAGGCAATGCCTGGTACACCCATCCGACCAAT
CGTCCGACCTGGGAACATACCTTTGCCGTTGGCCCGTTCCGCGACAAGGCCAGCAGCATC
CGTTATCAGTGGGACAAACGCTACATCCCGGGTGAAGTGAAGTGGTGGGACTGGAACTGG
ACCATCGGCGAGTATGGCCTGTCGACCATGCAGAGCAACCTTGGCCGCGTGTTGCGTCCG
ACCCGTTCGGCCGTGACCGGCGACTTCTATGCCGAAAGCCAGTTTGCCGGCGATATCGAG
ATTGGGCAGCCCCAGACTCGCGCCGCAGCGGCTGTTCAGCAACGAAGCGCTTCTGCCGAA
GGGGTT------GCTCTCACCGCTCTGGAACTGGA-TC--------------AGGATACG
CTTGCCAGCGAAGGCTTTGGCAATGTGACCCTGACCATAGCACCGACTCATTAA------
------------------------------------------------------------
------------------------------------------------------------
------------------------------------------------------------
------------------------------------------------------------
------------------------------------------------------------
------------------------------------------------------------
---------------------------
>A.veronii_77c-aer
------------------------------------------------------------
------------------------------------------------------------
------------------------------------------------------------
------------------------------------------------------------
------------------------------------------------------------
------------------------------------------------------------
------------------------------------------------------------
------------------------------------------------------------
------------------------------------------------------------
------------------------------------------------------------
------------------------------------------------------------
------------------------------------------------------------
------------------------------------------------------------
------------------------------------------------------------
------------------------------------------------------------
---ATGAATAGAATAATTACCGCCAATCTGGCGTTTTTGGCGTCTTCATTGATGCTCG--
-CTCAGGTGCAGGCGGCTGAACCTGTCTACCCTGATCAGGTCAAGTGGGCGGGTCTTGGG
ACGGGCGTCTGTGCCAGTGGTTACCGTCCTCTGACCCGCGATGAAGCCATGAGTATCAAG
GGTAATCTGGTCAGCCGCATGGGGCAGTGGCAGATCACCGGGCTGGCTGATCGCTGGGTG
ATTATGGGGTCGGGATATAATGGAGAAATCAAACAGGGCACTGCCGGAGAAACCTGGTGC
TATCCCAATTCACCGGTTTCCGGAGAAATACCAACACTCTCTGACTGGAATATTCCGGCG
GGTGATGAGGTCGATGTGCAATGGCGGCTTGTCCACGACAATGATTATTTTATCAAGCCA
GTCAGTTATCTCGCCCATTATTTGGGATACGCCTGGGTGGGTGGAAATCATAGCCCCTAT
GTCGGGGAAGATATGGATGTTACCCGGGTTGGCGATGGCTGGCTGATAAAGGGAAATAAT
GACGGCGGCTGCTCCGGATATCGTTGCGGGGAGAAGAGCTCCATCAAGGTAAGCAACTTC
TCATATACCCTGGAACCCGACTCCTTCAGCCATGGTCAGGTCACCGAGAGCGGCAAGCAG
CTGGTCAAGACCATCACGGCCAATGCGACCAACTACACCGACCTGCCCCAG---CAGGTG
GTGGTGACCCTGAAGTACGACAAGGCCACCAACTGGTCGAAAACCGACACCTACAGCCTG
AGCGAGAAGGTGACCACCAAGAACAAGTTTCAGTGGCCGCTGGTGGGTGAAACCGAACTG
GCCATCGAGATCGCAGCGAGCCAGAGCTGGGCCTCCCAGAAAGGGGGCTCGACGACCGAG
ACCGTCTCGGTTGAAGCACGCCCCACGGTGCCGCCTCACTCCAGCCTGCCGGTGCGGGTT
GCCCTCTACAAGTCCAACATCTCCTACCCCTACGAGTTCAAGGCCGAGGTCAATTATGAC
CTGACCATGAAAGGCTTCCTGCGTTGGGGCGGCAATGCCTGGTATACCCATCCTGAGAAT
CGCCCCACCTGGGAGCACACTTTTGCCGTCGGCCCGTTCCGCGACAAGGCGAGCAGCATC
CGCTACCAGTGGGACAAGCGTTATATCCCGGGTGAAGTGAAGTGGTGGGACTGGAACTGG
ACCATCAGCGAGTATGGTTTGTCGACCATGCAGAATAACCTGGGTCGTGTGCTGCGCCCG
ATCCGTTCGGCGGTGACCGGTGACTTCTATGCCGAGAGCCAGTTTGCTGGCGATATCGAA
ATCGGTCAGCCCCAGACCCGTTCAGCGGCCTCTGCCCAGTTGCGTAACGCCTCTGCTGAA
GGTGTG------GCTCTGACCGGTGTGGATCTAGA-CAGCG--------------AGGCC
CTTGCCAACGAAGGGTTTGGCAATGTATCCCTGACCATAGTTCCGGTTCAATAA------
------------------------------------------------------------
------------------------------------------------------------
------------------------------------------------------------
------------------------------------------------------------
------------------------------------------------------------
------------------------------------------------------------
---------------------------
>A.dhakensis_CIP107500-aer
------------------------------------------------------------
------------------------------------------------------------
------------------------------------------------------------
------------------------------------------------------------
------------------------------------------------------------
------------------------------------------------------------
------------------------------------------------------------
------------------------------------------------------------
------------------------------------------------------------
------------------------------------------------------------
------------------------------------------------------------
------------------------------------------------------------
------------------------------------------------------------
------------------------------------------------------------
------------------------------------------------------------
ATGATGAATAAAATAATAACAGTCAATCTGGTGCTGTTGGCATCTTCATTGATGCT---C
GTCCAGGCCCAGGCGGCTGAGCCAGTCTATCCTGACCAGGTCAAATGGTTCGGTCTGGGG
GAGGGAGTCTGTGCCAGCAGCTATCGCCCCCTTACCCGTGATGAAGCCATGAGCATCAAG
GGCAATCTGGTCAGCCGTATGGGACAGTGGCAGATTACCGGGCTGGCCAATCGCTGGGTG
ATCATGGGACCTGGATATAATGGAGAAATAAAACAGGGAACGGCGGGTGAAACATGGTGT
TACCCCAACGCCCCTATCTCTGGAGAAATTCCTTCCCTCTCCGCATGGAATATTCCGGCA
GGTGATGAAGTCGATGTGCAATGGCGAATGGTGCATGACAAAGATTATTTCATCAAACCT
GTGAGCTATCTTGCCCACTATTTGGGATACGCCTGGGTGGGCGGGAATCATAGCCCCTAT
GTCGGGGAAGATATGGATGTGACCAGGCTCAGCGATGGCTGGTTGATAAAGGGAAATAAT
GATGGTGGTTGCTCTGGATACCGTTGTGGGGAGAAAAGTTCCATCAAGGTGAGCAACTTC
TCGTACACGCTGGAGCCGGATTCCTTCAGTCATGGCCAGGTTACCGAGAGTGGCAAACAG
CTGATCAAGACCATCACCGCCAATGCGACCAACTACACGGATCTGCCTCAG---CAGGTG
GTGGTTACCCTTAAGTATGACAAGGCCACCAACTGGTCCAAGACGGATACCTACAGTCTC
AGCGAGAAGGTCGGCATCAAGAAGACGTTCCAGATCCCGCAGGTTTCCAGCACTGAATAC
TCGGTCGAGATTTCTTCAACCCAGAGCTGGGCCGAACAGAAGGGGGGAGCGACCACCGAG
ACCGTGTCGGTCGAGGCTCGCCCCACTGTGCCACCCCACTCCAGCGTGCCGGTGCGCGTC
GCTCTCTACAAGTCCAACATCTCCTACCCCTATGAGTTCAAGGCCGAGGTGAATTATGAC
CTGACCATGAAGGGGTTCCTGCGCTGGGGAGGCAATGCCTGGTACACCCATCCGACCAAT
CGTCCGACCTGGGAACATACCTTTGCCGTTGGCCCGTTCCGCGACAAGGCCAGCAGCATC
CGTTATCAGTGGGACAAACGCTACATCCCGGGTGAAGTGAAGTGGTGGGACTGGAACTGG
ACCATCGGCGAGTATGGCCTGTCGACCATGCAGAATAACCTTGGCCGCGTGTTGCGTCCG
ACCCGTTCGGCCGTGACCGGCGACTTCTATGCCGAAAGCCAGTTTGCCGGCGATATCGAG
ATTGGGCAGCCCCAGACTCGCGCCGCAGCGGCTGTTCAGCAACGAAGCGCTTCTGCCGAA
GGGGTG------GCTCTCACCGCTCTGGAACTGGA-TC--------------AGGATACG
CTTGCCAGCGAAGGCTTTGGCAATGTGACCCTGACCATTACTCCAGCTCAATAA------
------------------------------------------------------------
------------------------------------------------------------
------------------------------------------------------------
------------------------------------------------------------
------------------------------------------------------------
------------------------------------------------------------
---------------------------
>A.dhakensis_CECT7289-aer
------------------------------------------------------------
------------------------------------------------------------
------------------------------------------------------------
------------------------------------------------------------
------------------------------------------------------------
------------------------------------------------------------
------------------------------------------------------------
------------------------------------------------------------
------------------------------------------------------------
------------------------------------------------------------
------------------------------------------------------------
------------------------------------------------------------
------------------------------------------------------------
------------------------------------------------------------
------------------------------------------------------------
ATGATGAATAAAATAATAACAGCCAATCTGGCGCTGTTGGCATCTTCATTGATGCTCG--
-TCCAGGCCGAGGCGGCTGAGCCAGTCTATCCTGACCAGGTTAAATGGTTCGGTCTGGGG
GAGGGGGTCTGTGCCAGCGGCTATCGCCCCCTTACCCGTGATGAAGCCATGAGCATCAAG
GGCAATCTGGTCAGCCGTATGGGACAGTGGCAGATTACCGGGCTGGCCAATCGCTGGGTG
ATCATGGGACCTGGATATAATGGAGAAATAAAACAGGGAACGGCGGGTGAAACATGGTGT
TACCCCAACTCCCCTATCTCTGGAGAAATTCCTTCCCTCTCCGCATGGAATATTCCGGCA
GGTGATGAAGTCGATGTGCAATGGCGAATGGTGCATGACAAAGATTATTTCATCAAACCT
GTGAGTTATCTTGCCCACTATTTGGGATACGCCTGGGTGGGCGGGAATCATAGCCCCTAT
GTCGGGGAAGATATGGATGTGACCAGGCTCAGCGATGGCTGGTTGATAAAGGGAAATAAT
GATGGTGGTTGCTCTGGATACCGTTGTGGGGAGAAAAGTTCCATCAAGGTGAGCAACTTC
TCGTACACGCTGGAGCCGGATTCCTTCAGTCATGGCCAGGTTACCGAGAGTGGCAAACAG
CTGATCAAGACCATCACCGCCAATGCGACCAACTACACGGATCTGCCTCAG---CAGGTG
GTAGTTACCCTTAAGTATGACAAGGCCACCAACTGGTCCAAGACGGATACCTACAGTCTC
AGCGAGAAGGTCGGCATCAAGAAGACGTTCCAGATCCCGCAGGTTTCCAGCACTGAATAC
TCGGTCGAGATTTCTTCAACCCAGAGCTGGGCCGAGCAGAAGGGGGGAGCGACCACCGAG
ACCGTGTCGGTCGAGGCTCGTCCCACTGTGCCACCCCACTCCAGCGTGCCGGTGCGCGTC
GCGCTCTACAAGTCCAACATCTCCTACCCCTATGAGTTCAAGGCCGAGGTGAATTATGAC
CTGACCATGAAGGGGTTCCTGCGCTGGGGAGGCAATGCCTGGTACACCCATCCGACCAAT
CGTCCGACCTGGGAACATACCTTTGCCGTTGGCCCGTTCCGCGACAAGGCCAGCAGCATC
CGTTATCAGTGGGACAAACGCTACATCCCGGGTGAAGTGAAGTGGTGGGACTGGAACTGG
ACCATCGGCGAGTATGGCCTGTCGACCATGCAGAGCAACCTTGGCCGCGTGTTGCGTCCG
ACCCGTTCGGCCGTGACCGGCGACTTCTATGCCGAAAGCCAGTTTGCCGGCGATATCGAG
ATTGGGCAGCCCCAGACTCGCGCCGCAGCGGCTGTTCAGCAACGAAGCGCTTCTGCCGAA
GGGGTG------GCTCTCACCGCTCTGGAACTGGA-TC--------------AGGATACG
CTTGCCAGCGAAGGCTTTGGCAATGTGACCCTGACCATTACTCCAGCTCAATAA------
------------------------------------------------------------
------------------------------------------------------------
------------------------------------------------------------
------------------------------------------------------------
------------------------------------------------------------
------------------------------------------------------------
---------------------------
>A.australiensis_CECT8023_act
------------------------------------------------------------
------------------------------------------------------------
------------------------------------------------------------
------------------------------------------------------------
------------------------------------------------------------
------------------------------------------------------------
------------------------------------------------------------
------------------------------------------------------------
------------------------------------------------------------
------------------------------------------------------------
------------------------------------------------------------
------------------------------------------------------------
------------------------------------------------------------
------------------------------------------------------------
------------------------------------------------------------
---atgaatagcataattaccgccaatctggcgtttttggcatcttcactgatgctcg--
-ctcaggtgcaggcggctgaacctgtctatcctgatcaggtcaagtgggcgggtcttggc
acgggcgtctgtgccagtggataccgtcctctgacccgcgatgaagccatgagtatcaag
ggtaatctggtcagccgtatggggcagtggcagatcaccggattagccaataactgggtg
attatgggatcgggatatagtggcgaaatcaagcagggcagcgctggagaaacctggtgc
tatcccaatacacctgtttccggagaaataccgacactctcaatatggaatattccggcg
ggtgatgaagtcgatgtgcaatggcggctggtccatgataatgattattttatcaagccg
gtcagttatctcgcccattatttggggtacgcctgggtaggtggaaatcatagcccctat
gtcggtgaagatatggatgtaaccagactgagtgatggctggctgataaagggaaataat
gacggcggctgctccggatatcgttgcggggagaagagttccatcaaggtaagcaacttc
tcgtatactctggagcctgactccttcagtcacggtcaggtcaccgagagtgacaagcag
ctggtcaagaccatcacggccaatgcgactaactatacggatctgccccag---caggtg
gtggtgaccctgaagtacgacaaggccaccaactggtcgaagaccgacacctacagcctg
agcgagaaggtaaccaccaagaacaagttccagtggccactggtgggtgagaccgaactg
gccatcgagatcgctgcgagccagagctgggcttcccaacacggaggctcgacgaccgag
accgtctcggttgaagcgcgtcccacggtgccgccgcactccagcctgccggtgcgggtt
gccctctacaagtccaacatctcctacccctacgagttcaaggccgaagtcaattatgac
ctgaccatgaagggcttcctgcgctggagcggtaatgcctggtatacccatccgactgat
cgccccaccagagagcacacttttgccatcggcccgttccgcgacaaggagcgcagcatc
cgctaccagtgggacaagcgttatatcccgggtgaagtgaagtggtgggactggaactgg
accattagcgagaatggcttatcgaccatgcagaataacctgggtcgtgtgctgcgcccg
atccgttcggcggtgaccggtgacttctatgccgagagccagtttgccggcgatatcgaa
atcggtcagccccagacccgttccgcgaaggctgcccagttgcgtaacgcctctgctgaa
ggtgtg------gcgcttaccggcgtggatctgga-cagcg--------------aggcc
cttgccaacgaagggtttggcaatgtatccctgaccatagttccggttcaataa------
------------------------------------------------------------
------------------------------------------------------------
------------------------------------------------------------
------------------------------------------------------------
------------------------------------------------------------
------------------------------------------------------------
---------------------------
>A.bestiarum_CECT4227_act
------------------------------------------------------------
------------------------------------------------------------
------------------------------------------------------------
------------------------------------------------------------
------------------------------------------------------------
------------------------------------------------------------
------------------------------------------------------------
------------------------------------------------------------
------------------------------------------------------------
------------------------------------------------------------
------------------------------------------------------------
------------------------------------------------------------
------------------------------------------------------------
------------------------------------------------------------
------------------------------atgcatgtcaatgttcaatatattggggtt
gctatgcaaaaattaaaactaactggcttgtcattaatcatatccggcctgctgatgg--
-cacaggcgcaagcggctgagcccgtctatccagaccagcttcgcttgttttcattgggc
caaggggtctgtggcgacaagtatcgccccgtcaatcgagaagaagcccagagtgttaaa
agcaatattgtcggcatgatgggacaatggcaaataagcgggctggccaacggatgggtc
attatggggccgggttataacggtgaaataaaaccagggacagcgtccaatacctggtgt
tatccgaccagtcctgttaccggtgaaataccgacactgtctgccctggatattccagat
ggtgacgaagtcgatgtgcagtggcggctggtacacgacagtgcgaatttcatcaaacca
accagctatctggcccattacctcggttatgcctgggtgggcggcaatcacagccaatat
gtcggtgaagacatggacgtgacccgtgatggcgatggctgggtgatccgtggcaacaat
gacggcggctgtgacggctatcgctgtggtgacaagaccgccatcaaggtcagcaacttc
gcctataacctggatcccgacagcttcaagcatggcgatgtcacccagtccgaccgccag
ctggtcaagacagtggtgggctgggcggtcaacgacagcgacaccccccaatccggctat
gacgtcaccctgcgctacgacacagccaccaactggtccaagaccaacacctatggcctg
agcgagaaggtgaccaccaagaacaagttcaagtggccactggtgggggaaaccgaactc
tccatcgagattgctgccaaccagtcctgggcgtcccagaacgggggctcgactaccacc
tccctgtctcagtccgtgcgaccgactgtgccggcccgctccaagatcccggtgaagatc
gagctctacaaggccgacatctcctatccctatgagttcaaggccgatgtcagctatgac
ctgaccctgagcggcttcctgcgctggggcggcaacgcctggtatacccatccggacaac
cgtccgaactggaaccacaccttcgtcataggtccgtacaaggacaaggcgagcagcatt
cgctaccagtgggacaagcgttacatcccgggtgaagtgaagtggtgggactggaactgg
accatacagcagaacggtctgtctaccatgcagaacaacctggccagagtgctgcgcccg
gtgcgggcggggatcaccggtgatttcagtgccgagagccagtttgccggcaacatagag
atcggtgcccccgtgccgcttgcggctgacagcaaggtgcgtcgtgctc---gcagtgtt
gacggc------gctggtcagggcctgaggctgga-gatcccgc--tcgatgcgcaagag
ctctccgggcttggcttcaacaacgtcagcctcagcgtgacccctgctgccaatcaataa
------------------------------------------------------------
------------------------------------------------------------
------------------------------------------------------------
------------------------------------------------------------
------------------------------------------------------------
------------------------------------------------------------
---------------------------
>A.diversa_CECT4254_act
------------------------------------------------------------
------------------------------------------------------------
------------------------------------------------------------
------------------------------------------------------------
------------------------------------------------------------
------------------------------------------------------------
------------------------------------------------------------
------------------------------------------------------------
------------------------------------------------------------
------------------------------------------------------------
------------------------------------------------------------
------------------------------------------------------------
------------------------------------------------------------
------------------------------------------------------------
------------------------------------------------------------
------------------------------------atgatctccaccgccct---gatc
gcgcaggcccaggctgcggagcctgtctatcccgatcagctgcgtctcttttcccttggt
gaagaggtatgcggcgaaaattatcgcccgattaaccgggaagaagcgcagagtgtccgg
aataatattgtggccatgatgggccaatggcaaatcagtggattagccaatggctgggtc
attatgggccccggatataatggcgaaattaaaccaggcaaggcctataatacctggtgt
tacccgaccagtccggtcacgggtgaaatacctgttctgcctgcgctgaatattccagac
ggagatgaagtcgacgtgcaatggcgtctggtacacgacagtgccaatttcatcaaaccg
gccagctacctggcccactatctcggctacgcctgggtgggagggaaccacagccagtac
gtgggcgaggacatggacgtgacccaggacggtgacggctggctgatccgcggcaacaac
agcggcggctgcgacggttatcgctgcggcgagaagagcagcatccgggttagcaacttc
gcctacaccctggatcccgagagcttcagccacggtgacgtgacccagtcagaccgcacc
ctggtcaagacggtggtgggctgggcggtaaacgacagcgacaccccccagtcgggttat
gacgtgaccctgcgttacgacacggccaccaactggtccaagaccaacacctatggcctg
agcgagaaggtctcgaccaagaacaagttcaagtggccgctggtgggcgagacagagctc
tccatcgagattgccgccaaccagtcctgggcctcccaaaacggcggggcaaccaccacc
tcgctctcccagtcggtgcgcccgaccgtgcctgcccactccaggatcccggtgaagatc
gagctctacaaggcgaacatctcctacccctacgagttcaaggccgatgtcagctacgac
atgaccctgaacggcttcctgcgctggggcggcaacgcctggtatacccatccggacaac
cggccgacctggagtcacaccttcgtcatgggaccgttcaaggacaaggcgagcagcatt
cgttaccaatgggacaagcgttacatcccgggtgagatgaagtggtgggactggaactgg
accatacagcagaacggtctcgacaccatgaagagctccctggccaaggtactgcgcccg
gtgcgcgccagcatcacgggtgacttccatgccgagagccagttcgccggtaacatcgag
atcggtgcgcccgtgcccatcggtggcgacagcaaggtgcgccgtgccc---gtagcgtg
gacggt------gccaagaccgggctcaagctgga-catcccgc--tcgatgcccaggag
cttgccgagctgggcttcgagaatgtcactctctcggtgaccccggctcgcaattaa---
------------------------------------------------------------
------------------------------------------------------------
------------------------------------------------------------
------------------------------------------------------------
------------------------------------------------------------
------------------------------------------------------------
---------------------------
>A.enteropelogenes_CECT4255_act
------------------------------------------------------------
------------------------------------------------------------
------------------------------------------------------------
------------------------------------------------------------
------------------------------------------------------------
------------------------------------------------------------
------------------------------------------------------------
------------------------------------------------------------
------------------------------------------------------------
------------------------------------------------------------
------------------------------------------------------------
------------------------------------------------------------
------------------------------------------------------------
------------------------------------------------------------
------------------------------------------------------------
---atgaaagcactcaaaataacaggcttgtcattaatcatttccgccacgct---ggcc
gcccagaccaatgctgcagagcccatctatcctgaccagctgcggctgttctctcttggg
gaagatgtctgcggtactgattatcgtccaattaaccgggaagaagcacagagtgtccgg
aataatattgtggccatgatggggcagtggcaaatcagtgggttggccaataactgggtt
attcttgggccaggttataacggtgaaataaaaccgggtaaagcatcgacaacctggtgt
tatcccactcgtcccgccacggcagaaatacctgtattgcccgccttcaatattcctgac
ggcgatgcggtggatgtgcaatggcgtatggttcacgacagcgccaatttcatcaagccg
gtgagttatctggcccactatctgggctatgcctgggtcggaggcgatcacagccagttt
gtcggggatgacatggacgtgatccaggagggggacgactgggtgctgcgtggcaacgac
ggcgggaaatgcgacggctatcgctgcaacgagaagagcagcatccgggtcagcaacttc
gcctataccctggatccgggcagcttcagccacggcgacgtgacccagtcagagcgtacc
ttggtccacaccgtggtgggttgggcgaccaacatcagcgacacgccccagtccggttac
gacgtgactctgaactacaccaccatgagcaactggtccaagaccaacacctatggcctg
agcgagaaggtctcgaccaagaacaagttcaagtggccgcttgtgggggaaaccgaggtc
tccatcgagattgccgcgaaccagtcctgggcctcccagaacggaggggccgtcaccacg
gcgttgtcccagtcggtacgtccggtcgtgcccgcccgctcccgggtaccggtgaagatc
gagctctacaaggcgaacatctcctatccctatgagttcaaagcggatatgagctatgac
ctgaccttcaacggctttctgcgctggggtggcaatgcctggcatacccatcccgaggat
cgtccgaccctgagtcacaccttcgccatcggtccgttcaaagacaaggcgagcagcatc
cgttaccagtgggacaagcgctacctccctggcgagatgaagtggtgggactggaactgg
gccatccagcagaacggcctcgccaccatgcaggacagcctggccagagtactgcgcccg
gttcgcgccagcatcacgggtgacttccgtgccgagagccagttcgccggcaatatcgag
atcggcaccccggtgccgcttggcagcgacagcaaggtacgccgtaccc---gcagcgtg
gacggt------gccaataccgggctcaagctgga-catcccgc--tggatgcccaggag
cttgccgagctgggcttcgagaatgtcacgctctcggtgactccggctcgcaattaa---
------------------------------------------------------------
------------------------------------------------------------
------------------------------------------------------------
------------------------------------------------------------
------------------------------------------------------------
------------------------------------------------------------
---------------------------
>A.eucrenophila_CECT4224_act
------------------------------------------------------------
------------------------------------------------------------
------------------------------------------------------------
------------------------------------------------------------
------------------------------------------------------------
------------------------------------------------------------
------------------------------------------------------------
------------------------------------------------------------
------------------------------------------------------------
------------------------------------------------------------
------------------------------------------------------------
------------------------------------------------------------
------------------------------------------------------------
------------------------------------------------------------
------------------------------------------------------------
---atggataaactaaaaataacgggtttggcgttgaccatttcgacgctgtt---gatg
agccaggcccatggggccgagcctgtctatcctgatcagctgcgtctcttctcgctcggg
aaagaggtgtgtggggccaactatcgtccgattaatcgggaagaggcgcagagtgtccgc
aataatattgtgggcatgatgggtcaatggcaaataagtggattggccaataattgggtg
atcatggggtcgggctataacggtgaaataaaacccggttcggcctcggatacctggtgt
tatccgaccaatccggtcaccagtgaaatacccgtattgcctgcgctgaatattccagac
ggggatgaagtggacgtgcaatggcggctggtgcatgacagcgccaatttcatcaagccg
gccagctacctcgcccattatctcggctatgcctgggtcggtggcgaccacagcccctac
gtgggtgaggacatggacgtgactcaggacggcgacagctggctgatccgcggcaataac
ggcggcggctgcgacggctatcgctgcggcgagaagagcagcatccgggtcagcaacttc
gcctacaccctggatcccgagagcttcagccacggcgaggtgacccagtccgatcgcacc
ctgatcaagacggtggtgggttgggccgtcaacgacagcgacacgccccagtccggctat
gacgtgaccctgcgctacgacacggctaccaactggtccaagaccaacacctatggcctg
agcgagaaggtctccaccaagaacaagttcaagtggccgctggtgggtgagaccgaactc
tccatcgagatcgctgcgaaccagtcctggtcctcccagaacgggggcaccaccaccacc
tcgctctcccagtcggcgcgcccgaccgtgcccgcccgctcgaagatcccggtgaagatc
gagctctacaaggcgaacatctcctacccctacgagttcaaggcggatgtgagctatgac
cttgcccttaacggtttcctgcgctggggcggcaacgcctggcacacccatccggacaac
cggccgacctggaaccacagcttcgtcatcggtccgttcaaggacaaggcgagcagcatc
cgctaccagtgggacaagcgttacatcccgggtgaggtgaagtggtgggactggaactgg
accatacagcagaacggtgccgacaccatgaagaatgccctggccagggtgctgcgcccg
gtgcgcgccagcatcacgggggacttccatgccgagagccagttcgccggcaacatcgag
ataggtgcgcccgtgcccatcggcggcgacagcaaggtgcgtcgtgccc---gcagcgtc
gatggc------caggcaaccggcctgcgcctgga-gatcccgc--tggatgccaacgag
ctctccgcactgggcttcgacaacgtccagatcgagctgcaacccgctaccgacaagtga
------------------------------------------------------------
------------------------------------------------------------
------------------------------------------------------------
------------------------------------------------------------
------------------------------------------------------------
------------------------------------------------------------
---------------------------
>A.jandaei_CECT4228_act
------------------------------------------------------------
------------------------------------------------------------
------------------------------------------------------------
------------------------------------------------------------
------------------------------------------------------------
------------------------------------------------------------
------------------------------------------------------------
------------------------------------------------------------
------------------------------------------------------------
------------------------------------------------------------
------------------------------------------------------------
------------------------------------------------------------
------------------------------------------------------------
------------------------------------------------------------
------------------------------------------------------------
atgatgaataaattaataacagccaatcttgcgctgtttgcatcttcattgat---gctt
attcaggctcaggcggctgaacccgtctaccctgaccaggttaagtggtatggtctggga
gaaggggtctgcgccagtggctatcggcctcttacccgcgatgaagccatgagtatcaag
ggcaatctggttggtcgcatgggccaatggcagattaccggactggccaatcgctgggtc
atcatgggctctggatataacggggaaataaaacagggaacggcaggggaaacatggtgt
tatcccacatcgccgatatctggcgaaattccatctctctctgcctggaatattcctgct
ggtgatgaagttgatgtgcaatggcgaatggtgcatgacaatgattactttattaagccg
gtaagttatctcgcccattatttgggatatgcctgggtaggcggcaatcacagcccctat
gtaggcgaagatatggatgtcaccagactgagcgatggctggttgattaagggtaacaat
gacggtggctgctccggatatcgttgcggagagaagagctccatcaaggtaagcaacttc
tcatataccctggagccggactcctttacccacggccaggtcaccgagagtggcaagcag
ctggtcaagatgatcactgccaatgcgaccaactacacggatctgccccag---caggtg
gtggtgaccctgaagtatgacaaggctaccaactggtcgaaaaccgacacctacagtctc
agcgagaaggtcggcatcaaaaagacgttccagatcccgcaggtttccagcactgaatat
tcggtcgagatttcttctacccagagctgggccgagcagaagggtggctcgaccaccgag
accgtctcggtcgaggcgcgtccgacggtgccgccgcactccagcgtgccggtgcgggtt
gccctctacaagtccaatatctcatacccctatgagttcaaggccgaggtcaactatgac
ctgaccatgaaggggttcctgcgctggggcggcaatgcctggtatacccatccgaccaat
cgccccacctgggaacacacctttgccatcggcccgttccgcgacaaggccagcagcatc
cgttaccagtgggacaaacgctatatcccgggtgaagtgaagtggtgggactggaactgg
accatcagcgagtatggcttgtcgaccatgcagagcaaccttggtcgcgtgctgcgcccg
atccgctcggcggtgaccggtgacttctatgccgagagccagtttgccggcgacatcgag
attggtcagccccagagcggttccacgaaggctgcccagttgcgcagcgcctctgccgaa
ggggtt------gccctcaccgcgctggagctgga-tcag--------------gcgacg
ctcgccagcgaagggtttggcaatgtgaccctcaccgtgactccggtgcaataa------
------------------------------------------------------------
------------------------------------------------------------
------------------------------------------------------------
------------------------------------------------------------
------------------------------------------------------------
------------------------------------------------------------
---------------------------
>A.molluscorum_CIP108876_act
------------------------------------------------------------
------------------------------------------------------------
------------------------------------------------------------
------------------------------------------------------------
------------------------------------------------------------
------------------------------------------------------------
------------------------------------------------------------
------------------------------------------------------------
------------------------------------------------------------
------------------------------------------------------------
------------------------------------------------------------
------------------------------------------------------------
------------------------------------------------------------
------------------------------------------------------------
------------------------------atgcatgtcaatgttcaatatatcggggtt
gctatgcgaaaattaaaaataactggcttgtcattcatcatgtccggcctgct---gatg
gcacaggctcaagcggcagagcccgtctatccagatcagctacgcttgttttcattgggc
caggaggtctgtggcgacaggtatcgccctatcaatcgcgaagaggctcaaagcgttaaa
agcaatattgtcaatatgatggggcaatggcaaataagcgggcttgccaacggctgggtc
attatggggccggggtataatggtgaaataaaaccaggggcagcatccaatacctggtgt
tatccgaccagccctgtcacaggtgaaataccggctttatccgccttggatattccagat
ggtgatgaaatagacgtgcaatggcgactggtacatgacagcgctaatttcatcaaacca
accagttatctggccaactatcttggctatgcctgggtgagcggcaatcacagtcaatat
gtcggtgaagacatggatgtgacccgtgatggcgatggctgggtgatccgtggcaacaat
gatggtggctgtgacggctatcgctgtggcgagaagagcagcatccgggtcagcaacttc
gcctatcacctggatcctgacagcttcaagcatggcgatgtcacccagtctgaccgccag
ctggtcaagactgtggtgggctgggcggtcaacgacagcgacaccccccaatccggctat
gacgttaccctgcgctacgacaccgccaccaactggtccaagaccaacacctatggcctg
agcgagaaggtgaccaccaagaacaagttcaagtggccgctggtgggggaaaccgagctc
tccatcgagattgccgccaaccagtcctgggcgtcccagaatgggggctcgaccaccacc
tctttgtcccagtccgtgcgcccgactgtgccggcccgctccaagatcccggtgaagata
gagctctacaaagccgacatctcctacccctacgagttcaaggccgatgtcagctatgac
ctgaccctgagcggtttcctgcgctggggcggcaacgcctggcatacccatccggataac
cgtccgaactggaaccacaccttcgtcataggtccgtacaaggacaaggcgagcagcatt
cgttaccagtgggacaagcgttacatcccgggtgaagtgaagtggtgggactggaactgg
accatacagcagaacggtctgcctaccatgcagaataacctggctagggtgctgcgcccg
gtgcgggcggggatcaccggcgatttcagtgccgagagccagtttgccggcaacatcgag
atcggcgctcccgtgccgctcgcggctggcagcaaggtgcgccgtgctc---gcagtgtg
gacggt------ggtgctccgggcctgagactgga-gatcccgc--ttgatacgcaggag
ctctccgggcttggcttcaacaatgtcagcctcagcgtgacccctgccaccaatcaataa
------------------------------------------------------------
------------------------------------------------------------
------------------------------------------------------------
------------------------------------------------------------
------------------------------------------------------------
------------------------------------------------------------
---------------------------
>A.piscicola_LMG24783_act
------------------------------------------------------------
------------------------------------------------------------
------------------------------------------------------------
------------------------------------------------------------
------------------------------------------------------------
------------------------------------------------------------
------------------------------------------------------------
------------------------------------------------------------
------------------------------------------------------------
------------------------------------------------------------
------------------------------------------------------------
------------------------------------------------------------
------------------------------------------------------------
------------------------------------------------------------
------------------------------atgcatgtcaatgttaaatatattggggtt
gctatgaaaaaattaaaactaactggcttgtcattaatcatatccggcctgctgat---g
gcacaggtgcaagcggctgagcccgtctacccagaccagctccgcttgttttcattgggc
caagaggtctgtggcgacaagtatcgccccgtcaatcgagaagaggcgcagagcgttaaa
agcaatattgtcggcatgatggggcaatggcaaataagcgggcttgccaatggctgggtc
attatggggccgggttataacggtgagataaaaccaggaacagcatccagtacctggtgt
tatccgaccaatcctgttaccggcgaaataccgacgatgtctgccctggatattccagat
ggtgacgaagtagatgtacagtggcggttggtacatgacagtgcgaatttcatcaaacca
accagctatctggcccattacctcggttatgcctgggtgggcggcaatcacagccaatat
gtcggtgaagacatggatgtgacccgtgatggcgatggctgggtgatccgtggcaacaat
gacggtggctgcgatggctatcgctgtggtgacaagacctccatcaaggtgagcaatttt
gcctacaacctggatcctgacagcttcaagcatggcgatgtgacccagtccgaccgtcag
ctggtcaagacggtggtgggctgggctatcaacgacagcgacaccccccaatccggctat
gacgtcaccctgcgctacgacaccgccaccaactggtccaagaccaatacctatggcctg
agcgagaaggtgaccaccaagaacaagttcaagtggccactggtgggggaaaccgaactc
tccatcgagattgcagccacccagtcttgggcgtcccagaacgggggctcgaccaccacc
tccctgtctcagtccgtacgaccgactgtgccggcccgttccaagatcccggtgaagatc
gagctctacaaggccgacatctcctacccctatgagttcaaggccgatgtcagctatgac
ctgaccctgagcggtttcctgcgctggggcggcaacgcctggtatacccatccggacaat
cgtccgaactggaaccacaccttcgtcataggtccgtacaaggacaaggcgagcagcatt
cgttaccaatgggacaagcgttacatcccgggtgaagtgaagtggtgggactggaactgg
accatacagcagaacggtctgcctaccatgcagaataacctggccagagtgctgcgcccg
gttcgggccgggatcaccggtgatttcagtgccgagagccagtttgccggcaacatcgaa
atcggtgctcccgtaccgctcgcggctgacagcaaggtgcgtcgtgctc---gcagtgtg
gacggc------ggtggtcagggtctgagactgga-gatcccgc--tcgatgcacaagag
ctctccgggcttggcttcaacaatgtcagcttcagcgtgacccctgttgccaacctataa
------------------------------------------------------------
------------------------------------------------------------
------------------------------------------------------------
------------------------------------------------------------
------------------------------------------------------------
------------------------------------------------------------
---------------------------
>A.popoffii_CIP105493_act
------------------------------------------------------------
------------------------------------------------------------
------------------------------------------------------------
------------------------------------------------------------
------------------------------------------------------------
------------------------------------------------------------
------------------------------------------------------------
------------------------------------------------------------
------------------------------------------------------------
------------------------------------------------------------
------------------------------------------------------------
------------------------------------------------------------
------------------------------------------------------------
------------------------------------------------------------
------------------------------------------------------------
---atgacaaaattaaaactaactggcttgtcattaatcatgtctggcctgct---gatg
gcgcaggttcaagcggcagagcccgtctatccagaccagcttcgcttgttttcattgggt
caagaggtctgtggcgacaagtatcgccccgtcaatcgagaagaggcgcagagcgttaaa
agcaatattgtcggcatgatgggacaatggcaaataagcgggctggccaatggctgggtc
attatggggccgggttataacggcgaaataaaaccaggaacagcgtccaatacctggtgt
tatccgaccaatcctgctaccggagaaataccaaatctgtctgccctggatcttccagat
ggtgatgaagtcgatgtgcaatggcggctggtacatgacagtgcgaatttcatcaaacca
atcagttatctggcccattatctcggctatgcctgggtaggggggaatcacagtcaatat
gtcggtgaagacatggatgtgacccgtgatggcgatggctgggtgatccgtggcaacaat
gacggtggctgtgacggctatcgctgtggtgacaagacctccatcaaggtgagcaatttt
gcctacaacctggatcctgacagtttcaagcatggcgatgtgacccagtctgaccgccaa
ctggtcaagaccgtagtggggtgggctatcaacgacagcgacacgcctcaatccggttat
gacgttaccctgcgctacgacactgccaccaactggtccaagaccaacacctatggcttg
agcgagaaggtgaccaccaagaacaagttcaagtggccgctggtgggggaaaccgagctc
tccatcgagattgctgcaaaccagtcctgggcctcccagaacgggggctcgaccaccacc
tctttgtcccagtctgtgcgcccgacagtaccggcccactccaagatcccggtgaagata
gagctctacaaggccgacatctcctacccctacgagttcaaggccgatatcagctatgac
ctgaccctgagcggcttcctgcgctggggcggcaatgcctggtatacccatccggacaac
cgtccgaactggaaccacaccttcgtcatagggccatacaaggacaaggccagcagtatc
cgttaccagtgggacaagcgttatatcccgggggaagtgaagtggtgggattggaactgg
accatacagcagaatggtctgcctaccatgcagaataacctggccagggtgctgcgcccg
gctcgggccgggatcacaggtgatttcagtgccgagagccagtttgccggcaacatcgaa
atcggcgctcccgtgccggtcgctgccgccagccactcgagccgtgctcgcaacctgggt
gccg------------gtcagggtctgagactgga---tatcccgctcgatgcacaagag
ctctccgggcttggcttcaacaatgtcagcctcagtgtgacccctgctaccaaccaataa
------------------------------------------------------------
------------------------------------------------------------
------------------------------------------------------------
------------------------------------------------------------
------------------------------------------------------------
------------------------------------------------------------
---------------------------
>A.salmonicida_CIP103209_act
------------------------------------------------------------
------------------------------------------------------------
------------------------------------------------------------
------------------------------------------------------------
------------------------------------------------------------
------------------------------------------------------------
------------------------------------------------------------
------------------------------------------------------------
------------------------------------------------------------
------------------------------------------------------------
------------------------------------------------------------
------------------------------------------------------------
------------------------------------------------------------
------------------------------------------------------------
------------------------------------------------------------
---atgaaaaaactaaaaataactggcttgtcattaatcatatccggcctgct---gatg
gcacaggcgcaagcggcagagcccgtctatccagaccagcttcgcctgttttcattgggg
caagaggtctgtggcgacaagtatcgccccgtcaatcgagaagaggcgcagagcgtcaaa
agcaatattgtcggcatgatgggacaatggcaaataagcggactcgccaacggctgggtc
attatggggccggggtataatggtgaaataaaaccaggttcagcgtccagcacttggtgc
tatccgaccaatcctgctaccggagaaataccgactctgtctgctctggatattccagat
ggtgatgaagtagatgtgcaatggcggctggtacatgacagtgctaatttcatcaaacca
accagttatctggcccattatctcggctatgcctgggtagggggaaatcacagtcaatat
gtcggcgaagacatggatgtgacccgtgatggcgatggctgggtgatccgtggcaacaat
gacggtggctgcgatggttatcgctgtggtgacaagacctccatcaaggtgagcaatttt
gcctacaacctggatcctgacagtttcaagcatggcgatgtgacccagtccgaccgccaa
ctggtcaagactgtggtggggtgggctatcaacgacagcgacacgcctcaatccggttat
gacgtcaccctgcgctacgacacggccaccaactggtccaagaccaacacctatggcctg
agcgagaaggtgaccaccaagaacaagttcaagtggccgctggtgggggaaaccgagctc
tccatcgagattgctgccaaccagtcctgggcctcccagaacgggggctcgaccaccacc
tctttgtcccagtccgtgcgcccgacagtgccggcccactccaagatcccggtgaagata
gagctctacaaagctgacatctcctacccctacgagttcaaggccgatgtcagctatgac
ctgaccctgagcggtttcctgcgttggggcggcaatgcctggtatacccatccggacaac
cgtccgaactggaaccacaccttcgtcatagggccatacaaggacaaggccagcagtatc
cgctaccagtgggacaagcgttatatcccgggtgaagtgaagtggtcggattggaactgg
accatacagcagaacggcctgtctaccatgcagaataacctggccagggtgctgcgcccg
gtgcgggccgggatcacaggtgatttcagtgccgagagccagtttgccggcaacatcgaa
atcggcgctcccgtgccggtcgctgccgccagccagtcgagccgtgctcgcaacctgagt
gccg------------gtcagggtctgagactgga---gatcccgctcgatgcacaagag
ctctccgggcttggcttcaacaatgtcagcctcagcgtgacccctgctgccaaccaataa
------------------------------------------------------------
------------------------------------------------------------
------------------------------------------------------------
------------------------------------------------------------
------------------------------------------------------------
------------------------------------------------------------
---------------------------
>A.schubertii_CECT4240_act
------------------------------------------------------------
------------------------------------------------------------
------------------------------------------------------------
------------------------------------------------------------
------------------------------------------------------------
------------------------------------------------------------
------------------------------------------------------------
------------------------------------------------------------
------------------------------------------------------------
------------------------------------------------------------
------------------------------------------------------------
------------------------------------------------------------
------------------------------------------------------------
------------------------------------------------------------
------------------------------atgtatgtcaatgttcaatatattggggtt
gctatgcaaaaactaaaaataactggcttgtcattgatcatatccggcctgct---gatg
gcacaggctcacgcggctgaacctgtctaccctgatcaggtcaagttggcgactcttggg
gcgggcgtctgtgccagtggttatcgtcctctgacccgcgatgaagccatgactatcaag
ggtgctctgaccagccgcatggggcagtggcagattgccgggctggctgaccgctgggtg
attatggggccgggatataatggcgaaatcaaacagggcagttccgtagaaacctggtgc
tatcccaactcaccggtttccggagaaataccaacactcactggctggactattcctgcg
ggggatgaggtcgatgtgcaatggcagcttgtcaacgacaaatatttgtttatcaagcca
gtcagttatctcgctgatattttgggatacgcctgggtgggtggaaatcatggcacctat
gtcggggaggatatggatgttacccgggttggcgatggctggctgatacagggaaataat
gacggcagctgctccggatatcgttgcggggagaagacctccatcaaggtaagcaacttc
tcatataccctggaacccgactccttcagccatggtcagatcacccagagcagcaaggag
ctggtcaagaccatcacggccaaggcgaccaactacacggatctgcctcag---caggtg
gtggtgaccctgaagtacgacaaggccagcaactggtcgaaaaccgatacctacggcata
agcgagaaggtgagcaccaagaacaagtttaagtggccgctggtgggtgaaaccgaactg
tctatcgagatcgctgcgaaccagagctttgcttcccagaaagggggcgcgacgaccgag
accgccgcggttgaagcgcgccccacggtgccgcctcactccagcgtgccggtgcggatt
gccctctacaagtccagcatctcctacccctatgagttcaaggccgcaatcaattatgac
ctgaccatgaatggcttcctgcgctggggcggtaatgcttggcatacccatccgaatgat
cgccccaccctagagcacacttttgccatcggcccgttccgcgacaaggcgagcagcatc
cgctaccagtggggcaagcgttatattccgggtgaagcgaactggtgggactggaactgg
accgttggccaggagggcttagagtccatgcagaagcgcctgggtgctgtgctgcgcccg
ttcagttcggcggtggtcggtgacttccatgccgagagccagtttgccggcgaaatcgaa
accggtcagcccccaacccgtcagctccagacccgttccgtgtccgtgagggctgcccag
ttgcctggcgcctctgctaacggtgtggcactgaccgacgtggatctggacagccaggct
cttgccaacgaagggtttggcaatgtatccctgaccatagcgccggttaaataa------
------------------------------------------------------------
------------------------------------------------------------
------------------------------------------------------------
------------------------------------------------------------
------------------------------------------------------------
------------------------------------------------------------
---------------------------
>A.sobria_CECT4245_act
------------------------------------------------------------
------------------------------------------------------------
------------------------------------------------------------
------------------------------------------------------------
------------------------------------------------------------
------------------------------------------------------------
------------------------------------------------------------
------------------------------------------------------------
------------------------------------------------------------
------------------------------------------------------------
------------------------------------------------------------
------------------------------------------------------------
------------------------------------------------------------
------------------------------------------------------------
------------------------------------------------------------
---atgaatagaataattaccgctaatctggcgtttttggcatcttcattgat---gctc
gctcaggtgcaggcggctgaacccgtctaccctgatcaggtcaagtgggccggtctgggg
acgggggtatgtgccagtggttaccgccccctgacccgcgatgaagccatgagtatcaag
ggtaatctggtcagccgcatggggcagtggcagatcaccgggttggccaatcgctgggtg
atcatggggccgggatataatggcgagatcaagcagggcaccgccggagaaacctggtgc
taccccaattcaccggttgccggagaaataccaacactctctgactggaatattccggcg
ggggatgaagtcgatgtgcaatggcggctggttcatgataatgattatttcatcaagccg
gtcagttatctcgctaattatttgggctacgcctgggtgggggggaatcatagttcctat
gttggggaagatatggatgtcacccggctcggtgatggttggctgataaaaggaaataat
gacggcggctgttcgggatatcgttgtggggaaaagagctccatcaaggtaagcaacttc
tcatataccctggagtccgacagctttagccacggccaggtgacagagagtgacaagcag
ctgatcaagaccattaacgctaatgcgaccaactacaccgacctgccccag---caggtg
gtggtgaccctgaagtacgacaaggccaccaactggtcgaagaccgacacctacagcctg
agcgagaaggtgactaccaagaacaagtttcagtggccgctggtgggtgaaaccgaactc
gccatcgagatcgctgcgagccagagctgggcctcccagaaagggggatcaaccaccgag
accgtctcggttgaagcgcgccccactgtgccgcctcactccagcctgccggtacgggtt
gcgctctacaagtccaacatctcctacccctacgagttcaaggccgaggttaattatgac
ctgaccatgaagggcttcctgcgctggggcggcaatgcctggtatacccatccggagaat
cgccccacctgggagcacacctttgcagtagggcccttccgcgacaaggcgagcagcatc
cgctaccagtgggacaagcgttatatcccgggtgaagtgaagtggtgggactggaactgg
gccatcagccaatacggcctgtcgaccatgcaaaacaacctgggacgagtgctgcgtccg
acccgctccagcgttaccggcgacttctacgccgagagccagtttgctggcgatatcgaa
atcggtcagccacagacccgctccgcgaaggctttgctgagtagcgatt---ctgccgac
gaggtg------gcgctcaccggtgtggagctgga-caaag--------------agacc
cttgccaatgaaggctttggcgacgtcagtctgaccatagctccggtgcgatag------
------------------------------------------------------------
------------------------------------------------------------
------------------------------------------------------------
------------------------------------------------------------
------------------------------------------------------------
------------------------------------------------------------
---------------------------
>A.tecta_CECT7082_act
------------------------------------------------------------
------------------------------------------------------------
------------------------------------------------------------
------------------------------------------------------------
------------------------------------------------------------
------------------------------------------------------------
------------------------------------------------------------
------------------------------------------------------------
------------------------------------------------------------
------------------------------------------------------------
------------------------------------------------------------
------------------------------------------------------------
------------------------------------------------------------
------------------------------------------------------------
------------------------------------------------------------
---atggataaactaaaaataaccggtctggcgttgaccatttcgacgctgct---gatg
agccaggcctatggggcagagcccatctatccagaccagctgaagtacttcagccttggt
agccagcgctgtggtgatgattatcgcgccctgacgcgtaatgaggccatgagtatccgc
agcgatatagtcagcaagatggggcaatggcagatcaccggcctggctgataactgggtc
atcatgggctcaggttatagtggtgaaataaagcaaggtagcgcgagcgatacctggtgt
tatcccaagaaaccgataacaggagaaatacctgttttatctgcatggaatattccggct
ggtgatgagatcgatgtgcaatggcgtatggtccatgacaatgattatttcatcaggccg
gtcagctatcttgcccataatttgggttatgcctgggtcggtggcgatcatagccaatat
gtgggtgaagatatggatatcactcgcgtcagtgatggctggctcatccagggaaataat
ggggggggctgcagtggttatcgctgtggcgagaagacctccatcaaggtgagcaacttc
tcctacaccctggatccgggttcattcagccacggcttggtgactgaaagcggcaagcag
ctggtcaagaccatcacagccacggcgaccaactataccgacctgccccag---caggtg
gtggtgactctcaagtacgacaaggcgaccaactggtccaagaccgatacctatggcttg
agtgagaaggtggggatcaagaaaaccttccaaatccctcaggtatccagcaccgaatac
tcggtggaaatatcgtccagccagacctgggctcgtcaagaagggggctcagcaaccgaa
acggtatcaatagaagctcgcccgactgtgccgccccattccagtgtaccggtccgggtt
gcattgtataaggccaatgtctcttatccgtatgaattcaaagcggatattaattatgac
ctgaccctgaacggcttcctgcgctggggtggcaatgcctggcatacccatccaggggat
cgtccgaccaaggcccataccttcgctatcggtcctttccgtgacaatgccagcagcatc
aactaccagtggagcaagcgttacatcccgggtgaagtgaagtggtgggactggaactgg
accatcagccagcatggcttggcgaacatgcaatctttacttgggcaagtattgcggccg
gttcgctccaccgtctccggtgatttctatgccgagagccagttcgcaggcgacatagag
atcggtcagccgaaagcgcagaaggtcatggcgctgcgcagagcgaaca------gtgat
gcggta------gcgctcaccggcgttgccctcga-ca--------------cggatgaa
ctggctcaagccgggtttggcaatgtcgagttcaaggtagaacccgccgccggcaagtga
------------------------------------------------------------
------------------------------------------------------------
------------------------------------------------------------
------------------------------------------------------------
------------------------------------------------------------
------------------------------------------------------------
---------------------------
>A.veronii_CECT4257_act
------------------------------------------------------------
------------------------------------------------------------
------------------------------------------------------------
------------------------------------------------------------
------------------------------------------------------------
------------------------------------------------------------
------------------------------------------------------------
------------------------------------------------------------
------------------------------------------------------------
------------------------------------------------------------
------------------------------------------------------------
------------------------------------------------------------
------------------------------------------------------------
------------------------------------------------------------
------------------------------------------------------------
---atgaatagaataattaccgccaatctggcgtttttggcgtcttcattgat---gctc
gctcaggtgcaggcggctgaacctgtctaccctgatcaggtcaagtgggcgggtcttggc
acgggcgtctgtgccagtggttaccgtcctctgacccgtgatgaagccatgagtatcaag
ggtaatctggtcagccgcatggggcagtggcagatcaccgggctggctgatcgctgggtg
attatggggtcgggatataatggcgaaatcaaacagggcactgccggagaaacctggtgc
tatccaaattcaccggtttccggagaaataccaacactctctgactggaatattccggca
ggtgatgaggtcgatgtgcaatggaggcttgtccacgacaatgattattttatcaagcca
gtcagttatctcgcccattatttgggatacgcctgggtgggtggaaatcatagcccctat
gtcggggaagatatggatgttacccgggttggcgatggctggttgataaagggaaataat
gacggcggctgctccggatatcgttgcggggagaagagctccatcaaggtaagcaacttc
tcatataccctggaacccgactcctttagtcacggccaggtcaccgagagcggcaagcag
ctggtgaagaccatcacggccaatgcgaccaactacacggatctgcctcag---caggtg
gtggtgaccctgaagtacgacaaggccaccaactggtcgaagaccgacacctacagcctg
agcgagaaggtgaccaccaagaacaagtttcaatggccgttggtaggtgaaaccgaactg
gccatcgagatcgctgcgagtcagagctgggcttcccagaaagggggctcgacgaccgag
accgtctcggttgaagcgcgccccacggtgccgcctcactccagcctgccggtgcgggtt
gccctctacaagtccaacatctcctacccctacgagttcaaggccgaggtcaattatgac
ctgaccatgaagggcttcctgcgttggggcggcaatgcctggtatacccatccggagaat
cgccccacctgggagcacacctttgccgtcggcccgttccgcgacaaggcgagcagcatc
cgctaccagtgggacaagcgttatatcccgggtgaagtgaagtggtgggactggaactgg
accatcagcgagtatggtttgtcgaccatgcagaataacctgggtcgtgtgctgcgcccg
atccgttcggcagtgactggtgacttctatgccgagagccagtttgccggcgatatcgag
attggtcagccccagactcgttccgcgaaggctgcccagctgcgcagtgcctctgccgat
gaggtg------gcgcttaccggtgtggatctgga-cagcg--------------aggcc
cttgccaacgaagggtttggcaacgtatccctgaccatagttccggttcaataa------
------------------------------------------------------------
------------------------------------------------------------
------------------------------------------------------------
------------------------------------------------------------
------------------------------------------------------------
------------------------------------------------------------
---------------------------
>A.veronii_bv.sobria_LMG13067_act
------------------------------------------------------------
------------------------------------------------------------
------------------------------------------------------------
------------------------------------------------------------
------------------------------------------------------------
------------------------------------------------------------
------------------------------------------------------------
------------------------------------------------------------
------------------------------------------------------------
------------------------------------------------------------
------------------------------------------------------------
------------------------------------------------------------
------------------------------------------------------------
------------------------------------------------------------
------------------------------------------------------------
---atgaatagaataattaccgccaatctggcgtttttggcgtcttcattgat---gctc
gctcaggtgcaggcggctgaacctgtctaccctgatcaggtcaagtgggcgggtcttggg
acgggcgtctgtgccagtggttaccgtcctctgacccgcgatgaagccatgagtatcaag
ggtaatctggtcagccgcatggggcagtggcagatcaccgggttggctgatcgctgggtg
attatggggccgggatataatggcgaaatcaaacagggcactgccggagaaacctggtgc
tatcccaattcaccggtttcaggagaaataccaacactctctgactggaatattccggcg
ggtgatgaggtcgatgtgcaatggcgtcttgtccacgacaatgattattttatcaagcca
gtcagttatctcgcccattatttgggatacgcctgggtaggtggaaatcatagcccctat
gtcggggaagatatggatgttacccgggttggcgatggctggctgataaagggaaataat
gacggcggctgctccggatatcgttgcggggagaagagctccatcaaggtaagcaacttc
tcatataccctggaacccgactccttcagccatggtcaggtcacagagagcggcaagcaa
ctggtcaagaccatcacggccaatgcgaccaactacacggatctgcctcag---caggtg
gtggtgaccctgaagtacgacaaggccaccaactggtcgaagaccgacacctacagcctg
agcgagaaggtgaccaccaagaacaagtttcagtggccgctggtgggggaaaccgaactg
gctatcgagatcgctgcgagccagagctgggcttcccagaaagggggttcgacgaccgag
accgtctcggttgaagcgcgccccacggtgccgcctcactccagcctgccggtgcgggtt
gccctctacaagtccaacatctcctacccctacgagttcaaggccgaggtcaattatgac
ctgaccatgaagggcttcctgcgttggggcggcaatgcctggtatacccatccggagaat
cgtccgacctgggagcacacctttgccgtcggcccgttccgcgacaaagcgagcagcatc
cgctaccagtgggacaagcgttatatcccgggtgaagtgaagtggtgggactggaactgg
accatcagcgagtatggtttgtcgaccatgcagaataacctgggtcgtgtgctgcgcccg
atccgttcggcggtgaccggtgacttctatgccgagagccagtttgccggcgatatcgaa
atcggtcagccccagacccgttccgtgaagtctgcccagttgcgcagtgcctctgccgat
gaggtg------gcgcttaccggtgtggatctgga-cagcg--------------aggcc
cttgccaacgaagggtttggcaatgtatccctgaccatagttccggttcaataa------
------------------------------------------------------------
------------------------------------------------------------
------------------------------------------------------------
------------------------------------------------------------
------------------------------------------------------------
------------------------------------------------------------
---------------------------
>A.hydrophila_CECT839_act
------------------------------------------------------------
------------------------------------------------------------
------------------------------------------------------------
------------------------------------------------------------
------------------------------------------------------------
------------------------------------------------------------
------------------------------------------------------------
------------------------------------------------------------
------------------------------------------------------------
------------------------------------------------------------
------------------------------------------------------------
------------------------------------------------------------
------------------------------------------------------------
------------------------------------------------------------
------------------------------atgtatgtcaatgttcaatatattggggtt
gctatgcaaaaactaaaaataactggcttgtcattgatcatatccggcctgctg---atg
gcacaggctcacgcggcagagcccgtctatccagaccagctgcgcctgttctcactgggc
caggaggtctgtggcgacaagtatcgtcctattactagagaagaagcccagagcgttaaa
agcaatattgtcaatatgatggggcagtggcaaataagcggcctggccaatggctgggta
ataatggggccgggttataacggtgaaataaaaccagggacagcgtccaatacctggtgt
tatccgaccaatcctgttaccggtgaaataccaacgctgtctgccctggatattccagat
ggtgacgaagtcgatgtgcagtggcgactggtacacgacagtgcgaatttcatcaagcca
accagctatctggcgcattatctcggttatgcctgggtgggtggcaatcacagccaatat
gtcggtgaagacatggacgtgacccgtgatggcgatggctgggtgatccgtggcaacaat
gacggcggttgcgaggggtatcgttgtggcgagaagacggccatcaaggtcagcaacttt
gcatacaacctggaccctgacagtttcaaacatggtgacgtgacccagtctgatcgccag
ctggtcaagacggtggtgggctgggcgatcaacgacagcgacaccccgcaatccggttat
gatgtcaccctacgttacgatactgccaccaactggtccaagaccaatacctatggcctg
agcgagaaggtgaccaccaagaacaagttcaagtggccactggtaggagaaaccgaactc
tccatcgagattgcggccaaccagtcctgggcatcccagaacgggggctctaccaccacc
tccctgtcgcaatccgtgcggccaactgtgccggcccgctccaagatcccggtgaagatc
gagctctacaaggctgacatctcctatccctatgaattcaaggccgatgtcagctatgac
ctgacgctgagtggcttcctgcgctggggcggcaatgcctggtatacccatccggacaac
cgcccgaactggaaccacaccttcgtcatcgggccgtacaaggacaaggcgagcagcatt
cgttaccagtgggacaagcgttacatcccgggtgaagtgaagtggtgggactggaactgg
accatccagcagaacggcctgtctaccatgcagaacaacctggccagagtgctacgcccg
gtgcgggcggggatcaccggcgatttcagtgccgagagccagtttgccggcaacatcgag
atcggtgctccggtgccgctcgcggcagacagcaaggtgcgtcgtaccc---gcagcgtg
gatggc------gctgggcagggtctgaggctgga-gattccgc--tcgatgcgcaagag
ctctccgggcttggcttcagcaacgtcagcctgagtgtgacgccagctgccaatcaataa
------------------------------------------------------------
------------------------------------------------------------
------------------------------------------------------------
------------------------------------------------------------
------------------------------------------------------------
------------------------------------------------------------
---------------------------
