# Supplementary material for: Genome-driven evaluation and redesign of PCR tools for improving the detection of virulence-associated genes in aeromonads
Source: PLoS One. 2018 Aug 15;13(8):e0201428. doi: 10.1371/journal.pone.0201428 (PMC6093642; doi:10.1371/journal.pone.0201428)
Supplement: S1 Files — (ZIP) [file pone.0201428.s002.zip › Supplemental alignments/Align S3. ser forward primers alignment]

>ser-1FX
------------------------------------------------------------
------------------------------------------------------------
------------------------------------------------------------
------------------------------------------------------------
------------------------------------------------------------
------------------------------------------------------------
------------------------------------------------------------
------------------------------------------------------------
------------------------------------------------------------
------------------------------------------------------------
---------------------------------------------------GACAAYCGV
GTSTTCAAAGAG------------------------------------------------
------------------------------------------------------------
------------------------------------------------------------
------------------------------------------------------------
------------------------------------------------------------
------------------------------------------------------------
------------------------------------------------------------
------------------------------------------------------------
------------------------------------------------------------
------------------------------------------------------------
------------------------------------------------------------
------------------------------------------------------------
------------------------------------------------------------
------------------------------------------------------------
------------------------------------------------------------
------------------------------------------------------------
------------------------------------------------------------
------------------------------------------------------------
------------------------------------------------------------
------------------------------------------------------------
------------------------------------------------------------
-------------------------------------------------------
>Serine-f
------------------------------------------------------------
------------------------------------------------------------
------------------------------------------------------------
------------------------------------------------------------
------------------------------------------------------------
-CACCGAAGTATTGGGTCAGG---------------------------------------
------------------------------------------------------------
------------------------------------------------------------
------------------------------------------------------------
------------------------------------------------------------
------------------------------------------------------------
------------------------------------------------------------
------------------------------------------------------------
------------------------------------------------------------
------------------------------------------------------------
------------------------------------------------------------
------------------------------------------------------------
------------------------------------------------------------
------------------------------------------------------------
------------------------------------------------------------
------------------------------------------------------------
------------------------------------------------------------
------------------------------------------------------------
------------------------------------------------------------
------------------------------------------------------------
------------------------------------------------------------
------------------------------------------------------------
------------------------------------------------------------
------------------------------------------------------------
------------------------------------------------------------
------------------------------------------------------------
------------------------------------------------------------
-------------------------------------------------------
>ASA-MT004-aspA(P)
AGTGCACCCAGACGGTGCGATATAAGATGGAGTTATAAATGAGAAAAACATCGTTGGCGT
TGGCAATCTCGGCCCTGCTCTCGGCCCTGCCTATCGCTTCAGTTCAGGCTAATGAGAGTT
GCACCCCACTCACCGGCAAAGAGGCCGGACTCGATACCGGCCGCAGCAGCGCAGTCCGTT
GTCTGCCCGGCATCAATCCCCTGCAGGA------------CCTGCTCAACAGCGGCCAGA
ATGCCTTCAGCCCTCGCGGCGGCATGGCGGGCAATGATCTCAACCTCTGGTGGGCACACC
GCACCGAAGTATTGGGTCAGGGCATCAATGTGGCCGTGGTGGACGATGGCCTAGCCATAG
CGCACCCGGATCTGGCCGACAATGTGCGCCCCGGCTCCAAAAACGTGGTGACCGGTGGCA
GCGATCCTACCCCGACCGATCCGGACAGGTGCCCACGGCATTCGGTATCCGGCATCATAG
CCGCGGTGGACAACAGCATAGGCACCCTGGGGGTAGCCCCCCG-----------------
----------------CGTCCAATTGCAAGGCTTCAACCTGCTTGATGACAACATCCAGC
AGTTGCAAAAAGATTGGCTCTACGCCCTTGGCCA---ACGCCGTCACCGCAGACAACCGG
GTCTTCAACCAGAGTTA-CGCATGAGCCTTGTCGATCCTGAAGGGGCCAACGGGCTGGAT
CAGGTACAGCTCGATCGCCTGTTCGAACAGCGGACCCAGCACGC---AAGCGCGGCCTAT
ATCAAGGCGGCGGGCACAGCCTTCAGCCGTATTGCTGCTGGCAACTATGTGGCTCAACCG
CACCGCAACCTGCCCAAGCTGCCGTTTGAGAACAGCAATATAGATCCCTCCAACAGCAAC
TTCTGGAACCTGGTGGTGAGGGCCATCAACGCGGACGGAGTGCGTTCTTCCTACTCCAGC
GTAGGCAGCAACGTCTTCCTGAGCGCCCCCGGCGGGGAATACGGCACGGATGCGCCCGCC
ATGGTGACCACGGATCTGCCCGGCTGCGACATGGGTTACAACCGGGTGGACGATCCCAGC
ACCAACCGGCTGCACAACAACCCGCAACTGGATGCCAGCTGCGACTACAACGGTGTGATG
AACGGCACCTCCTCGGCGACTCCGAACACCACAGGCGCCATGGTGCT---GATGGCGCCC
TACCCGGACTTGTCGGTGCGGGATCTGCGCGACCTGCTGGCCCGCAACGCCACCCGGCTC
GACGCCAATCAGGGGCCCGTGCAGATAAACTACACGGCCGCCAACGGCGAGCGCCGCCAG
GTGACGGGTCTGGAGGGATGGGAGCGCAACGCGGCCGGCCTCTGGTACAGCCCGAGCTAT
GGTTTCGGCCTGGTGGATGTGAACAAGACCCAACCCTCCAGCCGCCAGCCACGAACCGCT
GCCACCACTGGTGCAGTTGCCCTGGCAAAAGGTAAAGGTAACGGTAGATCGCCGTCGGCG
CCATCCCGGTATGTGGGCAGCAGCCCGACCCGCTCCAGCACGCAGGTCGATCAGCCATTG
ACGGTCGAGGCCGTGCAGGTGATGGTGAGCCTGGATCACCAGCGGCTGCCCGACCTGCTG
ATCGAACTGGTCTCGCCATCCGGTACCCGCAGCGTGTTGCTCAACCCCAACAACAGCCTG
GTGGGACAATCCCTCGACCGGCAGCAGCTGGGCTATGTGCGCACCAAGGGGCTGCGTGAC
ATGCGCATGCTCTCCCACAAGTTCTACGGCGAACCGGCTCATGGCGAGTGGCGCCTGGAG
GTGACCGACGTGGCCAATGCAGCCGCGCAAGTCTCGCTGCTCGATCGCAGAACCAACACC
CGCAGTACCCTGACCGAGGGCAACAACAGCCAGCCGGGTCAACTGCTCGACTGGTCTCGC
GGGTACTCGGTACTCGGTCACGACGCAGCCCGTTCCTGATCACAGAGGAGTCATA
>AH-AG2-ahe2(H)
--------------------------------------ATGAGAAAAACATCGTTGGCGT
TGGCAATCTCGGCCCTGCTCTCGGCCCTGCCTATCGCTTCAGTTCAGGCTAATGAGAGTT
GCACCCCACTCACCGGCAAAGAGGCCGGACTCGATACCGGCCGCAGCAGCGCAGTCCGCT
GTCTGCCCGGCATCAATCCCCTACAGGACCAGCAGTGGCACCTGCTCAACAGCGGCCAGA
ATGCCTTCAGCACGCGCGGCGGCGTGGCGGGCAATGACCTCAACCTCTGGTGGGCACACC
GCACCGACGTATTGGGTCAGGGCATCAATGTGGCCGTGGTGGACGATGGCATGGCCATAG
CGCACCCGGATCTGGCCGACAATGTGCGCCCCGGCTCCAAAAACGTGGTGACCGGCGGCA
GTGATCCTACCCCGACCGATCCGGACAGTGCCCACGGCACTTCGGTATCCGGCATCATAG
CCGCGGTGGACAACAGCATAGGCACCCTGTGGGTAGCTCCCCG-----------------
----------------CGCCCAGTTGCAAGGCTTCAACCTGCTCGATGACAACAGCCAGC
AGTTGCAAAAAGATTGGCTCTACGCCCTTGTGCGGCAACGCCGTCACCGCAGACAACCGG
GTCTTCAACCA-GAGTTACGCATGAGCCTGGTCGATCCTGAAGGGGCCAACGGGCTGGAT
CAGGTACAGCTCGATCGCCTGTTCGAACAGCGGACCCAGCAGGCGCAGGGGGCGGCCTAT
ATCAAGGCGGCGGGCAACGGCTTCAACCGGATTGCCTCCGGCAACTATGTGCTCAACCGC
ACCGGCAACCTGCCCAAGCTGCCGTTTGAGAACAGCAATATAGATCCCTCCAACAGCAAC
TTCTGGAACCTGGTGGTGAGCGCCATCAACGCGGACGGGGTGCGTTCTTCCTACTCCAGC
GTCGGCAGCAACGTCTTCCTGAGCGCCCCCGGCGGGGAATACGGCACGGATGCGCCCGCC
ATGGTGACCACGGATCTGCCCGGCTGCGACATGGGTTACAACCGGGTGGACGATCCCAGC
ACCAACCGGCTGCACAACAACCCGCAACTGGATGCCAGCTGCGACTATAACGGCGTGATG
AACGGCACCTCCTCGGCAACCCCGAACACCACAGGCGTCATGGCGCTGCTGATGTCCGCC
TATCCGGACTTGTCGGTGCGGGATCTGCGCGACCTGCTGGCCCGCAACGCCACCCGGCTC
GACGCCAATCAGGTGCCCGTACAGATAAGCTACACGGCCGCCAACGGCCAGCGCCGCCAG
GTGACGGGTCTGGAGGGGTGGGAGCGCAACGCGGCTGGCCTCTGGTACAGCCCGACCTAT
GGTTTCGGCCTGGTGGATGTGAACAAGACCCTGGCCC-GCGCCGCCAGCCACGAACCGCT
GCCGCCACTGGTACAGTTGCCCTGGCAGAAGGTGACGGTCCGGGATCGCGCCGT--CGGT
GCCATCCCGGATGTGGGCAGCAGCCCGACCCGCTCCAGCACGCAGGTCGATCAGCCATTG
ACGGTCGAGGCCGTGCAGGTGATGGTGAGCCTGGATCACCAGCGGCTGCCCGACCTGCTG
ATCGAGCTGGTCTCGCCATCCGGCACCCGCAGCGTGCTGCTCAACCCCAACAACAGCCTG
GTGGGACAATCCCTCGACCGGCAGCAGCTGGGCTATGTGCGCACCAAGGGGCTACGTGAC
ATGCGCATGCTCTCCCACAAGTTCTACGGCGAACCGGCTCAGGGCGAGTGGCGCCTGGAG
GTGACCGACGTGGCCAATGGCAGCCGCCAGGTCTCGCTGCTCGATCGCAGAACCAACACC
CGCAGTACCCTGACCGAGCGCAACAACAACCAGCCGGGTCAACTGCTCGACTGGTCCCTG
CGGGTACTCG------GTCACGACGCAGCCCGTTCCTGA----------------
>A.hydrophila_BVH25a-ser
------------------------------------------------------------
------------------------------------------------------------
--------TTGACCGGCAAGGAAGCCGGCCTCGATACCGGCCGCAGCAGCGCAGCGCGCT
GCCTGCCCGGCATCAACCCGCTGCAGGATCAGCAGTGGCACCTGCTCAACAGCGGCCAGA
ATGCCTTCAGCTCCCGCGGCGGCGTGGCAGGCAACGACCTCAACCTCTGGTGGGCACACC
GTACCGGCGTGCAGGGTCAGGGCATCAACGTGGCCGTGGTGGATGACGGCCTGGCCATCG
CCCACCCGGACTTGGCCGACAATGTGCGCCCTGGCTCGAAGAACGTGGTGACCGGCAGCA
GCGACCCCACCCCGACCGATCCGGACAGTGCTCACGGCACCTCGGTCTCTGGCCTGATCG
GGGCGGTCGACAATGGCATAGGTACTCTGGGGGTGGCGCCCCG-----------------
----------------TGTCCAGCTGCAGGGGTTCAACCTGCTGGATGAGCGCAGCAAGC
AGCTGCAGAAAGACTGGATCTATGCGCTGGGCGG-CAGCACTGCCACCGCCGACAACCGA
GTCTTCAACCAGAGCTACGGCATGAGTCTGGTGGATCCACAAAGCGCCAGCGGGCTGGAT
CAGGTTCAGCTCGATCGCCTGTTCGAGCAGCAGACCCAGCAGGCACAGGGCGCGGCCTAC
ATCAAGGCGGCAGGCAACGGCTTCAACCGCATCGCCGCGGGTGACTACATGTTCAGCCGC
ACCGGCATCCTGCCCAAGCTGCCGTTCGAGAACAGCAACATAGACCCCTCCAACAGCAAC
TTCTGGAACCTGGTGGTGAGCGCCATCAACGCCGACGGAGTACGTTCCTCCTACTCCAGT
GTCGGCAGCAACGTCTTCCTGAGCGCCCCCGGCGGGGAGTACGGTACCGATGCGCCGGCC
ATGGTGACCACGGATCTGCCCGGCTGCGACATGGGCTACAACCGCACCGACGATCCCAGC
ACCAACCGGTTGCACAACAACCCGCAGCTGGATGCCACCTGCGACTACAACGGCGTGATG
AACGGCACCTCGTCGGCCACCCCCAACACCTCGGGCGCCATGGCGCTGCTGATGTCCGCC
TATCCGGATCTGTCGGTGCGGGATCTGCGCGATCTGCTGGCCCGCAACGCCACCCGCATC
GATGCCGGCCAGCAGCCGGTCCAGGTCAGCTATACCGCCGCCAACGGCCAACCCCGTCAG
GTCACCGGCCTGGAAGGGTGGGAGCGCAACGCCGCCGGCCTCTGGTACAGCCCCACCTAT
GGCTTTGGTCTCATCGACGTGAACAAGGCCCTGACGGC-CGCCGCCAACCACACTCCGCT
GCCGCCGCTGGTGCAGTTGCCGGCTCAGAAGGTCGCAGTACCGCGCA-----GTGAAGGG
AGCATCGCGGATGTGGGCAGCAGTGCCACCCGCTCCAGCACCCAGGTGGCGCAGGCCTTG
ACCGTGGAAGCGGTCCAGGTCACCGTGAGCCTGGATCATCAGCGCCTGCCCGACCTGCTG
ATCGAGCTGGTCTCCCCGTCCGGCACCCGCAGCGTGCTGCTCAACCCCAACAACAGCCTG
GTGGGGCAATCCCTCGACCGGCAGCAGTTGGGTTACGTGCGCACCAAGGGGTTGCGCGAC
ATGCGCATGCTCTCCCACAAGTTCTATGGCGAAGCGGCCCAGGGCGAGTGGCGACTGGAG
GTGACCGACGTCTCCAACAGCAGCCGCCAGCTGACGCTGGTTGACCTCAACACCAACCGC
CGCAGCACCCTGACCGAGCGCAACAACAGCCAGCCGGGTCAACTGCTCAACTGGTCCCTG
CGGGTGATCGGCCACGATGCAGCCCGCTCATGA----------------------
>A.veronii_BVH25b-ser
--------------------------------------ATGAAGCAAACATCGTTAGCAC
TGGCGATCACAGCACTGCTGTCGACCCTGCCCAGTGCGCTCGTTCAGGCAAATGAAGGTT
GTGCGCCGCTCACCGGCAAGGAGAGCGGCATGGATATCGGACGCAGCAGCACCGAGCGCT
GCCTGCCAGGTGCCAATCCCCTGCAGGATCAGCAGTGGTATCTGCTCAACAGCGGTCAGG
ATGGATTCAGCGCCCGTGGCGGCATAGCGGGCAATGATCTCAACCTCTGGTGGGCTCATC
GCACCGGCGTGCTGGGCCAGGGAGTCAATGTGGCCGTGGTGGATGATGGTCTGGCCATCG
CCCACCCGGATCTGGCGGACAACGTGCGCCCAGGTTCGAAAAACGTGGTGACCGGCAGCG
ATGACCCGACACCGACCGATCCTGATTCGGCCCACGGCACCTCGGTCTCCGGCATCATTG
CAGCGGTGGACAACGCCATCGGAACCAAGGGGATTGCCCCGCG-----------------
----------------AGCCCAGCTGCAGGGGTTCAACCTGCTGGATGACAACAGCCAGC
AGTTGCAGAAAGATTGGCTCTACGCCCTTGGCGA-CAGCGATGCCAGCCGCGACAACCGG
GTGTTCAACCAGAGCTACGGCATGAGTGTGGTGGATCCCCGCTCAGCCAACTCTCTGGAT
CAATCCCAGCTTGATCGCCTGTTTGAACAGCAGACCCTCAAGGCGCAGGGCGCGGCCTAT
ATCAAGGCCGCCGGCAACGGCTTCAACAAGATAGCGGCGGGCGGCTATGTGCTTAACCGC
ACCGGCAATGGTCCTAAATTGCCGTTTGAAAACAGCAACCTCGATCCCTCCAACAGCAAC
TTCTGGAACCTGGTGGTGAGCGCGCTCAACGCCGATGGCGTCAGATCCTCCTACTCCAGC
GTCGGCAGCAACATCTTCATGAGCGCAACCGGCGGCGAGTACGGTACAGACGCTCCGGCG
ATGGTGACCACGGATCTGCCCGGCTGCGACATGGGTTACAACCGCACCGACGATCCCAGC
ACCAACCGGCTGCACGGCAACCCGCAACTGGATGCCAGCTGCGACTACAACGGCGTGATG
AACGGCACCTCCTCCGCCACCCCCAGCACCTCCGGCGCCATGGCGCTGCTGATGTCCGCC
TACCCGGATCTGTCGGTACGTGACCTGCGGGATCTGCTGGCGCGCAGCGCAACCCGGGTC
GATGCCACACAGAAACCTGTGATGGTCAGCTACACCAGCGGCACCGGCAAGGTGCGTGAT
GTGAAAGGGCTGGAAGGGTGGGAGCGCAATGCCGCCGGCATGTGGTTCAGCCCGACTTAC
GGTTTTGGTCTGATCGACGTCAACAAGGCCCTTGAGCT-GGCAGCCAATCACCCCCCCCT
CCCCCCGCTGGTACAGTTGCCATGGCAGAAGATCAATGTCACC---GGCAGTG--CCGCC
ACTATCCCGGATGTGGGCAACAGCCCGACCAGCTCGACAACCCGCATTGCCACATCGTTG
ACGGTCGAAGCGGTTCAGGTGATGGTGAGCCTAGATCACCAGCGTCTGCCCGATCTGCTG
ATCGAACTGGTCTCCCCCGCCGGCACCCGCAGCATCCTGCTGAGCCCTTTCAACAGCCTG
GTCGGCCAATCTCTCGACCAGCAGCAGCTGGGCTTTGTGCGCACCAAGGGATTGCGTGAC
ATGCGCCTGCTCTCCCACAAGTTCTACGGTGAATCGGCCGAAGGCCAGTGGCGACTGGAG
ATAACCGACGTTGCCAACGGTACCCGTCAGGTCTCTCTGCTCAATCGCAAGACCAAGGAG
CGCACAACCCTGACCGAGCGCAACAACCGTCAACCGGGCAAGCTGATCTCATGGTCCCTG
CGGGTCCTGGGTCACGATGCCAACCGCAGCTAA----------------------
>A.veronii_BVH26b-ser
--------------------------------------ATGAAGCAAACATCGTTAGCAC
TGGCGATCACAGCACTGCTGTCGACCCTGCCCAGTGCGCTCGTTCAGGCAAATGAAGGTT
GTGCGCCGCTCACCGGCAAGGAGAGCGGCATGGATATCGGACGCAGCAGCACCGAGCGCT
GCCTGCCAGGTGCCAATCCCCTGCAGGATCAGCAGTGGTATCTGCTCAACAGCGGTCAGG
ATGGATTCAGCGCCCGTAGCGGTATAGCGGGCAATGATCTCAACCTCTGGTGGGCTCATC
GCACCGGTGTGCTGGGCCAGGGAGTCAATGTGGCCGTGGTGGATGATGGTCTGGCCATCG
CCCACCCGGATCTGGCGGACAACGTCCGTCCGGGTTCGAAAAACGTGGTGACCGGCAGCG
ATGACCCGACACCGACCGATCCGGATACGGCCCACGGCACTTCGGTCTCCGGCATCATTG
CGGCGGTAGACAACGCCATCGGAACCAAGGGAATTGCCCCGCG-----------------
----------------AGCCCAGCTGCAGGGGTTCAACCTGCTGGATGACAACAGCCAGC
AGTTGCAGAAAGATTGGCTCTACGCCCTTGGCGA-CAGCGATGCCAGCCGCGACAACCGG
GTGTTCAACCAGAGCTACGGCATGAGTGTGGTGGATCCCCGCTCTGCCAACTCTCTGGAT
CAATCCCAGCTTGATCGTCTGTTTGAACAGCAGACCCTCAAGGCGCAGGGCGCAGCCTAT
ATCAAGGCCGCCGGCAACGGCTTCAACAAGATAGCGGCGGGCGGCTATGTGCTTAACCGC
AACGGCAATGGCCCCAAATTGCCGTTTGAAAACAGCAACCTCGATCCCTCCAACAGCAAC
TTCTGGAACCTGGTGGTAAGCGCTCTCAACGCCGATGGCGTCAGATCCTCCTACTCCAGC
GTCGGCAGCAACATCTTCCTGAGCGCGACCGGCGGCGAGTACGGTACCGACGCTCCGGCG
ATGGTGACCACGGATCTGCCCGGCTGCGACATGGGTTACAACCGCACCGACGATCCCAGC
ACCAACCGGCTGCACGGCAACCCGCAACTGGATGCCAGCTGCGACTACAACGGCGTGATG
AACGGCACCTCCTCCGCCACCCCCAGCACCTCCGGCGCCATGGCGCTGCTAATGTCCGCC
TACCCGGATCTGTCAGTACGTGACCTGCGGGATCTGCTGGCGCGCAGCGCAACCCGGGTC
GATGCCACACAGAAACCTGTGATGGTCAGCTACACCAGCAGCACCGGCAAGGTGCGTGAT
GTGAAAGGGCTGGAAGGGTGGGAGCGCAATGCCGCCGGTATGTGGTTCAGCCCGACTTAC
GGTTTTGGTCTGATCGACGTCAACAAGGCCCTTGAGCT-GGCAGCCAATCACCAGCCCCT
ACCCCCGCTGGTACAGCTGCCATGGCAGAAGATCAATGTCACC---GGCAGTG--CCACC
GCCATCCCGGATGTGGGCAACAGCCCGACCAGCTCAACAACCCGCATCGCGACACCATTG
ACGGTAGAAGCGGTTCAGGTGATGGTGAGTCTGGATCACCAGCGTCTGCCCGATCTGCTG
ATCGAACTGGTCTCCCCCGCCGGCACCCGCAGCATCCTGCTGAGCCCCTTCAACAGCCTG
GTCGGCCAATCTCTCGACCAGCAGCAGCTGGGCTTTGTACGAACCAAGGGATTGCGCGAC
ATGCGGATGCTATCCAACAAGTTCTACGGCGAATCGGCCGAAGGCCAGTGGCGACTGGAA
GTAACCGACGTTGCCAACGGTACCCGTCAAGTCTCTCTGCTCAATCGCGAGACCCGTGAG
CGTACCACCCTGACCGAGCGCAACAATCGCCAACCGGGCAAGCTGATCTCATGGTCCCTG
CGGGTCCTGGGTCACGATGCCAACCGCAGCTAA----------------------
>A.dhakensis_BVH28b-ser
--------------------------------------ATGAGAAAAACATCGTTAGCGT
TGGCAATCTCGGCCCTGCTCTCGGCCCTGCCTATCGCTTCAGTTCAGGCGAGTGAGAGTT
GCACCCCATTGACCGGCAAGGAAGCCGGCCTCGATACCGGCCGCAGCAGTGCCGAGCGCT
GCCTGCCCGGCATCAACCCGCTGCAGGATCAGCAGTGGCACCTGCTCAACAGCGGCCAGA
ATGCCTTCAGCCCCCGCGGCGGCGTGGCAGGCAACGACCTCAACCTCTGGTGGGCACACC
GTACCGGCGTGCAGGGCCAGGGCATCAACGTGGCCGTGGTGGATGACGGCCTGGCCATCG
CCCACCCGGACCTGGCCGACAATGTGCGCCCCGGCTCGAAAAACGTGGTGACCGGCAGCA
GCGACCCCACCCCGACCGATCCGGACAGTGCCCACGGCACCTCTGTCTCCGGCCTGATCG
GGGCGGTCGACAACCGCATCGGCACCCTGGGGGTGGCCCCTCG-----------------
----------------CGTCCAGCTGCAGGGGTTCAACCTGCTGGATGAGCGCAGCAAGC
AGCTGCAGAAAGACTGGCTCTATGCGCTGGGTGG-CAGCCCCGCCACCGCCGACAACCGG
GTCTTCAACCAGAGCTACGGCATGAGCCTGGTGGATCCGCAAAGCGCCAGCGGGCTGGAT
CAGGTTCAGCTCGATCGCCTGTTCGAGCAGCAGACCCAGCAGGCACAGGGCGCGGCCTAC
ATCAAGGCGGCAGGCAACGGCTTCAACCGCATCGCCGCGGGTGACTACATGTTCAGCCGC
ACCGGCGTCCTGCCCAAGCTGCCGTTCGAGAACAGCAACATAGACCCCTCCAACAGCAAC
TTCTGGAACCTGGTGGTGAGCGCCATCAACGCCGACGGAGTGCGTTCCTCCTACTCCAGC
GTCGGCAGCAACGTCTTCCTGAGCGCCCCCGGCGGGGAATACGGTACCGATGCACCGGCC
ATGGTGACCACGGATCTGCCTGGCTGCGACATGGGCTACAACCGTACCGACGATCCCAGC
ACCAACCGGCTGCACAACAACCCGCAGCTGGATGCCACCTGCGACTACAACGGCGTGATG
AACGGCACCTCGTCAGCCACCCCCAACACCTCGGGCGCCATGGCGCTGTTGATGTCCGCC
TACCCGGATCTGTCGGTGCGGGATCTGCGCGATCTGCTGGCCCGCAACGCCACCCGCATC
GATGCCGGCCAACAGCCGGTCCAGGTCAGCTATACCGCCGCCAACGGTCAACCCCGCCAG
GTCACCGGCCTGGAAGGGTGGGAGCGCAACGCCGCCGGCCTCTGGTACAGCCCCACCTAT
GGCTTTGGTCTCATCGACGTGAACAAGACCCTGACCGC-CGCCGCCAACCACACCCCGCT
GCCGCCGCTGGTGCAGTTGCCGGCTCAGAAGGTCACGGTGCCGCGCA-----GTGAAGGG
AGCATCGCGGATGTGGGCAGCAGTGCCACCCGCTCCAGCACCCAGGTGGCGCAGGCCTTG
ACCGTGGAAGCGGTCCAGGTCACGGTGAGCCTGGATCACCAGCGCCTGCCCGACCTGCTG
ATCGAGCTGGTCTCCCCCTCCGGTACCCGCAGCGTGCTGCTCAACCCCAACAACAGCCTG
GTGGGGCAATCCCTCGACCGGCAGCAGCTGGGTTACGTGCGCACCAAGGGGCTGCGCGAC
ATGCGCATGCTCTCCCACAAGTTCTATGGCGAAACGGCCCAGGGCGAGTGGCGACTGGAG
GTGACCGACGTCTCCAACAGCAGCCGCCAGCTGACCCTGGTTGACCTCAACACCAACCGC
CGCAGCACCCTGACCGAGCGCAACAACAGCCAGCCGGGTCAACTGCTCAACTGGTCCCTG
CGGGTGATCGGCCACGATGCCGCCCGCTCATGA----------------------
>A.rivipollensis_76c-ser
--------------------------------------ATGAGAAAAACATCGTTAGCAT
TGGCAATCACGGCCCTGCTCTCGGCCCTGCCTGTCGTCTCGGCTCAGGCTGCCGAGAGTT
GTCCCCCCCTCACCGGCAGAGAAGTCGACATGGATACCGGCCGCACCAGCGCACAGCGCT
GCCTGCCCGGCATCAACCCCTTGCAGGACCAGCAGTGGCACCTGCTCAACAGTGGCCAGC
ATGCCTTCAGTGCCCGTGGCGGCGTGGCGGGCAATGACCTCAACCTCTGGTGGGCCCATC
GCACAGAGGTGCTCGGCCAGGGGATCAATGTGGCCGTCGTGGACGACGGTCTAGCCATAG
CCCACCCGGATCTCGCCGACAACGTCCGCCCCGGTTCACGTAACGTGGTGACCGGCAGCG
ACGATCCGACGCCGACCGATCCGGACAGTGCCCACGGCACCTCTGTCTCCGGCATCATAG
CCGCGGTCGACAACGCCATCGGCACCCGGGGCGTGGCCCCCCCGTGCCCAGTTGCAAGGC
TTCAACCTGCTCGACGACAATAGTTGCAAGGCTTCAACCTGCTCGACGACAATAGCCAGC
AGTTGCAGCAAGACTGGCTCTATGCCCTCGGCAA-CAGCCAGGCCAGCCGCGACAACCGC
GTCTTCAACCAGAGCTACGGCATGAGCCTGGTCGACCCCCAGGGGGCCGGCGGGCTCAAC
CAGGTGCAACTGGATCGCCTGTTCGAGCAGATGACCCTGAAGGCGCAAGGGGCCGCTTAC
ATCAAGGCCGCGGGCAACGGCTTCAGCCGCATTGCCGCCGGCAACTATGTGCTCAACCGC
ATCGGCGGCGAGCTCAGACTGCCGTTTGAAAACAGCAATATAGATCCTTCCAACAGCAAC
TTCTGGAACCTGGTGGTCAGTGCCAGCAACGCGGACGGCGTGCGCTCCTCCTACTCCAGC
GTCGGCAGCAACGTCTTCCTGACGGCCCCGGGCGGCGAGTATGGCACCGCCTCACCGGCC
ATGGTCACCACGGATCTGCCCGGCTGCGACCTGGGCTACAACCGCACCGATCGTCAGAGC
GCCAACCGGCTGCACGGCAACCCGGCGCTGGATGCCGGCTGTGACTACAACGGCACCATG
AACGGCACCTCTTCGGCCACCCCGAATACAGCTGGCGCCATGGCGCTGCTGATGTCAGCC
TATCCGGACCTGTCGGTGCGGGA---------TCTGCTGGCACGCAACGCCACCCGCATC
GATGCCAATCAGGCAGCGGTCACGCTGAGCTACACAGCCGCCAATGGTCAGCAACGCCGG
GTGACAGGGCTGGAAGGCTGGGAGCGCAATGCCGCCGGGATCTGGTTCAACCCGACCTAC
GGCTTTGGCCTCATCGATGTGAACAAGGCCCTGGCGAG-CGCCGCCACCTACAACCCCTT
GCCGGCGCTGGTACAGCTGCCGTGGCAGAAGGTCACTGTGCAAGGTAACGCCC--AGGGC
GCCATCCCGGATCTGGGCAGCAGCCCGACCACCTCCAGCACCCGGGTCGAGCAGGCGCTC
ACGGTGGAAGCGGTGCAGGTGCAGGTCAGTCTGGATCACCAGCGGCTGCCCGATCTGCTG
ATCGAGCTCGTCTCGCCCTCCGGCACCCGCAGCGTGCTGCTCAACCCCAACAACAGCCTG
GTGGGTCAATCCCTCGACCGGCAGCAGCTGGGCTATGTGCGCACCAAGGGGCTGCGCGAC
ATGCGCATGCTCTCCCACAAGTTCTACGGTGAATCGGCCCAGGGCGAGTGGCAACTGGCG
GTGACCGACGTCGCCAGCGGCACTCGTCAGGTCTCGCTGCTCAATCGCAGCACCAACGCC
CGCACAACCCTGACCGAGCGCAACAACAGCCAGCCGGGTCAACTGCTCAACTGGTCCCTG
CGGGTGATCGGCCATGAAGCAGCTTCCCTCTAA----------------------
>A.veronii_77c-ser
--------------------------------------ATGAAGCAAACATCGTTAGCAC
TGGCGATCACAGCACTGCTGTCGACCCTGCCCAGTGCGCTCGTTCAGGCAAATGAAGGTT
GTGCGCCGCTCACCGGCAAGGAGAGCGGCATGGATATCGGACGCAGCAGCACCGAGCGCT
GCCTGCCAGGTGCCAATCCCCTGCAGGAGCAACAGTGGTATCTGCTCAACAGCGGCCAGG
ATGGATTCAGCGCCCGTGGCGGTATAGCGGGCAATGATCTCAACCTCTGGTGGGCTCATC
GCACCGGCGTGCTGGGTCAGGGAGTCAATGTGGCCGTGGTGGATGATGGTCTGGCCATCG
CCCACCCGGATCTGGCGGACAACGTGCGTCCGGGTTCGAAAAACGTGGTAACCGGTAGCG
ATGACCCGACCCCGACTGATGCGGATACGGCCCACGGCACCTCGGTCTCCGGCATTATTG
CGGCGGTAGACAACGCCATCGGAACCAAGGGAATTGCCCCGCG-----------------
----------------AGCCCAGCTGCAGGGGTTCAACCTGCTGGATGACAACAGCCAGC
AGTTGCAGAAGGATTGGCTCTACGCCCTTGGCGA-CAGCGATGCCAGCCGCGACAACCGG
GTGTTCAACCAGAGCTACGGCATGAGTGTGGTGGATCCCCGCTCTGCCAACTCTCTGGAT
CAATCCCAGCTTGATCGCCTGTTTGAACAGCAGACCCTCAAGGCGCAGGGCGCGGCCTAT
ATCAAGGCCGCCGGCAACGGCTTCAACAAGATAGCGGCGGGCGGCTATGTGCTTAACCGC
ACCGGCAATGGTCCCAAATTGCCGTTTGAAAACAGCAACCTTGATCCCTCCAACAGCAAC
TTCTGGAACTTGGTGGTGAGCGCGCTCAACGCCGATGGCGTCAGATCCTCCTACTCCAGC
GTCGGTAGCAACATCTTCCTGAGCGCGACCGGCGGCGAATACGGTACAGACTCTCCGGCG
ATGGTGACCACGGATCTGCCCGGCTGCGACATGGGTTACAACCGCACCGACGATCCCAGC
ACCAACCGGCTGCACGGCAACCCACAACTGGATGCCAGCTGCGACTACAACGGCGTGATG
AACGGCACCTCCTCCGCCACCCCCAGCACCTCCGGCGCCATGGCGCTGCTGATGTCCGCC
TACCCGGATCTGTCGGTACGTGACCTGCGGGATCTGCTGGCGCGCAGCGCAACCCGGGTC
GATGCCAAACATCAGCCCGTGATGGTCAGCTACACCAGCAGCACCGGCAAGGTGCGCGAC
GTGAAAGGACTGGAAGGTTGGGAGCGCAATGCCGCCGGCATGTGGTTCAGCCCGACTTAC
GGTTTCGGTCTGATCGACGTCAACAAGGCCCTTGAGCT-GGCAGCCAATCACCAGCCCCT
GCCCCCGCTGGTACAGCTGCCATGGCAGAAGATCAATGTCACC---GGCAGTG--CCGCC
GCCATTGCGGATGTGGGCAACAGCCCGACCAGCTCAACAACCCGCATCGCGACACCATTG
ACGGTAGAAGCGGTTCAGGTGATGGTGAGTCTGGATCATCAGCGTCTGCCCGATCTGCTG
ATCGAACTGGTCTCCCCCGCCGGCACCCGCAGCATCCTGCTGAGCCCCTTCAACAGCCTG
GTCGGCCAATCTCTCGACCAGCAGCAGCTGGGCTTTGTACGAACCAAGGGATTGCGCGAC
ATGCGGATGCTGTCCAACAAGTTCTACGGCGAATCGGCGCAAGGCACATGGCGACTGGAA
GTAACCGACGTTGCCAACGGTACCCGTCAGGTCTCTCTGCTCAATCGCGAGACCCGTGAG
CGTACCACCCTGACCGAGCGCAACAATCGCCAACCGGGCAAGCTGATCTCATGGTCCCTG
CGGGTCCTGGGTCACGATGCCAACCGCAGCTAA----------------------
>A.rivipollensis_LMG13459-ser
--------------------------------------ATGAGAAAAACATCGTTAGCAT
TGGCAATCACGGCCCTGCTCTCGGCCCTGCCTGTCGTCTCGGCTCAGGCGGCCGAGGGTT
GTTCCCCCCTCACCGGCAGAGAAGTCGACATGGATACCGGCCGCACCAGCGCACAGCGCT
GCCTGCCCGGCATCAACCCCTTGCAGGACCAGCAGTGGCACCTGCTCAACAGTGGCCAGC
ATGCCTTCAGTGCCCGTGGCGGCGTGGCGGGCAATGACCTCAACCTCTGGTGGGCCCACC
GCACAGAGGTGCTCGGCCAGGGGATCAATGTGGCCGTCGTGGACGACGGTCTGGCCATAG
CCCACCCGGATCTCGCCGACAACGTCCGCCCCGGTTCACGTAACGTGGTGACCGGCAGCG
ACGATCCGACGCCGACCGATCCGGACAGTGCCCACGGCACCTCTGTCTCCGGCATCATAG
CCGCGGTCGACAACGCCATCGGCACCCGGGGCGTGGCCCCTCG-----------------
----------------GGCCCAGTTGCAAGGCTTCAACCTGCTCGACGACAATAGCCAGC
AGTTGCAGCAAGACTGGCTCTATGCCCTCGGCAA-CAGCCAGGCCAGCCGCGACAACCGC
GTCTTCAACCAGAGCTACGGCATGAGCCTGGTCGACCCCCAGGGGGCCGGCGGGCTCAAC
CAGGTGCAACTGGATCGCCTGTTCGAGCAGATGACCCTGAAGACGCAAGGGGCCGCTTAC
ATCAAGGCCGCGGGCAACGGCTTCAGCCGCATTGCCGCCGGCAACTATGTGCTCAACCGC
ACCGGCGGCGAGCTCAGACTACCGTTTGAAAACAGCAATATAGATCCTTCCAACAGCAAC
TTCTGGAACCTGGTGGTCAGTGCCAGCAACGCAGACGGCGTGCGCTCCTCCTACTCCAGC
GTCGGCAGCAACGTCTTCCTGACGGCCCCGGGCGGCGAGTATGGCACCGCCTCACCGGCC
ATGGTCACCACGGATCTGCCCGGCTGCGACCTGGGCTACAACCGCACCGATCGTCAGAGC
GCCAACCGGCTGCACGGCAACCTGGCGCTGGATGCCGGCTGTGACTACAACGGCACCATG
AACGGCACCTCTTCGGCCACCCCGAATACCGCTGGCGCCATGGCGCTGCTGATGTCAGCC
TATCCGGACCTGTCGGTGCGGGATCTGCGGGATCTGCTGGCACGCAACGCCACCCGCATC
GATGCCAATCAGGCAGCGGTCACGCTGAGCTACACGGCATCCAATGGTCAGCAACGCCGG
GTGACAGGGCTGGAAGGCTGGGAGCGCAACGCCGCCGGGATCTGGTTCAACCCGACCTAC
GGCTTTGGCCTCATCGATGTGAACAAGGCCCTGGCGAG-CGCCGCCACCCACAACCCCTT
GCCGGCGCTGGTACAGCTGCCGTGGCAGAAGGTCACTGTGCAGGGCAATGCCC--AGGGC
GCCATCCCGGATCTGGGCAGCAGCCCGACCACCTCCAGCACCCGGGTCGAGCAGGCGCTC
ACGGTGGAAGCTGTGCAGGTGCAGGTCAGCCTGGATCACCAGCGGCTGCCCGATCTGCTG
ATCGAGCTCGTCTCGCCCTCCGGCACCCGCAGCGTGCTGCTCAACCCCAACAACAGCCTG
GTGGGTCAATCCCTCGACCGGCAGCAACTGGGTTATGTGCGCACCAAGGGGCTGCGCGAC
ATGCGCATGCTCTCCCACAAGTTCTACGGTGAATCGGCCCAGGGCGAGTGGCAACTCGCG
GTGACCGACGTCGCCAGCGGCACTCGCCAGGTCTCGCTGCTCAATCGCAGCACCAACGCC
CGCACAACCCTGACCGAGCGCAACAACAGCCAGCCGGGTCAACTGCTCAACTGGTCCCTG
CGGGTGATCGGCCATGAAGCAGCTTCCCTCTAA----------------------
>A.rivipollensis_BVH40-ser
--------------------------------------ATGAGAAAAACATCGTTAGCAT
TGGCAATCACGGCCCTGCTCTCGGCCCTGCCTGTCGTCTCGGCTCAGGCTGCCGAGAGTT
GTACCCCCCTCACCGGCAGAGAAGTCGACATGGATACCGGCCGCACCAGCGCACAGCGCT
GCCTGCCCGGCATCAACCCCTTGCAGGACCAGCAGTGGCACCTGCTCAACAGTGGCCAGC
ATGCCTTCAGTGCCCGTGGCGGCGTGGCGGGCAATGACCTCAACCTCTGGTGGGCCCACC
GCACAGAGGTGCTCGGCCAGGGGATCAATGTGGCCGTCGTGGACGACGGTCTGGCCATAG
CCCACCCGGATCTCGCCGACAACGTCCGCCCCGGTTCACGTAACGTGGTGACCGGCAGCG
ACGATCCGACGCCGACCGATCCGGACAGTGCCCACGGCACCTCTGTCTCCGGCATCATAG
CCGCGGTCGACAACGCCATCGGCACCCGGGGCGTGGCCCCCCG-----------------
----------------TGCCCAGTTGCAAGGCTTCAACCTGCTCGACGACAATAGCCAGC
AGTTGCAGCAAGACTGGCTCTATGCCCTCGGCAA-CAGCCAGGCCAGCCGCGACAACCGC
GTCTTCAACCAGAGCTACGGCATGAGCCTGGTCGACCCCCAGGGGGCCGGCGGGCTCAAC
CAGGTGCAACTGGATCGCCTGTTCGAGCAGATGACCCTGAAGGCGCAAGGGGCCGCTTAC
ATCAAGGCCGCGGGCAACGGCTTCAGCCGCATTGCCGCCGGCAACTATGTACTCAACCGC
ACCGGCGGCGAGCTCAGACTGCCGTTTGAAAACAGCAACATAGATCCTTCCAACAGCAAC
TTCTGGAACCTGGTGGTCAGTGCCAGCAACGCAGACGGCGTGCGCTCCTCCTACTCCAGC
GTCGGCAGCAACGTCTTCCTGACGGCTCCAGGCGGCGAGTACGGCACCGCCTCACCGGCC
ATGGTCACCACGGATCTGCCCGGCTGCGACCTGGGCTACAACCGCACCGATCGTCAGAGC
GCCAACCGGCTGCACGGCAACCCGGCGCTGGATGCCGGCTGTGACTACAACGGCACCATG
AACGGCACCTCTTCGGCCACCCCGAACACAGCTGGCGCCATGGCGCTGCTGATGTCAGCC
TATCCGGACCTGTCGGTGCGGGATCTGCGGGATCTGCTGGCACGCAACGCCACCCGCATC
GATGCCAACCAGGCAGCGGTCACGCTGAGCTACACGGCCGCCAATGGTCAGCAACGCCGG
GTGACAGGGCTGGAAGGCTGGGAGCGCAACGCCGCCGGGATCTGGTTCAACCCGACCTAC
GGCTTTGGCCTCATCGATGTGAACAAGGCCCTGGCGAG-CGCCGCCACCCACAACCCCTT
GCCGGCGCTGGTACAGCTGCCGTGGCAGAAGGTGACGGTGCAAGGTAACGCCC--AGGGC
GCCATCCCGGATCTGGGCAGCAGCCCGACCACCTCCAGCACCCGGGTCGAGCAGGCGCTC
ACGGTGGAAGCGGTGCAGGTGCAGGTCAGTCTGGATCACCAGCGACTGCCCGATCTGCTG
ATCGAGCTCATCTCGCCCTCCGGCACCCGCAGCGTGCTGCTCAACCCCAACAACAGCCTG
GTGGGTCAATCCCTCGACCGGCAGCAACTGGGTTATGTGCGCACCAAGGGGCTGCGCGAC
ATGCGCATGCTCTCCCACAAGTTCTACGGTGAATCGGCCCAGGGCGAGTGGCAACTGGCG
GTGACCGACGTCGCCAGCGGCACTCGCCAGGTCTCGCTGCTCAATCGCAGCACCAATGCC
CGCACGACCCTGACCGAGCGCAACAACAGCCAGCCGGGTCAACTGCTCAACTGGTCCCTG
CGGGTGATCGGCCATGAAGCAGCTTCCCTCTAA----------------------
>A.dhakensis_CIP107500-ser
--------------------------------------ATGAGAAAAACATCGTTAGCGT
TGGCAATCTCGGCCCTGCTCTCGGCCCTGCCCATCGCTTCAGTTCAGGCGAGTGAGAGTT
GCACCCCATTGACCGGCAAGGAAGTCGGCCTCGATACCGGCCGCAGCAGCGCCGAGCGCT
GCCTGCCCGGCATCAACCCGCTGCAGGATCAGCAGTGGCACCTGCTCAACAGCGGCCAGA
ATGCCTTCAGCCCCCGCGGCGGCGTGGCAGGCAACGACCTCAACCTCTGGTGGGCACACC
GTACCGGCGTGCAGGGCCAGGGCATCAACGTGGCCGTGGTGGATGACGGCCTGGCCATCG
CCCACCCCGACCTGGCCGACAATGTGCGCCCCGGCTCGAAAAACGTGGTGACCGGCAGCA
GCGACCCCACCCCGACCGATCCGGACAGTGCCCACGGCACCTCGGTCTCCGGCCTTATCG
GGGCGGTCGACAACCGCATCGGCACCCTGGGGGTGGCCCCTCG-----------------
----------------CGTCCAGCTGCAGGGGTTCAACCTGCTGGATGAGCGCAGCAAGC
AGCTGCAGAAAGACTGGCTCTATGCGCTGGGCGG-CAGCCCCGCCACCGCCGACAACCGG
GTCTTCAACCAGAGCTACGGCATGAGTCTGGTGGATCCGCAAAGCGCCAGCGGGCTGGAT
CAGGTACAGCTCGATCGCCTGTTCGAGCAGCAGACCCAGCAGGCGCAGGGCGCGGCCTAT
ATCAAGGCGGCAGGCAACGGCTTCAACCGCATCGCCGCGGGCGACTACATGTTCAGCCGC
ACTGGCGTCCTGCCCAAGCTGCCGTTCGAGAACAGCAACATAGACCCCTCCAACAGCAAC
TTCTGGAACCTGGTGGTGAGCGCCATCAATGCCGACGGAGTGCGTTCCTCCTACTCCAGC
GTCGGCAGCAACGTCTTCCTGAGCGCCCCCGGCGGCGAGTACGGTACCGATGCGCCGGCC
ATGGTGACCACGGATCTGCCCGGCTGCGACATGGGCTACAACCGCACCGACGATCCCAGC
ACCAACCGGCTGCACAACAACCCGCAGCTGGATGCCACCTGCGACTACAACGGCGTGATG
AACGGTACCTCGTCGGCCACCCCCAACACCTCGGGCGCCATGGCGCTGCTGATGTCCGCC
TACCCGGATCTGTCGGTGCGGGATCTGCGCGATCTGCTGGCCCGCAACGCCACCCGCATC
GATGCCGGCCAGCAGCCGGTTCAGGTCAGCTATACCGCCGCCAACGGTCAACCCCGCCAG
GTCACCGGCCTGGAAGGGTGGGAGCGCAACGCCGCCGGTCTCTGGTACAGCCCCACCTAT
GGCTTTGGTCTCATCGACGTGAACAAGACCCTGACGGC-CGCCGCCAGCCACACCCCGCT
GCCGCCGCTGGTACAGTTGCCGGCTCAGAAGGTGACTGTGCCGCGCA-----GTGAAGGG
AGCATCGCGGATGTGGGCAGCAGTGCCACCCGCTCCAGCACCCAGGTGGCGCAAGCCTTG
ACCGTGGAAGCGGTCCAGGTCACGGTGAGCCTGGATCATCAGCGCCTGCCCGACCTGCTG
ATCGAGCTGGTCTCCCCATCCGGCACCCGCAGCGTGCTGCTCAACCCCAACAACAGCCTG
GTGGGGCAATCCCTCGACCGGCAGCAGCTGGGTTATGTGCGCACCAAGGGGCTGCGCGAC
ATGCGCATGCTCTCCCACAAGTTCTATGGCGAAGCGGCCCAGGGCGAGTGGCGACTGGAG
GTGACCGACGTATCCAACAGCAGCCGCCAGCTGACCCTGGTTGACCTCAACACTAACCGC
CGCAGCACGCTGACCGAGCGCAACAACAGCCAGCCGGGTCAACTGCTCAACTGGTCCCTG
CGGGTGATCGGCCACGATGCCGCCCGCTCATGA----------------------
>A.dhakensis_CECT7289-ser
--------------------------------------ATGAGAAAAACATCGTTAGCGT
TGGCAATCTCGGCCCTGCTCTCGGCCCTGCCCATCGCTTCAGTTCAGGCGAGTGAGAGTT
GCACCCCATTGACCGGCAAGGAAGCCGGCCTCGATACCGGCCGCAGCAGTGCCGAGCGCT
GCCTGCCCGGCATCAACCCGCTGCAGGATCAGCAGTGGCACCTGCTCAACAGCGGCCAGA
ATGCCTTCAGCCCCCGCGGCGGCGTGGCAGGCAACGACCTCAACCTCTGGTGGGCACACC
GTACCGGCGTGCAGGGTCAGGGCATCAACGTGGCCGTGGTGGATGACGGCCTGGCCATCG
CCCACCCGGACCTGGCCGACAATGTGCGCCCCGGCTCGAAGAACGTGGTGACCGGTAGCA
GCGACCCCACCCCGACCGATCCGGACAGTGCCCACGGCACCTCGGTCTCTGGCCTGATCG
GGGCGGTCGACAACCGCATCGGCACCCTGGGGGTGGCCCCTCG-----------------
----------------CGTCCAGCTGCAGGGGTTCAACCTGCTGGATGAGCGCAGCAAGC
AGCTGCAGAAAGACTGGATCTATGCGCTGGGCGG-CAGCACCGCCACCGCCGACAACCGG
GTCTTCAACCAGAGCTACGGCATGAGCCTGGTGGATCCGCAAAGCGCCAGCGGGCTGGAT
CAGGTTCAGCTCGATCGCCTGTTCGAGCAGCAGACCCAGCAGGCACAGGGCGCGGCCTAT
ATCAAGGCGGCAGGCAACGGCTTCAACCGCATCGCCGCGGGTGACTACATGTTCAGCCGC
ACCGGCGTCCTGCCCAAGCTGCCGTTCGAGAACAGCAACATAGACCCCTCCAACAGCAAC
TTCTGGAACCTGGTGGTGAGCGCCATCAACGCCGACGGAGTGCGCTCCTCCTACTCCAGC
GTCGGCAGCAACGTCTTCCTGAGCGCCCCCGGCGGCGAGTACGGTACCGATGCACCGGCC
ATGGTGACCACGGACCTGCCTGGCTGCGACATGGGCTACAACCGCACCGACGATCCCAGC
ACCAACCGGCTGCACAACAACCCGCAGCTGGATGCTACCTGCGACTACAACGGTGTGATG
AACGGCACCTCGTCGGCCACCCCCAACACCTCGGGCGCCATGGCGCTGCTGATGTCCGCC
TATCCGGATCTGTCGGTGCGGGATCTGCGCGATCTGCTGGCCCGCAACGCCACCCGCATC
GATGCCGGCCAGCAGCCGGTCCAGGTCAGCTATACCGCCGCCAACGGTCAACCCCGCCAG
GTCACCGGCCTGGAAGGGTGGGAGCGCAACGCCGCCGGCCTCTGGTACAGCCCCACCTAT
GGCTTTGGTCTCATCGACGTGAACAAGACCCTGACCGC-CGCCGCCAACCACACCCCGCT
GCCGCCGCTGGTGCAGTTGCCGGCTCAGAAGGTCACGGTGCCGCGCA-----GTGAAGGG
AGCATCGCGGATGTGGGCAGCAGTGCCACCCGCTCCAGCACCCAGGTGGCGCAGGCCTTG
ACCGTGGAAGCGGTCCAGGTCACGGTGAGCCTGGATCACCAGCGCCTGCCCGACCTGCTG
ATCGAGCTGGTCTCCCCGTCCGGTACCCGCAGCGTGCTGCTCAACCCCAACAACAGCCTG
GTGGGGCAATCCCTCGACCGGCAGCAGCTGGGTTATGTGCGCACCAAGGGGCTGCGCGAC
ATGCGCATGCTCTCCCACAAGTTCTATGGCGAAACGGCCCAGGGCGAGTGGCGACTGGAG
GTGACCGACGTCTCCAACAGCAGCCGCCAGCTGACCCTGGTTGACCTCAACACCAACCGC
CGCAGCACGCTGACCGAGCGCAACAACAGCCAGCCGGGTCAACTGCTCAACTGGTCCCTG
CGGGTGATCGGCCACGATGCCGCCCGCTCATGA----------------------
>ASA-A449-ahe2(H)
--------------------------------------ATGAGAAAAACATCGTTGGCGT
TGGCAATCTCGGCCCTGCTCTCGGCCCTGCCTATCGCTTCAGTTCAGGCTAATGAGAGTT
GCACCCCACTCACCGGCAAAGAGGCCGGACTCGATACCGGCCGCAGCAGCGCAGTCCGTT
GTCTGCCCGGCATCAATCCCCTGCAGGACCAGCAGTGGCACCTGCTCAACAGCGGCCAGA
ATGCCTTCAGCCCTCGCGGCGGCATGGCGGGCAATGATCTCAACCTCTGGTGGGCACACC
GCACCGAAGTATTGGGTCAGGGCATCAATGTGGCCGTGGTGGACGATGGCCTAGCCATAG
CGCACCCGGATCTGGCCGACAATGTGCGCCCCGGCTCCAAAAACGTGGTGACCGGTGGCA
GCGATCCTACCCCGACCGATCCGGACAGTGCCCACGGCACTTCGGTATCCGGCATCATAG
CCGCGGTGGACAACAGCATAGGCACCCTGGGGGTAGCCCCCCG-----------------
----------------CGTCCAATTGCAAGGCTTCAACCTGCTTGATGACAACAGCCAGC
AGTTGCAAAAAGATTGGCTCTACGCCCTTGGCGGC-AACGCCGTCACCGCAGACAACCGG
GTCTTCAACCAGAGTTACGGCATGAGCCTGGTCGATCCTGAAGGGGCCAACGGGCTGGAT
CAGGTACAGCTCGATCGCCTGTTCGAACAGCGGACCCAGCAGGCGCAAGGCGCGGCCTAT
ATCAAGGCGGCGGGCAACGGCTTCAGCCGTATTGCTGCTGGCAACTATGTGCTCAACCGC
ACCGGCAACCTGCCCAAGCTGCCGTTTGAGAACAGCAATATAGATCCCTCCAACAGCAAC
TTCTGGAACCTGGTGGTGAGCGCCATCAACGCGGACGGAGTGCGTTCTTCCTACTCCAGC
GTAGGCAGCAACGTCTTCCTGAGCGCCCCCGGCGGGGAATACGGCACGGATGCGCCCGCC
ATGGTGACCACGGATCTGCCCGGCTGCGACATGGGTTACAACCGGGTGGACGATCCCAGC
ACCAACCGGCTGCACAACAACCCGCAACTGGATGCCAGCTGCGACTACAACGGTGTGATG
AACGGCACCTCCTCGGCGACTCCGAACACCACAGGCGCCATGGCGCTGCTGATGTCCGCC
TACCCGGACTTGTCGGTGCGGGATCTGCGCGACCTGCTGGCCCGCAACGCCACCCGGCTC
GACGCCAATCAGGGGCCCGTGCAGATAAACTACACGGCCGCCAACGGCCAGCGCCGCCAG
GTGACGGGTCTGGAGGGATGGGAGCGCAACGCGGCCGGCCTCTGGTACAGCCCGAGCTAT
GGTTTCGGCCTGGTGGATGTGAACAAGACCCTGGCCA-GCGCCGCCAGCCACGAACCGCT
GCCACCACTGGTGCAGTTGCCCTGGCAAAAGGTAACGGTACGGGATCGCGC-CGTCGGC-
GCCATCCCGGATGTGGGCAGCAGCCCGACCCGCTCCAGCACGCAGGTCGATCAGCCATTG
ACGGTCGAGGCCGTGCAGGTGATGGTGAGCCTGGATCACCAGCGGCTGCCCGACCTGCTG
ATCGAACTGGTCTCGCCATCCGGTACCCGCAGCGTGTTGCTCAACCCCAACAACAGCCTG
GTGGGACAATCCCTCGACCGGCAGCAGCTGGGCTATGTGCGCACCAAGGGGCTGCGTGAC
ATGCGCATGCTCTCCCACAAGTTCTACGGCGAACCGGCTCATGGCGAGTGGCGCCTGGAG
GTGACCGACGTGGCCAATGGCAGCCGCCAAGTCTCGCTGCTCGATCGCAGAACCAACACC
CGCAGTACCCTGACCGAGCGCAACAACAGCCAGCCGGGTCAACTGCTCGACTGGTCCCTG
CGGGTA------CTCGGTCACGACGCAGCCCGTTCCTGA----------------
>AV-B565-ahe2(H)
--------------------------------------ATGAAGCAAACATCGTTAGCAC
TGGCGATCACAGCACTGCTGTCGACCCTGCCCAGTGCGCTCGTTCAGGCAAATGAAGGTT
GTGCGCCGCTCACCGGCAAGGAGAGCGGCATGGATATCGGACGCAGCAGCACCGAGCGCT
GCCTGCCAGGTACCAATCCCCTGCAGGATCAGCAGTGGTATCTGCTCAACAGCGGCCAGG
ATGGATTCAGCGCCCGTAGCGGCATAGCGGGCAATGATCTCAACCTTTGGTGGGCTCATC
GCACCGGCGTGCTGGGCCAGGGAGTCAATGTGGCCGTGGTGGATGATGGTCTGGCCATCG
CCCACCCGGATCTGGCGGACAACGTGCGTCCGGGTTCGAAAAACGTGGTAACCGGCAGCG
ATGACCCGACACCGACCGATCCGGATACGGCCCACGGCACTTCGGTCTCCGGCATCATTG
CGGCGGTAGACAACGCCATCGGTACCAAGGGGATTGCCCCGCG-----------------
----------------AGCCCAGTTGCAGGGGTTCAACCTGCTGGATGACAACAGCCAGC
AGTTGCAGAAGGATTGGCTCTACGCCCTTGGGGA-CAGCGATGCCAGCCGCGACAACCGG
GTGTTCAACCAGAGCTACGGCATGAGTGTGGTTGATCCCCGCTCTGCCAACTCTCTGGAT
CAATCCCAGCTTGATCGCCTGTTTGAACAGCAGACCCTCAAGGCGCAGGGTGCGGCCTAT
ATCAAGGCCGCCGGCAACGGCTTCAACAAGATAGCGGCGGGCGGCTATGTGCTTAACCGC
ACCGGTAATGGCCCCAAATTGCCGTTTGAAAACAGCAACCTCGATCCCTCCAACAGCAAC
TTCTGGAACCTGGTGGTAAGCGCGCTCAACGCCGATGGCGTCAGAGCCTCCTACTCCAGC
GTCGGCAGCAACATCTTCCTGAGCGCGACCGGCGGCGAGTACGGTACCGACTCTCCGGCG
ATGGTGACCACGGATCTGCCCGGCTGCGACATGGGTTACAACCGCACCGACGATCCCAGC
ACCAACCGGCTGCACGGCAACCCGCAACTGGATGCCAGCTGCGACTACAACGGCGTGATG
AACGGCACCTCCTCCGCCACCCCCAGCACCTCCGGCGCCATGGCGCTGCTGATGTCCGCC
TACCCGGATCTGTCGGTACGTGACCTGCGGGATCTGCTGGCGCGCAGCGCAACCCGGGTC
GATGCCACACAGAAACCTGTGATGGTCAGCTACACCAGCAGCACCGGTAAGGTGCGTGAT
GTGAAAGGGCTGGAAGGGTGGGAGCGCAATGCCGCCGGCATGTGGTTCAACCCGACTTAC
GGTTTTGGTCTGATTGACGTCAACAAGGCCCTTGAGCT-GGCAGCCAATCACCAGCCCCT
GCCCCCGCTGGTGCAACTGCCGTGGCAGAAGATCAATGTCAGC---GGCAGTG--CCGCT
GCCATCCCGGATGTGGGCAACAGCCCAACCAGCTCGACAACCCGCATCGCGACACCATTG
ACGATAGAAGCGGTTCAGGTGATGGTGAGTCTGGATCATCAGCGCCTGCCCGATCTGCTG
ATCGAACTGGTCTCCCCCGCTGGCACCCGCAGCATCCTGCTGAGCCCCTTCAACAGCCTG
GTCGGCCAATCTCTCGACCAGCAGCAGCTGGGCTTTGTGCGAACCAAGGGATTGCGCGAC
ATGCGGATGCTATCCAACAAGTTCTACGGCGAATCGGCACAAGGCACATGGCGACTGGAA
GTAACCGACGTTGCCAACGGTACCCGTCAGGTCTCTCTGCTCAATCGCGAGACCCGTGAG
CGCACCACCCTGACCGAGCGCAACAATCGCCAACCGGGCAAGCTGATCTCATGGTCCCTG
CGGGTCCTGGGTCACGATGCCAACCGCAGCTAA----------------------
>ASA-34mel-ahe2(H)
-----------------------------------------------------TTGGCGT
TGGCAATCTCGGCCCTAATCTCGGCCCTGCCTATCGCTTCAGTTCAGGCCAATGAGAGTT
GCACCCCACTCACCGGCAAAGAGGCCGGACTCGATACCGGCCGCAGCAGCGCAGCGCGCT
GTCTGCCCGGCATCAATCCCCTGCAAGACCAGCAGTGGCACCTGCTCAACAGCGGCCAGA
ATGCCTTCAGCACCCGCGGCGGCGTGGCGGGCAATGACCTCAACCTCTGGTGGGCACACC
GCACCGAAGTATTGGGTCAGGGCATCAACGTGGCCGTGGTGGACGATGGCCTGGCCATAG
CGCACCCGGATCTGGCCGACAATGTGCGCCCAGGTTCACGTAACGTAGTGACCGGCAGCG
ACGATCCGACTCCGACCGATCCGGACAGTGCCCACGGCACTTCGGTATCCGGCATCATAG
CCGCGGTGGACAACAGCATAGGCACCCTGGGGGTAGCCCCTCG-----------------
----------------CGCCCAGTTGCAGGGCTTCAACCTGCTCGATGACAACAGCCAGC
AGCTGCAAAAAGATTGGCTCTACGCCCTTGGCGGC-AACGCCATCACCGCAGACAACCGG
GTCTTCAACCAGAGTTACGGCATGAGCCTGGTCGATCCAGAAGGGAGCAACGGGCTGGAT
CAGGTACAGCTCGATCGCCTGTTCGAACAGCGGACCCAGCAGGCGCAAGGCGCGGCCTAT
ATCAAAGCGGCGGGCAACGGCTTCAGCCGGATTGCTGCCGGCAACTATGTGCTCAACCGC
ACCGGCAACCTGCCCAAGCTGCCGTTCGAGAACAGCAACATAGACCCCTCCAACAGCAAC
TTCTGGAACCTGGTGGTGAGCGCCATCAACGCGAACGGGGTGCGTTCTTCCTACTCCAGC
GTCGGCAGCAACGTCTTCCTGAGCGCCCCCGGCGGGGAATACGGCACGGATGCGCCAGCC
ATGGTGACCACGGATCTGCCCGGCTGCGACATGGGTTACAACCGGGTGGACGATCCCAAC
ACCAACCGGCTGCACAACAACCCGCAACTTGATGCCAGCTGCGACTACAACGGCGTGATG
AACGGCACCTCCTCGGCGACTCCGAACACCACAGGCGCCATGGCGCTGCTGATGTCCGCC
TACCCGGACTTGTCGGTGCGGGATCTGCGCGATCTGCTGGCCCGCAACGCCACCCGGCTC
GACGCCAATCAGGGGCCTGTGCAGATAAGCTACACGGCCGCCAACGGCCAGCGCCGCCAG
GTGACGGGTCTGGAGGGATGGGAGCGCAACGCGGCCGGCCTCTGGTACAGCCCGACCTAT
GGTTTCGGCCTGGTGGATGTGAACAAGACCCTGGCCA-GCGCCGCCAGCCATGATCCGCT
GCCGCCACTGGTACAGTTGCCCTGGCAAAAGGTAACGGTACGGGATCGCGCCGT--CGGC
GCCATCCCGGATGTGGGCAGCAGCCCGACCCGCTCCAGCACGCAGGTCGATCAGCCATTG
ACGGTCGAGGCCGTGCAGGTGATGGTGAGCCTGGATCACCAGCGGCTGCCCGACCTGCTG
ATCGAACTGGTCTCGCCATCCGGTACCCGCAGCGTGTTGCTCAACCCCAACAACAGCCTG
GTGGGACAATCCCTCGACCGGCAGCAGCTGGGCTATGTGCGCACCAAGGGGCTGCGTGAC
ATGCGCATGCTCTCCCACAAGTTCTACGGCGAACCGGCTCAGGGCGAGTGGCGCCTGGAG
GTGACCGACGTGGCCAATGGCAGCCGCCAGGTCTCGCTGCTCGATCGCAGAACCAACACC
CGCAGCACCCTGACCGAGCGCAACAACAGCCAGCCGGGTCAACTGCTCGACTGGTCCCTG
CGGGTAC------TCGGTCACGACGCAGCCCGTTCCTGA----------------
>AH-4AK4-ahe2(H)
--------------------------------------ATGAGAAAAACATCGTTAGCAT
TGGCAATCACGGCCCTGCTCTCGGCCCTGCCTGTCGTCTCGGCTCAGGCGGCCGAGGGTT
GTACCCCCCTCACCGGCAGAGAAGTCGACATGGATACCGGCCGCACCAGCGCACAGCGCT
GCCTGCCCGGCATCAACCCCTTGCAGGACCAGCAGTGGCACCTGCTCAACAGTGGCCAGC
ATGCCTTCAGTGCCCGTGGCGGCGTGGCGGGCAATGACCTCAACCTCTGGTGGGCCCATC
GCACAGAGGTGCTCGGCCAGGGGATCAATGTGGCCGTCGTGGACGACGGTCTGGCCATAG
CCCACCCGGATCTCGCCGACAACGTCCGGCCAGGTTCGCGCAACGTGGTGACCGGCAGCG
ACGATCCGACGCCGACCGATCCGGACAGTGCCCACGGCACCTCTGTCTCCGGCATCATAG
CCGCGGTCGACAACGCCATCGGCACCCGGGGCGTGGCCCCCCG-----------------
----------------TGCCCAGCTGCAAGGCTTCAACCTGCTCGACGACAATAGCCAGC
AGTTGCAGCAAGACTGGCTCTATGCCCTCGGCAA-CAGCCAGGCCAGCCGCGACAACCGC
GTCTTCAACCAGAGCTACGGCATGAGCCTGGTCGACCCCCAGGGAGCCGGCGATCTCAAC
CAGGTGCAACTGGATCGCCTGTTCGAGCAGATGACCCTGAAGGCCCAAGGGGCCGCTTAC
ATCAAGGCCGCGGGCAACGGCTTCAGCCGCATTGCCGCCGGCAACTATGTGCTCAACCGC
ATCGGCGGCGAGCTCAGACTGCCGTTTGAAAACAGCAACATAGACCCTTCCAACAGTAAC
TTCTGGAACCTGGTGGTCAGTGCAAGCAACGCGGACGGCGTGCGTTCCTCCTACTCCAGC
GTCGGCAGCAACGTCTTCCTGACGGCACCGGGCGGCGAGTACGGCACCGCCTCACCGGCC
ATGGTCACCACGGATCTGCCCGGCTGCGACATGGGCTACAACCGTACCGATCGTCAGAGC
GCCAACCGGCTGCACGGCAACCCGGCGCTGGATGCCGGCTGCGACTACAACGGCACCATG
AACGGCACCTCTTCGGCCACCCCGAATACCGCTGGCGCCATGGCGCTGCTGATGTCAGCC
TATCCGGACCTGTCGGTGCGGGATCTGCGGGATCTGCTGGCACGCAACGCCACCCGCATC
GATGCCAACCAGACAGCGGTAACACTGAGCTACACGGCCGCCAATGGTCAGCAACGCAGA
GTGACAGGGCTGGAAGGCTGGGAGCGCAATGCCGCCGGGATCTGGTTCAACCCGACCTAT
GGCTTTGGCCTCATCGATGTGAACAAGGCCCTGGCGAG-CGCCGCCACGCACACCCCCTT
GCCGACGCTGGTACAGCTGCCGTGGCAGAAGGTGACGGTGCAGGATCGCGCCG--CGGGC
GCCATCCCGGATCTGGGCAGCAACCCGACCACCTCCAGCACCCGGGTCAGTCAGCCGTTG
ACGGTGGAAGCGGTGCAGGTGCAGGTCACCCTTGATCACCAGCGACTGCCCGATCTGCTG
ATCGAGCTCGTCTCGCCCTCCGGCACCCGCAGCGTGCTGCTCAACCCCAACAACAGCCTG
GTGGGGCAATCCCTCGACCGGCAGCAGCTGGGTTATGTGCGCACCAAGGGGCTGCGCGAC
ATGCGCATGCTCTCTCACAAGTTCTACGGTGAATCGGCCCAGGGCGAGTGGCAGCTGGCG
GTGACCGACGTCGCCAGCGGCACTCGTCAGGTCTCGCTGCTCAATCGCAGCACCAATGCC
CGCACAACCCTGACCGAGCGCAACAACAGCCAGCCGGGTCAACTGCTCAACTGGTCCCTG
CGGGTGATCGGCCATGAAGCAGCCTCCCTCTAA----------------------
>AH-AH-1-serA(H)
--------------------------------------ATGAGAAAAACATCGTTAGCGT
TGGCAATCTCGGCCCTGCTCTCGGCCCTGCCCATCGCTTCAGTTCAGGCGAGTGAGAGTT
GCACCCCATTGACCGGCAAGGAAGCCGGCCTCGATACCAGCCGCAGCAGCGCAGCGCGCT
GCCTGCCCGGCATCAACCCGCTGCAGGATCAGCAGTGGCACCTGCTCAACAGCGGCCAGA
ATGCCTTCAGCTCCCGCGGCGGCGTGGCAGGCAATGATCTCAACCTCTGGTGGGCACACC
GTACCGGCGTGCAGGGTCAGGGCATCAACGTGGCCGTGGTGGATGACGGCCTGGCCATCG
CCCACCCGGACTTGGCCGACAATGTGCGCCCCGGCTCGAAGAACGTGGTGACCGGCAGCA
GCGACCCCACCCCGACCGATCCGGACAGTGCCCACGGCACCTCGGTCTCCGGCCTGATCG
GGGCGGTCGACAACGGCATCGGCACTCTGGGGGTGGCCCCCCG-----------------
----------------TGTCCAGCTGCAGGGGTTCAACCTGCTGGATGAGCGCAGCAAGC
AGCTGCAGAAAGACTGGATCTATGCGCTGGGCGG-CAGCACCGCCACCGCCGACAACCGG
GTCTTCAACCAGAGCTACGGCATGAGCCTGGTGGATCCACAAAGCGCCAGCGGGCTGGAT
CAGGTTCAGCTCGATCGCCTGTTCGAGCAGCAGACCCAGCAGGCGCAGGGCGCGGCCTAC
ATCAAGGCGGCAGGCAACGGCTTCAACCGCATCGCCGCGGGTGACTACATGTTCAGCCGC
ACCGGCGTCCTGCCCAAGCTGCCGTTCGAGAACAGCAACATAGACCCCTCCAATAGCAAC
TTCTGGAACCTGGTGGTGAGCGCCATCAACGCCGATGGAGTGCGTTCCTCCTACTCCAGC
GTCGGCAGCAACGTCTTCCTGAGCGCCCCCGGCGGCGAGTACGGTACCGATGCGCCGGCC
ATGGTGACCACGGATCTGCCCGGTTGCGACATGGGCTACAACCGCACCGACGATCCCAGC
ACCAACCGGCTGCACAACAACCCGCAGCTGGATGCCACCTGCGACTACAACGGTGTGATG
AACGGCACCTCGTCGGCCACCCCCAACACCTCGGGCGCCATGGCGCTGCTGATGTCCGCC
TACCCGGATCTGTCGGTGCGGGATCTGCGCGATCTGCTGGCCCGCAACGCCACCCGCATC
GATGCCGGCCAGCAGCCGGTCCAGGTCAGCTATACCGCCGCCAACGGTCAACCCCGTCAG
GTCATCGGCCTGGAAGGATGGGAGCGCAACGCCGCCGGCCTCTGGTACAGCCCCACCTAC
GGCTTTGGCCTCATCGACGTGAACAAGACCCTGACGGC-CGCCGCCAACCACACCCCGCT
GCCGCCACTGGTGCAGTTGCCGGCTCAGAAGGTCACGGTACCGCGCA-----GTGAGGGG
AGCATCGCGGATGTGGGCAGCAGTGCCACCCGCTCCAGCACCCAGGTGGCGCAAGCCTTG
ACCGTGGAAGCGGTTCAGGTCACCGTGAGCCTGGATCATCAGCGCCTGCCCGACTTGCTG
ATCGAGCTGGTCTCCCCGTCCGGCACCCGCAGCGTGCTGCTCAACCCCAACAACAGCCTG
GTGGGGCAATCCCTCGACCGCCAGCAGCTGGGCTATGTGCGCACCAAGGGGCTGCGCGAC
ATGCGCATGCTCTCCCACAAGTTCTATGGCGAAGCGGCCCAGGGCGAGTGGCGACTGGAG
GTGACCGACGTCTCCAACAGCAGCCGCCAGCTGACGCTGGTTGACCTCAACACCAACCGT
CGCAGCACCCTGACCGAGCGCAACAACAGCCAACCGGGTCAACTGCTCAACTGGTCCCTG
CGGGTGATCGGCCACGATGCCGCCCGCTCATGA----------------------
>AV-AMC34-ser(H)
--------------------------------------ATGAAGCAAACATCGTTAGCAC
TGACGGTCACAGCGCTGCTGTCGACACTGCCAGTTGCACTCGTTCAGGCAAGTGAAAGTT
GTGTTCCGCTCAGCGGTAAGGAGAGCGGGTTGGATACTGGCCGCAGCAGCACGGAACGCT
GCCTGCCCGGCATCAACCCGCTGCAGGATCAGCAGTGGTATCTGCTCAACAGCGGCCAGG
ATGGCTTCAGTGCTAGGGCAGGTATCGCAGGCAATGACCTCAACCTCTGGTGGGCACACC
GTACCGGCGTGCTGGGACAGGGTATAAATATCGCGGTAGTGGATGATGGCTTGGCCATCG
GCCACCCGGATTTGGCGGACAACGTGCGTCCGGGTTCAAAAAATGTGGTAACCGGCAGCG
ATGACCCGACCCCGACCAATCCGGATACCGCCCATGGCACCTCGGTGGCGGGCATTATCG
CCGCGGTGGACAACACCATAGGCACCAAGGGAATCGCCCCCCG-----------------
----------------CGCCCAGTTGCAGGGATTCAATCTGCTCGATGACGAGAGTGAAC
AGCTGCAGCAGGATTGGCTCTATGCCCTTGGCGA-CAGCGAGGCCAGCCGCGACAATCGG
GTCTTCAACCAGAGCTACGGCATGAGCCTGGTGGATCCCCGTCCGGCCAACGATCTCGAT
CAGGTGCAACTCGATCGTTTGTTCGAACAACAGACCCTCAAGCGGCAAGGGGCGGCCTAT
ATCAAGGCTGCCGGCAACGGCTTCAATAGAATAGCGGCAGGTGGCTATGTGCTGAACCGC
ACCGGCAGCGGCCCCAAATTGCCGTTTGAAAACAGCAATATCGACCCCTCGAACAGTAAC
TTCTGGAACCTGGTGGTAAGTGCGCTCAACGCAGATGGGGTCAGATCCTCCTACTCCAGC
GTCGGCAGCAACGTCTTCCTGAGCGCCACCGGTGGTGAATATGGCACCGACTCCCCCGCC
ATGGTCACCACGGATCTACCCGGTTGCGACATGGGCTACAACCGTACCGATGATCCCAGT
AGCAACCGGCTGCACGGCAACCTGCAACTGGATGCCAGCTGTGACTACAACGGTGTGATG
AACGGCACCTCTTCGGCGACCCCGAGCTCCGCTGGCGCCATGGCGCTGCTAATGTCTGCC
TATCCCGATCTGTCGGTGCGGGACCAACGGGATCTGCTGGCACGCAGTGCTACCCGGGTT
GATGCTGCGCATCCTCCGGTCATGGTGAGCTACACCAGCAGCACCGGAAAACGCCGTGAG
GTCAAGGGACTGGAAGGGTGGGAGCGGAATGCCGCCGGCATGTGGTTCAGTCCCACCTAT
GGCTTTGGCCTGATCGATGTCAACAAGGCTCTCGCGCT-GGCGGCCACTCACCAGCCACT
GCCGCCACTGGTTCAGTTGCCATGGCTGAAGGTCAAACCGTTGGATCGCGCCT--CCTCT
GCCATTGCCGATGTGGGCAATAGCCCGACCAGTTCGACCGCCACAGTCGCAACCCCGCTG
ACCGTCGAAGCGGTACAGGTCACGGTCAGCCTGGATCACCAGCGTCTGCCCGATCTGCTG
ATCGAACTGGTTTCCCCCGCCGGTACCCGCAGCATACTGCTGAACCCGTTCAACAGCCTG
GTTGGCCAGTCGCTCGATCTGCAAAAAATGGGCTATGTGCGCACCAAGGGCTTGCGTGAC
ATGCGCCTGCTCTCCCACAGGTTTTATGGTGAACCGGCACAAGGAGCTTGGCGACTGGAA
GTAACCGACGTTGCCAACGGTAATCGCGAGGTCTCTCTGCTCAGTCTCCAGACCCGTGAG
CGCACCACCCTGACCGAGCGCAACAACCGCCAGCCAGGCAAGCTGATCGAGTGGTCCTTG
CGGATCCTTGGCCACAACGCCAACCACAGCTAA----------------------
>AH-PHP99-ser(H)
--------------------------------------ATGAGAAAAACATCGTTAGCGT
TGGCAATCTCGGCCCTGCTCTCGGCCTTGCCCATCGCTTCAGTTCAGGCGAGTGAGAGTT
GCACCCCATTGACCGGCAAGGAAGCCGGCCTCGATACCGGCCGCAGCAGCGCAGCGCGCT
GCCTGCCCGGCATCAACCCGCTGCAGGATCAGCAGTGGCACCTGCTCAACAGCGGCCAGG
ATGCCTTCAGCCCCCGCGGCGGCGTGGCAGGCAACGACCTCAACCTCTGGTGGGCACACC
GTACCAGCGTGCAGGGTCAGGGCATCAACGTGGCCGTGGTGGATGACGGCCTGGCCATCG
CCCACCCGGACTTGGCCGACAATGTGCGCCCCGGCTCGAAGAACGTGGTGACCGGCAGCA
GCGACCCCACCCCGACCGATCCGGACAGTGCCCACGGCACCTCGGTCTCCGGCCTGATCG
GGGCGGTCGACAACCGCATCGGTACTCTGGGGGTGGCCCCCCG-----------------
----------------CGTCCAGCTGCAGGGGTTCAACCTGCTGGATGAGCGCAGCAAGC
AGCTGCAGAAAGACTGGATCTATGCGCTGGGTGG-CAGCACCGCCACCGCCGACAACCGG
GTCTTCAACCAGAGCTACGGCATGAGCCTGGTGGATCCACAAAGCGCCAGCGGGCTGGAT
CAGGTTCAGCTCGATCGCCTGTTCGAGCAGCAGACCCAGCAGGCGCAGGGCGCGGCCTAT
ATCAAGGCGGCAGGCAACGGTTTCAACCGCATCGCCGCGGGCGACTACATGTTCAGCCGC
ACCGGTGTCCTGCCCAAGCTGCCGTTCGAGAACAGCAACATAGACCCCTCCAACAGCAAC
TTCTGGAACCTGGTGGTGAGCGCCATCAACGCCGATGGAGTGCGTTCTTCCTACTCCAGC
GTCGGCAGCAACGTCTTCCTGAGCGCCCCCGGCGGGGAGTACGGTACCGATGCGCCGGCC
ATGGTGACCACGGATCTGCCCGGCTGCGACATGGGCTACAACCGCACCGACGATCCCAGT
ACCAACCGGCTGCACAACAACCCGCAGCTGGATGCCACCTGCGACTACAACGGTGTGATG
AACGGCACCTCGTCGGCCACCCCCAACACCTCGGGCGCCATGGCGCTGCTGATGTCCGCC
TATCCGGATCTGTCGGTGCGAGATCTGCGCGATCTGCTGGCCCGCAACGCCACCCGCATC
GATGCCGGCCAGCAGCCGGTCCAGGTCAGCTATACCGCCGCCAACGGCCAACCCCGCCAG
GTCACCGGCCTGGAAGGGTGGGAGCGCAACGCCGCCGGCCTCTGGTACAGCCCCACCTAT
GGCTTTGGTCTCATCGACGTGAACAAGACCCTGACCGC-CGCCGCCAACCACACCCCGCT
GCCGCCGCTGGTGCAGCTGCCGGCTCAGAAGGTCACGGTGCCGCGCA-----GTGAAGGG
AACATCGCGGATGTGGGCAGCAGTGCCACCCGCTCCAGCACCCAGGTGGCGCAAGCCTTG
ACCGTGGAAGCGGTCCAGGTCACGGTGAGCCTGGATCATCAGCGCCTGCCCGACCTGCTG
ATCGAGCTGGTCTCCCCGTCCGGCACCCGCAGCGTGCTGCTCAACCCCAACAACAGCCTG
GTGGGGCAATCCCTCGACCGGCAGCAGCTGGGTTATGTGCGTACCAAGGGGCTGCGCGAC
ATGCGCATGCTCTCCCACAAGTTCTATGGCGAAGCGGCCCAGGGCGAGTGGCGACTGGAG
GTGACCGACGTCTCCAACAGCAGCCGCCAGCTGACGCTGGTTGACCTCAACACCAACCGC
CGCAGCACCCTGACCGAGCGCAACAACAGCCAGCCGGGTCAACTGCTCAACTGGTCCCTG
CGGGTGATCGGCCACGATGCCACCCGCTCATGA----------------------
>AD-SSU-ser(H)
--------------------------------------ATGAGAAAAACATCGTTAGCGT
TGGCAATCTCGGCCCTGCTCTCGGCCCTGCCCATCGCTTCAGTTCAGGCGAGTGAGAGTT
GCACCCCATTGACCGGCAAGGAAGTCGGCCTCGATACCGGCCGCAGCAGTGCCGAGCGCT
GCCTGCCCGGCATCAACCCGCTGCAGGATCAGCAGTGGCACCTGCTCAACAGCGGCCAGA
ATGCCTTCAGCCCCCGCGGCGGCGTGGCAGGCAACGACCTCAACCTCTGGTGGGCACACC
GTACCGGCGTGCAGGGCCAGGGCATCAACGTGGCCGTGGTGGATGACGGCCTGGCCATCG
CCCACCCGGACCTGGCCGACAATGTGCGCCCCGGCTCGAAAAACGTGGTGACCGGCAGCA
GCGACCCCACCCCGACCGATCCGGACAGTGCCCACGGTACCTCGGTCTCCGGCCTTATCG
GGGCGGTCGACAACCGCATCGGCACCCTGGGGGTGGCGCCCCG-----------------
----------------CGTCCAGCTGCAGGGGTTCAACCTGCTGGACGAGCGCAGCAAGC
AGCTGCAGAAAGACTGGCTCTATGCGCTGGGCGG-CAGCCCCGCCACCGCCGACAACCGG
GTCTTCAACCAGAGCTACGGCATGAGTCTGGTGGATCCGCAAAGCGCCAGCGGGCTGGAT
CAGGTACAACTCGATCGCCTGTTCGAGCAGCAGACCCAGCAGGCGCAGGGCGCGGCCTAT
ATCAAGGCGGCAGGCAACGGCTTCAACCGCATCGCCGCGGGCGACTACATGTTCAGCCGC
ACCGGCGTCCTGCCCAAGCTGCCGTTCGAGAACAGCAACATAGACCCCTCCAACAGCAAC
TTCTGGAACCTGGTGGTGAGCGCCATCAATGCCGACGGAGTGCGTTCCTCCTACTCCAGC
GTCGGCAGCAACGTCTTCCTGAGCGCCCCCGGCGGCGAGTACGGTACCGATGCGCCGGCC
ATGGTGACCACGGATCTGCCTGGCTGCGACATGGGCTACAACCGCACCGACGATCCCAGC
ACCAACCGGCTGCACAACAACCCGCAGCTGGATGCCACCTGCGACTACAACGGCGTGATG
AACGGCACTTCGTCGGCCACCCCCAACACCTCGGGCGCCATGGCGCTGCTGATGTCCGCC
TACCCGGATCTGTCGGTGCGGGATCTGCGCGATCTGCTGGCCCGCAACGCCACCCGCATC
GATGCCGGCCAGCAGCCGGTCCGGGTCAGCTATACCGCCGCCAACGGTCAACCCCGCCAG
GTCACCGGCCTGGAAGGGTGGGAGCGCAACGCCGCCGGCCTCTGGTACAGCCCCACCTAT
GGCTTTGGTCTCATCGACGTGAACAAGACCCTGACCGC-CGCCGCCAACCACACCCCGCT
GCCGCCGCTGGTGCAGTTGCCGGCTCAGAAGGTCACTGTGCCGCGCA-----GTGAAGGG
AGCATCGCGGATGTGGGCAGCAGTGCCACCCGCTCCAGCACCCAGGTGGCGCAGGCCTTG
ACCGTGGAAGCGGTCCAGGTCACGGTGAGCCTGGATCATCAGCGCCTGCCCGACCTGCTG
ATCGAGCTGGTCTCCCCGTCCGGTACCCGCAGCGTGCTGCTCAACCCCAACAACAGCCTG
GTGGGGCAATCCCTCGACCGGCAGCAGCTGGGTTACGTGCGCACCAAGGGGCTGCGCGAC
ATGCGCATGCTCTCCCACAAGTTCTATGGCGAAGCGGCCCAGGGCGAGTGGCGACTGGAG
GTGACCGACGTCTCCAACAGCAGCCGCCAGCTGACCCTGGTTGACCTCAACACCAACCGC
CGCAGCACGCTGACCGAGCGCAACAACAGCCAGCCGGGTCAACTGCTCAGCTGGTCCCTG
CGGGTGATCGGCCACGATGCCGCCCGCTCATGA----------------------
>AH-BSK-10-spe(H)
--------------------------------------ATGAGAAAAACATCGTTAGCGT
TGGCAATCTCGGCCCTGCTCTCGGCCCTGCCCATCGCTTCAGTTCAGGCGAGTGAGAGTT
GCACCCCATTGACCGGCAAGGAAGCCGGCCTCGATACCGGCCGCAGCAGCGCAGCGCGCT
GCCTGCCCGGCATCAACCCGCTGCAGGATCAGCAGTGGCACCTGCTCAACAGCGGCCAGA
ATGCCTTCAGCTCCCGCGGCGGCGTGGCAGGCAACGACCTCAACCTCTGGTGGGCACACC
GTACCGGCGTGCAGGGTCAGGGCATCAACGTGGCCGTGGTGGATGACGGCCTGGCCATCG
CTCATCCGGACTTGGCCGACAATGTGCGCCCTGGCTCGAAGAACGTGGTGACCGGCAGTA
GCGACCCCACCCCGACCGATCCGGACAGTGCTCACGGCACCTCGGTCTCCGGCCTGATCG
GGGCGGTCGACAATAGCATCGGCACCCTGGGGGTGGCCCCCCG-----------------
----------------TGTCCAGCTGCAGGGGTTCAACCTGCTGGATGAGCGCAGCAAGC
AGCTGCAGAAAGACTGGATCTATGCGCTGGGCGG-CAGCACCGCCACCGCCGACAACCGG
GTCTTCAACCAGAGCTACGGCATGAGCCTGGTGGATCCGCAAAGCGCCAGCGGGCTGGAT
CAGGTTCAGCTCGATCGCCTGTTCGAGCAGCAGACCCAGCAGGCGCAGGGCGCGGCCTAC
ATCAAGGCGGCAGGCAACGGCTTCAACCGCGTCGCCGCGGGTGACTACATGTTCAGCCGC
ACCGGCGTCCTGCCCAAGCTGCCGTTCGAGAACAGCAACATAGACCCCTCCAACAGCAAC
TTCTGGAACCTGGTGGTGAGCGCCATCAACGCCGACGGAATACGTTCCTCCTACTCCAGC
GTCGGCAGCAACGTCTTCCTGAGCGCCCCCGGCGGGGAGTACGGTACCGATGCGCCGGCC
ATGGTGACCACGGATCTGCCCGGCTGTGACATGGGCTACAACCGCACCGACGATCCCAGC
ACCAACCGGCTGCACAACAACCCGCAGCTGGATGCCACCTGCGACTACAACGGCGTGATG
AACGGCACCTCCTCGGCCACCCCCAACACCTCGGGCGCCATGGCGCTGCTGATGTCCGCC
TACCCGGATCTGTCGGTGCGGGATCTGCGCGATCTGCTGGCCCGCAACGCCACCCGCATC
GATGCCGGCCAGCAGCCGGTCCAGGTCAACTATACCGTCGCCAACGGTCAACCCCGCCAG
GTCACCGGCCTGGAAGGGTGGGAGCGCAACGCCGCCGGCCTCTGGTACAGCCCCACCTAC
GGCTTTGGTCTCATCGACGTGAACAAGACCCTGACGGC-CGCCGCCAACCACACCCCGCT
GCCGCTGCTGGTGCAGTTGCCGGCTCAGAAGGTCACCGTGCCGCGCA-----CCGAAGGA
AGCATCGCGGATGTGGGCAGCAGTGCCACCCGCTCCAGCACCCAGGTGGCGCAAGCCTTG
ACCGTGGAAGCGGTCCAGGTCACGGTGAGCCTGGATCGTCAGCGCCTGCCCGACCTGCTG
ATCGAGCTGGTCTCCCCGTCCGGCACCCGCAGCGTGCTGCTCAACCCCAACAACAGCCTG
GTGGGGCAATCCCTCGACCGGCAGCAGCTGGGTTATGTGCGCACCAAGGGGCTGCGCGAC
ATGCGCATGCTCTCCCACAAGTTCTATGGCGAAGCGGCCCAGGGCGAGTGGCGATTGGAG
GTGACCGACGTCTCCAACAGCAGCCGCCAGCTGACGCTGGTTGACCTCAACACCAACCGT
CGCAGCACCCTGACCGAGCGCAACAACAGCCAGCCGGGTCAACTGCTCAACTGGTCCCTG
CGGGTGATCGGCCACGATGCCACCCGCTCATGA----------------------
>A.hydrophila_CECT839-ser
--------------------------------------ATGAGAAAAACATCGTTAGCGT
TGGCAATCTCGGCCCTGCTCTCGGCCCTGCCCATCGCTTCAGTTCAGGCGAGTGAGAGTT
GCACCCCATTGACCGGCAAGGAAGCCGGCCTCGATACCGGTCGCAGCAGCGCAGCGCGCT
GCCTGCCCGGCATCAACCCGCTGCAGGATCAGCAGTGGCACCTGCTCAACAGCGGCCAGA
ATGCCTTCAGCCCCCGCGGCGGTGTGGCTGGCAACGACCTCAACCTCTGGTGGGCACACC
GTACCGGCGTGCAGGGTCAGGGCATCAACGTGGCCGTGGTGGATGACGGCCTGGCCATCG
CCCACCCGGACTTGGCCGACAATGTGCGCTCCGGCTCGAAGAACGTGGTGACCGGCAGCA
GCGACCCCACCCCGACCGATCCGGACAGTGCTCACGGCACCTCGGTCTCTGGCCTGATCG
GGGCGGTCGACAACGGCATAGGCACCCTGGGGGTGGCTCCCCG-----------------
----------------CGTCCAGCTGCAGGGGTTCAACCTGCTGGATGAGCGCAGCAAGC
AACTGCAGAAAGACTGGATCTATGCGCTGGGCGG-CAGCACCGCCACCGCCGACAACCGG
GTCTTCAACCAGAGCTACGGTATGAGCCTGGTGGATCCGCAAAGCGCCAGCGGGCTGGAT
CAGGTTCAGCTCGATCGCCTGTTCGAGCAGCAGACCCAGCAGGCGCAGGGCGCGGCCTAC
ATCAAGGCGGCAGGCAACGGCTTCAACCGCATCGCCGCGGGTGACTACATGTTCAGCCGC
ACCGGCGTCCTGCCCAAGCTGCCGTTCGAGAACAGCAACATAGACCCCTCCAACAGCAAC
TTCTGGAACCTGGTGGTGAGCGCCATCAACGCCGACGGAGTGCGTTCCTCCTACTCCAGC
GTCGGCAGCAACGTCTTCCTGAGCGCCCCCGGCGGGGAGTACGGTACCGATGCGCCGGCC
ATGGTGACCACGGATCTGCCCGGCTGCGACATGGGCTACAACCGCACCGACGATCCCAGC
ACCAACCGGCTGCACAACAACCCGCAGCTGGATGCCACCTGCGACTACAACGGCGTGATG
AACGGCACCTCGTCGGCCACCCCCAACACCTCGGGCGCCATGGCGCTGCTGATGTCCGCC
TACCCGGATCTGTCGGTGCGGGATCTGCGCGATCTGCTGGCCCGCAACGCCACCCGCATC
GATGCCGGCCAGCAGCCGGTCCAGGTCAGCTATACCGCCGCCAACGGTCAACCCCGCCAG
GTCACCGGCCTGGAAGGGTGGGAGCGCAACGCCGCCGGCCTCTGGTACAGCCCCACCTAC
GGCTTTGGCCTCATCGACGTGAACAAGACCCTGACGGC-CGCCGCCAACCACACCCCGCT
GCCGCCACTGGTGCAATTGCCGGCTCAGAAGATCACGGTGCCGCGCA-----GTGAAGGG
AGCATCGCGGATGTGGGCAGCAGTGCCACCCGCTCCAGCACCCAGGTGGTGCAAGCCTTG
ACCGTGGAAGCGGTCCAGGTCACGGTGAGCCTGGATCATCAGCGCCTGCCCGACCTGCTG
ATCGAGCTGGTCTCCCCGTCCGGCACTCGCAGCGTGCTGCTCAACCCCAACAACAGCCTG
GTGGGGCAATCCCTCGACCGGCAGCAGTTGGGTTACGTGCGCACCAAGGGGCTGCGCGAC
ATGCGCATGCTCTCCCACAAGTTCTATGGCGAAGCGGCCCAGGGCGAGTGGCGACTGGAG
GTGACCGACGTCTCCAACAGCAGCCGCCAGCTGACGCTGGTTGACCTCAACACCAACCGC
CGCAGCACCCTGACCGAGCGCAACAACAGCCAGCCGGGTCAACTGCTCAACTGGTCCCTG
CGGGTGATCGGCCACGATGCCGCCCGCTCATGA----------------------
>AV-AMC35-ser(H)
--------------------------------------ATGAAGCAAACATCGTTAGCAC
TGGCGATCACAGCACTGCTGTCGACCCTGCCCAGTGCGCTCGTTCAGGCAAATGAAGGTT
GTGCGCCGCTCACCGGCAAGGAGAGCGGCATGGATATCGGACGCAGCAGCACCGAGCGCT
GCCTGCCAGGTACCAATCCCCTGCAGGATCAGCAGTGGTATCTGCTCAACAGCAGCCAGG
ATGGGTTCAGCGCCCGTGGCGGCATAGCGGGCAATGATCTCAACCTCTGGTGGGCTCATC
GCACCGGCGTGCTGGGCCAGGGAGTCAATGTGGCCGTGGTGGATGATGGTCTGGCCATCG
CCCACCCGGATCTGGCGGAGAACGTGCGTCCGGGTTCGAAAAACGTGGTAACCGGCAGCG
ATGACCCGACACCGACCGATCCGGATACGGCCCACGGCACCTCGGTCTCCGGCATTATTG
CGGCGGTAGACAACGCCATCGGTACCAAGGGGATTGCCCCGCG-----------------
----------------AGCCCAGCTGCAGGGGTTCAACCTGCTGGATGACAACAGCCAGC
AGTTGCAGAAGGATTGGCTCTACGCCCTTGGGGA-CAGCGATGCCAGCCGCGACAACCGG
GTGTTCAACCAGAGCTACGGCATGAGTGTGGTGGATCCCCGCTCTGCCAACTCTCTGGAT
CAATCCCAGCTTGATCGCCTGTTTGAACAACAGACCCTCAAGGTGCAAGGCGCGGCCTAT
ATCAAGGCCGCCGGCAACGGCTTCAACAAGATAGCGGCGGGCGGCTATGTGCTTAACCGC
ACCGGCAATGGCCCCAAATTGCCGTTTGAAAACAGCAACCTCGATCCCTCCAACAGCAAC
TTCTGGAACCTGGTGGTGAGCGCGCTCAACGCCGATGGCGTCAGATCCTCCTACTCCAGC
GTCGGCAGCAACATCTTCCTGAGCGCGACCGGCGGCGAGTACGGTACCGACTCTCCGGCG
ATGGTGACCACGGATCTGCCCGGCTGCGACATGGGTTACAACCGCACCGACGATCCCAGC
ACCAACCGGCTGCACGGCAACCCGCAACTGGATGCCAGCTGCGACTACAACGGCGTGATG
AACGGCACCTCCTCCGCCACCCCCAGCACCTCCGGCGCCATGGCGCTGCTGATGTCCGCC
TACCCGGATCTGTCGGTACGTGACCTGCGGGATCTGCTGGCGCGCAGCGCAACCCGGGTC
GATGCCACACAGAAACCTGTGATGGTCAGCTACACCAGCAGCACCGGCAAGGTGCGTGAT
GTGAAAGGGCTGGAAGGGTGGGAGCGCAATGCCGCTGGCATGTGGTTCAGCCCGACTTAC
GGTTTTGGTCTGATTGACGTCAACAAGGCCCTTGAGCT-GGCAGCCAATCACCAGCCCCT
CCCCCCGCTGGTACAGCTGCCATGGCAGAAGATCAATGTCAGC---GGCAGTG--CCGCC
GCCATTGCGGATGTGGGCAACAGCCCGACCAGCTCGACAACACGCATTGCCACACCGTTG
ACGGTAGAAGCGGTTCAGGTGATGGTGAGTCTGGATCATCAGCGCCTGCCTGATCTTCTG
ATCGAACTGGTCTCCCCCGCTGGCACCCGCAGCATCCTGCTGAGCCCCTTCAACAGCCTG
GTCGGCCAATCTCTCGACCAGCAGCAGCTGGGCTTTGTGCGAACCAAGGGATTGCGCGAC
ATGCGGATGCTATCCAACAAGTTCTACGGCGAATCGGCCGAAGGCCAGTGGCGACTGGAA
GTAACCGACGTTGCCAACGGTACCCGTCAAGTCTCTCTGCTCAATCGCGAGACCCGTGAG
CGTACCACCCTGACCGAGCGCAACAATCGCCAACCGGGCAAGCTGATCTCATGGTCCCTG
CGGGTCCTGGGTCACGATGCCAACCGCAGCTAA----------------------
>A.allosacharophila_CECT4199T_ser
--------------------------------------atgaagcaaacatcgttagcac
tggcgatcacagcactgctgtcgaccctgcccagtgcgctcgttcaggcaaatgaaggtt
gtgcgccgctcaccggcaaggagagcggcgtggatatcggacgcagcagcaccgagcgct
gcctgccaggtaccaatcccctgcaggatcagcagtggtatctgctcaacagcggacagg
atggattcagcgcccgtggcggcatagcgggcaatgatctcaacctctggtgggctcatc
gcaccggcgtgctgggtcagggtatcaatgtggctgtcgtggatgatggtctggccatcg
cccacccggatctggcggacaacgtgcgtccgggttcgaaaaacgtggtgaccggcagcg
atgatccgaccccgaccgatccggatacggcccatggcacctcggtctccggcatcatag
cggcggtagacaacgccatcggtaccaaggggatcgccccgcg-----------------
----------------agcccagctgcagggcttcaacctgctggatgacaacagccagc
agttgcagaaagattggctctacgcccttggtga-cagcgatgccagccgcgacaaccgg
gtattcaaccagagctacggcatgagtgtggtggatccccgctctgccaactctctggat
caatcccagctcgaccgtctgtttgaacagcagaccctcaaggcgcagggcgcggcctat
atcaaggccgccggcaacggcttcaacaagatagcggcgggcggctatatcctcaaccgc
accggcaatggccccaaattgccgtttgaaaacagcaacctcgacccctccaacagcaac
ttctggaacctggtggtgagcgccctcaacgccaacgggaccagatcttcctactccagc
gtcggcagcaacgtcttcctgagcgccaccggtggcgaatatggcaccgactcgccagcg
atggtcaccacggatctgcccggctgcgacatgggctacaaccgcaccaatgatcccagc
accaaccggctgcacggcaacccacaactggatgccagctgcgactacaacggcgtgatg
aacggcacctcctccgccacccccagcacctccggcgccatggcgctgctgatgtccgcc
tacccggacttgccggtgcgggaccagcgggatctgctggctcggagcgcaacccgggtc
gatgccacacataaacctgtgatggtcagctacaccagcagcaccggcaaggtacgcgat
gtgaaagggctggaaggttgggagcgcaatgccgccggcatgtggttcagccccacttac
ggctttggcctgatcgacgtcaacaaggcccttgagtt-agccgccaaccaccagccgct
gccgcccctggtgcagttgccgtggcagaagaccagcgtcacc---ggcagta--ccgcc
accattgcggatgcaggcaacagcccgacccgttccaccacccgcatcgcgacaccattg
acggtggaagcggttcaggtgatggtgagtctggatcaccagcgcctgcccgacctgctg
atcgagctggtctcccccgccggcacccgcagcatcctgctgagcccgttcaacagcctg
gtcggtcaatcccttgatcagcaaaaactgggatatgtgcgcaccaaagggctgcgtgac
atgcgtctgctctcccacaagttctacggtgaagcggccgagggcgactggcgactggaa
gtaaccgacgttgccaacggtacccgtcaggtctctctgctcaatcgcgaaaccggggag
cgcactaccctgtccgagcgcaacaatcgccaaccgggcaagctgatctcatggtccctg
cgggtcctgggtcacgatgccaaccgcagctaa----------------------
>A.australiensis_CECT8023_ser
--------------------------------------atgaagcaaacatcgttagcac
tggcgatcacagcactgctgtcgaccctgcccagtgcgctggttcaggcaaatgaaggtt
gtgcgccgctcaccggcaaggagagcggcgttgatatcggccgcagcagcaccgagcgct
gcctgcccggcaccaatcccctgcaggatcagcagtggtatctgctcaacagcggccagg
atggtttcagtgccaagccaggggtagcaggtaatgatctcaacctctggtgggctcatc
gcaccggcgtgttgggtcaggatatcaatgtcgccgtggtggatgatgggctggccattg
cccatccggatctggcagacaatgtgcgtccgggttcgaaaaacgtggtgaccggcagcg
atgatccgaccccgactgatccggatgcggcccatggcacctcggtcgccggtatcatag
ccgccgtggacaatgccatcggcaccaaggggatcgccccgcg-----------------
----------------ggcccggttgcagggattcaacctgctggataacgagagtgagc
agttacaaaaggattggctctacgctcttggaga-cagcaccgccagccgcgataacagg
gtgttcaaccagagctatggcatgagcctggtcaatccccgtccagctaacgatctcgat
caggtgcagctcgatcgcctctttgagcagcaaaccctcaaagcgcaaggggcggcctat
atcaaggcagccggcaacggcttcaacagaattgcggcaggtcgctatgtgctgagccgc
agcggtaacggccccaaattgccatttgaaaacagcaacctcgatccttccaacagcaac
ttctggaacctggtggtgagtgccctcaacgccgacggggtcagatcctcctattccagc
gtcggcagcaacgtcttcctgagcgccaccggcggcgagtacggaactaactcccccgcc
atggtgaccacggatctgcccggctgcgacatgggttataaccgaaccgatgatcccagc
accaaccggctgcacggcaatccgcaactggatgccagctgcgattataacggcgtgatg
aacggcacctcttccgccaccccaagcacctccggcgccatggcactgctgatgtccgcc
tacccggatctgtcagtacgcgattttcgggatctgctggcgcgcagcgcgacccgggtc
gatgccgcccatccccctgtcatggtcagctacaccagcagcacaggcagactccgtgac
gtcaagggactggaagggtgggagcgtaatgccgccggcatgtggttcagccccacttac
ggctttggtctgatcgacgtcaacaaggcccttgagct-ggcagccactcaccagcccct
gcccccgctggtccagctgccatggcagaaggtgacaccggtggacaagccat--ctgcc
gccattgccgatatcggcaacagcccgaccacctcgacaacccccatcgcgacaccactg
acagtggaagcggttcaggtgatggtgagtctggatcatcagcgcctgcccgacctcttg
atcgagctggtctcccccagcggtacccgcagcatactgctcaatccgttgaacagtctg
gtgggccaatccctcgaccagcagcaactgggttttgtgcgtaccaaggggctgcgcgac
atgcgcatgctctcccacaagttctacggtgaatcggccgagggccagtggcgactggag
gtaaccgacgttgccaacgatacccgccaggtatcgctgctcaatcgccaaacccgtgag
cgcactactctgaccgagcgcaacaatcgccaaccgggcaaactgatctcatggtccctg
cgggtcctgggtcacgatgccacccgcagctaa----------------------
>A.bestiarum_CECT4227_ser
--------------------------------------atgagaaaaacatcgttggcgt
tggcaatctcggccctgctctcggccctgcctatcgcctcagttcaggctaatgagagtt
gcaccccgctcaccggcaaagaggccggactcgataccggtcgcagcagcgcaatccgtt
gtctgcccggcatcaatcccctgcaggaccagcagtggcacctgctcaacagcggccaga
atgccttcagcccccgcggtggcgtggcgggcaatgacctcaacctctggtgggcacacc
gcaccgaggtattgggtcagggcatcaacgtggccgtggtggacgatggcatggccatag
cgcacccggatctggccgacaatgtgcgccccggttccaaaaacgtggtgaccggcggca
gcgatcctaccccgaccgatccggacagtgcccacggcacttcggtatccggcatcatag
ccgcggtggacaacaccataggcaccctgggggtagctccccg-----------------
----------------cgcccagttgcaaggcttcaacctgctcgatgacaacagccagc
agttgcaaaaagattggctctacgcccttggcggc-aacgccgtcaccgcggacaaccgg
gtcttcaaccagagctatggcatgagcctggtcgatcctgaaggggccaacgggctggat
caggtacagctcgatcgcctgttcgaacagcggacccagcaggcgcagggggcggcctat
atcaaggcggcgggcaacggcttcaaccggattgcatccggcgactatgtgctcaaccgc
accggcaacctgcccaagctgccgttcgagaacagcaacatagatccctccaacagcaac
ttctggaacctggtggtgagcgccatcaacgcagacggggtacgttcttcctactccagc
gtcggcagcaacgtcttcctgagcgcccccggcggggaatacggcacggatgcgcccgcc
atggtgaccacggatctgcccggctgcgacatgggttacaaccgggtggacgatcccagc
accaaccggctgcacaacaacccgcaactggatgccagctgcgactacaacggcgtgatg
aacggcacctcctcggcgactccaaacaccacaggcgccatggcgctgctgatgtccgcc
tatccggacttgtcggtgcgggatctgcgcgacctgctggcccgcaacgccacccggctc
gacgccaatcaggggcccgtgcagataagttacacggccgccaacggtcagcgccgccag
gtgacgggtctggaggggtgggagcgcaacgcggccggcctctggtacagcccgacctat
ggtttcggcctggtggatgtgaacaagaccctggcca-gcgccgccagccatgatccgct
gccgccactggtgcagttgccctggcagaaggtgacggtccgggatcgcgccgt--cggt
gccatcccggacgtgggcagcagcccgacccgctccagcacgcaggtcgatcagccattg
acggtcgaggccgtgcaggtgatggtgagcctggatcaccagcggctgcccgatctgctg
atcgaactggtctcgccatccggcacccgcagcgtgctgctcaaccccaacaacagcctg
gtgggacaatccctcgaccggcagcagctgggctatgtgcgcaccaaggggctgcgtgac
atgcgcatgctctcccacaagttctacggcgaaccggcccagggcgagtggcgcctggag
gtgaccgacgtggccaatggcagccgccaggtctcgctgctcgatcgcagaaccaacacc
cgcagtaccctgaccgagcgcaacaacagccagccgggtcaactgctcgactggtccctg
cgggtactcg------gtcacgacgcagcccgttcctga----------------
>A.bivalvium_CECT7113_ser
--------------------------------------atgagaaaaacatcgttagcat
tggcaatcacggccctgctctcggccctgcctgtcgtctcggctcaggcggccgagggtt
gttcccccctcaccggcagagaagtcgacatggataccggccgcaccagcgcacagcgct
gcctgcccggcatcaaccccttgcaggaccagcagtggcacctgctcaacagtggccagc
atgccttcagtgcccgtggcggcgtggcgggcaatgacctcaacctctggtgggcccacc
gcacagaggtgctcggccaggggatcaatgtggccgtcgtggacgacggtctggccatag
cccacccggatctcgccgacaacgtccgccccggttcacgtaacgtggtgaccggcagcg
acgatccgacgccgaccgatccggacagtgcccacggcacctctgtctccggcatcatag
ccgcggtcgacaacgccatcggcacccggggcgtggcccctcg-----------------
----------------ggcccagttgcaaggcttcaacctgctcgacgacaatagccagc
agttgcagcaagactggctctatgccctcggcaa-cagccaggccagccgcgacaaccgc
gtcttcaaccagagctacggcatgagcctggtcgacccccagggggccggcgggctcaac
caggtgcaactggatcgcctgttcgagcagatgaccctgaagacgcaaggggccgcttac
atcaaggccgcgggcaacggcttcagccgcattgccgccggcaactatgtgctcaaccgc
accggcggcgagctcagactaccgtttgaaaacagcaatatagatccttccaacagcaac
ttctggaacctggtggtcagtgccagcaacgcagacggcgtgcgctcctcctactccagc
gtcggcagcaacgtcttcctgacggccccgggcggcgagtatggcaccgcctcaccggcc
atggtcaccacggatctgcccggctgcgacctgggctacaaccgcaccgatcgtcagagc
gccaaccggctgcacggcaacctggcgctggatgccggctgtgactacaacggcaccatg
aacggcacctcttcggccaccccgaataccgctggcgccatggcgctgctgatgtcagcc
tatccggacctgtcggtgcgggatctgcgggatctgctggcacgcaacgccacccgcatc
gatgccaatcaggcagcggtcacgctgagctacacggcatccaatggtcagcaacgccgg
gtgacagggctggaaggctgggagcgcaacgccgccgggatctggttcaacccgacctac
ggctttggcctcatcgatgtgaacaaggccctggcgag-cgccgccacccacaacccctt
gccggcgctggtacagctgccgtggcagaaggtcactgtgcagggcaatgccc--agggc
gccatcccggatctgggcagcagcccgaccacctccagcacccgggtcgagcaggcgctc
acggtggaagctgtgcaggtgcaggtcagcctggatcaccagcggctgcccgatctgctg
atcgagctcgtctcgccctccggcacccgcagcgtgctgctcaaccccaacaacagcctg
gtgggtcaatccctcgaccggcagcaactgggttatgtgcgcaccaaggggctgcgcgac
atgcgcatgctctcccacaagttctacggtgaatcggcccagggcgagtggcaactcgcg
gtgaccgacgtcgccagcggcactcgtcaggtctcgctgctcaatcgcagcaccaacgcc
cgcacaaccctgaccgagcgcaacaacagccagccgggtcaactgctcaactggtccctg
cgggtgatcggccatgaagcagcttccctctaa----------------------
>A.encheleia_CECT4342_ser
--------------------------------------atgagaaagacatcgttagcgt
tggcaatcacggccctgctctcggccctgcctgccgtctcggttcaggccaatgagagtt
gtacccccctcaccggcagagaggccggcatggataccggtcgcggcagcgcagcgcgtt
gcctgcccggcatcaaccccctgcaggatcagcagtggcacctgctcaacagtggccagg
atgccttcagcccccgcgccggcgtggcaggcaatgacctcaacctctggtgggcccacc
gcaccgaggtgctcggtcagggcatcaacgtggccgtggtggacgatggcctggccatcg
cccacccggatctggtcgacaacgtccgccccggctcacgcaacgtggtgaccggcggcg
acgacccgacgccaaccgatccggacagtgcccacggcacctcggtgtccggcatcatag
ccgcggtggataacgccatcggcaccagaggcgtggcgccccg-----------------
----------------cgcccagctgcaggggttcaacctgctcgacaacgacagccagc
agttgcagcaggattggctctatgccctcggcga-cagcccggccagcggcgataaccgg
gtcttcaaccagagctacggcatgagcctggtcgatccacaaagggccgacgggctggac
cagctacagctggatcgcctgttcgagcggatgacccagcaggtgcaaggggcggcctac
atcaaggcggcgggcaacggcttcagccggattgccgccggcaactatgccctcaaccgc
agcggcggcgatctaaggttgccgtttgaaaacagcaacatcgatccctccaacagcaac
ttctggaacctggtggtcagcgccagcaacgcgaacggagtgcgatcgtcctactccagc
gtcggcagcaacgtattcctgacggcccccggcggggaatacggcacggacgcgccagcc
atggtgaccacggatctgcctggctgcaacatgggttacaaccggctggacgatcccagc
accaaccggctgcacggcaatccgcaactggatgccagctgtgactacaacggcgtgatg
aacggcacctcctcggccacccccaataccgccggggccatggcgctgctgatgtccgcc
tatccggacctgtcggtgcgggatctgcgcgatctgctggcccgcagcgccacccgcctc
gatgccgagcaggcgccggtgcagctgagctacaccgccgccgatggccagcgccgtcag
gtgacggggctggaaggctgggagcgcaacgccgccggcatctggtacagcccgacctat
ggtttcgggttggtggatgtgaaccgggccctggtcga-tgccgccacccatgagcccct
gccgccgctggtgcagctgccgtggcagcaggtgacggtgcgcgatcgcgccg--ccggg
gccatcccggatctcggcagcgccccgacccgctccggcgcccgggtcgatcaacccctg
accgtggaggcggtgcaggtgctggtcagcctggatcaccagcgcctacccgatctgctg
atcgagctggtctccccctccggcacccgcagcgtgctgctcaaccccaacaacagcctg
gtgggccaatccctcgaccggcagcagctgggctatgtgcgcacccggggactgcgcgac
atgcgcatgctctcccacaagttctacggcgagcaggctcagggcgagtggcgactggag
gtgaccgacgtcgccagcggcaaccgccaggttgcactgcgcaacctcagcaccaacgcc
cgcagcaccctgaccgagcgcaacaacagccagcctggccagttgctcaactggtccctg
cgggtgctcggccatgacgccgcccctctctaa----------------------
>A.enteropelogenes_CECT4255_ser
--------------------------------------atgaagcaaacatcgttagcac
tggcgatcacagcactgctgtcgaccctgccagttgcactcgttcaggcaaatgaaaact
gtgccccgctcaccggcaaggagagtggcgtggataccgcccgcaacagcgcaatgcgtt
gcctgccgggcagcaatcccctgcaggttcagcagtggcacctgctcaacagcggccagg
atgccttcagcgctcgcggcggcgtggctggcaacgacctcaacctctggtgggcacacc
gtaccggagtgctgggacaggggatcaatgtggccgtagtggatgacggcctggccattg
cccaccctgatttggccgacaacgtgcggccgggctccaaaaacgtggtcaccggcagca
gcgatcctactccgacggatcccgacagcgcccacggcacctcggtagccggtctcatcg
ctgcggcagataacgccgtcggtaccaaaggcgtcgcgcccca-----------------
----------------ggcccagttgcaggggttcaacctgctcgacaacgacagccggc
agttgcagaaggactggctctatgcccttggcga-cagccaggccagccgtgacaaccgg
gtcttcaaccagagctacggcatgagcctggtcgacccgcaaggggccaccgatctggat
caggcccagctcgatcgcctgttcgagcagcaaaccctcaaggtggaaggcgcggcctat
atcaaggcggcgggcaatggcttcaagcgcatcggcgccggcaactatgccctctcccgc
accggcaatggccctctcctgcccttcgagaacagcaatatcgatcccgccaacagcaac
ttctggaacctggtggtcagtgccctcaacgccgatggcaagcgctcctcctactccagc
gtcggcagcaacgtcttcctgagcgcccccgggggagaatatggcaccgatacgccggcc
atggtcaccacggatctgcccgggtgcgacatgggttacaaccgcaatgatgatcccagc
gccaaccggctgcacggcaaccagcaactggatgcgcgctgcgactacaacggcgtgatg
aacggtacctcctcggcgacccccaacacctcgggttcggtggcgctgctgatgtccgct
tatccggatctgtcggtgcgggacctgcgggatctgctggcccgcagcgccacccgggtc
gatgccgcacatccggcggtacaggtgagctacaccagccgcgcaggcagcgcccgcacg
gtcaccgcactggaagggtgggagcgcaacgccgccggcatgtggttcagcccgacttac
ggttttggtctgatcgatgtcaacaaggccctggcgcg-cgccgccaaccacaacccgct
gccgccgctggtgcaactgccctggcagaaggtctccccgagcgacagcaggg--cagca
gccattcctgacgtcggggctgcctcgacccgctcggccatccagatcgagcaggcgttg
acggtggaagcggtacaggtcatggtcaacctggatcaccagcgcttgcctgatctgctg
atcgagctggtctctccgtccggtacccgcagcgtgctgctcaacccctacaacagcctg
gtgggtcagtccctcgaccggcagcaactgggttatgttcgcaccaggggattgcgtgac
atgcgcctactctcccacaagttctatggcgagccggctcagggagagtggcgactggag
gtgaccgacatcgccaacggcactcgtcaggtttcactgcttgatcgccgaaccaacacc
cgcagcaccctgaccgaacgcaacaacagccagccgggcaagctcatcgactggtcactg
cgcgtactgggccatgacgcgccccgcgcctga----------------------
>A.eucrenophila_CECT4224_ser
--------------------------------------atgagaaaaacatcactagcgt
tggcaatcacggccctgctctcggccctgcctgtcacttcggttcaggcgacagagagtt
gtacccccctcaccggcagagaagccaacctggacaccggccgcaccagcgcagaacgct
gcctgcccggcatcaaccctctgcaagatcaacagtggcacctgctcaacagcggtcagg
attccttcagcgcccgtggcggcgtagcgggcaatgacctcaatctctggtgggcccacc
gcacctcggtgctcggccaggggatcaacgtggccgtggtagacgatggtctggccatcg
cccacccggatctggcggacaacgttcgccccggctccaagaacgtggtgaccggcagca
atgacccgaccccgaccgatccggacagcgcccacggcacttccgtctccggcatcatag
ccgcggtggacaacgccatcggcacccggggggtggccccccg-----------------
----------------tgcccagttgcagggcttcaacctgctcgacgacaacagccagc
agttacagcaagattggctctatgccctcggcag-cagccaggcaagcagtgacaaccgc
gtcttcaaccagagctacggcatgagcctggtcgacccgcagggggccaacgggctggat
caggtgcaactcgatcgcctgttcgagcagatgactcagaaggatcaaggggcggcctat
atcaaggcggcgggcaacggctttagccgcatcgccgccggcaactatgtgctcaaccgc
accggtggcgagctcagattgccgtttgaaaacagcaacatcgatccctccaacagcaac
ttctggaacctggtggtcagcgccagcaacgcggacggcgtgcgctcctcctactccagc
gtcggcagcaacgtgttcctgacggccccgggcggcgagtacggcaccgcctcccctgcc
atagtgaccaccgacctgcccggctgcgacatgggctacaaccgggtagacgatcccagc
accaaccggttgcacggcaacccggcgctggatgccagctgcgactacaacggcaccatg
aacggcacctcctcggccaccccgaacacagccggcgccatggcactcttgatgtcggcc
tatccggatctgtcggtgcgggatctgcgggatctgctggcgcgcaatgccacccgcatc
gacgccaatcaggcggcggtgcaactgagctacagggcggccaacggccagcagcgccag
gtgaccgggctggaaggctgggagcgcaacgccgccgggatctggttcaacccgacctat
ggctttggcctcatcgatgtgaacaagaccctggcgag-cgccgccactcacaatcccct
gccgccgctggtccaactgccgtggcagaaggtgacggtgcaggatcgcgccg--caggc
gccatcccggatctgggcagcggcccgaccacctccagcacccgggtcgatcaggcgctg
accgtggaagcggtgcaggtgctggtcaccctggatcaccagcgtctgcctgacttgctg
atcgagctggtctccccgtccggcacccgcagcgtgctgctcaaccccaacaacagcctg
gtggggcaatccctcgaccggcagcagctgagatacgtgcgcaccaaggggctgcgcgac
atgcgcatgctctcccacaagttctacggggaatccgccgagggtgagtggcaactggcg
gtgaccgacgtcgccagcggcacccgtcaggtctccttgctcaatcgcggcaccaatgtg
cgcagcaccctgaccgagcgcaacaacagccagccgggtcaactgctcaactggtccctc
aaggtgatcggccatgacgcagcccctctctaa----------------------
>A.jandaei_CECT4228_ser
--------------------------------------atgaagcaaacatcgttagcac
tggcgatcacagcactgctgtcggctctgccagttgcatctgttcaggcaaatgaaagtt
gtgcccccctgaccggcaaggaagccggactggataccggccgcagcagcagcgaacgct
gtctgcccggcatcaacccgctgcaggatcagcagtggtatctgctcaacagtggccagg
atgccttcagcgcccgtggcggcgtagcaggcaacgacctcaacctctggtgggcacatc
gcaccggcgtgctgggacagggggtcaatgtggccgtggtggatgatggcttggctatcg
cccacccggatctggcggacaacgtccgtccgggatccaaaaacgtggtgaccggcagcg
atgacccgaccccgacggatgcggatacggcgcacggcacttcggtctccggcatcatag
cggcggtagacaacgccatcggcaccaaggggatcgccccgcg-----------------
----------------ggcccagttgcaggggttcaacctgctggacgacaacagccagc
agttgcagaaagactggctctacgcccttggcga-cagcgatgccagccgcgataaccgg
gtgttcaaccagagctatggcatgagcctggtcgatccccgtccggccaacgacctggat
caggcccagctcgaccgtctgttcgaacagcaaaccctcaaggcgcagagtgccgcctat
atcaaggctgccggcaacggcttcaacaagatagcggcgggcggctatgtgctcaatcgc
accggcaacggccccaaattgccgttcgagaacagcaatctcgacccctcaaacagcaac
ttctggaacctggtggtaagcgcgctcaacgcagatggtgtcagatcctcctactccagc
gtcggcagcaacgtcttcctgagcgccaccggcggcgagtacggtaccgattcccccgcc
atggtgaccacggatctgcccggctgcgatatgggctataaccgcaccgacgatccccgc
accaaccggctgcacggcaacccgcaactggatgccagttgcgactacaacggcgtgatg
aacggcacctcctctgccacccccagtacctcgggtgccatggcactgctgatgtccgcc
tacccggatctgtcagtacgcgattttcgggatctgctggcgcgcagcgctacccgggtc
gatgccaaacatcagcccgtgatggtcagctacaccagcagcaccggcaaggtgcgcgac
gtgaaagggctggaagggtgggagcgcaatgccgccggcatgtggttcagcccgacttac
ggtttcggtctgatcgacgtcaacaaggcgcttgagct-ggcagccaatcaccagcccct
ccccccgctggtgcagctgccgtggcagaagatcaatgtcacc---ggcagta--ccgct
gccatcccggatgtgggcaacagcccgaccagctcgacaacccgcattgccacaccgttg
acggtcgaagcggttcaggtgatggtgagcctggatcaccagcgtctgcccgatcttctg
atcgaactggtctcccccgccggcacccgcagcatcctgctgagccccttcaacagcctc
gtcggccaatctctcgaccagcagcagctgggctttgtgcgcaccaagggattgcgtgac
atgcgcctgctctcccacaagttttacggtgaatcggccgaaggccagtggcgactggag
gtaaccgacgttgccaacggtacccgtcaggtctctctgctcaatcgcaagaccaaggag
cgcaccaccctgaccgagcgcaacaaccgtcaaccgggcaagctgatctcatggtccctg
cgggtcctgggtcacgatgccaaccgcagctaa----------------------
>A.paramedia_CECT8838_ser
--------------------------------------atgagaaaaacatcgttagcat
tggcaatcacggccctgctctcggccctgcctgtggtctcggcgcaggctgcagagagtt
gtacccccctcaccggcagagaagtcgacatggataccggccgcaccagcacacagcgct
gcctgcccggcatcaaccccttgcaggaccagcagtggcacctgctcaacagtggccagc
atgccttcagtgcccgtggcggcgtggcgggcaatgacctcaacctctggtgggcccacc
gcacagaggtactcggccaggggatcaatgtggccgtcgtggacgacggcctggccatcg
cccacccggatctcgccgacaacgtccgccccggttcgaagaacgtggtgaccggcagcg
acgacccgacgccgaccgatccggacagtgcccacggtacctctgtctccggcatcatag
cggcggtcgacaacgccatcggcactcggggcgtggccccccg-----------------
----------------tgcccagctgcaaggcttcaacctgctcgacgacaatagccagc
agttgcagcaagactggctctatgccctcggcaa-cagccaggccagccgcgacaaccgc
gtcttcaaccagagctacggcatgagcctagtcgatccccagggggccggcgggctcaac
caggtgcaactggatcgcctgttcgagcagatgaccctgaaggcgcaaggggctgcctac
atcaaggccgcgggcaacggcttcagccgcattgccgccggcaactatgtgctcaaccgc
accggcggcgaactcagactgccgtttgaaaacagcaacatagatccttccaacagcaac
ttctggaacctggtggtcagtgccagcaacgcggacggcgtgcgctcctcctactccagc
gtcggcagcaacgtcttcctgacggccccgggcggcgagtacggcaccgcctcaccggcc
atggtgaccacggatctgcccggctgcgacctgggctacaaccgcaccgatcgtcagagc
accaaccggctgcacggcaacccggcgctggatgcaaactgcgactacaacggcaccatg
aatggcacctcttcggccaccccgaacacagctggcgccatggcactgctgatgtcggcc
tatccggacttgtcggtacgggatctgcgggatctgctggcgcgcaatgccacccgcatc
gatgccaaccaggcagcggtcacactgagctacacagccgccaatggtcagcaacgccgg
gtgaccgggctggaaggctgggagcgcaacgccgccggggtctggttcaacccgacctac
ggctttggcctcatcgatgtgaacaaggccctggcgaa-cgccgccacccacaatccctt
gccgccgctggtacagctgccctggcagaaggtcactgtgcaagg---cgccc--agggc
gccatcccggatctgggcagcagcccgaccacctccagcacccgggtcagtcagccgctg
acggtggaagcggtgcaggtgcagatcagtctggatcaccagcggctgcccgatctgctg
atcgagctggtctccccctccggcacccgcagcgtgctgctcaaccccaacaacagcctg
gtgggtcaatccctcgatcggcagcagctgggttatgtgcgaaccaaggggctgcgcgac
atgcgcatgctctcccacaagttctacggggaatccgccgagggcgagtggcaactggcg
gtgaccgacgtcgccagcggcacccgtcaggtctcgctgctcaatcgcagcaccaatgtc
cgtacgaccctgaccgagcgcaacaacagccagccgggtcaactgctcaactggtccctg
cgggtgatcggccatgaagcaacctccctctaa----------------------
>A.piscicola_LMG24783_ser
--------------------------------------atgagaaaaacatcgttggcgt
tggcaatctcggccctgctctcggccctgcctatcgcttcagttcaggctaatgagagtt
gcaccccactcaccggcaaagaggccggactcgataccggccgcagcagcgcagtccgtt
gtctgcccggcatcaatcccctgcaggaccagcagtggcacctgctcaacagcgggcaga
atgccttcagcacccgcggcggcgtggcgggcaatgacctcaacctctggtgggcacacc
gcaccgacgtattgggtcagggcatcaatgtggccgtggtggacgatggcatggccatag
cgcacccggatctggccgacaatgtgcgccccggctccaaaaacgtggtgaccggcggca
gcgatcctaccccgaccgatccggacagtgcccacggcacttcggtatccggcatcatag
ccgcggtggacaacagcataggcaccctgggggtagcccctcg-----------------
----------------cgcccaattgcagggcttcaacctgctcgatgacaacagccagc
agttgcaaaaagattggctctacgcccttggcggc-aacgccgtcaccgcagacaacagg
gtcttcaaccagagctacggcatgagtttggtcgatcctgaaggggccaacgggctggac
caggtgcagctcgatcgcctgttcgagcagcggacccagcaggcgcagggggcggcctat
atcaaggcggcgggcaacggcttcaaccggattgcctccggcaactatgtgctcaaccgc
accggtaaccagcccaagctgccgttcgagaacagcaatatagatccctccaacagcaac
ttctggaacctggtggtgagcgccatcaacgcggacggggtacgttcttcctactccagc
gtcggcagcaacgtcttcctgagcgcccccggcggggaatacggcacggatgcgcccgcc
atggtgaccacggatctgcccggctgcgacatgggttacaaccgggtggacgatcccagc
accaaccggctgcacaacaacccgcaactggatgccagctgcgactacaacggcgtgatg
aacggcacctcctcggcgactccgaacaccacaggcgccatggcgctgctgatgtccgcc
tacccggacttgtcggtgcgagatctgcgcgatctgctggcccgcaacgccacccggctc
gacgccaatcaggggcccgtgcagataagctatacggccgccaacggccagcgccgccag
gtgacgggtctggaggggtgggagcgcaacgcggccggcctctggtacagcccgacctat
ggtttcggcctggtggatgtgaacaagaccctggccc-gcgccgccagccacgaaccgct
gccgccactggtacagttgccctggcagaaggtgacggtccgggatcgcgccgt--cggt
gccatcccggacgtgggcagcagcccgacccgctccagcacgcaggtcgatcaaccattg
acggtcgaggccgtgcaggtgatggtgagcctggatcaccagcggctgcccgacttgctg
atcgaactggtctcgccatccggcacccgcagcgtgctgctcaaccctaacaacagcctg
gtgggacaatccctcgaccggcagcagctgggctatgtgcgcaccaaggggctacgtgac
atgcgcatgctctcccacaagttctacggcgaaccggctcagggcgagtggcgcctggag
gtgaccgacgtggccaatggcagccgccaggtctcgctgctcgatcgcagaaccaacacc
cgcagcaccctgaccgagcgcaacaacagccagccgggtcaactgctcgactggtccctg
cgggtactcg------gtcacgacgcagcccgttcctga----------------
>A.popoffii_CIP105493_ser
--------------------------------------atgagaaaaacatcgttagcgt
tggcaatttcggccctgctctcggccatgcccatcgcttcagttcaggctaatgagagtt
gcaccccgctcaccggcaaagaggccggactcgataccggtcgcagcagcgcagaccgtt
gtctgcccggcatcaatcccctgcaggaccagcagtggcacctgctcaacagcggccagg
atgccttcagtaaacgcggcggcgtggcgggcaatgacctcaacctctggtgggcacacc
gcaccgaggtattgggtcagggcatcaatgtggccgtggtggacgatggcatcgccatag
cgcacccggatctggccgacaatgtgcgccccggttccaaaaacgtggtgaccggcagca
gcgatccgaccccgaccgatccggacagtgcccacggcacttcgatatccggcatcatag
ccgcggtggacaacaccataggcaccctgggggtggccccccg-----------------
----------------cgcccagttgcagggcttcaacctgctcgatgacaacagccagc
agttgcagaaggactggctctatgccctcggcgg-caacgccgtcaccgcagacaaccgg
gtcttcaaccagagctacggcacgagtctggtcgatccagaaggggccaacgagctggat
caggtgcagctcgatcgcctgttcgagcaactgacccttcaggcgcaaggcgcggcctat
atcaaagcagctggcaacggcttcaaccggattgcctccggcagctatgtgctcaaccgc
accggcgacatgccaaagctgccatttgagaacagcaacatcgatccctccaacagcaac
ttctggaacctggtggtgagcgccatcaacgcggatggggtgcgatcctcctactccagc
atcggcagcaacgtgttcctgagcgccccaggcggagaacagggcacggatacacccgcc
attgtgaccacggatctgcccggatgtgacatgggttacaaccgggtagacgatcccagc
accaaccggctgcacaacaacccgcaactcgatgccagctgcggctacaacggcgtgatg
aacggcacctcttcggccaccccgaacaccacaggtgccatggcgctgctgatgtccgcc
tatccggacctgtcggtgcgcgacctgcgcgacctgctggcccgcaacgccacccgactc
gacgccaatcaggagcccgtgcagataagctacacggccgccgacggccagcgccgccag
gtgacggcgctggaaggctgggagcgcaacgcggccggcctctggttcagcccgacctat
ggtttcggcctggtggatgtgaacaaaaccctggccc-aggccgccagccacgatccgct
gccaccactggtgcagttaccgtggcagaaggtgacggttgaggatagcgtcg--ccggc
gccatcccggatgtgggcagcagcccgacccgctccagcaccgtggtcgatcagccattg
acggtcgaggccgtgcaggtgatggtgagcctggatcaccagcggctgcccgatctgctg
atcgaactggtctcgccatccggcacccgcagcgtgctgctcaaccccaataacagcctg
gtgggacaatccctcgaccggcagcggctgggatatgtgcgcaccaaggggctgcgtgat
atgcgcatgctctcccacaagttctacggcgagccggctcagggcaagtggcacctggaa
gtgactgacgtggccaatggcactcgccaggtctcgctgctcaatctcagaaccaacacc
cgcagcaccctgaccgagcgcaacaacagccaaccgggtcaactgctcgactggtccctg
cgggtactcggtcacgatgccgccc------gtccctga----------------
>A.salmonicida_CIP103209_ser
--------------------------------------atgagaaaaacatcgttggcgt
tggcaatctcggccctgctctcggccctgcctatcgcttcagttcaggctaatgagagtt
gcaccccactcaccggcaaagaggccggactcgataccggccgcagcagcgcagtccgtt
gtctgcccggcatcaatcccctgcaggaccagcagtggcacctgctcaacagcggccaga
atgccttcagccctcgcggcggcatggcgggcaatgatctcaacctctggtgggcacacc
gcaccgaagtattgggtcagggcatcaatgtggccgtggtggacgatggcctagccatag
cgcacccggatctggccgacaatgtgcgccccggctccaaaaacgtggtgaccggtggca
gcgatcctaccccgaccgatccggacagtgcccacggcacttcggtatccggcatcatag
ccgcggtggacaacagcataggcaccctgggggtagccccccg-----------------
----------------cgtccaattgcaaggcttcaacctgcttgatgacaacagccagc
agttgcaaaaagattggctctacgcccttggcggc-aacgccgtcaccgcagacaaccgg
gtcttcaaccagagttacggcatgagcctggtcgatcctgaaggggccaacgggctggat
caggtacagctcgatcgcctgttcgaacagcggacccagcaggcgcaaggcgcggcctat
atcaaggcggcgggcaacggcttcagccgtattgctgctggcaactatgtgctcaaccgc
accggcaacctgcccaagctgccgtttgagaacagcaatatagatccctccaacagcaac
ttctggaacctggtggtgagcgccatcaacgcggacggagtgcgttcttcctactccagc
gtaggcagcaacgtcttcctgagcgcccccggcggggaatacggcacggatgcgcccgcc
atggtgaccacggatctgcccggctgcgacatgggttacaaccgggtggacgatcccagc
accaaccggctgcacaacaacccgcaactggatgccagctgcgactacaacggtgtgatg
aacggcacctcctcggcgactccgaacaccacaggcgccatggcgctgctgatgtccgcc
tacccggacttgtcggtgcgggatctgcgcgacctgctggcccgcaacgccacccggctc
gacgccaatcaggggcccgtgcagataaactacacggccgccaacggccagcgccgccag
gtgacgggtctggagggatgggagcgcaacgcggccggcctctggtacagcccgagctat
ggtttcggcctggtggatgtgaacaagaccctggcca-gcgccgccagccacgaaccgct
gccaccactggtgcagttgccctggcaaaaggtaacggtacgggatcgcgccgt--cggc
gccatcccggatgtgggcagcagcccgacccgctccagcacgcaggtcgatcagccattg
acggtcgaggccgtgcaggtgatggtgagcctggatcaccagcggctgcccgacctgctg
atcgaactggtctcgccatccggtacccgcagcgtgttgctcaaccccaacaacagcctg
gtgggacaatccctcgaccggcagcagctgggctatgtgcgcaccaaggggctgcgtgac
atgcgcatgctctcccacaagttctacggcgaaccggctcatggcgagtggcgcctggag
gtgaccgacgtggccaatggcagccgccaagtctcgctgctcgatcgcagaaccaacacc
cgcagtaccctgaccgagcgcaacaacagccagccgggtcaactgctcgactggtccctg
cgggtact------cggtcacgacgcagcccgttcctga----------------
>A.sobria_CECT4245_ser
--------------------------------------atgaagcaaacatcgttagcac
tggcgatcacagcactgctgtcgaccctgcccagtgcgctcgttcaggcaaatgaaggtt
gtgcgccgctcaccggcaaggagagtggcgtggatatcggacgcaacagcaccgaacgct
gtctgccaggtgccaatcccctgcaggatcagcaatggtatctgctcaacagcgggcagg
atgggttcagtgcccgtggcggggtagcgggcaatgatctcaacctctggtgggctcatc
gcaccgggatattgggacagggaatcaacgtcgcggtcgtggatgatggtctggccatcg
cccacccggatctggcggacaacgtgcgcccaggctcgaaaaacgtggtgaccggcagcg
atgacccgaccccgaccgatccagatacggcccatggcacctcggtctccggcattattg
cggcggtggacaacgtcatcggcaccaaggggatcgccccgcg-----------------
----------------agcccagctgcaggggttcaacctgctggatgacaacagccagc
aactgcagaaagattggctctacgcccttggcga-cagcgatgccagccgcgacaaccgg
gtgttcaaccagagctacggcatgagtgtggtggatccccgccccgccaacgatctggat
caatcccagcttgatcgcctgttcgaacagcagaccctcaaggcgcagggcgcggcctat
atcaaggccgccggcaatggcttcagcaagatagcggcaggcggctatatcctcaaccgc
accggcaacggccccaaattgccgtttgaaaacagcaacctcgacccctccaacagcaac
ttctggaacctggtggtgagcgccctcaacgccgacggggtcagatcgtcttactccagc
gtcggcagtaacgtcttcctgagcgcaaccggcggcgaatatggtaccgactctccggcg
atggtgaccacggatctgcccggctgcgacatgggctacaaccgcagcaatgatcccagc
accaaccggctacacggcaatccgcaactggatgccagctgcgactacaacggcgtgatg
aacggcacctcttccgccacccccagcacctccggcgccatggcgctgctgatgtctgcc
tacccggatctgtcggtgcgggatctgcgggatctgctggcccgcagcgctacccgggtc
gatgccaagcatcaacccgtgatggtcagctacaccagcagcaccggcaaggtacgcgac
gtgaaaggactggaagggtgggagcgcaatgccgcgggtatgtggttcagccccacttac
ggctttggtctgatcgatgtcaacaaggcccttgcgct-ggcagccagccaccagccgct
accgcccctggtgcaactgccctggcagaagagcagcgtcacc---ggcagcg--ccgca
tccattgcggatgcaggcaacagcccgaccagttccaccacccgcatcgcgacaccattg
acggtggaagcggttcaggtgatggtgagtctggatcatcagcgcctgcccgacctgctg
atcgaactggtctcccccgctggcacccgcagcatactgctgacccccttcaacagcctg
atcggccaatcccttgatcagcaaaaactgggatatgtgcgcaccaaagggctgcgggac
atgcgcatgctctcccacaagttctacggtgaagccgccgaggggcagtggcgactggag
gtaaccgacgtcgccaacggtacccgtcaggtctctctgctcaatcgcgagaccagggag
cgcaccaccctgaccgagcgcaacaatcgccaaccgggcaagctgatctcatggtccctg
cggatcctgggtcacgatgccaaccgcagctaa----------------------
>A.tecta_CECT7082_ser
--------------------------------------atgagaaaaacatcactagcgt
tggcaatcacggccctgctctcggccctgcctgtcgcttcggttcaggcgacagagagtt
gtacccccctcaccggcagagaagccaacctggataccggccgcaccagcgcagagcgct
gcctgcccggcatcaaccctctgcaggatcagcagtggcacctgctcaacagcggtcaga
actccttcagcgcccgtggcggcgtggcgggcaatgacctcaacctctggtgggcccacc
gcacctctgtgctcggtcagggtatcaacgtggccgtggtagacgatggcttggccatcg
cccacccggatctggtggacaacgttcgccccggctccaagaacgtggtaaccggcagca
atgatccgaccccaaccgatccggacagcgcccacggcacttccgtctccggcatcatag
ccgcggtggacaacgccatcggcacccggggtgtggcgccccg-----------------
----------------cgcccagttgcaaggcttcaacctgctcgacgacaacagccagc
agttgcagcaagattggctctacgccctcggcaa-cagccaggcgagtcgcgacaaccgc
gtcttcaaccagagctacggcatgagcctggtcgacccgcagggggccaacgggctggat
caggtgcaactcgatcgcctgttcgagcagatgacccaaaaggatcaaggggcggcctat
atcaaggcggcgggcaacggctttagccgcattgccgccggcaactatgtgctcaaccgc
accggcggagagctcagattgccatttgaaaacagcaacatagatccctccaacagcaac
ttctggaacctggtggtcagtgccagcaacgcggacggcgtgcgctcctcctactcgagc
gtcggcagcaacgtgttcctgacggccccgggcggcgaatacggtaccgcctccccggcc
atggtgaccaccgatttgcccggctgtgacatgggctacaaccgggtagacgatcccagc
accaaccggctgcacggcaacccggcgctggatgccagctgcgactacaacggcaccatg
aacggcacctcctcggccaccccgaacaccgccggcgccatggcgctgctgatgtcggcc
tatccggatctgtcggtgcgggatctgcgggatctgctggcgcgcaacgccacccgcatc
gatgccaatcaggcggcggtgcagctgagctaccgggccgccaacggtcagcagcgccag
gtgaccgggctggaagggtgggagcgcaacgccgccggagtctggttcaaccccacctat
ggctttggcctcatcgatgtgaacaaggccctggctag-cgccgccactcacaatcccct
gccgccgctggtacagttgccgtggcagaaggtgacggtgcaggatcgcgccg--cgggc
gccatcccggatctgggcagcagcccgaccacctccagcacccaggtcactcagccgctg
acagtggaagcggtacaggtgctggtcaccttggatcaccagcgtctgcctgacttgctg
atcgagctggtctccccgtccggcacccgcagcgtgttgctcaaccccaacaacagtctg
gtggggcaatccctcgaccggcagcagctgggatacgtgcgcaccaaggggctgcgcgac
atgcgcatgctctcccacaagttctacggggaatccgccgagggtgagtggcaactggcg
gtgaccgacgtcgccagcggcacccgtcaggtctccttgctcaatcgcggcaccaatgtg
cgcagcaccctgaccgagcgcaacaacagccagccgggtcaactgctcaactggtcactc
aaggtgatcggccatgacgcagcccccctctaa----------------------
>A.veronii_CECT4257_ser
--------------------------------------atgaagcaaacatcgttagcac
tggcgatcacagcactgctgtcgaccctgcccagtgcgctcgttcaggcaaatgaaggtt
gtgcgccgctcaccggcaaggagagcggcatggatatcggacgcagcagcaccgagcgct
gcctgccaggtaccaatcccctgcaggatcagcagtggtatctgctcaacagcggccagg
atggattcagcgcccgtagcggcatagcgggcaatgatctcaacctttggtgggctcatc
gcaccggcgtgctgggccagggagtcaatgtggccgtggtggatgatggtctggccatcg
cccacccggatctggcggacaacgtgcgtccgggttcgaaaaacgtggtaaccggcagcg
atgacccgacaccgaccgatccggatacggcccacggcacttcggtctccggcatcattg
cggcggtagacaacgccatcggtaccaaggggattgccccgcg-----------------
----------------agcccagttgcaggggttcaacctgctggatgacaacagccagc
agttgcagaaggattggctctacgcccttgggga-cagcgatgccagccgcgacaaccgg
gtgttcaaccagagctacggcatgagtgtggttgatccccgctctgccaactctctggat
caatcccagcttgatcgcctgtttgaacagcagaccctcaaggcgcagggtgcggcctat
atcaaggccgccggcaacggcttcaacaagatagcggcgggcggctatgtgcttaaccgc
accggtaatggccccaaattgccgtttgaaaacagcaacctcgatccctccaacagcaac
ttctggaacctggtggtaagcgcgctcaacgccgatggcgtcagagcctcctactccagc
gtcggcagcaacatcttcctgagcgcgaccggcggcgagtacggtaccgactctccggcg
atggtgaccacggatctgcccggctgcgacatgggttacaaccgcaccgacgatcccagc
accaaccggctgcacggcaacccgcaactggatgccagctgcgactacaacggcgtgatg
aacggcacctcctccgccacccccagcacctccggcgccatggcgctgctgatgtccgcc
tacccggatctgtcggtacgtgacctgcgggatctgctggcgcgcagcgcaacccgggtc
gatgccacacagaaacctgtgatggtcagctacaccagcagcaccggtaaggtgcgtgat
gtgaaagggctggaagggtgggagcgcaatgccgccggcatgtggttcaacccgacttac
ggttttggtctgattgacgtcaacaaggcccttgagct-ggcagccaatcaccagcccct
gcccccgctggtgcaactgccgtggcagaagatcaatgtcagc---ggcagtg--ccgct
gccatcccggatgtgggcaacagcccaaccagctcgacaacccgcatcgcgacaccattg
acgatagaagcggttcaggtgatggtgagtctggatcatcagcgcctgcccgatctgctg
atcgaactggtctcccccgctggcacccgcagcatcctgctgagccccttcaacagcctg
gtcggccaatctctcgaccagcagcagctgggctttgtgcgaaccaagggattgcgcgac
atgcggatgctatccaacaagttctacggcgaatcggcacaaggcacatggcgactggaa
gtaaccgacgttgccaacggtacccgtcaggtctctctgctcaatcgcgagacccgtgag
cgcaccaccctgaccgagcgcaacaatcgccaaccgggcaagctgatctcatggtccctg
cgggtcctgggtcacgatgccaaccgcagctaa----------------------
>A.veronii_bv.sobria_LMG13067_ser
--------------------------------------atgaagcaaacatcgttagcac
tggcgatcacagcactgctgtcgaccctgcccagtgcgctcgttcaggcaaatgaaggtt
gtgcgccgctcaccggcaaggagagcggcatggatatcggacgcagcagcaccgagcgct
gcctgccaggtgccaatcccctgcaggatcagcagtggtatctgctcaacagcggccagg
atggattcagcgcccgtggcggtatagcgggcaatgatctcaacctctggtgggctcatc
gcaccggcgtgctgggccagggagtcaatgtggccgtggtggatgatggtctggccatcg
cccatccggatctggcggacaacgtgcgtccgggttcgaaaaacgtggtgaccggcagcg
atgacccgacaccgaccgatccggatacggcccacggcacatcggtctccggcattattg
cggcggtagataacgccatcggtaccaagggaattgccccgcg-----------------
----------------agcccagctgcaggggttcaacctgctggatgacaacagccagc
agttgcagaaagattggctctacgcccttggcga-cagcgatgccagccgcgacaatcgg
gtgttcaaccagagctacggcatgagtgtggtggatccccgctcagccaactctctggat
caatcccagcttgatcgcctgtttgaacagcagaccctcaaggcgcagggcgctgcctat
atcaaggccgccggcaacggcttcaacaagatagcggcgggcggctatgtgcttaaccgc
accggcaatggtcctaaattgccgtttgaaaacagcaacctcgatccctccaacagcaac
ttctggaacctggtggtgagcgctctcaacgccgatggcgtcagatcctcctactccagc
gtcggcagcaacatcttcctgagcgcgaccggcggcgagtacggtaccgacgctccggcg
atggtgaccacggatctgcccggctgcgacatgggttacaaccgcaccgacgatcccagc
accaaccggctgcacggcaacccgcaactggatgccagctgcgactacaacggcgtgatg
aacggcacctcctccgccacccccagcacctccggcgccatggcgctgctgatgtccgcc
tacccggatctgtcggtacgtgacctgcgggatctgctggcgcgcagcgcaacccaggtc
gatgccacacagaaacctgtgatggtcagctacaccagcagcaccggcaaggtgcgcgat
gtgaaagggctggaagggtgggagcgcaatgccgccggcatgtggttcagcccgacttac
ggttttggtctgatcgacgtcaacaaggcccttgagct-ggcagccaatcaccaacccct
gcccccgctggtgcaactgccctggcagaagatcaatgtcacc---ggcagtg--ccgcc
gccattgcggatgtgggcaatagcccgacccgttccaccacccgcatcgcgacaccattg
acggtcgaagcggttcaggtgatggtgagtctggatcaccagcgtctgcccgatctgctg
atcgaactggtctcccccgccggcacccgcagcatcctgctgagccccttcaacagcctg
gtcggccaatctctcgaccagcagcaactgggctttgtgcgaaccaagggattgcgcgac
atgcggatgctatccaacaagttctacggcgaatcggcgcaaggcacatggcgactggaa
gtaaccgatgttgccaacggtacccgtcaggtctctctgctcaatcgcgaaacccgtgag
cgtaccaccctgaccgagcgcaacaatcgccaaccgggcaagctgatctcatggtccctg
cgggtcctgggtcacgatgccaaccgcagctaa----------------------
