# Supplementary material for: Genome-driven evaluation and redesign of PCR tools for improving the detection of virulence-associated genes in aeromonads
Source: PLoS One. 2018 Aug 15;13(8):e0201428. doi: 10.1371/journal.pone.0201428 (PMC6093642; doi:10.1371/journal.pone.0201428)
Supplement: S1 Files — (ZIP) [file pone.0201428.s002.zip › Supplemental alignments/Align S4. ser reverse primers alignment]

>C_ser-2RX
------------------------------------------------------------
------------------------------------------------------------
------------------------------------------------------------
------------------------------------------------------------
------------------------------------------------------------
------------------------------------------------------------
------------------------------------------------------------
------------------------------------------------------------
------------------------------------------------------------
------------------------------------------------------------
------------------------------------------------------------
------------------------------------------------------------
------------------------------------------------------------
------------------------------------------------------------
--------------------------------------------------------AACT
TCTGGAACYTGGTGGT--------------------------------------------
------------------------------------------------------------
------------------------------------------------------------
------------------------------------------------------------
------------------------------------------------------------
------------------------------------------------------------
------------------------------------------------------------
------------------------------------------------------------
------------------------------------------------------------
------------------------------------------------------------
------------------------------------------------------------
------------------------------------------------------------
------------------------------------------------------------
------------------------------------------------------------
------------------------------------------------------------
------------------------------------------------------------
------------------------------------------------------------
------------------------------------------------------
>C_Serine-r
------------------------------------------------------------
------------------------------------------------------------
------------------------------------------------------------
------------------------------------------------------------
------------------------------------------------------------
------------------------------------------------------------
------------------------------------------------------------
------------------------------------------------------------
------------------------------------------------------------
------------------------------------------------------------
------------------------------------------------------------
-------ACCAGAGTTACGCATGAGCC---------------------------------
------------------------------------------------------------
------------------------------------------------------------
------------------------------------------------------------
------------------------------------------------------------
------------------------------------------------------------
------------------------------------------------------------
------------------------------------------------------------
------------------------------------------------------------
------------------------------------------------------------
------------------------------------------------------------
------------------------------------------------------------
------------------------------------------------------------
------------------------------------------------------------
------------------------------------------------------------
------------------------------------------------------------
------------------------------------------------------------
------------------------------------------------------------
------------------------------------------------------------
------------------------------------------------------------
------------------------------------------------------------
------------------------------------------------------
>ASA-MT004-aspA(P)
AGTGCACCCAGACGGTGCGATATAAGATGGAGTTATAAATGAGAAAAACATCGTTGGCGT
TGGCAATCTCGGCCCTGCTCTCGGCCCTGCCTATCGCTTCAGTTCAGGCTAATGAGAGTT
GCACCCCACTCACCGGCAAAGAGGCCGGACTCGATACCGGCCGCAGCAGCGCAGTCCGTT
GTCTGCCCGGCATCAATCCCCTGCAGGA------------CCTGCTCAACAGCGGCCAGA
ATGCCTTCAGCCCTCGCGGCGGCATGGCGGGCAATGATCTCAACCTCTGGTGGGCACACC
GCACCGAAGTATTGGGTCAGGGCATCAATGTGGCCGTGGTGGACGATGGCCTAGCCATAG
CGCACCCGGATCTGGCCGACAATGTGCGCCCCGGCTCCAAAAACGTGGTGACCGGTGGCA
GCGATCCTACCCCGACCGATCCGGACAGGTGCCCACGGCATTCGGTATCCGGCATCATAG
CCGCGGTGGACAACAGCATAGGCACCCTGGGGGTAGCCCCCCG-----------------
----------------CGTCCAATTGCAAGGCTTCAACCTGCTTGATGACAACATCCAGC
AGTTGCAAAAAGATTGGCTCTACGCCCTTGGC---CAACGCCGTCACCGCAGACAACCGG
GTCTTCAACCAGAGTTACGCATGAGCCTTGTCGATCCTGAAGGGGCCAACGGGCTGGATC
AGGTACAGCTCGATCGCCTGTTCGAACAGCGGACCCAGCACGCAA---GCGCGGCCTATA
TCAAGGCGGCGGGCACAGCCTTCAGCCGTATTGCTGCTGGCAACTATGTGGCTCAACCGC
ACCGCAACCTGCCCAAGCTGCCGTTTGAGAACAGCAATATAGATCCCTCCAACAGCAACT
TCTGGAACCTGGTGGTGAGGGCCATCAACGCGGACGGAGTGCGTTCTTCCTACTCCAGCG
TAGGCAGCAACGTCTTCCTGAGCGCCCCCGGCGGGGAATACGGCACGGATGCGCCCGCCA
TGGTGACCACGGATCTGCCCGGCTGCGACATGGGTTACAACCGGGTGGACGATCCCAGCA
CCAACCGGCTGCACAACAACCCGCAACTGGATGCCAGCTGCGACTACAACGGTGTGATGA
ACGGCACCTCCTCGGCGACTCCGAACACCACAGGCGCCATGGTGC---TGATGGCGCCCT
ACCCGGACTTGTCGGTGCGGGATCTGCGCGACCTGCTGGCCCGCAACGCCACCCGGCTCG
ACGCCAATCAGGGGCCCGTGCAGATAAACTACACGGCCGCCAACGGCGAGCGCCGCCAGG
TGACGGGTCTGGAGGGATGGGAGCGCAACGCGGCCGGCCTCTGGTACAGCCCGAGCTATG
GTTTCGGCCTGGTGGATGTGAACAAGACCCAACCCTCCAGCCGCCAGCCACGAACCGCTG
CCACCACTGGTGCAGTTGCCCTGGCAAAAGGTAAAGGTAACGGTAGATCGCCGTCGGCGC
CATCCCGGTATGTGGGCAGCAGCCCGACCCGCTCCAGCACGCAGGTCGATCAGCCATTGA
CGGTCGAGGCCGTGCAGGTGATGGTGAGCCTGGATCACCAGCGGCTGCCCGACCTGCTGA
TCGAACTGGTCTCGCCATCCGGTACCCGCAGCGTGTTGCTCAACCCCAACAACAGCCTGG
TGGGACAATCCCTCGACCGGCAGCAGCTGGGCTATGTGCGCACCAAGGGGCTGCGTGACA
TGCGCATGCTCTCCCACAAGTTCTACGGCGAACCGGCTCATGGCGAGTGGCGCCTGGAGG
TGACCGACGTGGCCAATGCAGCCGCGCAAGTCTCGCTGCTCGATCGCAGAACCAACACCC
GCAGTACCCTGACCGAGGGCAACAACAGCCAGCCGGGTCAACTGCTCGACTGGTCTCGCG
GGTACTCGGTACTCGGTCACGACGCAGCCCGTTCCTGATCACAGAGGAGTCATA
>AH-AG2-ahe2(H)
--------------------------------------ATGAGAAAAACATCGTTGGCGT
TGGCAATCTCGGCCCTGCTCTCGGCCCTGCCTATCGCTTCAGTTCAGGCTAATGAGAGTT
GCACCCCACTCACCGGCAAAGAGGCCGGACTCGATACCGGCCGCAGCAGCGCAGTCCGCT
GTCTGCCCGGCATCAATCCCCTACAGGACCAGCAGTGGCACCTGCTCAACAGCGGCCAGA
ATGCCTTCAGCACGCGCGGCGGCGTGGCGGGCAATGACCTCAACCTCTGGTGGGCACACC
GCACCGACGTATTGGGTCAGGGCATCAATGTGGCCGTGGTGGACGATGGCATGGCCATAG
CGCACCCGGATCTGGCCGACAATGTGCGCCCCGGCTCCAAAAACGTGGTGACCGGCGGCA
GTGATCCTACCCCGACCGATCCGGACAGTGCCCACGGCACTTCGGTATCCGGCATCATAG
CCGCGGTGGACAACAGCATAGGCACCCTGTGGGTAGCTCCCCG-----------------
----------------CGCCCAGTTGCAAGGCTTCAACCTGCTCGATGACAACAGCCAGC
AGTTGCAAAAAGATTGGCTCTACGCCCTTGTGCGGCAACGCCGTCACCGCAGACAACCGG
GTCTTCAACCAGAGTTACGCATGAGCCTGGTCGATCCTGAAGGGGCCAACGGGCTGGATC
AGGTACAGCTCGATCGCCTGTTCGAACAGCGGACCCAGCAGGCGCAGGGGGCGGCCTATA
TCAAGGCGGCGGGCAACGGCTTCAACCGGATTGCCTCCGGCAACTATGTGCTCAACCGCA
CCGGCAACCTGCCCAAGCTGCCGTTTGAGAACAGCAATATAGATCCCTCCAACAGCAACT
TCTGGAACCTGGTGGTGAGCGCCATCAACGCGGACGGGGTGCGTTCTTCCTACTCCAGCG
TCGGCAGCAACGTCTTCCTGAGCGCCCCCGGCGGGGAATACGGCACGGATGCGCCCGCCA
TGGTGACCACGGATCTGCCCGGCTGCGACATGGGTTACAACCGGGTGGACGATCCCAGCA
CCAACCGGCTGCACAACAACCCGCAACTGGATGCCAGCTGCGACTATAACGGCGTGATGA
ACGGCACCTCCTCGGCAACCCCGAACACCACAGGCGTCATGGCGCTGCTGATGTCCGCCT
ATCCGGACTTGTCGGTGCGGGATCTGCGCGACCTGCTGGCCCGCAACGCCACCCGGCTCG
ACGCCAATCAGGTGCCCGTACAGATAAGCTACACGGCCGCCAACGGCCAGCGCCGCCAGG
TGACGGGTCTGGAGGGGTGGGAGCGCAACGCGGCTGGCCTCTGGTACAGCCCGACCTATG
GTTTCGGCCTGGTGGATGTGAACAAGACCCTGGCCC-GCGCCGCCAGCCACGAACCGCTG
CCGCCACTGGTACAGTTGCCCTGGCAGAAGGTGACGGTCCGGGATCGCGC-CGTC-GGTG
CCATCCCGGATGTGGGCAGCAGCCCGACCCGCTCCAGCACGCAGGTCGATCAGCCATTGA
CGGTCGAGGCCGTGCAGGTGATGGTGAGCCTGGATCACCAGCGGCTGCCCGACCTGCTGA
TCGAGCTGGTCTCGCCATCCGGCACCCGCAGCGTGCTGCTCAACCCCAACAACAGCCTGG
TGGGACAATCCCTCGACCGGCAGCAGCTGGGCTATGTGCGCACCAAGGGGCTACGTGACA
TGCGCATGCTCTCCCACAAGTTCTACGGCGAACCGGCTCAGGGCGAGTGGCGCCTGGAGG
TGACCGACGTGGCCAATGGCAGCCGCCAGGTCTCGCTGCTCGATCGCAGAACCAACACCC
GCAGTACCCTGACCGAGCGCAACAACAACCAGCCGGGTCAACTGCTCGACTGGTCCCTGC
GGGTA------CTCGGTCACGACGCAGCCCGTTCCTGA----------------
>A.hydrophila_BVH25a-ser
------------------------------------------------------------
------------------------------------------------------------
--------TTGACCGGCAAGGAAGCCGGCCTCGATACCGGCCGCAGCAGCGCAGCGCGCT
GCCTGCCCGGCATCAACCCGCTGCAGGATCAGCAGTGGCACCTGCTCAACAGCGGCCAGA
ATGCCTTCAGCTCCCGCGGCGGCGTGGCAGGCAACGACCTCAACCTCTGGTGGGCACACC
GTACCGGCGTGCAGGGTCAGGGCATCAACGTGGCCGTGGTGGATGACGGCCTGGCCATCG
CCCACCCGGACTTGGCCGACAATGTGCGCCCTGGCTCGAAGAACGTGGTGACCGGCAGCA
GCGACCCCACCCCGACCGATCCGGACAGTGCTCACGGCACCTCGGTCTCTGGCCTGATCG
GGGCGGTCGACAATGGCATAGGTACTCTGGGGGTGGCGCCCCG-----------------
----------------TGTCCAGCTGCAGGGGTTCAACCTGCTGGATGAGCGCAGCAAGC
AGCTGCAGAAAGACTGGATCTATGCGCTGGGCGGCAGCACTGCCACCGCCGACAACCGAG
TCTTCAACCAGAGCTACGGCATGAGTCTGGTGGATCCACAAAGCGCCAGCGGGCTGGATC
AGGTTCAGCTCGATCGCCTGTTCGAGCAGCAGACCCAGCAGGCACAGGGCGCGGCCTACA
TCAAGGCGGCAGGCAACGGCTTCAACCGCATCGCCGCGGGTGACTACATGTTCAGCCGCA
CCGGCATCCTGCCCAAGCTGCCGTTCGAGAACAGCAACATAGACCCCTCCAACAGCAACT
TCTGGAACCTGGTGGTGAGCGCCATCAACGCCGACGGAGTACGTTCCTCCTACTCCAGTG
TCGGCAGCAACGTCTTCCTGAGCGCCCCCGGCGGGGAGTACGGTACCGATGCGCCGGCCA
TGGTGACCACGGATCTGCCCGGCTGCGACATGGGCTACAACCGCACCGACGATCCCAGCA
CCAACCGGTTGCACAACAACCCGCAGCTGGATGCCACCTGCGACTACAACGGCGTGATGA
ACGGCACCTCGTCGGCCACCCCCAACACCTCGGGCGCCATGGCGCTGCTGATGTCCGCCT
ATCCGGATCTGTCGGTGCGGGATCTGCGCGATCTGCTGGCCCGCAACGCCACCCGCATCG
ATGCCGGCCAGCAGCCGGTCCAGGTCAGCTATACCGCCGCCAACGGCCAACCCCGTCAGG
TCACCGGCCTGGAAGGGTGGGAGCGCAACGCCGCCGGCCTCTGGTACAGCCCCACCTATG
GCTTTGGTCTCATCGACGTGAACAAGGCCCTGACGGCC-GCCGCCAACCACACTCCGCTG
CCGCCGCTGGTGCAGTTGCCGGCTCAGAAGGTCGCAGTACCGCGCAG-----TGAAGGGA
GCATCGCGGATGTGGGCAGCAGTGCCACCCGCTCCAGCACCCAGGTGGCGCAGGCCTTGA
CCGTGGAAGCGGTCCAGGTCACCGTGAGCCTGGATCATCAGCGCCTGCCCGACCTGCTGA
TCGAGCTGGTCTCCCCGTCCGGCACCCGCAGCGTGCTGCTCAACCCCAACAACAGCCTGG
TGGGGCAATCCCTCGACCGGCAGCAGTTGGGTTACGTGCGCACCAAGGGGTTGCGCGACA
TGCGCATGCTCTCCCACAAGTTCTATGGCGAAGCGGCCCAGGGCGAGTGGCGACTGGAGG
TGACCGACGTCTCCAACAGCAGCCGCCAGCTGACGCTGGTTGACCTCAACACCAACCGCC
GCAGCACCCTGACCGAGCGCAACAACAGCCAGCCGGGTCAACTGCTCAACTGGTCCCTGC
GGGTGATCGGCCACGATGCAGCCCGCTCATGA----------------------
>A.veronii_BVH25b-ser
--------------------------------------ATGAAGCAAACATCGTTAGCAC
TGGCGATCACAGCACTGCTGTCGACCCTGCCCAGTGCGCTCGTTCAGGCAAATGAAGGTT
GTGCGCCGCTCACCGGCAAGGAGAGCGGCATGGATATCGGACGCAGCAGCACCGAGCGCT
GCCTGCCAGGTGCCAATCCCCTGCAGGATCAGCAGTGGTATCTGCTCAACAGCGGTCAGG
ATGGATTCAGCGCCCGTGGCGGCATAGCGGGCAATGATCTCAACCTCTGGTGGGCTCATC
GCACCGGCGTGCTGGGCCAGGGAGTCAATGTGGCCGTGGTGGATGATGGTCTGGCCATCG
CCCACCCGGATCTGGCGGACAACGTGCGCCCAGGTTCGAAAAACGTGGTGACCGGCAGCG
ATGACCCGACACCGACCGATCCTGATTCGGCCCACGGCACCTCGGTCTCCGGCATCATTG
CAGCGGTGGACAACGCCATCGGAACCAAGGGGATTGCCCCGCG-----------------
----------------AGCCCAGCTGCAGGGGTTCAACCTGCTGGATGACAACAGCCAGC
AGTTGCAGAAAGATTGGCTCTACGCCCTTGGCGACAGCGATGCCAGCCGCGACAACCGGG
TGTTCAACCAGAGCTACGGCATGAGTGTGGTGGATCCCCGCTCAGCCAACTCTCTGGATC
AATCCCAGCTTGATCGCCTGTTTGAACAGCAGACCCTCAAGGCGCAGGGCGCGGCCTATA
TCAAGGCCGCCGGCAACGGCTTCAACAAGATAGCGGCGGGCGGCTATGTGCTTAACCGCA
CCGGCAATGGTCCTAAATTGCCGTTTGAAAACAGCAACCTCGATCCCTCCAACAGCAACT
TCTGGAACCTGGTGGTGAGCGCGCTCAACGCCGATGGCGTCAGATCCTCCTACTCCAGCG
TCGGCAGCAACATCTTCATGAGCGCAACCGGCGGCGAGTACGGTACAGACGCTCCGGCGA
TGGTGACCACGGATCTGCCCGGCTGCGACATGGGTTACAACCGCACCGACGATCCCAGCA
CCAACCGGCTGCACGGCAACCCGCAACTGGATGCCAGCTGCGACTACAACGGCGTGATGA
ACGGCACCTCCTCCGCCACCCCCAGCACCTCCGGCGCCATGGCGCTGCTGATGTCCGCCT
ACCCGGATCTGTCGGTACGTGACCTGCGGGATCTGCTGGCGCGCAGCGCAACCCGGGTCG
ATGCCACACAGAAACCTGTGATGGTCAGCTACACCAGCGGCACCGGCAAGGTGCGTGATG
TGAAAGGGCTGGAAGGGTGGGAGCGCAATGCCGCCGGCATGTGGTTCAGCCCGACTTACG
GTTTTGGTCTGATCGACGTCAACAAGGCCCTTGAGCTG-GCAGCCAATCACCCCCCCCTC
CCCCCGCTGGTACAGTTGCCATGGCAGAAGATCAATGTCACCGGCAG-----TGCCGCCA
CTATCCCGGATGTGGGCAACAGCCCGACCAGCTCGACAACCCGCATTGCCACATCGTTGA
CGGTCGAAGCGGTTCAGGTGATGGTGAGCCTAGATCACCAGCGTCTGCCCGATCTGCTGA
TCGAACTGGTCTCCCCCGCCGGCACCCGCAGCATCCTGCTGAGCCCTTTCAACAGCCTGG
TCGGCCAATCTCTCGACCAGCAGCAGCTGGGCTTTGTGCGCACCAAGGGATTGCGTGACA
TGCGCCTGCTCTCCCACAAGTTCTACGGTGAATCGGCCGAAGGCCAGTGGCGACTGGAGA
TAACCGACGTTGCCAACGGTACCCGTCAGGTCTCTCTGCTCAATCGCAAGACCAAGGAGC
GCACAACCCTGACCGAGCGCAACAACCGTCAACCGGGCAAGCTGATCTCATGGTCCCTGC
GGGTCCTGGGTCACGATGCCAACCGCAG------CTAA----------------
>A.veronii_BVH26b-ser
--------------------------------------ATGAAGCAAACATCGTTAGCAC
TGGCGATCACAGCACTGCTGTCGACCCTGCCCAGTGCGCTCGTTCAGGCAAATGAAGGTT
GTGCGCCGCTCACCGGCAAGGAGAGCGGCATGGATATCGGACGCAGCAGCACCGAGCGCT
GCCTGCCAGGTGCCAATCCCCTGCAGGATCAGCAGTGGTATCTGCTCAACAGCGGTCAGG
ATGGATTCAGCGCCCGTAGCGGTATAGCGGGCAATGATCTCAACCTCTGGTGGGCTCATC
GCACCGGTGTGCTGGGCCAGGGAGTCAATGTGGCCGTGGTGGATGATGGTCTGGCCATCG
CCCACCCGGATCTGGCGGACAACGTCCGTCCGGGTTCGAAAAACGTGGTGACCGGCAGCG
ATGACCCGACACCGACCGATCCGGATACGGCCCACGGCACTTCGGTCTCCGGCATCATTG
CGGCGGTAGACAACGCCATCGGAACCAAGGGAATTGCCCCGCG-----------------
----------------AGCCCAGCTGCAGGGGTTCAACCTGCTGGATGACAACAGCCAGC
AGTTGCAGAAAGATTGGCTCTACGCCCTTGGCGACAGCGATGCCAGCCGCGACAACCGGG
TGTTCAACCAGAGCTACGGCATGAGTGTGGTGGATCCCCGCTCTGCCAACTCTCTGGATC
AATCCCAGCTTGATCGTCTGTTTGAACAGCAGACCCTCAAGGCGCAGGGCGCAGCCTATA
TCAAGGCCGCCGGCAACGGCTTCAACAAGATAGCGGCGGGCGGCTATGTGCTTAACCGCA
ACGGCAATGGCCCCAAATTGCCGTTTGAAAACAGCAACCTCGATCCCTCCAACAGCAACT
TCTGGAACCTGGTGGTAAGCGCTCTCAACGCCGATGGCGTCAGATCCTCCTACTCCAGCG
TCGGCAGCAACATCTTCCTGAGCGCGACCGGCGGCGAGTACGGTACCGACGCTCCGGCGA
TGGTGACCACGGATCTGCCCGGCTGCGACATGGGTTACAACCGCACCGACGATCCCAGCA
CCAACCGGCTGCACGGCAACCCGCAACTGGATGCCAGCTGCGACTACAACGGCGTGATGA
ACGGCACCTCCTCCGCCACCCCCAGCACCTCCGGCGCCATGGCGCTGCTAATGTCCGCCT
ACCCGGATCTGTCAGTACGTGACCTGCGGGATCTGCTGGCGCGCAGCGCAACCCGGGTCG
ATGCCACACAGAAACCTGTGATGGTCAGCTACACCAGCAGCACCGGCAAGGTGCGTGATG
TGAAAGGGCTGGAAGGGTGGGAGCGCAATGCCGCCGGTATGTGGTTCAGCCCGACTTACG
GTTTTGGTCTGATCGACGTCAACAAGGCCCTTGAGCTG-GCAGCCAATCACCAGCCCCTA
CCCCCGCTGGTACAGCTGCCATGGCAGAAGATCAATGTCACCGGCAG-----TGCCACCG
CCATCCCGGATGTGGGCAACAGCCCGACCAGCTCAACAACCCGCATCGCGACACCATTGA
CGGTAGAAGCGGTTCAGGTGATGGTGAGTCTGGATCACCAGCGTCTGCCCGATCTGCTGA
TCGAACTGGTCTCCCCCGCCGGCACCCGCAGCATCCTGCTGAGCCCCTTCAACAGCCTGG
TCGGCCAATCTCTCGACCAGCAGCAGCTGGGCTTTGTACGAACCAAGGGATTGCGCGACA
TGCGGATGCTATCCAACAAGTTCTACGGCGAATCGGCCGAAGGCCAGTGGCGACTGGAAG
TAACCGACGTTGCCAACGGTACCCGTCAAGTCTCTCTGCTCAATCGCGAGACCCGTGAGC
GTACCACCCTGACCGAGCGCAACAATCGCCAACCGGGCAAGCTGATCTCATGGTCCCTGC
GGGTCCTGGGTCACGATGCCAACCGCAG------CTAA----------------
>A.dhakensis_BVH28b-ser
--------------------------------------ATGAGAAAAACATCGTTAGCGT
TGGCAATCTCGGCCCTGCTCTCGGCCCTGCCTATCGCTTCAGTTCAGGCGAGTGAGAGTT
GCACCCCATTGACCGGCAAGGAAGCCGGCCTCGATACCGGCCGCAGCAGTGCCGAGCGCT
GCCTGCCCGGCATCAACCCGCTGCAGGATCAGCAGTGGCACCTGCTCAACAGCGGCCAGA
ATGCCTTCAGCCCCCGCGGCGGCGTGGCAGGCAACGACCTCAACCTCTGGTGGGCACACC
GTACCGGCGTGCAGGGCCAGGGCATCAACGTGGCCGTGGTGGATGACGGCCTGGCCATCG
CCCACCCGGACCTGGCCGACAATGTGCGCCCCGGCTCGAAAAACGTGGTGACCGGCAGCA
GCGACCCCACCCCGACCGATCCGGACAGTGCCCACGGCACCTCTGTCTCCGGCCTGATCG
GGGCGGTCGACAACCGCATCGGCACCCTGGGGGTGGCCCCTCG-----------------
----------------CGTCCAGCTGCAGGGGTTCAACCTGCTGGATGAGCGCAGCAAGC
AGCTGCAGAAAGACTGGCTCTATGCGCTGGGTGGCAGCCCCGCCACCGCCGACAACCGGG
TCTTCAACCAGAGCTACGGCATGAGCCTGGTGGATCCGCAAAGCGCCAGCGGGCTGGATC
AGGTTCAGCTCGATCGCCTGTTCGAGCAGCAGACCCAGCAGGCACAGGGCGCGGCCTACA
TCAAGGCGGCAGGCAACGGCTTCAACCGCATCGCCGCGGGTGACTACATGTTCAGCCGCA
CCGGCGTCCTGCCCAAGCTGCCGTTCGAGAACAGCAACATAGACCCCTCCAACAGCAACT
TCTGGAACCTGGTGGTGAGCGCCATCAACGCCGACGGAGTGCGTTCCTCCTACTCCAGCG
TCGGCAGCAACGTCTTCCTGAGCGCCCCCGGCGGGGAATACGGTACCGATGCACCGGCCA
TGGTGACCACGGATCTGCCTGGCTGCGACATGGGCTACAACCGTACCGACGATCCCAGCA
CCAACCGGCTGCACAACAACCCGCAGCTGGATGCCACCTGCGACTACAACGGCGTGATGA
ACGGCACCTCGTCAGCCACCCCCAACACCTCGGGCGCCATGGCGCTGTTGATGTCCGCCT
ACCCGGATCTGTCGGTGCGGGATCTGCGCGATCTGCTGGCCCGCAACGCCACCCGCATCG
ATGCCGGCCAACAGCCGGTCCAGGTCAGCTATACCGCCGCCAACGGTCAACCCCGCCAGG
TCACCGGCCTGGAAGGGTGGGAGCGCAACGCCGCCGGCCTCTGGTACAGCCCCACCTATG
GCTTTGGTCTCATCGACGTGAACAAGACCCTGACCGCC-GCCGCCAACCACACCCCGCTG
CCGCCGCTGGTGCAGTTGCCGGCTCAGAAGGTCACGGTGCCGCGCAG-----TGAAGGGA
GCATCGCGGATGTGGGCAGCAGTGCCACCCGCTCCAGCACCCAGGTGGCGCAGGCCTTGA
CCGTGGAAGCGGTCCAGGTCACGGTGAGCCTGGATCACCAGCGCCTGCCCGACCTGCTGA
TCGAGCTGGTCTCCCCCTCCGGTACCCGCAGCGTGCTGCTCAACCCCAACAACAGCCTGG
TGGGGCAATCCCTCGACCGGCAGCAGCTGGGTTACGTGCGCACCAAGGGGCTGCGCGACA
TGCGCATGCTCTCCCACAAGTTCTATGGCGAAACGGCCCAGGGCGAGTGGCGACTGGAGG
TGACCGACGTCTCCAACAGCAGCCGCCAGCTGACCCTGGTTGACCTCAACACCAACCGCC
GCAGCACCCTGACCGAGCGCAACAACAGCCAGCCGGGTCAACTGCTCAACTGGTCCCTGC
GGGTGATCGGCCACGATGCCGCCCGCTCATGA----------------------
>A.rivipollensis_76c-ser
--------------------------------------ATGAGAAAAACATCGTTAGCAT
TGGCAATCACGGCCCTGCTCTCGGCCCTGCCTGTCGTCTCGGCTCAGGCTGCCGAGAGTT
GTCCCCCCCTCACCGGCAGAGAAGTCGACATGGATACCGGCCGCACCAGCGCACAGCGCT
GCCTGCCCGGCATCAACCCCTTGCAGGACCAGCAGTGGCACCTGCTCAACAGTGGCCAGC
ATGCCTTCAGTGCCCGTGGCGGCGTGGCGGGCAATGACCTCAACCTCTGGTGGGCCCATC
GCACAGAGGTGCTCGGCCAGGGGATCAATGTGGCCGTCGTGGACGACGGTCTAGCCATAG
CCCACCCGGATCTCGCCGACAACGTCCGCCCCGGTTCACGTAACGTGGTGACCGGCAGCG
ACGATCCGACGCCGACCGATCCGGACAGTGCCCACGGCACCTCTGTCTCCGGCATCATAG
CCGCGGTCGACAACGCCATCGGCACCCGGGGCGTGGCCCCCCCGTGCCCAGTTGCAAGGC
TTCAACCTGCTCGACGACAATAGTTGCAAGGCTTCAACCTGCTCGACGACAATAGCCAGC
AGTTGCAGCAAGACTGGCTCTATGCCCTCGGCAACAGCCAGGCCAGCCGCGACAACCGCG
TCTTCAACCAGAGCTACGGCATGAGCCTGGTCGACCCCCAGGGGGCCGGCGGGCTCAACC
AGGTGCAACTGGATCGCCTGTTCGAGCAGATGACCCTGAAGGCGCAAGGGGCCGCTTACA
TCAAGGCCGCGGGCAACGGCTTCAGCCGCATTGCCGCCGGCAACTATGTGCTCAACCGCA
TCGGCGGCGAGCTCAGACTGCCGTTTGAAAACAGCAATATAGATCCTTCCAACAGCAACT
TCTGGAACCTGGTGGTCAGTGCCAGCAACGCGGACGGCGTGCGCTCCTCCTACTCCAGCG
TCGGCAGCAACGTCTTCCTGACGGCCCCGGGCGGCGAGTATGGCACCGCCTCACCGGCCA
TGGTCACCACGGATCTGCCCGGCTGCGACCTGGGCTACAACCGCACCGATCGTCAGAGCG
CCAACCGGCTGCACGGCAACCCGGCGCTGGATGCCGGCTGTGACTACAACGGCACCATGA
ACGGCACCTCTTCGGCCACCCCGAATACAGCTGGCGCCATGGCGCTGCTGATGTCAGCCT
ATCCGGACCTGTCGGTGCGGGA---------TCTGCTGGCACGCAACGCCACCCGCATCG
ATGCCAATCAGGCAGCGGTCACGCTGAGCTACACAGCCGCCAATGGTCAGCAACGCCGGG
TGACAGGGCTGGAAGGCTGGGAGCGCAATGCCGCCGGGATCTGGTTCAACCCGACCTACG
GCTTTGGCCTCATCGATGTGAACAAGGCCCTGGCGAGC-GCCGCCACCTACAACCCCTTG
CCGGCGCTGGTACAGCTGCCGTGGCAGAAGGTCACTGTGCAAGGTAACG--CCCAGGGCG
CCATCCCGGATCTGGGCAGCAGCCCGACCACCTCCAGCACCCGGGTCGAGCAGGCGCTCA
CGGTGGAAGCGGTGCAGGTGCAGGTCAGTCTGGATCACCAGCGGCTGCCCGATCTGCTGA
TCGAGCTCGTCTCGCCCTCCGGCACCCGCAGCGTGCTGCTCAACCCCAACAACAGCCTGG
TGGGTCAATCCCTCGACCGGCAGCAGCTGGGCTATGTGCGCACCAAGGGGCTGCGCGACA
TGCGCATGCTCTCCCACAAGTTCTACGGTGAATCGGCCCAGGGCGAGTGGCAACTGGCGG
TGACCGACGTCGCCAGCGGCACTCGTCAGGTCTCGCTGCTCAATCGCAGCACCAACGCCC
GCACAACCCTGACCGAGCGCAACAACAGCCAGCCGGGTCAACTGCTCAACTGGTCCCTGC
GGGTGATCGGCCATGAAGCAGCTTCCCTCTAA----------------------
>A.veronii_77c-ser
--------------------------------------ATGAAGCAAACATCGTTAGCAC
TGGCGATCACAGCACTGCTGTCGACCCTGCCCAGTGCGCTCGTTCAGGCAAATGAAGGTT
GTGCGCCGCTCACCGGCAAGGAGAGCGGCATGGATATCGGACGCAGCAGCACCGAGCGCT
GCCTGCCAGGTGCCAATCCCCTGCAGGAGCAACAGTGGTATCTGCTCAACAGCGGCCAGG
ATGGATTCAGCGCCCGTGGCGGTATAGCGGGCAATGATCTCAACCTCTGGTGGGCTCATC
GCACCGGCGTGCTGGGTCAGGGAGTCAATGTGGCCGTGGTGGATGATGGTCTGGCCATCG
CCCACCCGGATCTGGCGGACAACGTGCGTCCGGGTTCGAAAAACGTGGTAACCGGTAGCG
ATGACCCGACCCCGACTGATGCGGATACGGCCCACGGCACCTCGGTCTCCGGCATTATTG
CGGCGGTAGACAACGCCATCGGAACCAAGGGAATTGCCCCGCG-----------------
----------------AGCCCAGCTGCAGGGGTTCAACCTGCTGGATGACAACAGCCAGC
AGTTGCAGAAGGATTGGCTCTACGCCCTTGGCGACAGCGATGCCAGCCGCGACAACCGGG
TGTTCAACCAGAGCTACGGCATGAGTGTGGTGGATCCCCGCTCTGCCAACTCTCTGGATC
AATCCCAGCTTGATCGCCTGTTTGAACAGCAGACCCTCAAGGCGCAGGGCGCGGCCTATA
TCAAGGCCGCCGGCAACGGCTTCAACAAGATAGCGGCGGGCGGCTATGTGCTTAACCGCA
CCGGCAATGGTCCCAAATTGCCGTTTGAAAACAGCAACCTTGATCCCTCCAACAGCAACT
TCTGGAACTTGGTGGTGAGCGCGCTCAACGCCGATGGCGTCAGATCCTCCTACTCCAGCG
TCGGTAGCAACATCTTCCTGAGCGCGACCGGCGGCGAATACGGTACAGACTCTCCGGCGA
TGGTGACCACGGATCTGCCCGGCTGCGACATGGGTTACAACCGCACCGACGATCCCAGCA
CCAACCGGCTGCACGGCAACCCACAACTGGATGCCAGCTGCGACTACAACGGCGTGATGA
ACGGCACCTCCTCCGCCACCCCCAGCACCTCCGGCGCCATGGCGCTGCTGATGTCCGCCT
ACCCGGATCTGTCGGTACGTGACCTGCGGGATCTGCTGGCGCGCAGCGCAACCCGGGTCG
ATGCCAAACATCAGCCCGTGATGGTCAGCTACACCAGCAGCACCGGCAAGGTGCGCGACG
TGAAAGGACTGGAAGGTTGGGAGCGCAATGCCGCCGGCATGTGGTTCAGCCCGACTTACG
GTTTCGGTCTGATCGACGTCAACAAGGCCCTTGAGCTG-GCAGCCAATCACCAGCCCCTG
CCCCCGCTGGTACAGCTGCCATGGCAGAAGATCAATGTCACCGGCAG-----TGCCGCCG
CCATTGCGGATGTGGGCAACAGCCCGACCAGCTCAACAACCCGCATCGCGACACCATTGA
CGGTAGAAGCGGTTCAGGTGATGGTGAGTCTGGATCATCAGCGTCTGCCCGATCTGCTGA
TCGAACTGGTCTCCCCCGCCGGCACCCGCAGCATCCTGCTGAGCCCCTTCAACAGCCTGG
TCGGCCAATCTCTCGACCAGCAGCAGCTGGGCTTTGTACGAACCAAGGGATTGCGCGACA
TGCGGATGCTGTCCAACAAGTTCTACGGCGAATCGGCGCAAGGCACATGGCGACTGGAAG
TAACCGACGTTGCCAACGGTACCCGTCAGGTCTCTCTGCTCAATCGCGAGACCCGTGAGC
GTACCACCCTGACCGAGCGCAACAATCGCCAACCGGGCAAGCTGATCTCATGGTCCCTGC
GGGTCCTGGGTCACGATGCCAACCGCAG------CTAA----------------
>A.rivipollensis_LMG13459-ser
--------------------------------------ATGAGAAAAACATCGTTAGCAT
TGGCAATCACGGCCCTGCTCTCGGCCCTGCCTGTCGTCTCGGCTCAGGCGGCCGAGGGTT
GTTCCCCCCTCACCGGCAGAGAAGTCGACATGGATACCGGCCGCACCAGCGCACAGCGCT
GCCTGCCCGGCATCAACCCCTTGCAGGACCAGCAGTGGCACCTGCTCAACAGTGGCCAGC
ATGCCTTCAGTGCCCGTGGCGGCGTGGCGGGCAATGACCTCAACCTCTGGTGGGCCCACC
GCACAGAGGTGCTCGGCCAGGGGATCAATGTGGCCGTCGTGGACGACGGTCTGGCCATAG
CCCACCCGGATCTCGCCGACAACGTCCGCCCCGGTTCACGTAACGTGGTGACCGGCAGCG
ACGATCCGACGCCGACCGATCCGGACAGTGCCCACGGCACCTCTGTCTCCGGCATCATAG
CCGCGGTCGACAACGCCATCGGCACCCGGGGCGTGGCCCCTCG-----------------
----------------GGCCCAGTTGCAAGGCTTCAACCTGCTCGACGACAATAGCCAGC
AGTTGCAGCAAGACTGGCTCTATGCCCTCGGCAACAGCCAGGCCAGCCGCGACAACCGCG
TCTTCAACCAGAGCTACGGCATGAGCCTGGTCGACCCCCAGGGGGCCGGCGGGCTCAACC
AGGTGCAACTGGATCGCCTGTTCGAGCAGATGACCCTGAAGACGCAAGGGGCCGCTTACA
TCAAGGCCGCGGGCAACGGCTTCAGCCGCATTGCCGCCGGCAACTATGTGCTCAACCGCA
CCGGCGGCGAGCTCAGACTACCGTTTGAAAACAGCAATATAGATCCTTCCAACAGCAACT
TCTGGAACCTGGTGGTCAGTGCCAGCAACGCAGACGGCGTGCGCTCCTCCTACTCCAGCG
TCGGCAGCAACGTCTTCCTGACGGCCCCGGGCGGCGAGTATGGCACCGCCTCACCGGCCA
TGGTCACCACGGATCTGCCCGGCTGCGACCTGGGCTACAACCGCACCGATCGTCAGAGCG
CCAACCGGCTGCACGGCAACCTGGCGCTGGATGCCGGCTGTGACTACAACGGCACCATGA
ACGGCACCTCTTCGGCCACCCCGAATACCGCTGGCGCCATGGCGCTGCTGATGTCAGCCT
ATCCGGACCTGTCGGTGCGGGATCTGCGGGATCTGCTGGCACGCAACGCCACCCGCATCG
ATGCCAATCAGGCAGCGGTCACGCTGAGCTACACGGCATCCAATGGTCAGCAACGCCGGG
TGACAGGGCTGGAAGGCTGGGAGCGCAACGCCGCCGGGATCTGGTTCAACCCGACCTACG
GCTTTGGCCTCATCGATGTGAACAAGGCCCTGGCGAGC-GCCGCCACCCACAACCCCTTG
CCGGCGCTGGTACAGCTGCCGTGGCAGAAGGTCACTGTGCAGGGCAATG--CCCAGGGCG
CCATCCCGGATCTGGGCAGCAGCCCGACCACCTCCAGCACCCGGGTCGAGCAGGCGCTCA
CGGTGGAAGCTGTGCAGGTGCAGGTCAGCCTGGATCACCAGCGGCTGCCCGATCTGCTGA
TCGAGCTCGTCTCGCCCTCCGGCACCCGCAGCGTGCTGCTCAACCCCAACAACAGCCTGG
TGGGTCAATCCCTCGACCGGCAGCAACTGGGTTATGTGCGCACCAAGGGGCTGCGCGACA
TGCGCATGCTCTCCCACAAGTTCTACGGTGAATCGGCCCAGGGCGAGTGGCAACTCGCGG
TGACCGACGTCGCCAGCGGCACTCGCCAGGTCTCGCTGCTCAATCGCAGCACCAACGCCC
GCACAACCCTGACCGAGCGCAACAACAGCCAGCCGGGTCAACTGCTCAACTGGTCCCTGC
GGGTGATCGGCCATGAAGCAGCTTCCCTCTAA----------------------
>A.rivipollensis_BVH40-ser
--------------------------------------ATGAGAAAAACATCGTTAGCAT
TGGCAATCACGGCCCTGCTCTCGGCCCTGCCTGTCGTCTCGGCTCAGGCTGCCGAGAGTT
GTACCCCCCTCACCGGCAGAGAAGTCGACATGGATACCGGCCGCACCAGCGCACAGCGCT
GCCTGCCCGGCATCAACCCCTTGCAGGACCAGCAGTGGCACCTGCTCAACAGTGGCCAGC
ATGCCTTCAGTGCCCGTGGCGGCGTGGCGGGCAATGACCTCAACCTCTGGTGGGCCCACC
GCACAGAGGTGCTCGGCCAGGGGATCAATGTGGCCGTCGTGGACGACGGTCTGGCCATAG
CCCACCCGGATCTCGCCGACAACGTCCGCCCCGGTTCACGTAACGTGGTGACCGGCAGCG
ACGATCCGACGCCGACCGATCCGGACAGTGCCCACGGCACCTCTGTCTCCGGCATCATAG
CCGCGGTCGACAACGCCATCGGCACCCGGGGCGTGGCCCCCCG-----------------
----------------TGCCCAGTTGCAAGGCTTCAACCTGCTCGACGACAATAGCCAGC
AGTTGCAGCAAGACTGGCTCTATGCCCTCGGCAACAGCCAGGCCAGCCGCGACAACCGCG
TCTTCAACCAGAGCTACGGCATGAGCCTGGTCGACCCCCAGGGGGCCGGCGGGCTCAACC
AGGTGCAACTGGATCGCCTGTTCGAGCAGATGACCCTGAAGGCGCAAGGGGCCGCTTACA
TCAAGGCCGCGGGCAACGGCTTCAGCCGCATTGCCGCCGGCAACTATGTACTCAACCGCA
CCGGCGGCGAGCTCAGACTGCCGTTTGAAAACAGCAACATAGATCCTTCCAACAGCAACT
TCTGGAACCTGGTGGTCAGTGCCAGCAACGCAGACGGCGTGCGCTCCTCCTACTCCAGCG
TCGGCAGCAACGTCTTCCTGACGGCTCCAGGCGGCGAGTACGGCACCGCCTCACCGGCCA
TGGTCACCACGGATCTGCCCGGCTGCGACCTGGGCTACAACCGCACCGATCGTCAGAGCG
CCAACCGGCTGCACGGCAACCCGGCGCTGGATGCCGGCTGTGACTACAACGGCACCATGA
ACGGCACCTCTTCGGCCACCCCGAACACAGCTGGCGCCATGGCGCTGCTGATGTCAGCCT
ATCCGGACCTGTCGGTGCGGGATCTGCGGGATCTGCTGGCACGCAACGCCACCCGCATCG
ATGCCAACCAGGCAGCGGTCACGCTGAGCTACACGGCCGCCAATGGTCAGCAACGCCGGG
TGACAGGGCTGGAAGGCTGGGAGCGCAACGCCGCCGGGATCTGGTTCAACCCGACCTACG
GCTTTGGCCTCATCGATGTGAACAAGGCCCTGGCGAGC-GCCGCCACCCACAACCCCTTG
CCGGCGCTGGTACAGCTGCCGTGGCAGAAGGTGACGGTGCAAGGTAACG--CCCAGGGCG
CCATCCCGGATCTGGGCAGCAGCCCGACCACCTCCAGCACCCGGGTCGAGCAGGCGCTCA
CGGTGGAAGCGGTGCAGGTGCAGGTCAGTCTGGATCACCAGCGACTGCCCGATCTGCTGA
TCGAGCTCATCTCGCCCTCCGGCACCCGCAGCGTGCTGCTCAACCCCAACAACAGCCTGG
TGGGTCAATCCCTCGACCGGCAGCAACTGGGTTATGTGCGCACCAAGGGGCTGCGCGACA
TGCGCATGCTCTCCCACAAGTTCTACGGTGAATCGGCCCAGGGCGAGTGGCAACTGGCGG
TGACCGACGTCGCCAGCGGCACTCGCCAGGTCTCGCTGCTCAATCGCAGCACCAATGCCC
GCACGACCCTGACCGAGCGCAACAACAGCCAGCCGGGTCAACTGCTCAACTGGTCCCTGC
GGGTGATCGGCCATGAAGCAGCTTCCCTCTAA----------------------
>A.dhakensis_CIP107500-ser
--------------------------------------ATGAGAAAAACATCGTTAGCGT
TGGCAATCTCGGCCCTGCTCTCGGCCCTGCCCATCGCTTCAGTTCAGGCGAGTGAGAGTT
GCACCCCATTGACCGGCAAGGAAGTCGGCCTCGATACCGGCCGCAGCAGCGCCGAGCGCT
GCCTGCCCGGCATCAACCCGCTGCAGGATCAGCAGTGGCACCTGCTCAACAGCGGCCAGA
ATGCCTTCAGCCCCCGCGGCGGCGTGGCAGGCAACGACCTCAACCTCTGGTGGGCACACC
GTACCGGCGTGCAGGGCCAGGGCATCAACGTGGCCGTGGTGGATGACGGCCTGGCCATCG
CCCACCCCGACCTGGCCGACAATGTGCGCCCCGGCTCGAAAAACGTGGTGACCGGCAGCA
GCGACCCCACCCCGACCGATCCGGACAGTGCCCACGGCACCTCGGTCTCCGGCCTTATCG
GGGCGGTCGACAACCGCATCGGCACCCTGGGGGTGGCCCCTCG-----------------
----------------CGTCCAGCTGCAGGGGTTCAACCTGCTGGATGAGCGCAGCAAGC
AGCTGCAGAAAGACTGGCTCTATGCGCTGGGCGGCAGCCCCGCCACCGCCGACAACCGGG
TCTTCAACCAGAGCTACGGCATGAGTCTGGTGGATCCGCAAAGCGCCAGCGGGCTGGATC
AGGTACAGCTCGATCGCCTGTTCGAGCAGCAGACCCAGCAGGCGCAGGGCGCGGCCTATA
TCAAGGCGGCAGGCAACGGCTTCAACCGCATCGCCGCGGGCGACTACATGTTCAGCCGCA
CTGGCGTCCTGCCCAAGCTGCCGTTCGAGAACAGCAACATAGACCCCTCCAACAGCAACT
TCTGGAACCTGGTGGTGAGCGCCATCAATGCCGACGGAGTGCGTTCCTCCTACTCCAGCG
TCGGCAGCAACGTCTTCCTGAGCGCCCCCGGCGGCGAGTACGGTACCGATGCGCCGGCCA
TGGTGACCACGGATCTGCCCGGCTGCGACATGGGCTACAACCGCACCGACGATCCCAGCA
CCAACCGGCTGCACAACAACCCGCAGCTGGATGCCACCTGCGACTACAACGGCGTGATGA
ACGGTACCTCGTCGGCCACCCCCAACACCTCGGGCGCCATGGCGCTGCTGATGTCCGCCT
ACCCGGATCTGTCGGTGCGGGATCTGCGCGATCTGCTGGCCCGCAACGCCACCCGCATCG
ATGCCGGCCAGCAGCCGGTTCAGGTCAGCTATACCGCCGCCAACGGTCAACCCCGCCAGG
TCACCGGCCTGGAAGGGTGGGAGCGCAACGCCGCCGGTCTCTGGTACAGCCCCACCTATG
GCTTTGGTCTCATCGACGTGAACAAGACCCTGACGGCC-GCCGCCAGCCACACCCCGCTG
CCGCCGCTGGTACAGTTGCCGGCTCAGAAGGTGACTGTGCCGCGCAG-----TGAAGGGA
GCATCGCGGATGTGGGCAGCAGTGCCACCCGCTCCAGCACCCAGGTGGCGCAAGCCTTGA
CCGTGGAAGCGGTCCAGGTCACGGTGAGCCTGGATCATCAGCGCCTGCCCGACCTGCTGA
TCGAGCTGGTCTCCCCATCCGGCACCCGCAGCGTGCTGCTCAACCCCAACAACAGCCTGG
TGGGGCAATCCCTCGACCGGCAGCAGCTGGGTTATGTGCGCACCAAGGGGCTGCGCGACA
TGCGCATGCTCTCCCACAAGTTCTATGGCGAAGCGGCCCAGGGCGAGTGGCGACTGGAGG
TGACCGACGTATCCAACAGCAGCCGCCAGCTGACCCTGGTTGACCTCAACACTAACCGCC
GCAGCACGCTGACCGAGCGCAACAACAGCCAGCCGGGTCAACTGCTCAACTGGTCCCTGC
GGGTGATCGGCCACGATGCCGCCCGCTCATGA----------------------
>A.dhakensis_CECT7289-ser
--------------------------------------ATGAGAAAAACATCGTTAGCGT
TGGCAATCTCGGCCCTGCTCTCGGCCCTGCCCATCGCTTCAGTTCAGGCGAGTGAGAGTT
GCACCCCATTGACCGGCAAGGAAGCCGGCCTCGATACCGGCCGCAGCAGTGCCGAGCGCT
GCCTGCCCGGCATCAACCCGCTGCAGGATCAGCAGTGGCACCTGCTCAACAGCGGCCAGA
ATGCCTTCAGCCCCCGCGGCGGCGTGGCAGGCAACGACCTCAACCTCTGGTGGGCACACC
GTACCGGCGTGCAGGGTCAGGGCATCAACGTGGCCGTGGTGGATGACGGCCTGGCCATCG
CCCACCCGGACCTGGCCGACAATGTGCGCCCCGGCTCGAAGAACGTGGTGACCGGTAGCA
GCGACCCCACCCCGACCGATCCGGACAGTGCCCACGGCACCTCGGTCTCTGGCCTGATCG
GGGCGGTCGACAACCGCATCGGCACCCTGGGGGTGGCCCCTCG-----------------
----------------CGTCCAGCTGCAGGGGTTCAACCTGCTGGATGAGCGCAGCAAGC
AGCTGCAGAAAGACTGGATCTATGCGCTGGGCGGCAGCACCGCCACCGCCGACAACCGGG
TCTTCAACCAGAGCTACGGCATGAGCCTGGTGGATCCGCAAAGCGCCAGCGGGCTGGATC
AGGTTCAGCTCGATCGCCTGTTCGAGCAGCAGACCCAGCAGGCACAGGGCGCGGCCTATA
TCAAGGCGGCAGGCAACGGCTTCAACCGCATCGCCGCGGGTGACTACATGTTCAGCCGCA
CCGGCGTCCTGCCCAAGCTGCCGTTCGAGAACAGCAACATAGACCCCTCCAACAGCAACT
TCTGGAACCTGGTGGTGAGCGCCATCAACGCCGACGGAGTGCGCTCCTCCTACTCCAGCG
TCGGCAGCAACGTCTTCCTGAGCGCCCCCGGCGGCGAGTACGGTACCGATGCACCGGCCA
TGGTGACCACGGACCTGCCTGGCTGCGACATGGGCTACAACCGCACCGACGATCCCAGCA
CCAACCGGCTGCACAACAACCCGCAGCTGGATGCTACCTGCGACTACAACGGTGTGATGA
ACGGCACCTCGTCGGCCACCCCCAACACCTCGGGCGCCATGGCGCTGCTGATGTCCGCCT
ATCCGGATCTGTCGGTGCGGGATCTGCGCGATCTGCTGGCCCGCAACGCCACCCGCATCG
ATGCCGGCCAGCAGCCGGTCCAGGTCAGCTATACCGCCGCCAACGGTCAACCCCGCCAGG
TCACCGGCCTGGAAGGGTGGGAGCGCAACGCCGCCGGCCTCTGGTACAGCCCCACCTATG
GCTTTGGTCTCATCGACGTGAACAAGACCCTGACCGCC-GCCGCCAACCACACCCCGCTG
CCGCCGCTGGTGCAGTTGCCGGCTCAGAAGGTCACGGTGCCGCGCAG-----TGAAGGGA
GCATCGCGGATGTGGGCAGCAGTGCCACCCGCTCCAGCACCCAGGTGGCGCAGGCCTTGA
CCGTGGAAGCGGTCCAGGTCACGGTGAGCCTGGATCACCAGCGCCTGCCCGACCTGCTGA
TCGAGCTGGTCTCCCCGTCCGGTACCCGCAGCGTGCTGCTCAACCCCAACAACAGCCTGG
TGGGGCAATCCCTCGACCGGCAGCAGCTGGGTTATGTGCGCACCAAGGGGCTGCGCGACA
TGCGCATGCTCTCCCACAAGTTCTATGGCGAAACGGCCCAGGGCGAGTGGCGACTGGAGG
TGACCGACGTCTCCAACAGCAGCCGCCAGCTGACCCTGGTTGACCTCAACACCAACCGCC
GCAGCACGCTGACCGAGCGCAACAACAGCCAGCCGGGTCAACTGCTCAACTGGTCCCTGC
GGGTGATCGGCCACGATGCCGCCCGCTCATGA----------------------
>ASA-A449-ahe2(H)
--------------------------------------ATGAGAAAAACATCGTTGGCGT
TGGCAATCTCGGCCCTGCTCTCGGCCCTGCCTATCGCTTCAGTTCAGGCTAATGAGAGTT
GCACCCCACTCACCGGCAAAGAGGCCGGACTCGATACCGGCCGCAGCAGCGCAGTCCGTT
GTCTGCCCGGCATCAATCCCCTGCAGGACCAGCAGTGGCACCTGCTCAACAGCGGCCAGA
ATGCCTTCAGCCCTCGCGGCGGCATGGCGGGCAATGATCTCAACCTCTGGTGGGCACACC
GCACCGAAGTATTGGGTCAGGGCATCAATGTGGCCGTGGTGGACGATGGCCTAGCCATAG
CGCACCCGGATCTGGCCGACAATGTGCGCCCCGGCTCCAAAAACGTGGTGACCGGTGGCA
GCGATCCTACCCCGACCGATCCGGACAGTGCCCACGGCACTTCGGTATCCGGCATCATAG
CCGCGGTGGACAACAGCATAGGCACCCTGGGGGTAGCCCCCCG-----------------
----------------CGTCCAATTGCAAGGCTTCAACCTGCTTGATGACAACAGCCAGC
AGTTGCAAAAAGATTGGCTCTACGCCCTTGGCGGCAACGCCGTCACCGCAGACAACCGGG
TCTTCAACCAGAGTTACGGCATGAGCCTGGTCGATCCTGAAGGGGCCAACGGGCTGGATC
AGGTACAGCTCGATCGCCTGTTCGAACAGCGGACCCAGCAGGCGCAAGGCGCGGCCTATA
TCAAGGCGGCGGGCAACGGCTTCAGCCGTATTGCTGCTGGCAACTATGTGCTCAACCGCA
CCGGCAACCTGCCCAAGCTGCCGTTTGAGAACAGCAATATAGATCCCTCCAACAGCAACT
TCTGGAACCTGGTGGTGAGCGCCATCAACGCGGACGGAGTGCGTTCTTCCTACTCCAGCG
TAGGCAGCAACGTCTTCCTGAGCGCCCCCGGCGGGGAATACGGCACGGATGCGCCCGCCA
TGGTGACCACGGATCTGCCCGGCTGCGACATGGGTTACAACCGGGTGGACGATCCCAGCA
CCAACCGGCTGCACAACAACCCGCAACTGGATGCCAGCTGCGACTACAACGGTGTGATGA
ACGGCACCTCCTCGGCGACTCCGAACACCACAGGCGCCATGGCGCTGCTGATGTCCGCCT
ACCCGGACTTGTCGGTGCGGGATCTGCGCGACCTGCTGGCCCGCAACGCCACCCGGCTCG
ACGCCAATCAGGGGCCCGTGCAGATAAACTACACGGCCGCCAACGGCCAGCGCCGCCAGG
TGACGGGTCTGGAGGGATGGGAGCGCAACGCGGCCGGCCTCTGGTACAGCCCGAGCTATG
GTTTCGGCCTGGTGGATGTGAACAAGACCCTGGCCAGC-GCCGCCAGCCACGAACCGCTG
CCACCACTGGTGCAGTTGCCCTGGCAAAAGGTAACGGTACGGGATCGCG--CCGTCGGCG
CCATCCCGGATGTGGGCAGCAGCCCGACCCGCTCCAGCACGCAGGTCGATCAGCCATTGA
CGGTCGAGGCCGTGCAGGTGATGGTGAGCCTGGATCACCAGCGGCTGCCCGACCTGCTGA
TCGAACTGGTCTCGCCATCCGGTACCCGCAGCGTGTTGCTCAACCCCAACAACAGCCTGG
TGGGACAATCCCTCGACCGGCAGCAGCTGGGCTATGTGCGCACCAAGGGGCTGCGTGACA
TGCGCATGCTCTCCCACAAGTTCTACGGCGAACCGGCTCATGGCGAGTGGCGCCTGGAGG
TGACCGACGTGGCCAATGGCAGCCGCCAAGTCTCGCTGCTCGATCGCAGAACCAACACCC
GCAGTACCCTGACCGAGCGCAACAACAGCCAGCCGGGTCAACTGCTCGACTGGTCCCTGC
GGGTACTCGGTCACGACGCAGCCCGTTCCTGA----------------------
>AV-B565-ahe2(H)
--------------------------------------ATGAAGCAAACATCGTTAGCAC
TGGCGATCACAGCACTGCTGTCGACCCTGCCCAGTGCGCTCGTTCAGGCAAATGAAGGTT
GTGCGCCGCTCACCGGCAAGGAGAGCGGCATGGATATCGGACGCAGCAGCACCGAGCGCT
GCCTGCCAGGTACCAATCCCCTGCAGGATCAGCAGTGGTATCTGCTCAACAGCGGCCAGG
ATGGATTCAGCGCCCGTAGCGGCATAGCGGGCAATGATCTCAACCTTTGGTGGGCTCATC
GCACCGGCGTGCTGGGCCAGGGAGTCAATGTGGCCGTGGTGGATGATGGTCTGGCCATCG
CCCACCCGGATCTGGCGGACAACGTGCGTCCGGGTTCGAAAAACGTGGTAACCGGCAGCG
ATGACCCGACACCGACCGATCCGGATACGGCCCACGGCACTTCGGTCTCCGGCATCATTG
CGGCGGTAGACAACGCCATCGGTACCAAGGGGATTGCCCCGCG-----------------
----------------AGCCCAGTTGCAGGGGTTCAACCTGCTGGATGACAACAGCCAGC
AGTTGCAGAAGGATTGGCTCTACGCCCTTGGGGACAGCGATGCCAGCCGCGACAACCGGG
TGTTCAACCAGAGCTACGGCATGAGTGTGGTTGATCCCCGCTCTGCCAACTCTCTGGATC
AATCCCAGCTTGATCGCCTGTTTGAACAGCAGACCCTCAAGGCGCAGGGTGCGGCCTATA
TCAAGGCCGCCGGCAACGGCTTCAACAAGATAGCGGCGGGCGGCTATGTGCTTAACCGCA
CCGGTAATGGCCCCAAATTGCCGTTTGAAAACAGCAACCTCGATCCCTCCAACAGCAACT
TCTGGAACCTGGTGGTAAGCGCGCTCAACGCCGATGGCGTCAGAGCCTCCTACTCCAGCG
TCGGCAGCAACATCTTCCTGAGCGCGACCGGCGGCGAGTACGGTACCGACTCTCCGGCGA
TGGTGACCACGGATCTGCCCGGCTGCGACATGGGTTACAACCGCACCGACGATCCCAGCA
CCAACCGGCTGCACGGCAACCCGCAACTGGATGCCAGCTGCGACTACAACGGCGTGATGA
ACGGCACCTCCTCCGCCACCCCCAGCACCTCCGGCGCCATGGCGCTGCTGATGTCCGCCT
ACCCGGATCTGTCGGTACGTGACCTGCGGGATCTGCTGGCGCGCAGCGCAACCCGGGTCG
ATGCCACACAGAAACCTGTGATGGTCAGCTACACCAGCAGCACCGGTAAGGTGCGTGATG
TGAAAGGGCTGGAAGGGTGGGAGCGCAATGCCGCCGGCATGTGGTTCAACCCGACTTACG
GTTTTGGTCTGATTGACGTCAACAAGGCCCTTGAGCTG-GCAGCCAATCACCAGCCCCTG
CCCCCGCTGGTGCAACTGCCGTGGCAGAAGATCAATGTCAGCGGCAG-----TGCCGCTG
CCATCCCGGATGTGGGCAACAGCCCAACCAGCTCGACAACCCGCATCGCGACACCATTGA
CGATAGAAGCGGTTCAGGTGATGGTGAGTCTGGATCATCAGCGCCTGCCCGATCTGCTGA
TCGAACTGGTCTCCCCCGCTGGCACCCGCAGCATCCTGCTGAGCCCCTTCAACAGCCTGG
TCGGCCAATCTCTCGACCAGCAGCAGCTGGGCTTTGTGCGAACCAAGGGATTGCGCGACA
TGCGGATGCTATCCAACAAGTTCTACGGCGAATCGGCACAAGGCACATGGCGACTGGAAG
TAACCGACGTTGCCAACGGTACCCGTCAGGTCTCTCTGCTCAATCGCGAGACCCGTGAGC
GCACCACCCTGACCGAGCGCAACAATCGCCAACCGGGCAAGCTGATCTCATGGTCCCTGC
GGGTCCTGGGTCACGATGCCAACCGCAG------CTAA----------------
>ASA-34mel-ahe2(H)
-----------------------------------------------------TTGGCGT
TGGCAATCTCGGCCCTAATCTCGGCCCTGCCTATCGCTTCAGTTCAGGCCAATGAGAGTT
GCACCCCACTCACCGGCAAAGAGGCCGGACTCGATACCGGCCGCAGCAGCGCAGCGCGCT
GTCTGCCCGGCATCAATCCCCTGCAAGACCAGCAGTGGCACCTGCTCAACAGCGGCCAGA
ATGCCTTCAGCACCCGCGGCGGCGTGGCGGGCAATGACCTCAACCTCTGGTGGGCACACC
GCACCGAAGTATTGGGTCAGGGCATCAACGTGGCCGTGGTGGACGATGGCCTGGCCATAG
CGCACCCGGATCTGGCCGACAATGTGCGCCCAGGTTCACGTAACGTAGTGACCGGCAGCG
ACGATCCGACTCCGACCGATCCGGACAGTGCCCACGGCACTTCGGTATCCGGCATCATAG
CCGCGGTGGACAACAGCATAGGCACCCTGGGGGTAGCCCCTCG-----------------
----------------CGCCCAGTTGCAGGGCTTCAACCTGCTCGATGACAACAGCCAGC
AGCTGCAAAAAGATTGGCTCTACGCCCTTGGCGGCAACGCCATCACCGCAGACAACCGGG
TCTTCAACCAGAGTTACGGCATGAGCCTGGTCGATCCAGAAGGGAGCAACGGGCTGGATC
AGGTACAGCTCGATCGCCTGTTCGAACAGCGGACCCAGCAGGCGCAAGGCGCGGCCTATA
TCAAAGCGGCGGGCAACGGCTTCAGCCGGATTGCTGCCGGCAACTATGTGCTCAACCGCA
CCGGCAACCTGCCCAAGCTGCCGTTCGAGAACAGCAACATAGACCCCTCCAACAGCAACT
TCTGGAACCTGGTGGTGAGCGCCATCAACGCGAACGGGGTGCGTTCTTCCTACTCCAGCG
TCGGCAGCAACGTCTTCCTGAGCGCCCCCGGCGGGGAATACGGCACGGATGCGCCAGCCA
TGGTGACCACGGATCTGCCCGGCTGCGACATGGGTTACAACCGGGTGGACGATCCCAACA
CCAACCGGCTGCACAACAACCCGCAACTTGATGCCAGCTGCGACTACAACGGCGTGATGA
ACGGCACCTCCTCGGCGACTCCGAACACCACAGGCGCCATGGCGCTGCTGATGTCCGCCT
ACCCGGACTTGTCGGTGCGGGATCTGCGCGATCTGCTGGCCCGCAACGCCACCCGGCTCG
ACGCCAATCAGGGGCCTGTGCAGATAAGCTACACGGCCGCCAACGGCCAGCGCCGCCAGG
TGACGGGTCTGGAGGGATGGGAGCGCAACGCGGCCGGCCTCTGGTACAGCCCGACCTATG
GTTTCGGCCTGGTGGATGTGAACAAGACCCTGGCCAGC-GCCGCCAGCCATGATCCGCTG
CCGCCACTGGTACAGTTGCCCTGGCAAAAGGTAACGGTACGGGATCGCG--CCGTCGGCG
CCATCCCGGATGTGGGCAGCAGCCCGACCCGCTCCAGCACGCAGGTCGATCAGCCATTGA
CGGTCGAGGCCGTGCAGGTGATGGTGAGCCTGGATCACCAGCGGCTGCCCGACCTGCTGA
TCGAACTGGTCTCGCCATCCGGTACCCGCAGCGTGTTGCTCAACCCCAACAACAGCCTGG
TGGGACAATCCCTCGACCGGCAGCAGCTGGGCTATGTGCGCACCAAGGGGCTGCGTGACA
TGCGCATGCTCTCCCACAAGTTCTACGGCGAACCGGCTCAGGGCGAGTGGCGCCTGGAGG
TGACCGACGTGGCCAATGGCAGCCGCCAGGTCTCGCTGCTCGATCGCAGAACCAACACCC
GCAGCACCCTGACCGAGCGCAACAACAGCCAGCCGGGTCAACTGCTCGACTGGTCCCTGC
GGGTACTCGGTCACGACGCAGCCCGTTCCTGA----------------------
>AH-4AK4-ahe2(H)
--------------------------------------ATGAGAAAAACATCGTTAGCAT
TGGCAATCACGGCCCTGCTCTCGGCCCTGCCTGTCGTCTCGGCTCAGGCGGCCGAGGGTT
GTACCCCCCTCACCGGCAGAGAAGTCGACATGGATACCGGCCGCACCAGCGCACAGCGCT
GCCTGCCCGGCATCAACCCCTTGCAGGACCAGCAGTGGCACCTGCTCAACAGTGGCCAGC
ATGCCTTCAGTGCCCGTGGCGGCGTGGCGGGCAATGACCTCAACCTCTGGTGGGCCCATC
GCACAGAGGTGCTCGGCCAGGGGATCAATGTGGCCGTCGTGGACGACGGTCTGGCCATAG
CCCACCCGGATCTCGCCGACAACGTCCGGCCAGGTTCGCGCAACGTGGTGACCGGCAGCG
ACGATCCGACGCCGACCGATCCGGACAGTGCCCACGGCACCTCTGTCTCCGGCATCATAG
CCGCGGTCGACAACGCCATCGGCACCCGGGGCGTGGCCCCCCG-----------------
----------------TGCCCAGCTGCAAGGCTTCAACCTGCTCGACGACAATAGCCAGC
AGTTGCAGCAAGACTGGCTCTATGCCCTCGGCAACAGCCAGGCCAGCCGCGACAACCGCG
TCTTCAACCAGAGCTACGGCATGAGCCTGGTCGACCCCCAGGGAGCCGGCGATCTCAACC
AGGTGCAACTGGATCGCCTGTTCGAGCAGATGACCCTGAAGGCCCAAGGGGCCGCTTACA
TCAAGGCCGCGGGCAACGGCTTCAGCCGCATTGCCGCCGGCAACTATGTGCTCAACCGCA
TCGGCGGCGAGCTCAGACTGCCGTTTGAAAACAGCAACATAGACCCTTCCAACAGTAACT
TCTGGAACCTGGTGGTCAGTGCAAGCAACGCGGACGGCGTGCGTTCCTCCTACTCCAGCG
TCGGCAGCAACGTCTTCCTGACGGCACCGGGCGGCGAGTACGGCACCGCCTCACCGGCCA
TGGTCACCACGGATCTGCCCGGCTGCGACATGGGCTACAACCGTACCGATCGTCAGAGCG
CCAACCGGCTGCACGGCAACCCGGCGCTGGATGCCGGCTGCGACTACAACGGCACCATGA
ACGGCACCTCTTCGGCCACCCCGAATACCGCTGGCGCCATGGCGCTGCTGATGTCAGCCT
ATCCGGACCTGTCGGTGCGGGATCTGCGGGATCTGCTGGCACGCAACGCCACCCGCATCG
ATGCCAACCAGACAGCGGTAACACTGAGCTACACGGCCGCCAATGGTCAGCAACGCAGAG
TGACAGGGCTGGAAGGCTGGGAGCGCAATGCCGCCGGGATCTGGTTCAACCCGACCTATG
GCTTTGGCCTCATCGATGTGAACAAGGCCCTGGCGAGC-GCCGCCACGCACACCCCCTTG
CCGACGCTGGTACAGCTGCCGTGGCAGAAGGTGACGGTGCAGGATCGCG--CCGCGGGCG
CCATCCCGGATCTGGGCAGCAACCCGACCACCTCCAGCACCCGGGTCAGTCAGCCGTTGA
CGGTGGAAGCGGTGCAGGTGCAGGTCACCCTTGATCACCAGCGACTGCCCGATCTGCTGA
TCGAGCTCGTCTCGCCCTCCGGCACCCGCAGCGTGCTGCTCAACCCCAACAACAGCCTGG
TGGGGCAATCCCTCGACCGGCAGCAGCTGGGTTATGTGCGCACCAAGGGGCTGCGCGACA
TGCGCATGCTCTCTCACAAGTTCTACGGTGAATCGGCCCAGGGCGAGTGGCAGCTGGCGG
TGACCGACGTCGCCAGCGGCACTCGTCAGGTCTCGCTGCTCAATCGCAGCACCAATGCCC
GCACAACCCTGACCGAGCGCAACAACAGCCAGCCGGGTCAACTGCTCAACTGGTCCCTGC
GGGTGATCGGCCATGAAGCAGCCTCCCTCTAA----------------------
>AH-AH-1-serA(H)
--------------------------------------ATGAGAAAAACATCGTTAGCGT
TGGCAATCTCGGCCCTGCTCTCGGCCCTGCCCATCGCTTCAGTTCAGGCGAGTGAGAGTT
GCACCCCATTGACCGGCAAGGAAGCCGGCCTCGATACCAGCCGCAGCAGCGCAGCGCGCT
GCCTGCCCGGCATCAACCCGCTGCAGGATCAGCAGTGGCACCTGCTCAACAGCGGCCAGA
ATGCCTTCAGCTCCCGCGGCGGCGTGGCAGGCAATGATCTCAACCTCTGGTGGGCACACC
GTACCGGCGTGCAGGGTCAGGGCATCAACGTGGCCGTGGTGGATGACGGCCTGGCCATCG
CCCACCCGGACTTGGCCGACAATGTGCGCCCCGGCTCGAAGAACGTGGTGACCGGCAGCA
GCGACCCCACCCCGACCGATCCGGACAGTGCCCACGGCACCTCGGTCTCCGGCCTGATCG
GGGCGGTCGACAACGGCATCGGCACTCTGGGGGTGGCCCCCCG-----------------
----------------TGTCCAGCTGCAGGGGTTCAACCTGCTGGATGAGCGCAGCAAGC
AGCTGCAGAAAGACTGGATCTATGCGCTGGGCGGCAGCACCGCCACCGCCGACAACCGGG
TCTTCAACCAGAGCTACGGCATGAGCCTGGTGGATCCACAAAGCGCCAGCGGGCTGGATC
AGGTTCAGCTCGATCGCCTGTTCGAGCAGCAGACCCAGCAGGCGCAGGGCGCGGCCTACA
TCAAGGCGGCAGGCAACGGCTTCAACCGCATCGCCGCGGGTGACTACATGTTCAGCCGCA
CCGGCGTCCTGCCCAAGCTGCCGTTCGAGAACAGCAACATAGACCCCTCCAATAGCAACT
TCTGGAACCTGGTGGTGAGCGCCATCAACGCCGATGGAGTGCGTTCCTCCTACTCCAGCG
TCGGCAGCAACGTCTTCCTGAGCGCCCCCGGCGGCGAGTACGGTACCGATGCGCCGGCCA
TGGTGACCACGGATCTGCCCGGTTGCGACATGGGCTACAACCGCACCGACGATCCCAGCA
CCAACCGGCTGCACAACAACCCGCAGCTGGATGCCACCTGCGACTACAACGGTGTGATGA
ACGGCACCTCGTCGGCCACCCCCAACACCTCGGGCGCCATGGCGCTGCTGATGTCCGCCT
ACCCGGATCTGTCGGTGCGGGATCTGCGCGATCTGCTGGCCCGCAACGCCACCCGCATCG
ATGCCGGCCAGCAGCCGGTCCAGGTCAGCTATACCGCCGCCAACGGTCAACCCCGTCAGG
TCATCGGCCTGGAAGGATGGGAGCGCAACGCCGCCGGCCTCTGGTACAGCCCCACCTACG
GCTTTGGCCTCATCGACGTGAACAAGACCCTGACGGCC-GCCGCCAACCACACCCCGCTG
CCGCCACTGGTGCAGTTGCCGGCTCAGAAGGTCACGGTACCGCGCAG-----TGAGGGGA
GCATCGCGGATGTGGGCAGCAGTGCCACCCGCTCCAGCACCCAGGTGGCGCAAGCCTTGA
CCGTGGAAGCGGTTCAGGTCACCGTGAGCCTGGATCATCAGCGCCTGCCCGACTTGCTGA
TCGAGCTGGTCTCCCCGTCCGGCACCCGCAGCGTGCTGCTCAACCCCAACAACAGCCTGG
TGGGGCAATCCCTCGACCGCCAGCAGCTGGGCTATGTGCGCACCAAGGGGCTGCGCGACA
TGCGCATGCTCTCCCACAAGTTCTATGGCGAAGCGGCCCAGGGCGAGTGGCGACTGGAGG
TGACCGACGTCTCCAACAGCAGCCGCCAGCTGACGCTGGTTGACCTCAACACCAACCGTC
GCAGCACCCTGACCGAGCGCAACAACAGCCAACCGGGTCAACTGCTCAACTGGTCCCTGC
GGGTGATCGGCCACGATGCCGCCCGCTCATGA----------------------
>AV-AMC34-ser(H)
--------------------------------------ATGAAGCAAACATCGTTAGCAC
TGACGGTCACAGCGCTGCTGTCGACACTGCCAGTTGCACTCGTTCAGGCAAGTGAAAGTT
GTGTTCCGCTCAGCGGTAAGGAGAGCGGGTTGGATACTGGCCGCAGCAGCACGGAACGCT
GCCTGCCCGGCATCAACCCGCTGCAGGATCAGCAGTGGTATCTGCTCAACAGCGGCCAGG
ATGGCTTCAGTGCTAGGGCAGGTATCGCAGGCAATGACCTCAACCTCTGGTGGGCACACC
GTACCGGCGTGCTGGGACAGGGTATAAATATCGCGGTAGTGGATGATGGCTTGGCCATCG
GCCACCCGGATTTGGCGGACAACGTGCGTCCGGGTTCAAAAAATGTGGTAACCGGCAGCG
ATGACCCGACCCCGACCAATCCGGATACCGCCCATGGCACCTCGGTGGCGGGCATTATCG
CCGCGGTGGACAACACCATAGGCACCAAGGGAATCGCCCCCCG-----------------
----------------CGCCCAGTTGCAGGGATTCAATCTGCTCGATGACGAGAGTGAAC
AGCTGCAGCAGGATTGGCTCTATGCCCTTGGCGACAGCGAGGCCAGCCGCGACAATCGGG
TCTTCAACCAGAGCTACGGCATGAGCCTGGTGGATCCCCGTCCGGCCAACGATCTCGATC
AGGTGCAACTCGATCGTTTGTTCGAACAACAGACCCTCAAGCGGCAAGGGGCGGCCTATA
TCAAGGCTGCCGGCAACGGCTTCAATAGAATAGCGGCAGGTGGCTATGTGCTGAACCGCA
CCGGCAGCGGCCCCAAATTGCCGTTTGAAAACAGCAATATCGACCCCTCGAACAGTAACT
TCTGGAACCTGGTGGTAAGTGCGCTCAACGCAGATGGGGTCAGATCCTCCTACTCCAGCG
TCGGCAGCAACGTCTTCCTGAGCGCCACCGGTGGTGAATATGGCACCGACTCCCCCGCCA
TGGTCACCACGGATCTACCCGGTTGCGACATGGGCTACAACCGTACCGATGATCCCAGTA
GCAACCGGCTGCACGGCAACCTGCAACTGGATGCCAGCTGTGACTACAACGGTGTGATGA
ACGGCACCTCTTCGGCGACCCCGAGCTCCGCTGGCGCCATGGCGCTGCTAATGTCTGCCT
ATCCCGATCTGTCGGTGCGGGACCAACGGGATCTGCTGGCACGCAGTGCTACCCGGGTTG
ATGCTGCGCATCCTCCGGTCATGGTGAGCTACACCAGCAGCACCGGAAAACGCCGTGAGG
TCAAGGGACTGGAAGGGTGGGAGCGGAATGCCGCCGGCATGTGGTTCAGTCCCACCTATG
GCTTTGGCCTGATCGATGTCAACAAGGCTCTCGCGCTG-GCGGCCACTCACCAGCCACTG
CCGCCACTGGTTCAGTTGCCATGGCTGAAGGTCAAACCGTTGGATCGCG--CCTCCTCTG
CCATTGCCGATGTGGGCAATAGCCCGACCAGTTCGACCGCCACAGTCGCAACCCCGCTGA
CCGTCGAAGCGGTACAGGTCACGGTCAGCCTGGATCACCAGCGTCTGCCCGATCTGCTGA
TCGAACTGGTTTCCCCCGCCGGTACCCGCAGCATACTGCTGAACCCGTTCAACAGCCTGG
TTGGCCAGTCGCTCGATCTGCAAAAAATGGGCTATGTGCGCACCAAGGGCTTGCGTGACA
TGCGCCTGCTCTCCCACAGGTTTTATGGTGAACCGGCACAAGGAGCTTGGCGACTGGAAG
TAACCGACGTTGCCAACGGTAATCGCGAGGTCTCTCTGCTCAGTCTCCAGACCCGTGAGC
GCACCACCCTGACCGAGCGCAACAACCGCCAGCCAGGCAAGCTGATCGAGTGGTCCTTGC
GGATCCTTGGCCACAACGCCAACCACAGCTAA----------------------
>AH-PHP99-ser(H)
--------------------------------------ATGAGAAAAACATCGTTAGCGT
TGGCAATCTCGGCCCTGCTCTCGGCCTTGCCCATCGCTTCAGTTCAGGCGAGTGAGAGTT
GCACCCCATTGACCGGCAAGGAAGCCGGCCTCGATACCGGCCGCAGCAGCGCAGCGCGCT
GCCTGCCCGGCATCAACCCGCTGCAGGATCAGCAGTGGCACCTGCTCAACAGCGGCCAGG
ATGCCTTCAGCCCCCGCGGCGGCGTGGCAGGCAACGACCTCAACCTCTGGTGGGCACACC
GTACCAGCGTGCAGGGTCAGGGCATCAACGTGGCCGTGGTGGATGACGGCCTGGCCATCG
CCCACCCGGACTTGGCCGACAATGTGCGCCCCGGCTCGAAGAACGTGGTGACCGGCAGCA
GCGACCCCACCCCGACCGATCCGGACAGTGCCCACGGCACCTCGGTCTCCGGCCTGATCG
GGGCGGTCGACAACCGCATCGGTACTCTGGGGGTGGCCCCCCG-----------------
----------------CGTCCAGCTGCAGGGGTTCAACCTGCTGGATGAGCGCAGCAAGC
AGCTGCAGAAAGACTGGATCTATGCGCTGGGTGGCAGCACCGCCACCGCCGACAACCGGG
TCTTCAACCAGAGCTACGGCATGAGCCTGGTGGATCCACAAAGCGCCAGCGGGCTGGATC
AGGTTCAGCTCGATCGCCTGTTCGAGCAGCAGACCCAGCAGGCGCAGGGCGCGGCCTATA
TCAAGGCGGCAGGCAACGGTTTCAACCGCATCGCCGCGGGCGACTACATGTTCAGCCGCA
CCGGTGTCCTGCCCAAGCTGCCGTTCGAGAACAGCAACATAGACCCCTCCAACAGCAACT
TCTGGAACCTGGTGGTGAGCGCCATCAACGCCGATGGAGTGCGTTCTTCCTACTCCAGCG
TCGGCAGCAACGTCTTCCTGAGCGCCCCCGGCGGGGAGTACGGTACCGATGCGCCGGCCA
TGGTGACCACGGATCTGCCCGGCTGCGACATGGGCTACAACCGCACCGACGATCCCAGTA
CCAACCGGCTGCACAACAACCCGCAGCTGGATGCCACCTGCGACTACAACGGTGTGATGA
ACGGCACCTCGTCGGCCACCCCCAACACCTCGGGCGCCATGGCGCTGCTGATGTCCGCCT
ATCCGGATCTGTCGGTGCGAGATCTGCGCGATCTGCTGGCCCGCAACGCCACCCGCATCG
ATGCCGGCCAGCAGCCGGTCCAGGTCAGCTATACCGCCGCCAACGGCCAACCCCGCCAGG
TCACCGGCCTGGAAGGGTGGGAGCGCAACGCCGCCGGCCTCTGGTACAGCCCCACCTATG
GCTTTGGTCTCATCGACGTGAACAAGACCCTGACCGCC-GCCGCCAACCACACCCCGCTG
CCGCCGCTGGTGCAGCTGCCGGCTCAGAAGGTCACGGTGCCGCGCAG-----TGAAGGGA
ACATCGCGGATGTGGGCAGCAGTGCCACCCGCTCCAGCACCCAGGTGGCGCAAGCCTTGA
CCGTGGAAGCGGTCCAGGTCACGGTGAGCCTGGATCATCAGCGCCTGCCCGACCTGCTGA
TCGAGCTGGTCTCCCCGTCCGGCACCCGCAGCGTGCTGCTCAACCCCAACAACAGCCTGG
TGGGGCAATCCCTCGACCGGCAGCAGCTGGGTTATGTGCGTACCAAGGGGCTGCGCGACA
TGCGCATGCTCTCCCACAAGTTCTATGGCGAAGCGGCCCAGGGCGAGTGGCGACTGGAGG
TGACCGACGTCTCCAACAGCAGCCGCCAGCTGACGCTGGTTGACCTCAACACCAACCGCC
GCAGCACCCTGACCGAGCGCAACAACAGCCAGCCGGGTCAACTGCTCAACTGGTCCCTGC
GGGTGATCGGCCACGATGCCACCCGCTCATGA----------------------
>AD-SSU-ser(H)
--------------------------------------ATGAGAAAAACATCGTTAGCGT
TGGCAATCTCGGCCCTGCTCTCGGCCCTGCCCATCGCTTCAGTTCAGGCGAGTGAGAGTT
GCACCCCATTGACCGGCAAGGAAGTCGGCCTCGATACCGGCCGCAGCAGTGCCGAGCGCT
GCCTGCCCGGCATCAACCCGCTGCAGGATCAGCAGTGGCACCTGCTCAACAGCGGCCAGA
ATGCCTTCAGCCCCCGCGGCGGCGTGGCAGGCAACGACCTCAACCTCTGGTGGGCACACC
GTACCGGCGTGCAGGGCCAGGGCATCAACGTGGCCGTGGTGGATGACGGCCTGGCCATCG
CCCACCCGGACCTGGCCGACAATGTGCGCCCCGGCTCGAAAAACGTGGTGACCGGCAGCA
GCGACCCCACCCCGACCGATCCGGACAGTGCCCACGGTACCTCGGTCTCCGGCCTTATCG
GGGCGGTCGACAACCGCATCGGCACCCTGGGGGTGGCGCCCCG-----------------
----------------CGTCCAGCTGCAGGGGTTCAACCTGCTGGACGAGCGCAGCAAGC
AGCTGCAGAAAGACTGGCTCTATGCGCTGGGCGGCAGCCCCGCCACCGCCGACAACCGGG
TCTTCAACCAGAGCTACGGCATGAGTCTGGTGGATCCGCAAAGCGCCAGCGGGCTGGATC
AGGTACAACTCGATCGCCTGTTCGAGCAGCAGACCCAGCAGGCGCAGGGCGCGGCCTATA
TCAAGGCGGCAGGCAACGGCTTCAACCGCATCGCCGCGGGCGACTACATGTTCAGCCGCA
CCGGCGTCCTGCCCAAGCTGCCGTTCGAGAACAGCAACATAGACCCCTCCAACAGCAACT
TCTGGAACCTGGTGGTGAGCGCCATCAATGCCGACGGAGTGCGTTCCTCCTACTCCAGCG
TCGGCAGCAACGTCTTCCTGAGCGCCCCCGGCGGCGAGTACGGTACCGATGCGCCGGCCA
TGGTGACCACGGATCTGCCTGGCTGCGACATGGGCTACAACCGCACCGACGATCCCAGCA
CCAACCGGCTGCACAACAACCCGCAGCTGGATGCCACCTGCGACTACAACGGCGTGATGA
ACGGCACTTCGTCGGCCACCCCCAACACCTCGGGCGCCATGGCGCTGCTGATGTCCGCCT
ACCCGGATCTGTCGGTGCGGGATCTGCGCGATCTGCTGGCCCGCAACGCCACCCGCATCG
ATGCCGGCCAGCAGCCGGTCCGGGTCAGCTATACCGCCGCCAACGGTCAACCCCGCCAGG
TCACCGGCCTGGAAGGGTGGGAGCGCAACGCCGCCGGCCTCTGGTACAGCCCCACCTATG
GCTTTGGTCTCATCGACGTGAACAAGACCCTGACCGCC-GCCGCCAACCACACCCCGCTG
CCGCCGCTGGTGCAGTTGCCGGCTCAGAAGGTCACTGTGCCGCGCAG-----TGAAGGGA
GCATCGCGGATGTGGGCAGCAGTGCCACCCGCTCCAGCACCCAGGTGGCGCAGGCCTTGA
CCGTGGAAGCGGTCCAGGTCACGGTGAGCCTGGATCATCAGCGCCTGCCCGACCTGCTGA
TCGAGCTGGTCTCCCCGTCCGGTACCCGCAGCGTGCTGCTCAACCCCAACAACAGCCTGG
TGGGGCAATCCCTCGACCGGCAGCAGCTGGGTTACGTGCGCACCAAGGGGCTGCGCGACA
TGCGCATGCTCTCCCACAAGTTCTATGGCGAAGCGGCCCAGGGCGAGTGGCGACTGGAGG
TGACCGACGTCTCCAACAGCAGCCGCCAGCTGACCCTGGTTGACCTCAACACCAACCGCC
GCAGCACGCTGACCGAGCGCAACAACAGCCAGCCGGGTCAACTGCTCAGCTGGTCCCTGC
GGGTGATCGGCCACGATGCCGCCCGCTCATGA----------------------
>AH-BSK-10-spe(H)
--------------------------------------ATGAGAAAAACATCGTTAGCGT
TGGCAATCTCGGCCCTGCTCTCGGCCCTGCCCATCGCTTCAGTTCAGGCGAGTGAGAGTT
GCACCCCATTGACCGGCAAGGAAGCCGGCCTCGATACCGGCCGCAGCAGCGCAGCGCGCT
GCCTGCCCGGCATCAACCCGCTGCAGGATCAGCAGTGGCACCTGCTCAACAGCGGCCAGA
ATGCCTTCAGCTCCCGCGGCGGCGTGGCAGGCAACGACCTCAACCTCTGGTGGGCACACC
GTACCGGCGTGCAGGGTCAGGGCATCAACGTGGCCGTGGTGGATGACGGCCTGGCCATCG
CTCATCCGGACTTGGCCGACAATGTGCGCCCTGGCTCGAAGAACGTGGTGACCGGCAGTA
GCGACCCCACCCCGACCGATCCGGACAGTGCTCACGGCACCTCGGTCTCCGGCCTGATCG
GGGCGGTCGACAATAGCATCGGCACCCTGGGGGTGGCCCCCCG-----------------
----------------TGTCCAGCTGCAGGGGTTCAACCTGCTGGATGAGCGCAGCAAGC
AGCTGCAGAAAGACTGGATCTATGCGCTGGGCGGCAGCACCGCCACCGCCGACAACCGGG
TCTTCAACCAGAGCTACGGCATGAGCCTGGTGGATCCGCAAAGCGCCAGCGGGCTGGATC
AGGTTCAGCTCGATCGCCTGTTCGAGCAGCAGACCCAGCAGGCGCAGGGCGCGGCCTACA
TCAAGGCGGCAGGCAACGGCTTCAACCGCGTCGCCGCGGGTGACTACATGTTCAGCCGCA
CCGGCGTCCTGCCCAAGCTGCCGTTCGAGAACAGCAACATAGACCCCTCCAACAGCAACT
TCTGGAACCTGGTGGTGAGCGCCATCAACGCCGACGGAATACGTTCCTCCTACTCCAGCG
TCGGCAGCAACGTCTTCCTGAGCGCCCCCGGCGGGGAGTACGGTACCGATGCGCCGGCCA
TGGTGACCACGGATCTGCCCGGCTGTGACATGGGCTACAACCGCACCGACGATCCCAGCA
CCAACCGGCTGCACAACAACCCGCAGCTGGATGCCACCTGCGACTACAACGGCGTGATGA
ACGGCACCTCCTCGGCCACCCCCAACACCTCGGGCGCCATGGCGCTGCTGATGTCCGCCT
ACCCGGATCTGTCGGTGCGGGATCTGCGCGATCTGCTGGCCCGCAACGCCACCCGCATCG
ATGCCGGCCAGCAGCCGGTCCAGGTCAACTATACCGTCGCCAACGGTCAACCCCGCCAGG
TCACCGGCCTGGAAGGGTGGGAGCGCAACGCCGCCGGCCTCTGGTACAGCCCCACCTACG
GCTTTGGTCTCATCGACGTGAACAAGACCCTGACGGCC-GCCGCCAACCACACCCCGCTG
CCGCTGCTGGTGCAGTTGCCGGCTCAGAAGGTCACCGTGCCGCGCAC-----CGAAGGAA
GCATCGCGGATGTGGGCAGCAGTGCCACCCGCTCCAGCACCCAGGTGGCGCAAGCCTTGA
CCGTGGAAGCGGTCCAGGTCACGGTGAGCCTGGATCGTCAGCGCCTGCCCGACCTGCTGA
TCGAGCTGGTCTCCCCGTCCGGCACCCGCAGCGTGCTGCTCAACCCCAACAACAGCCTGG
TGGGGCAATCCCTCGACCGGCAGCAGCTGGGTTATGTGCGCACCAAGGGGCTGCGCGACA
TGCGCATGCTCTCCCACAAGTTCTATGGCGAAGCGGCCCAGGGCGAGTGGCGATTGGAGG
TGACCGACGTCTCCAACAGCAGCCGCCAGCTGACGCTGGTTGACCTCAACACCAACCGTC
GCAGCACCCTGACCGAGCGCAACAACAGCCAGCCGGGTCAACTGCTCAACTGGTCCCTGC
GGGTGATCGGCCACGATGCCACCCGCTCATGA----------------------
>A.hydrophila_CECT839-ser
--------------------------------------ATGAGAAAAACATCGTTAGCGT
TGGCAATCTCGGCCCTGCTCTCGGCCCTGCCCATCGCTTCAGTTCAGGCGAGTGAGAGTT
GCACCCCATTGACCGGCAAGGAAGCCGGCCTCGATACCGGTCGCAGCAGCGCAGCGCGCT
GCCTGCCCGGCATCAACCCGCTGCAGGATCAGCAGTGGCACCTGCTCAACAGCGGCCAGA
ATGCCTTCAGCCCCCGCGGCGGTGTGGCTGGCAACGACCTCAACCTCTGGTGGGCACACC
GTACCGGCGTGCAGGGTCAGGGCATCAACGTGGCCGTGGTGGATGACGGCCTGGCCATCG
CCCACCCGGACTTGGCCGACAATGTGCGCTCCGGCTCGAAGAACGTGGTGACCGGCAGCA
GCGACCCCACCCCGACCGATCCGGACAGTGCTCACGGCACCTCGGTCTCTGGCCTGATCG
GGGCGGTCGACAACGGCATAGGCACCCTGGGGGTGGCTCCCCG-----------------
----------------CGTCCAGCTGCAGGGGTTCAACCTGCTGGATGAGCGCAGCAAGC
AACTGCAGAAAGACTGGATCTATGCGCTGGGCGGCAGCACCGCCACCGCCGACAACCGGG
TCTTCAACCAGAGCTACGGTATGAGCCTGGTGGATCCGCAAAGCGCCAGCGGGCTGGATC
AGGTTCAGCTCGATCGCCTGTTCGAGCAGCAGACCCAGCAGGCGCAGGGCGCGGCCTACA
TCAAGGCGGCAGGCAACGGCTTCAACCGCATCGCCGCGGGTGACTACATGTTCAGCCGCA
CCGGCGTCCTGCCCAAGCTGCCGTTCGAGAACAGCAACATAGACCCCTCCAACAGCAACT
TCTGGAACCTGGTGGTGAGCGCCATCAACGCCGACGGAGTGCGTTCCTCCTACTCCAGCG
TCGGCAGCAACGTCTTCCTGAGCGCCCCCGGCGGGGAGTACGGTACCGATGCGCCGGCCA
TGGTGACCACGGATCTGCCCGGCTGCGACATGGGCTACAACCGCACCGACGATCCCAGCA
CCAACCGGCTGCACAACAACCCGCAGCTGGATGCCACCTGCGACTACAACGGCGTGATGA
ACGGCACCTCGTCGGCCACCCCCAACACCTCGGGCGCCATGGCGCTGCTGATGTCCGCCT
ACCCGGATCTGTCGGTGCGGGATCTGCGCGATCTGCTGGCCCGCAACGCCACCCGCATCG
ATGCCGGCCAGCAGCCGGTCCAGGTCAGCTATACCGCCGCCAACGGTCAACCCCGCCAGG
TCACCGGCCTGGAAGGGTGGGAGCGCAACGCCGCCGGCCTCTGGTACAGCCCCACCTACG
GCTTTGGCCTCATCGACGTGAACAAGACCCTGACGGCC-GCCGCCAACCACACCCCGCTG
CCGCCACTGGTGCAATTGCCGGCTCAGAAGATCACGGTGCCGCGCAG-----TGAAGGGA
GCATCGCGGATGTGGGCAGCAGTGCCACCCGCTCCAGCACCCAGGTGGTGCAAGCCTTGA
CCGTGGAAGCGGTCCAGGTCACGGTGAGCCTGGATCATCAGCGCCTGCCCGACCTGCTGA
TCGAGCTGGTCTCCCCGTCCGGCACTCGCAGCGTGCTGCTCAACCCCAACAACAGCCTGG
TGGGGCAATCCCTCGACCGGCAGCAGTTGGGTTACGTGCGCACCAAGGGGCTGCGCGACA
TGCGCATGCTCTCCCACAAGTTCTATGGCGAAGCGGCCCAGGGCGAGTGGCGACTGGAGG
TGACCGACGTCTCCAACAGCAGCCGCCAGCTGACGCTGGTTGACCTCAACACCAACCGCC
GCAGCACCCTGACCGAGCGCAACAACAGCCAGCCGGGTCAACTGCTCAACTGGTCCCTGC
GGGTGATCGGCCACGATGCCGCCCGCTCATGA----------------------
>AV-AMC35-ser(H)
--------------------------------------ATGAAGCAAACATCGTTAGCAC
TGGCGATCACAGCACTGCTGTCGACCCTGCCCAGTGCGCTCGTTCAGGCAAATGAAGGTT
GTGCGCCGCTCACCGGCAAGGAGAGCGGCATGGATATCGGACGCAGCAGCACCGAGCGCT
GCCTGCCAGGTACCAATCCCCTGCAGGATCAGCAGTGGTATCTGCTCAACAGCAGCCAGG
ATGGGTTCAGCGCCCGTGGCGGCATAGCGGGCAATGATCTCAACCTCTGGTGGGCTCATC
GCACCGGCGTGCTGGGCCAGGGAGTCAATGTGGCCGTGGTGGATGATGGTCTGGCCATCG
CCCACCCGGATCTGGCGGAGAACGTGCGTCCGGGTTCGAAAAACGTGGTAACCGGCAGCG
ATGACCCGACACCGACCGATCCGGATACGGCCCACGGCACCTCGGTCTCCGGCATTATTG
CGGCGGTAGACAACGCCATCGGTACCAAGGGGATTGCCCCGCG-----------------
----------------AGCCCAGCTGCAGGGGTTCAACCTGCTGGATGACAACAGCCAGC
AGTTGCAGAAGGATTGGCTCTACGCCCTTGGGGACAGCGATGCCAGCCGCGACAACCGGG
TGTTCAACCAGAGCTACGGCATGAGTGTGGTGGATCCCCGCTCTGCCAACTCTCTGGATC
AATCCCAGCTTGATCGCCTGTTTGAACAACAGACCCTCAAGGTGCAAGGCGCGGCCTATA
TCAAGGCCGCCGGCAACGGCTTCAACAAGATAGCGGCGGGCGGCTATGTGCTTAACCGCA
CCGGCAATGGCCCCAAATTGCCGTTTGAAAACAGCAACCTCGATCCCTCCAACAGCAACT
TCTGGAACCTGGTGGTGAGCGCGCTCAACGCCGATGGCGTCAGATCCTCCTACTCCAGCG
TCGGCAGCAACATCTTCCTGAGCGCGACCGGCGGCGAGTACGGTACCGACTCTCCGGCGA
TGGTGACCACGGATCTGCCCGGCTGCGACATGGGTTACAACCGCACCGACGATCCCAGCA
CCAACCGGCTGCACGGCAACCCGCAACTGGATGCCAGCTGCGACTACAACGGCGTGATGA
ACGGCACCTCCTCCGCCACCCCCAGCACCTCCGGCGCCATGGCGCTGCTGATGTCCGCCT
ACCCGGATCTGTCGGTACGTGACCTGCGGGATCTGCTGGCGCGCAGCGCAACCCGGGTCG
ATGCCACACAGAAACCTGTGATGGTCAGCTACACCAGCAGCACCGGCAAGGTGCGTGATG
TGAAAGGGCTGGAAGGGTGGGAGCGCAATGCCGCTGGCATGTGGTTCAGCCCGACTTACG
GTTTTGGTCTGATTGACGTCAACAAGGCCCTTGAGCTG-GCAGCCAATCACCAGCCCCTC
CCCCCGCTGGTACAGCTGCCATGGCAGAAGATCAATGTCAGCGGCAG-----TGCCGCCG
CCATTGCGGATGTGGGCAACAGCCCGACCAGCTCGACAACACGCATTGCCACACCGTTGA
CGGTAGAAGCGGTTCAGGTGATGGTGAGTCTGGATCATCAGCGCCTGCCTGATCTTCTGA
TCGAACTGGTCTCCCCCGCTGGCACCCGCAGCATCCTGCTGAGCCCCTTCAACAGCCTGG
TCGGCCAATCTCTCGACCAGCAGCAGCTGGGCTTTGTGCGAACCAAGGGATTGCGCGACA
TGCGGATGCTATCCAACAAGTTCTACGGCGAATCGGCCGAAGGCCAGTGGCGACTGGAAG
TAACCGACGTTGCCAACGGTACCCGTCAAGTCTCTCTGCTCAATCGCGAGACCCGTGAGC
GTACCACCCTGACCGAGCGCAACAATCGCCAACCGGGCAAGCTGATCTCATGGTCCCTGC
GGGTCCTGGGTCACGATGCCAACCGCAG------CTAA----------------
>A.allosacharophila_CECT4199T_ser
--------------------------------------atgaagcaaacatcgttagcac
tggcgatcacagcactgctgtcgaccctgcccagtgcgctcgttcaggcaaatgaaggtt
gtgcgccgctcaccggcaaggagagcggcgtggatatcggacgcagcagcaccgagcgct
gcctgccaggtaccaatcccctgcaggatcagcagtggtatctgctcaacagcggacagg
atggattcagcgcccgtggcggcatagcgggcaatgatctcaacctctggtgggctcatc
gcaccggcgtgctgggtcagggtatcaatgtggctgtcgtggatgatggtctggccatcg
cccacccggatctggcggacaacgtgcgtccgggttcgaaaaacgtggtgaccggcagcg
atgatccgaccccgaccgatccggatacggcccatggcacctcggtctccggcatcatag
cggcggtagacaacgccatcggtaccaaggggatcgccccgcg-----------------
----------------agcccagctgcagggcttcaacctgctggatgacaacagccagc
agttgcagaaagattggctctacgcccttggtgacagcgatgccagccgcgacaaccggg
tattcaaccagagctacggcatgagtgtggtggatccccgctctgccaactctctggatc
aatcccagctcgaccgtctgtttgaacagcagaccctcaaggcgcagggcgcggcctata
tcaaggccgccggcaacggcttcaacaagatagcggcgggcggctatatcctcaaccgca
ccggcaatggccccaaattgccgtttgaaaacagcaacctcgacccctccaacagcaact
tctggaacctggtggtgagcgccctcaacgccaacgggaccagatcttcctactccagcg
tcggcagcaacgtcttcctgagcgccaccggtggcgaatatggcaccgactcgccagcga
tggtcaccacggatctgcccggctgcgacatgggctacaaccgcaccaatgatcccagca
ccaaccggctgcacggcaacccacaactggatgccagctgcgactacaacggcgtgatga
acggcacctcctccgccacccccagcacctccggcgccatggcgctgctgatgtccgcct
acccggacttgccggtgcgggaccagcgggatctgctggctcggagcgcaacccgggtcg
atgccacacataaacctgtgatggtcagctacaccagcagcaccggcaaggtacgcgatg
tgaaagggctggaaggttgggagcgcaatgccgccggcatgtggttcagccccacttacg
gctttggcctgatcgacgtcaacaaggcccttgagtta-gccgccaaccaccagccgctg
ccgcccctggtgcagttgccgtggcagaagaccagcgtcaccggcag-----taccgcca
ccattgcggatgcaggcaacagcccgacccgttccaccacccgcatcgcgacaccattga
cggtggaagcggttcaggtgatggtgagtctggatcaccagcgcctgcccgacctgctga
tcgagctggtctcccccgccggcacccgcagcatcctgctgagcccgttcaacagcctgg
tcggtcaatcccttgatcagcaaaaactgggatatgtgcgcaccaaagggctgcgtgaca
tgcgtctgctctcccacaagttctacggtgaagcggccgagggcgactggcgactggaag
taaccgacgttgccaacggtacccgtcaggtctctctgctcaatcgcgaaaccggggagc
gcactaccctgtccgagcgcaacaatcgccaaccgggcaagctgatctcatggtccctgc
gggtcctgggtcacgatgccaaccgcagctaa----------------------
>A.australiensis_CECT8023_ser
--------------------------------------atgaagcaaacatcgttagcac
tggcgatcacagcactgctgtcgaccctgcccagtgcgctggttcaggcaaatgaaggtt
gtgcgccgctcaccggcaaggagagcggcgttgatatcggccgcagcagcaccgagcgct
gcctgcccggcaccaatcccctgcaggatcagcagtggtatctgctcaacagcggccagg
atggtttcagtgccaagccaggggtagcaggtaatgatctcaacctctggtgggctcatc
gcaccggcgtgttgggtcaggatatcaatgtcgccgtggtggatgatgggctggccattg
cccatccggatctggcagacaatgtgcgtccgggttcgaaaaacgtggtgaccggcagcg
atgatccgaccccgactgatccggatgcggcccatggcacctcggtcgccggtatcatag
ccgccgtggacaatgccatcggcaccaaggggatcgccccgcg-----------------
----------------ggcccggttgcagggattcaacctgctggataacgagagtgagc
agttacaaaaggattggctctacgctcttggagacagcaccgccagccgcgataacaggg
tgttcaaccagagctatggcatgagcctggtcaatccccgtccagctaacgatctcgatc
aggtgcagctcgatcgcctctttgagcagcaaaccctcaaagcgcaaggggcggcctata
tcaaggcagccggcaacggcttcaacagaattgcggcaggtcgctatgtgctgagccgca
gcggtaacggccccaaattgccatttgaaaacagcaacctcgatccttccaacagcaact
tctggaacctggtggtgagtgccctcaacgccgacggggtcagatcctcctattccagcg
tcggcagcaacgtcttcctgagcgccaccggcggcgagtacggaactaactcccccgcca
tggtgaccacggatctgcccggctgcgacatgggttataaccgaaccgatgatcccagca
ccaaccggctgcacggcaatccgcaactggatgccagctgcgattataacggcgtgatga
acggcacctcttccgccaccccaagcacctccggcgccatggcactgctgatgtccgcct
acccggatctgtcagtacgcgattttcgggatctgctggcgcgcagcgcgacccgggtcg
atgccgcccatccccctgtcatggtcagctacaccagcagcacaggcagactccgtgacg
tcaagggactggaagggtgggagcgtaatgccgccggcatgtggttcagccccacttacg
gctttggtctgatcgacgtcaacaaggcccttgagctg-gcagccactcaccagcccctg
cccccgctggtccagctgccatggcagaaggtgacaccggtggacaagc--catctgccg
ccattgccgatatcggcaacagcccgaccacctcgacaacccccatcgcgacaccactga
cagtggaagcggttcaggtgatggtgagtctggatcatcagcgcctgcccgacctcttga
tcgagctggtctcccccagcggtacccgcagcatactgctcaatccgttgaacagtctgg
tgggccaatccctcgaccagcagcaactgggttttgtgcgtaccaaggggctgcgcgaca
tgcgcatgctctcccacaagttctacggtgaatcggccgagggccagtggcgactggagg
taaccgacgttgccaacgatacccgccaggtatcgctgctcaatcgccaaacccgtgagc
gcactactctgaccgagcgcaacaatcgccaaccgggcaaactgatctcatggtccctgc
gggtcctgggtcacgatgccacccgcagctaa----------------------
>A.bestiarum_CECT4227_ser
--------------------------------------atgagaaaaacatcgttggcgt
tggcaatctcggccctgctctcggccctgcctatcgcctcagttcaggctaatgagagtt
gcaccccgctcaccggcaaagaggccggactcgataccggtcgcagcagcgcaatccgtt
gtctgcccggcatcaatcccctgcaggaccagcagtggcacctgctcaacagcggccaga
atgccttcagcccccgcggtggcgtggcgggcaatgacctcaacctctggtgggcacacc
gcaccgaggtattgggtcagggcatcaacgtggccgtggtggacgatggcatggccatag
cgcacccggatctggccgacaatgtgcgccccggttccaaaaacgtggtgaccggcggca
gcgatcctaccccgaccgatccggacagtgcccacggcacttcggtatccggcatcatag
ccgcggtggacaacaccataggcaccctgggggtagctccccg-----------------
----------------cgcccagttgcaaggcttcaacctgctcgatgacaacagccagc
agttgcaaaaagattggctctacgcccttggcggcaacgccgtcaccgcggacaaccggg
tcttcaaccagagctatggcatgagcctggtcgatcctgaaggggccaacgggctggatc
aggtacagctcgatcgcctgttcgaacagcggacccagcaggcgcagggggcggcctata
tcaaggcggcgggcaacggcttcaaccggattgcatccggcgactatgtgctcaaccgca
ccggcaacctgcccaagctgccgttcgagaacagcaacatagatccctccaacagcaact
tctggaacctggtggtgagcgccatcaacgcagacggggtacgttcttcctactccagcg
tcggcagcaacgtcttcctgagcgcccccggcggggaatacggcacggatgcgcccgcca
tggtgaccacggatctgcccggctgcgacatgggttacaaccgggtggacgatcccagca
ccaaccggctgcacaacaacccgcaactggatgccagctgcgactacaacggcgtgatga
acggcacctcctcggcgactccaaacaccacaggcgccatggcgctgctgatgtccgcct
atccggacttgtcggtgcgggatctgcgcgacctgctggcccgcaacgccacccggctcg
acgccaatcaggggcccgtgcagataagttacacggccgccaacggtcagcgccgccagg
tgacgggtctggaggggtgggagcgcaacgcggccggcctctggtacagcccgacctatg
gtttcggcctggtggatgtgaacaagaccctggccagc-gccgccagccatgatccgctg
ccgccactggtgcagttgccctggcagaaggtgacggtccgggatcgcg--ccgtcggtg
ccatcccggacgtgggcagcagcccgacccgctccagcacgcaggtcgatcagccattga
cggtcgaggccgtgcaggtgatggtgagcctggatcaccagcggctgcccgatctgctga
tcgaactggtctcgccatccggcacccgcagcgtgctgctcaaccccaacaacagcctgg
tgggacaatccctcgaccggcagcagctgggctatgtgcgcaccaaggggctgcgtgaca
tgcgcatgctctcccacaagttctacggcgaaccggcccagggcgagtggcgcctggagg
tgaccgacgtggccaatggcagccgccaggtctcgctgctcgatcgcagaaccaacaccc
gcagtaccctgaccgagcgcaacaacagccagccgggtcaactgctcgactggtccctgc
gggtactcggtcacgacgcagcccgttcctga----------------------
>A.bivalvium_CECT7113_ser
--------------------------------------atgagaaaaacatcgttagcat
tggcaatcacggccctgctctcggccctgcctgtcgtctcggctcaggcggccgagggtt
gttcccccctcaccggcagagaagtcgacatggataccggccgcaccagcgcacagcgct
gcctgcccggcatcaaccccttgcaggaccagcagtggcacctgctcaacagtggccagc
atgccttcagtgcccgtggcggcgtggcgggcaatgacctcaacctctggtgggcccacc
gcacagaggtgctcggccaggggatcaatgtggccgtcgtggacgacggtctggccatag
cccacccggatctcgccgacaacgtccgccccggttcacgtaacgtggtgaccggcagcg
acgatccgacgccgaccgatccggacagtgcccacggcacctctgtctccggcatcatag
ccgcggtcgacaacgccatcggcacccggggcgtggcccctcg-----------------
----------------ggcccagttgcaaggcttcaacctgctcgacgacaatagccagc
agttgcagcaagactggctctatgccctcggcaacagccaggccagccgcgacaaccgcg
tcttcaaccagagctacggcatgagcctggtcgacccccagggggccggcgggctcaacc
aggtgcaactggatcgcctgttcgagcagatgaccctgaagacgcaaggggccgcttaca
tcaaggccgcgggcaacggcttcagccgcattgccgccggcaactatgtgctcaaccgca
ccggcggcgagctcagactaccgtttgaaaacagcaatatagatccttccaacagcaact
tctggaacctggtggtcagtgccagcaacgcagacggcgtgcgctcctcctactccagcg
tcggcagcaacgtcttcctgacggccccgggcggcgagtatggcaccgcctcaccggcca
tggtcaccacggatctgcccggctgcgacctgggctacaaccgcaccgatcgtcagagcg
ccaaccggctgcacggcaacctggcgctggatgccggctgtgactacaacggcaccatga
acggcacctcttcggccaccccgaataccgctggcgccatggcgctgctgatgtcagcct
atccggacctgtcggtgcgggatctgcgggatctgctggcacgcaacgccacccgcatcg
atgccaatcaggcagcggtcacgctgagctacacggcatccaatggtcagcaacgccggg
tgacagggctggaaggctgggagcgcaacgccgccgggatctggttcaacccgacctacg
gctttggcctcatcgatgtgaacaaggccctggcgagc-gccgccacccacaaccccttg
ccggcgctggtacagctgccgtggcagaaggtcactgtgcagggcaatg--cccagggcg
ccatcccggatctgggcagcagcccgaccacctccagcacccgggtcgagcaggcgctca
cggtggaagctgtgcaggtgcaggtcagcctggatcaccagcggctgcccgatctgctga
tcgagctcgtctcgccctccggcacccgcagcgtgctgctcaaccccaacaacagcctgg
tgggtcaatccctcgaccggcagcaactgggttatgtgcgcaccaaggggctgcgcgaca
tgcgcatgctctcccacaagttctacggtgaatcggcccagggcgagtggcaactcgcgg
tgaccgacgtcgccagcggcactcgtcaggtctcgctgctcaatcgcagcaccaacgccc
gcacaaccctgaccgagcgcaacaacagccagccgggtcaactgctcaactggtccctgc
gggtgatcggccatgaagcagcttccctctaa----------------------
>A.encheleia_CECT4342_ser
--------------------------------------atgagaaagacatcgttagcgt
tggcaatcacggccctgctctcggccctgcctgccgtctcggttcaggccaatgagagtt
gtacccccctcaccggcagagaggccggcatggataccggtcgcggcagcgcagcgcgtt
gcctgcccggcatcaaccccctgcaggatcagcagtggcacctgctcaacagtggccagg
atgccttcagcccccgcgccggcgtggcaggcaatgacctcaacctctggtgggcccacc
gcaccgaggtgctcggtcagggcatcaacgtggccgtggtggacgatggcctggccatcg
cccacccggatctggtcgacaacgtccgccccggctcacgcaacgtggtgaccggcggcg
acgacccgacgccaaccgatccggacagtgcccacggcacctcggtgtccggcatcatag
ccgcggtggataacgccatcggcaccagaggcgtggcgccccg-----------------
----------------cgcccagctgcaggggttcaacctgctcgacaacgacagccagc
agttgcagcaggattggctctatgccctcggcgacagcccggccagcggcgataaccggg
tcttcaaccagagctacggcatgagcctggtcgatccacaaagggccgacgggctggacc
agctacagctggatcgcctgttcgagcggatgacccagcaggtgcaaggggcggcctaca
tcaaggcggcgggcaacggcttcagccggattgccgccggcaactatgccctcaaccgca
gcggcggcgatctaaggttgccgtttgaaaacagcaacatcgatccctccaacagcaact
tctggaacctggtggtcagcgccagcaacgcgaacggagtgcgatcgtcctactccagcg
tcggcagcaacgtattcctgacggcccccggcggggaatacggcacggacgcgccagcca
tggtgaccacggatctgcctggctgcaacatgggttacaaccggctggacgatcccagca
ccaaccggctgcacggcaatccgcaactggatgccagctgtgactacaacggcgtgatga
acggcacctcctcggccacccccaataccgccggggccatggcgctgctgatgtccgcct
atccggacctgtcggtgcgggatctgcgcgatctgctggcccgcagcgccacccgcctcg
atgccgagcaggcgccggtgcagctgagctacaccgccgccgatggccagcgccgtcagg
tgacggggctggaaggctgggagcgcaacgccgccggcatctggtacagcccgacctatg
gtttcgggttggtggatgtgaaccgggccctggtcgat-gccgccacccatgagcccctg
ccgccgctggtgcagctgccgtggcagcaggtgacggtgcgcgatcgcg--ccgccgggg
ccatcccggatctcggcagcgccccgacccgctccggcgcccgggtcgatcaacccctga
ccgtggaggcggtgcaggtgctggtcagcctggatcaccagcgcctacccgatctgctga
tcgagctggtctccccctccggcacccgcagcgtgctgctcaaccccaacaacagcctgg
tgggccaatccctcgaccggcagcagctgggctatgtgcgcacccggggactgcgcgaca
tgcgcatgctctcccacaagttctacggcgagcaggctcagggcgagtggcgactggagg
tgaccgacgtcgccagcggcaaccgccaggttgcactgcgcaacctcagcaccaacgccc
gcagcaccctgaccgagcgcaacaacagccagcctggccagttgctcaactggtccctgc
gggtgctcggccatgacgccgcccctctctaa----------------------
>A.enteropelogenes_CECT4255_ser
--------------------------------------atgaagcaaacatcgttagcac
tggcgatcacagcactgctgtcgaccctgccagttgcactcgttcaggcaaatgaaaact
gtgccccgctcaccggcaaggagagtggcgtggataccgcccgcaacagcgcaatgcgtt
gcctgccgggcagcaatcccctgcaggttcagcagtggcacctgctcaacagcggccagg
atgccttcagcgctcgcggcggcgtggctggcaacgacctcaacctctggtgggcacacc
gtaccggagtgctgggacaggggatcaatgtggccgtagtggatgacggcctggccattg
cccaccctgatttggccgacaacgtgcggccgggctccaaaaacgtggtcaccggcagca
gcgatcctactccgacggatcccgacagcgcccacggcacctcggtagccggtctcatcg
ctgcggcagataacgccgtcggtaccaaaggcgtcgcgcccca-----------------
----------------ggcccagttgcaggggttcaacctgctcgacaacgacagccggc
agttgcagaaggactggctctatgcccttggcgacagccaggccagccgtgacaaccggg
tcttcaaccagagctacggcatgagcctggtcgacccgcaaggggccaccgatctggatc
aggcccagctcgatcgcctgttcgagcagcaaaccctcaaggtggaaggcgcggcctata
tcaaggcggcgggcaatggcttcaagcgcatcggcgccggcaactatgccctctcccgca
ccggcaatggccctctcctgcccttcgagaacagcaatatcgatcccgccaacagcaact
tctggaacctggtggtcagtgccctcaacgccgatggcaagcgctcctcctactccagcg
tcggcagcaacgtcttcctgagcgcccccgggggagaatatggcaccgatacgccggcca
tggtcaccacggatctgcccgggtgcgacatgggttacaaccgcaatgatgatcccagcg
ccaaccggctgcacggcaaccagcaactggatgcgcgctgcgactacaacggcgtgatga
acggtacctcctcggcgacccccaacacctcgggttcggtggcgctgctgatgtccgctt
atccggatctgtcggtgcgggacctgcgggatctgctggcccgcagcgccacccgggtcg
atgccgcacatccggcggtacaggtgagctacaccagccgcgcaggcagcgcccgcacgg
tcaccgcactggaagggtgggagcgcaacgccgccggcatgtggttcagcccgacttacg
gttttggtctgatcgatgtcaacaaggccctggcgcgc-gccgccaaccacaacccgctg
ccgccgctggtgcaactgccctggcagaaggtctccccgagcgacagca--gggcagcag
ccattcctgacgtcggggctgcctcgacccgctcggccatccagatcgagcaggcgttga
cggtggaagcggtacaggtcatggtcaacctggatcaccagcgcttgcctgatctgctga
tcgagctggtctctccgtccggtacccgcagcgtgctgctcaacccctacaacagcctgg
tgggtcagtccctcgaccggcagcaactgggttatgttcgcaccaggggattgcgtgaca
tgcgcctactctcccacaagttctatggcgagccggctcagggagagtggcgactggagg
tgaccgacatcgccaacggcactcgtcaggtttcactgcttgatcgccgaaccaacaccc
gcagcaccctgaccgaacgcaacaacagccagccgggcaagctcatcgactggtcactgc
gcgtactgggccatgacgcgccccgcgcctga----------------------
>A.eucrenophila_CECT4224_ser
--------------------------------------atgagaaaaacatcactagcgt
tggcaatcacggccctgctctcggccctgcctgtcacttcggttcaggcgacagagagtt
gtacccccctcaccggcagagaagccaacctggacaccggccgcaccagcgcagaacgct
gcctgcccggcatcaaccctctgcaagatcaacagtggcacctgctcaacagcggtcagg
attccttcagcgcccgtggcggcgtagcgggcaatgacctcaatctctggtgggcccacc
gcacctcggtgctcggccaggggatcaacgtggccgtggtagacgatggtctggccatcg
cccacccggatctggcggacaacgttcgccccggctccaagaacgtggtgaccggcagca
atgacccgaccccgaccgatccggacagcgcccacggcacttccgtctccggcatcatag
ccgcggtggacaacgccatcggcacccggggggtggccccccg-----------------
----------------tgcccagttgcagggcttcaacctgctcgacgacaacagccagc
agttacagcaagattggctctatgccctcggcagcagccaggcaagcagtgacaaccgcg
tcttcaaccagagctacggcatgagcctggtcgacccgcagggggccaacgggctggatc
aggtgcaactcgatcgcctgttcgagcagatgactcagaaggatcaaggggcggcctata
tcaaggcggcgggcaacggctttagccgcatcgccgccggcaactatgtgctcaaccgca
ccggtggcgagctcagattgccgtttgaaaacagcaacatcgatccctccaacagcaact
tctggaacctggtggtcagcgccagcaacgcggacggcgtgcgctcctcctactccagcg
tcggcagcaacgtgttcctgacggccccgggcggcgagtacggcaccgcctcccctgcca
tagtgaccaccgacctgcccggctgcgacatgggctacaaccgggtagacgatcccagca
ccaaccggttgcacggcaacccggcgctggatgccagctgcgactacaacggcaccatga
acggcacctcctcggccaccccgaacacagccggcgccatggcactcttgatgtcggcct
atccggatctgtcggtgcgggatctgcgggatctgctggcgcgcaatgccacccgcatcg
acgccaatcaggcggcggtgcaactgagctacagggcggccaacggccagcagcgccagg
tgaccgggctggaaggctgggagcgcaacgccgccgggatctggttcaacccgacctatg
gctttggcctcatcgatgtgaacaagaccctggcgagc-gccgccactcacaatcccctg
ccgccgctggtccaactgccgtggcagaaggtgacggtgcaggatcgcg--ccgcaggcg
ccatcccggatctgggcagcggcccgaccacctccagcacccgggtcgatcaggcgctga
ccgtggaagcggtgcaggtgctggtcaccctggatcaccagcgtctgcctgacttgctga
tcgagctggtctccccgtccggcacccgcagcgtgctgctcaaccccaacaacagcctgg
tggggcaatccctcgaccggcagcagctgagatacgtgcgcaccaaggggctgcgcgaca
tgcgcatgctctcccacaagttctacggggaatccgccgagggtgagtggcaactggcgg
tgaccgacgtcgccagcggcacccgtcaggtctccttgctcaatcgcggcaccaatgtgc
gcagcaccctgaccgagcgcaacaacagccagccgggtcaactgctcaactggtccctca
aggtgatcggccatgacgcagcccctctctaa----------------------
>A.jandaei_CECT4228_ser
--------------------------------------atgaagcaaacatcgttagcac
tggcgatcacagcactgctgtcggctctgccagttgcatctgttcaggcaaatgaaagtt
gtgcccccctgaccggcaaggaagccggactggataccggccgcagcagcagcgaacgct
gtctgcccggcatcaacccgctgcaggatcagcagtggtatctgctcaacagtggccagg
atgccttcagcgcccgtggcggcgtagcaggcaacgacctcaacctctggtgggcacatc
gcaccggcgtgctgggacagggggtcaatgtggccgtggtggatgatggcttggctatcg
cccacccggatctggcggacaacgtccgtccgggatccaaaaacgtggtgaccggcagcg
atgacccgaccccgacggatgcggatacggcgcacggcacttcggtctccggcatcatag
cggcggtagacaacgccatcggcaccaaggggatcgccccgcg-----------------
----------------ggcccagttgcaggggttcaacctgctggacgacaacagccagc
agttgcagaaagactggctctacgcccttggcgacagcgatgccagccgcgataaccggg
tgttcaaccagagctatggcatgagcctggtcgatccccgtccggccaacgacctggatc
aggcccagctcgaccgtctgttcgaacagcaaaccctcaaggcgcagagtgccgcctata
tcaaggctgccggcaacggcttcaacaagatagcggcgggcggctatgtgctcaatcgca
ccggcaacggccccaaattgccgttcgagaacagcaatctcgacccctcaaacagcaact
tctggaacctggtggtaagcgcgctcaacgcagatggtgtcagatcctcctactccagcg
tcggcagcaacgtcttcctgagcgccaccggcggcgagtacggtaccgattcccccgcca
tggtgaccacggatctgcccggctgcgatatgggctataaccgcaccgacgatccccgca
ccaaccggctgcacggcaacccgcaactggatgccagttgcgactacaacggcgtgatga
acggcacctcctctgccacccccagtacctcgggtgccatggcactgctgatgtccgcct
acccggatctgtcagtacgcgattttcgggatctgctggcgcgcagcgctacccgggtcg
atgccaaacatcagcccgtgatggtcagctacaccagcagcaccggcaaggtgcgcgacg
tgaaagggctggaagggtgggagcgcaatgccgccggcatgtggttcagcccgacttacg
gtttcggtctgatcgacgtcaacaaggcgcttgagctg-gcagccaatcaccagcccctc
cccccgctggtgcagctgccgtggcagaagatcaatgtcaccggcag-----taccgctg
ccatcccggatgtgggcaacagcccgaccagctcgacaacccgcattgccacaccgttga
cggtcgaagcggttcaggtgatggtgagcctggatcaccagcgtctgcccgatcttctga
tcgaactggtctcccccgccggcacccgcagcatcctgctgagccccttcaacagcctcg
tcggccaatctctcgaccagcagcagctgggctttgtgcgcaccaagggattgcgtgaca
tgcgcctgctctcccacaagttttacggtgaatcggccgaaggccagtggcgactggagg
taaccgacgttgccaacggtacccgtcaggtctctctgctcaatcgcaagaccaaggagc
gcaccaccctgaccgagcgcaacaaccgtcaaccgggcaagctgatctcatggtccctgc
gggtcctgggtcacgatgccaaccgcagctaa----------------------
>A.paramedia_CECT8838_ser
--------------------------------------atgagaaaaacatcgttagcat
tggcaatcacggccctgctctcggccctgcctgtggtctcggcgcaggctgcagagagtt
gtacccccctcaccggcagagaagtcgacatggataccggccgcaccagcacacagcgct
gcctgcccggcatcaaccccttgcaggaccagcagtggcacctgctcaacagtggccagc
atgccttcagtgcccgtggcggcgtggcgggcaatgacctcaacctctggtgggcccacc
gcacagaggtactcggccaggggatcaatgtggccgtcgtggacgacggcctggccatcg
cccacccggatctcgccgacaacgtccgccccggttcgaagaacgtggtgaccggcagcg
acgacccgacgccgaccgatccggacagtgcccacggtacctctgtctccggcatcatag
cggcggtcgacaacgccatcggcactcggggcgtggccccccg-----------------
----------------tgcccagctgcaaggcttcaacctgctcgacgacaatagccagc
agttgcagcaagactggctctatgccctcggcaacagccaggccagccgcgacaaccgcg
tcttcaaccagagctacggcatgagcctagtcgatccccagggggccggcgggctcaacc
aggtgcaactggatcgcctgttcgagcagatgaccctgaaggcgcaaggggctgcctaca
tcaaggccgcgggcaacggcttcagccgcattgccgccggcaactatgtgctcaaccgca
ccggcggcgaactcagactgccgtttgaaaacagcaacatagatccttccaacagcaact
tctggaacctggtggtcagtgccagcaacgcggacggcgtgcgctcctcctactccagcg
tcggcagcaacgtcttcctgacggccccgggcggcgagtacggcaccgcctcaccggcca
tggtgaccacggatctgcccggctgcgacctgggctacaaccgcaccgatcgtcagagca
ccaaccggctgcacggcaacccggcgctggatgcaaactgcgactacaacggcaccatga
atggcacctcttcggccaccccgaacacagctggcgccatggcactgctgatgtcggcct
atccggacttgtcggtacgggatctgcgggatctgctggcgcgcaatgccacccgcatcg
atgccaaccaggcagcggtcacactgagctacacagccgccaatggtcagcaacgccggg
tgaccgggctggaaggctgggagcgcaacgccgccggggtctggttcaacccgacctacg
gctttggcctcatcgatgtgaacaaggccctggcgaac-gccgccacccacaatcccttg
ccgccgctggtacagctgccctggcagaaggtcactgtgcaaggcgc-----ccagggcg
ccatcccggatctgggcagcagcccgaccacctccagcacccgggtcagtcagccgctga
cggtggaagcggtgcaggtgcagatcagtctggatcaccagcggctgcccgatctgctga
tcgagctggtctccccctccggcacccgcagcgtgctgctcaaccccaacaacagcctgg
tgggtcaatccctcgatcggcagcagctgggttatgtgcgaaccaaggggctgcgcgaca
tgcgcatgctctcccacaagttctacggggaatccgccgagggcgagtggcaactggcgg
tgaccgacgtcgccagcggcacccgtcaggtctcgctgctcaatcgcagcaccaatgtcc
gtacgaccctgaccgagcgcaacaacagccagccgggtcaactgctcaactggtccctgc
gggtgatcggccatgaagcaacctccctctaa----------------------
>A.piscicola_LMG24783_ser
--------------------------------------atgagaaaaacatcgttggcgt
tggcaatctcggccctgctctcggccctgcctatcgcttcagttcaggctaatgagagtt
gcaccccactcaccggcaaagaggccggactcgataccggccgcagcagcgcagtccgtt
gtctgcccggcatcaatcccctgcaggaccagcagtggcacctgctcaacagcgggcaga
atgccttcagcacccgcggcggcgtggcgggcaatgacctcaacctctggtgggcacacc
gcaccgacgtattgggtcagggcatcaatgtggccgtggtggacgatggcatggccatag
cgcacccggatctggccgacaatgtgcgccccggctccaaaaacgtggtgaccggcggca
gcgatcctaccccgaccgatccggacagtgcccacggcacttcggtatccggcatcatag
ccgcggtggacaacagcataggcaccctgggggtagcccctcg-----------------
----------------cgcccaattgcagggcttcaacctgctcgatgacaacagccagc
agttgcaaaaagattggctctacgcccttggcggcaacgccgtcaccgcagacaacaggg
tcttcaaccagagctacggcatgagtttggtcgatcctgaaggggccaacgggctggacc
aggtgcagctcgatcgcctgttcgagcagcggacccagcaggcgcagggggcggcctata
tcaaggcggcgggcaacggcttcaaccggattgcctccggcaactatgtgctcaaccgca
ccggtaaccagcccaagctgccgttcgagaacagcaatatagatccctccaacagcaact
tctggaacctggtggtgagcgccatcaacgcggacggggtacgttcttcctactccagcg
tcggcagcaacgtcttcctgagcgcccccggcggggaatacggcacggatgcgcccgcca
tggtgaccacggatctgcccggctgcgacatgggttacaaccgggtggacgatcccagca
ccaaccggctgcacaacaacccgcaactggatgccagctgcgactacaacggcgtgatga
acggcacctcctcggcgactccgaacaccacaggcgccatggcgctgctgatgtccgcct
acccggacttgtcggtgcgagatctgcgcgatctgctggcccgcaacgccacccggctcg
acgccaatcaggggcccgtgcagataagctatacggccgccaacggccagcgccgccagg
tgacgggtctggaggggtgggagcgcaacgcggccggcctctggtacagcccgacctatg
gtttcggcctggtggatgtgaacaagaccctggcccgc-gccgccagccacgaaccgctg
ccgccactggtacagttgccctggcagaaggtgacggtccgggatcgcg--ccgtcggtg
ccatcccggacgtgggcagcagcccgacccgctccagcacgcaggtcgatcaaccattga
cggtcgaggccgtgcaggtgatggtgagcctggatcaccagcggctgcccgacttgctga
tcgaactggtctcgccatccggcacccgcagcgtgctgctcaaccctaacaacagcctgg
tgggacaatccctcgaccggcagcagctgggctatgtgcgcaccaaggggctacgtgaca
tgcgcatgctctcccacaagttctacggcgaaccggctcagggcgagtggcgcctggagg
tgaccgacgtggccaatggcagccgccaggtctcgctgctcgatcgcagaaccaacaccc
gcagcaccctgaccgagcgcaacaacagccagccgggtcaactgctcgactggtccctgc
gggtactcggtcacgacgcagcccgttcctga----------------------
>A.popoffii_CIP105493_ser
--------------------------------------atgagaaaaacatcgttagcgt
tggcaatttcggccctgctctcggccatgcccatcgcttcagttcaggctaatgagagtt
gcaccccgctcaccggcaaagaggccggactcgataccggtcgcagcagcgcagaccgtt
gtctgcccggcatcaatcccctgcaggaccagcagtggcacctgctcaacagcggccagg
atgccttcagtaaacgcggcggcgtggcgggcaatgacctcaacctctggtgggcacacc
gcaccgaggtattgggtcagggcatcaatgtggccgtggtggacgatggcatcgccatag
cgcacccggatctggccgacaatgtgcgccccggttccaaaaacgtggtgaccggcagca
gcgatccgaccccgaccgatccggacagtgcccacggcacttcgatatccggcatcatag
ccgcggtggacaacaccataggcaccctgggggtggccccccg-----------------
----------------cgcccagttgcagggcttcaacctgctcgatgacaacagccagc
agttgcagaaggactggctctatgccctcggcggcaacgccgtcaccgcagacaaccggg
tcttcaaccagagctacggcacgagtctggtcgatccagaaggggccaacgagctggatc
aggtgcagctcgatcgcctgttcgagcaactgacccttcaggcgcaaggcgcggcctata
tcaaagcagctggcaacggcttcaaccggattgcctccggcagctatgtgctcaaccgca
ccggcgacatgccaaagctgccatttgagaacagcaacatcgatccctccaacagcaact
tctggaacctggtggtgagcgccatcaacgcggatggggtgcgatcctcctactccagca
tcggcagcaacgtgttcctgagcgccccaggcggagaacagggcacggatacacccgcca
ttgtgaccacggatctgcccggatgtgacatgggttacaaccgggtagacgatcccagca
ccaaccggctgcacaacaacccgcaactcgatgccagctgcggctacaacggcgtgatga
acggcacctcttcggccaccccgaacaccacaggtgccatggcgctgctgatgtccgcct
atccggacctgtcggtgcgcgacctgcgcgacctgctggcccgcaacgccacccgactcg
acgccaatcaggagcccgtgcagataagctacacggccgccgacggccagcgccgccagg
tgacggcgctggaaggctgggagcgcaacgcggccggcctctggttcagcccgacctatg
gtttcggcctggtggatgtgaacaaaaccctggcccag-gccgccagccacgatccgctg
ccaccactggtgcagttaccgtggcagaaggtgacggttgaggatagcg--tcgccggcg
ccatcccggatgtgggcagcagcccgacccgctccagcaccgtggtcgatcagccattga
cggtcgaggccgtgcaggtgatggtgagcctggatcaccagcggctgcccgatctgctga
tcgaactggtctcgccatccggcacccgcagcgtgctgctcaaccccaataacagcctgg
tgggacaatccctcgaccggcagcggctgggatatgtgcgcaccaaggggctgcgtgata
tgcgcatgctctcccacaagttctacggcgagccggctcagggcaagtggcacctggaag
tgactgacgtggccaatggcactcgccaggtctcgctgctcaatctcagaaccaacaccc
gcagcaccctgaccgagcgcaacaacagccaaccgggtcaactgctcgactggtccctgc
gggtactcggtcacgatgccgcccgtccctga----------------------
>A.salmonicida_CIP103209_ser
--------------------------------------atgagaaaaacatcgttggcgt
tggcaatctcggccctgctctcggccctgcctatcgcttcagttcaggctaatgagagtt
gcaccccactcaccggcaaagaggccggactcgataccggccgcagcagcgcagtccgtt
gtctgcccggcatcaatcccctgcaggaccagcagtggcacctgctcaacagcggccaga
atgccttcagccctcgcggcggcatggcgggcaatgatctcaacctctggtgggcacacc
gcaccgaagtattgggtcagggcatcaatgtggccgtggtggacgatggcctagccatag
cgcacccggatctggccgacaatgtgcgccccggctccaaaaacgtggtgaccggtggca
gcgatcctaccccgaccgatccggacagtgcccacggcacttcggtatccggcatcatag
ccgcggtggacaacagcataggcaccctgggggtagccccccg-----------------
----------------cgtccaattgcaaggcttcaacctgcttgatgacaacagccagc
agttgcaaaaagattggctctacgcccttggcggcaacgccgtcaccgcagacaaccggg
tcttcaaccagagttacggcatgagcctggtcgatcctgaaggggccaacgggctggatc
aggtacagctcgatcgcctgttcgaacagcggacccagcaggcgcaaggcgcggcctata
tcaaggcggcgggcaacggcttcagccgtattgctgctggcaactatgtgctcaaccgca
ccggcaacctgcccaagctgccgtttgagaacagcaatatagatccctccaacagcaact
tctggaacctggtggtgagcgccatcaacgcggacggagtgcgttcttcctactccagcg
taggcagcaacgtcttcctgagcgcccccggcggggaatacggcacggatgcgcccgcca
tggtgaccacggatctgcccggctgcgacatgggttacaaccgggtggacgatcccagca
ccaaccggctgcacaacaacccgcaactggatgccagctgcgactacaacggtgtgatga
acggcacctcctcggcgactccgaacaccacaggcgccatggcgctgctgatgtccgcct
acccggacttgtcggtgcgggatctgcgcgacctgctggcccgcaacgccacccggctcg
acgccaatcaggggcccgtgcagataaactacacggccgccaacggccagcgccgccagg
tgacgggtctggagggatgggagcgcaacgcggccggcctctggtacagcccgagctatg
gtttcggcctggtggatgtgaacaagaccctggccagc-gccgccagccacgaaccgctg
ccaccactggtgcagttgccctggcaaaaggtaacggtacgggatcgcg--ccgtcggcg
ccatcccggatgtgggcagcagcccgacccgctccagcacgcaggtcgatcagccattga
cggtcgaggccgtgcaggtgatggtgagcctggatcaccagcggctgcccgacctgctga
tcgaactggtctcgccatccggtacccgcagcgtgttgctcaaccccaacaacagcctgg
tgggacaatccctcgaccggcagcagctgggctatgtgcgcaccaaggggctgcgtgaca
tgcgcatgctctcccacaagttctacggcgaaccggctcatggcgagtggcgcctggagg
tgaccgacgtggccaatggcagccgccaagtctcgctgctcgatcgcagaaccaacaccc
gcagtaccctgaccgagcgcaacaacagccagccgggtcaactgctcgactggtccctgc
gggtactcggtcacgacgcagcccgttcctga----------------------
>A.sobria_CECT4245_ser
--------------------------------------atgaagcaaacatcgttagcac
tggcgatcacagcactgctgtcgaccctgcccagtgcgctcgttcaggcaaatgaaggtt
gtgcgccgctcaccggcaaggagagtggcgtggatatcggacgcaacagcaccgaacgct
gtctgccaggtgccaatcccctgcaggatcagcaatggtatctgctcaacagcgggcagg
atgggttcagtgcccgtggcggggtagcgggcaatgatctcaacctctggtgggctcatc
gcaccgggatattgggacagggaatcaacgtcgcggtcgtggatgatggtctggccatcg
cccacccggatctggcggacaacgtgcgcccaggctcgaaaaacgtggtgaccggcagcg
atgacccgaccccgaccgatccagatacggcccatggcacctcggtctccggcattattg
cggcggtggacaacgtcatcggcaccaaggggatcgccccgcg-----------------
----------------agcccagctgcaggggttcaacctgctggatgacaacagccagc
aactgcagaaagattggctctacgcccttggcgacagcgatgccagccgcgacaaccggg
tgttcaaccagagctacggcatgagtgtggtggatccccgccccgccaacgatctggatc
aatcccagcttgatcgcctgttcgaacagcagaccctcaaggcgcagggcgcggcctata
tcaaggccgccggcaatggcttcagcaagatagcggcaggcggctatatcctcaaccgca
ccggcaacggccccaaattgccgtttgaaaacagcaacctcgacccctccaacagcaact
tctggaacctggtggtgagcgccctcaacgccgacggggtcagatcgtcttactccagcg
tcggcagtaacgtcttcctgagcgcaaccggcggcgaatatggtaccgactctccggcga
tggtgaccacggatctgcccggctgcgacatgggctacaaccgcagcaatgatcccagca
ccaaccggctacacggcaatccgcaactggatgccagctgcgactacaacggcgtgatga
acggcacctcttccgccacccccagcacctccggcgccatggcgctgctgatgtctgcct
acccggatctgtcggtgcgggatctgcgggatctgctggcccgcagcgctacccgggtcg
atgccaagcatcaacccgtgatggtcagctacaccagcagcaccggcaaggtacgcgacg
tgaaaggactggaagggtgggagcgcaatgccgcgggtatgtggttcagccccacttacg
gctttggtctgatcgatgtcaacaaggcccttgcgctg-gcagccagccaccagccgcta
ccgcccctggtgcaactgccctggcagaagagcagcgtcaccggcag-----cgccgcat
ccattgcggatgcaggcaacagcccgaccagttccaccacccgcatcgcgacaccattga
cggtggaagcggttcaggtgatggtgagtctggatcatcagcgcctgcccgacctgctga
tcgaactggtctcccccgctggcacccgcagcatactgctgacccccttcaacagcctga
tcggccaatcccttgatcagcaaaaactgggatatgtgcgcaccaaagggctgcgggaca
tgcgcatgctctcccacaagttctacggtgaagccgccgaggggcagtggcgactggagg
taaccgacgtcgccaacggtacccgtcaggtctctctgctcaatcgcgagaccagggagc
gcaccaccctgaccgagcgcaacaatcgccaaccgggcaagctgatctcatggtccctgc
ggatcctgggtcacgatgccaaccgcagctaa----------------------
>A.tecta_CECT7082_ser
--------------------------------------atgagaaaaacatcactagcgt
tggcaatcacggccctgctctcggccctgcctgtcgcttcggttcaggcgacagagagtt
gtacccccctcaccggcagagaagccaacctggataccggccgcaccagcgcagagcgct
gcctgcccggcatcaaccctctgcaggatcagcagtggcacctgctcaacagcggtcaga
actccttcagcgcccgtggcggcgtggcgggcaatgacctcaacctctggtgggcccacc
gcacctctgtgctcggtcagggtatcaacgtggccgtggtagacgatggcttggccatcg
cccacccggatctggtggacaacgttcgccccggctccaagaacgtggtaaccggcagca
atgatccgaccccaaccgatccggacagcgcccacggcacttccgtctccggcatcatag
ccgcggtggacaacgccatcggcacccggggtgtggcgccccg-----------------
----------------cgcccagttgcaaggcttcaacctgctcgacgacaacagccagc
agttgcagcaagattggctctacgccctcggcaacagccaggcgagtcgcgacaaccgcg
tcttcaaccagagctacggcatgagcctggtcgacccgcagggggccaacgggctggatc
aggtgcaactcgatcgcctgttcgagcagatgacccaaaaggatcaaggggcggcctata
tcaaggcggcgggcaacggctttagccgcattgccgccggcaactatgtgctcaaccgca
ccggcggagagctcagattgccatttgaaaacagcaacatagatccctccaacagcaact
tctggaacctggtggtcagtgccagcaacgcggacggcgtgcgctcctcctactcgagcg
tcggcagcaacgtgttcctgacggccccgggcggcgaatacggtaccgcctccccggcca
tggtgaccaccgatttgcccggctgtgacatgggctacaaccgggtagacgatcccagca
ccaaccggctgcacggcaacccggcgctggatgccagctgcgactacaacggcaccatga
acggcacctcctcggccaccccgaacaccgccggcgccatggcgctgctgatgtcggcct
atccggatctgtcggtgcgggatctgcgggatctgctggcgcgcaacgccacccgcatcg
atgccaatcaggcggcggtgcagctgagctaccgggccgccaacggtcagcagcgccagg
tgaccgggctggaagggtgggagcgcaacgccgccggagtctggttcaaccccacctatg
gctttggcctcatcgatgtgaacaaggccctggctagc-gccgccactcacaatcccctg
ccgccgctggtacagttgccgtggcagaaggtgacggtgcaggatcgcg--ccgcgggcg
ccatcccggatctgggcagcagcccgaccacctccagcacccaggtcactcagccgctga
cagtggaagcggtacaggtgctggtcaccttggatcaccagcgtctgcctgacttgctga
tcgagctggtctccccgtccggcacccgcagcgtgttgctcaaccccaacaacagtctgg
tggggcaatccctcgaccggcagcagctgggatacgtgcgcaccaaggggctgcgcgaca
tgcgcatgctctcccacaagttctacggggaatccgccgagggtgagtggcaactggcgg
tgaccgacgtcgccagcggcacccgtcaggtctccttgctcaatcgcggcaccaatgtgc
gcagcaccctgaccgagcgcaacaacagccagccgggtcaactgctcaactggtcactca
aggtgatcggccatgacgcagcccccctctaa----------------------
>A.veronii_CECT4257_ser
--------------------------------------atgaagcaaacatcgttagcac
tggcgatcacagcactgctgtcgaccctgcccagtgcgctcgttcaggcaaatgaaggtt
gtgcgccgctcaccggcaaggagagcggcatggatatcggacgcagcagcaccgagcgct
gcctgccaggtaccaatcccctgcaggatcagcagtggtatctgctcaacagcggccagg
atggattcagcgcccgtagcggcatagcgggcaatgatctcaacctttggtgggctcatc
gcaccggcgtgctgggccagggagtcaatgtggccgtggtggatgatggtctggccatcg
cccacccggatctggcggacaacgtgcgtccgggttcgaaaaacgtggtaaccggcagcg
atgacccgacaccgaccgatccggatacggcccacggcacttcggtctccggcatcattg
cggcggtagacaacgccatcggtaccaaggggattgccccgcg-----------------
----------------agcccagttgcaggggttcaacctgctggatgacaacagccagc
agttgcagaaggattggctctacgcccttggggacagcgatgccagccgcgacaaccggg
tgttcaaccagagctacggcatgagtgtggttgatccccgctctgccaactctctggatc
aatcccagcttgatcgcctgtttgaacagcagaccctcaaggcgcagggtgcggcctata
tcaaggccgccggcaacggcttcaacaagatagcggcgggcggctatgtgcttaaccgca
ccggtaatggccccaaattgccgtttgaaaacagcaacctcgatccctccaacagcaact
tctggaacctggtggtaagcgcgctcaacgccgatggcgtcagagcctcctactccagcg
tcggcagcaacatcttcctgagcgcgaccggcggcgagtacggtaccgactctccggcga
tggtgaccacggatctgcccggctgcgacatgggttacaaccgcaccgacgatcccagca
ccaaccggctgcacggcaacccgcaactggatgccagctgcgactacaacggcgtgatga
acggcacctcctccgccacccccagcacctccggcgccatggcgctgctgatgtccgcct
acccggatctgtcggtacgtgacctgcgggatctgctggcgcgcagcgcaacccgggtcg
atgccacacagaaacctgtgatggtcagctacaccagcagcaccggtaaggtgcgtgatg
tgaaagggctggaagggtgggagcgcaatgccgccggcatgtggttcaacccgacttacg
gttttggtctgattgacgtcaacaaggcccttgagctg-gcagccaatcaccagcccctg
cccccgctggtgcaactgccgtggcagaagatcaatgtcagcggcag-----tgccgctg
ccatcccggatgtgggcaacagcccaaccagctcgacaacccgcatcgcgacaccattga
cgatagaagcggttcaggtgatggtgagtctggatcatcagcgcctgcccgatctgctga
tcgaactggtctcccccgctggcacccgcagcatcctgctgagccccttcaacagcctgg
tcggccaatctctcgaccagcagcagctgggctttgtgcgaaccaagggattgcgcgaca
tgcggatgctatccaacaagttctacggcgaatcggcacaaggcacatggcgactggaag
taaccgacgttgccaacggtacccgtcaggtctctctgctcaatcgcgagacccgtgagc
gcaccaccctgaccgagcgcaacaatcgccaaccgggcaagctgatctcatggtccctgc
gggtcctgggtcacgatgccaaccgcag------ctaa----------------
>A.veronii_bv.sobria_LMG13067_ser
--------------------------------------atgaagcaaacatcgttagcac
tggcgatcacagcactgctgtcgaccctgcccagtgcgctcgttcaggcaaatgaaggtt
gtgcgccgctcaccggcaaggagagcggcatggatatcggacgcagcagcaccgagcgct
gcctgccaggtgccaatcccctgcaggatcagcagtggtatctgctcaacagcggccagg
atggattcagcgcccgtggcggtatagcgggcaatgatctcaacctctggtgggctcatc
gcaccggcgtgctgggccagggagtcaatgtggccgtggtggatgatggtctggccatcg
cccatccggatctggcggacaacgtgcgtccgggttcgaaaaacgtggtgaccggcagcg
atgacccgacaccgaccgatccggatacggcccacggcacatcggtctccggcattattg
cggcggtagataacgccatcggtaccaagggaattgccccgcg-----------------
----------------agcccagctgcaggggttcaacctgctggatgacaacagccagc
agttgcagaaagattggctctacgcccttggcgacagcgatgccagccgcgacaatcggg
tgttcaaccagagctacggcatgagtgtggtggatccccgctcagccaactctctggatc
aatcccagcttgatcgcctgtttgaacagcagaccctcaaggcgcagggcgctgcctata
tcaaggccgccggcaacggcttcaacaagatagcggcgggcggctatgtgcttaaccgca
ccggcaatggtcctaaattgccgtttgaaaacagcaacctcgatccctccaacagcaact
tctggaacctggtggtgagcgctctcaacgccgatggcgtcagatcctcctactccagcg
tcggcagcaacatcttcctgagcgcgaccggcggcgagtacggtaccgacgctccggcga
tggtgaccacggatctgcccggctgcgacatgggttacaaccgcaccgacgatcccagca
ccaaccggctgcacggcaacccgcaactggatgccagctgcgactacaacggcgtgatga
acggcacctcctccgccacccccagcacctccggcgccatggcgctgctgatgtccgcct
acccggatctgtcggtacgtgacctgcgggatctgctggcgcgcagcgcaacccaggtcg
atgccacacagaaacctgtgatggtcagctacaccagcagcaccggcaaggtgcgcgatg
tgaaagggctggaagggtgggagcgcaatgccgccggcatgtggttcagcccgacttacg
gttttggtctgatcgacgtcaacaaggcccttgagctg-gcagccaatcaccaacccctg
cccccgctggtgcaactgccctggcagaagatcaatgtcaccggcag-----tgccgccg
ccattgcggatgtgggcaatagcccgacccgttccaccacccgcatcgcgacaccattga
cggtcgaagcggttcaggtgatggtgagtctggatcaccagcgtctgcccgatctgctga
tcgaactggtctcccccgccggcacccgcagcatcctgctgagccccttcaacagcctgg
tcggccaatctctcgaccagcagcaactgggctttgtgcgaaccaagggattgcgcgaca
tgcggatgctatccaacaagttctacggcgaatcggcgcaaggcacatggcgactggaag
taaccgatgttgccaacggtacccgtcaggtctctctgctcaatcgcgaaacccgtgagc
gtaccaccctgaccgagcgcaacaatcgccaaccgggcaagctgatctcatggtccctgc
gggtcctgggtcacgatgccaaccgcag------ctaa----------------
