# Supplementary material for: Genome-driven evaluation and redesign of PCR tools for improving the detection of virulence-associated genes in aeromonads
Source: PLoS One. 2018 Aug 15;13(8):e0201428. doi: 10.1371/journal.pone.0201428 (PMC6093642; doi:10.1371/journal.pone.0201428)
Supplement: S1 Files — (ZIP) [file pone.0201428.s002.zip › Supplemental alignments/Align S5. ast forward primers alignment]

>ast-F
------------------------------------------------------------
------------------------------------------------------------
------------------------------------------------------------
------------------------------------------------------------
------------------------------------------------------------
------------------------------------------------------------
------------------------------------------------------------
------------------------------------------------------------
------------------------------------------------------------
------------------------------------------------------------
------------------------------------------------------------
------------------------------------------------------------
------------------------------------------------------------
------------------------------------------------------------
------------------------------------------------------------
------------------------------------------------------------
------------------------------------------------------------
------------------------------------------------------------
------------------------------------------------------------
------------------------------------------------------------
------------------------------------------------------------
------------------------------------------------------------
------------------------------------------------------------
------------------------------------------------------------
------------------------------------------------------------
------------------------------------------------------------
------------------------------------------------------------
------------------------------------------------------------
------------------------------------------------------------
------------------------------------------------------------
------------------------------------------------------------
------------------------------------------------------------
------------------------------------------------------------
------------------------------------------------------------
------------------------------------------------------------
------------------------------------------------------------
------------------------------------------------------------
------------------------------------------------------------
------------------------------------------------------------
------------------------------------------------------------
----------------ATCGTCAGCGACAGCTTCTT------------------------
------------------------------------------------------------
------------------------------------------------------------
------------------------------------------------------------
------------------------------------------------------------
------------------------------------------------------------
------------------------------------------------------------
------------------------------------------------------------
------------------------------------------------------------
------------------------------------------------------------
------------------------------------------------------------
------------------------------------------------------------
------------------------------------------------------------
------------------------------------------------------------
------------------------------------------------------------
------------------------------------------------------------
------------------------------------------------------------
------------------------------------------------------------
------------------------------------------------------------
------------------------------------------------------------
------------------------------------------------------------
------------------------------------------------------------
------------------------------------------------------------
------------------------------------------------------------
------------------------------------------------------------
------------------------------------------------------------
------------------------------------------------------------
------------------------------------------------------------
------------------------------------------------------------
------------------------------------------------------------
------------------------------------------------------------
------------------------------------------------------------
------------------------------------------------------------
------------------------------------------------------------
------------------------------------------------------------
------------------------------------------------------------
------------------------------------------------------------
---------
>SSU_ENA|AF419157|AF419157.1 Aeromonas hydrophila isolate SSU enterotoxin (ast) gene, complete cds. 
GTCGACGTGATGGATGAGGCGGCCGACGCCCTGGCCCGCCTCTCCCTTGCAAAGGCGGCA
GAAGGGGTGGGCGCCTTCCTCGCCACCACGGTCACCGCCCCGCTGCCCGCCATCCTCAGC
ACCCTCGGCCGTATCGCCGATGCCATAGCCAGTCCCCTGCCGGGTGCACAACTGCTCGGC
AGCTATCTGGAGGGGCCCTACTTCACCCCTGACAACAAGGGCGCTCATGACCCGGCCCTG
TTCCGGGAGCTGGATCTGGCGGAGCTCGACCGGCTGCAACAGGTGGCGCGAGGCACCCTG
AAGGTGGTCGCCCTCGCCCCCGAGAAGGCCGGGGCACTCGCTGCCATCCGTCATCTCAGG
CAGGCCGGCATCCGGGTGATGCTGGGTCACTCCGCCGCCGACCATGACACCACCATGACG
GCGCTGGCGGCGGGGGCCTCCGGGCTGGTGCACTGTTTCAACGGCATGCGCGGCCTACAC
CACAGAGAACCCGGCATGGTCGGCGCGGGGCTGGTGCATCCCGATGCCTGGCTGGAGCTC
ATCGCCGACGGCCACCACGTCCATCCGAGCGTGCTCAGACTCTGTCACTGCTGCGCCAGG
GATCGCCTGCTGCTCATCACGGATGCCATGCGCGCCGCCGGCATGCCGGACGGTCACTAC
CTGCTCGGCGACTACCGGGTGGAGATGAAGGACGGGGTGGTGCGCACCGACAGCGGCGGC
CTGGCGGGCAGCACCCTCACCCTGCTCGGGCCGTGCGCAACATGGTGCAGCTGGCCGGCG
TGCCCCTGGACGAAGCCATCCCCATGGCTTCGCTGGCACCGGCCCGGATGCTGGGGATGG
AACATTGCCTCGGCTCGCTGGCCGTCGGCAAGCAGGCCAACCTGCTCGCCCTGACTGCGG
AACTCAATCAACAACATATCTGGGTAGCTGGCCGGGAGATCCTCCCCGCCTCTGCCCCGC
TCTCTTTCCCTGAAGCTGGTGCCCACCAGGGTGCCAAGGAGTCCTCATGTATCTGATCTC
GTCCCACGAAATGCTTAAAGATGCCCAGCGCCGCGGCTATGCGGTGCCCGCCTTCAACAT
CCACAACCTGGAGACCGTCGAGGTGGTGGCCCGCACCGCCGCCAAACTGAACTCCCCGGT
GATCCTGGCGGCCACGCCGGGCACCTACCGTCACGCCGGGGTCGAGTACCTGGTCTCCAT
CTGCGCCTCGGCCGCCCACCAGTACCGCATTCCGCTGGTGCTGCATCTGGACCACCACGA
GGACGAGCAGGATATCCACTACAAGGTCGAGGCCGGCATCCACTCCGCCATGATCGACGC
CTCCCACCTGCCGTTCGAGGAGAACGTCGCCAAGGTGCAGCGGGTTGTCACCTTCTGCCA
CCGCATGGGGGCAAGCGTGGAGGCCGAACTGGGCCAGCTCGGCGGGCAGGAAGATGACCT
CATAGTAGACGCCGCCAACGCCCATCTGACCGACCCGGACAAGGCGGCTGAGTTCGTGGC
GCGCACCGGCATCGACTCCCTGGCCGTCGCCATCGGCACGGCCCACGGCCTCTACAAGGA
GGAGCCGCGCCTCGACTTCGAGCGCCTCGCCGCCATCCGGGCCAGGGTCGCGGTACCGCT
GGTGCTGCACGGCGCCTCCGGCATTCCCGACCGGGACGTGCGCCGCTGCATCGAGCTCGG
GGTGTGCAAGGTCAACGTGGCCACCGAACTCAAGATCGCCTTCTCCGACGCCATGAAGGC
GTTCCTTGCCTCCCATCCCGATGCCAGCGACCCGCGCCAGTATCTGGTGCCCGCCATGGC
CGCCATGGAGGAGGTAGTCGCCGCCAAGATCCGCATGTGCATGAGCGACGGCAAGCTGTA
ATCCCCGAGCCGGGCCCGCTGCGGCGGGCCCGCCTCCACCCCGGTATCACAGGCGAGGTT
CTGCCGACTCACACCTCACTCAAGTCAACACATGGAGACAACCATGCACGCACGTACCGC
CATGACGCTGCTGCT------CATGCTGACCCCCTTCGCCCAGGCCGAAACCCTGTCGCT
GGAGGGTGACCAGTACCGTATCAAGGTCGAAACCGACGCCGGCAAGTTCCGGGAACTGAC
CTTCACCAATACCGCCAACGGCGATCTCATTCGCTCAGACAACCTGTTCGACATCAAGGG
GACGGATGATCGGCTGACCCCCTCCGCCGACTTCAAGGTCACCGCATTCACCAAGAGCGA
CGACCGGATCGAGATGGCGTTGGAAAATGCCGACTTCGTGGTCAAGAGCGCCATCCGGCT
GAGCCGGGACAAGCGCTATGCCAGCATCGACTTTGCCCTCGACACCCTCAAGAACGACAA
AAAGATCAACGGCTTCTCCATGCTTCCCTTCCACTCCCAGGCACCGTTTGTCTATGGCGC
CATCAACAGCTCGCCCATCGTCAGCGACAGCTTCTTCATTACCCCCCAGAATCCGCTGGT
CAATACCCGGGCCTACGAGGGTGGCGTCAGCCAGCTGATCCCGCTCAAGCTGCCGCTCGC
TCAGGGCAAGCCGCTCAGCTATCGCACCTATGTCGGCACCTTTGGCGAGGGTCAGCTCAG
GCGCGACTTCAATCGCTTCCTCAACGAGGCCCGCGATCGCCCCTACGCCCCTTATCTGCA
TTACAACTCCTGGCTCGACATCGGCTTCTTCAATCCCTACACGGAGGCCGAGGCACTCAA
GCGCATCGATCAGTTCGGCGAGGCGCTGATCAGCCGGCGCGGCGTGCCCATGAACGGCTT
TCTGTTTGACGACGGCTGGGACGATCGACTGGGCAACTGGGGTTTCAGCAAGGATTTCCC
CAACGGCTTCAGCAAACTCAAGAGTGCGGCCGAACGCTACCATGCCCAGCTCGGGATCTG
GCTCTCCCCCTGGGGTGGCTACAACAAGCCAAGGGATGAGCGGGTCTCCCATGCCGCCGA
GTTCGGCTATGAGCTGAGCGATGGCAAGTTCGCCCTCTCCGGCCCGGTCTACTACCAGAA
CTTCCACCAGAAGGTGATGTCGCTCATCAAGGATCAGGGGGTCACCCACTTCAAGTTCGA
CGGGACCGGCAATGCGGACAAGCTGATCGAGGGGAGCCGCTTCACCAGTGACTTCGATGC
CGCCATCCATTTGATTGCGGATGCGCGAGCCGCCAATCCGAAGGTGTTCATAAACCTGAC
CACCGGCACCACCGCCTCCCCCGCCTGGCTGTTCTTTGCCGACTCCATCTGGCGTGGCGG
TGATGACATCAACTTCTACGGACCCGGCTCCAGGGTGCAGCAGTGGATCACCTACCGGGA
TGCCGAGACCTATCGCTCCATCGTCAAGAACGGCCCCCTGTTCCCGCTCAACTCCTTGAT
GCTGCACGGACTGGTCTATGCCAAACAGGCCAAGCATCTGGATCGGCAGTCACCGCAGGA
CTTCGCCGATCAGGCCTGGAGCTATTTCGCCACCGGCACCCAGTTGCAGGAGCTCTATCT
CACGCCGGAACTGCTGAGCGGCCAGAACTGGGACCTGCTGGCCAAGGCGGCACTCTGGTC
ACAGCAGAATCAGGCCGTGCTGTTCGACAGCCACTGGATCGGCGGCGACCCCACCCTGCT
GGCGGTGTACGGCTGGGCGGCCTGGAGTCCGAGCCGCGCCTTCATCACCCTGCGCAACCC
CTCCAGTAAGCCGCAGACATTCCTGCTGGAGCCCCAGCGCCAGCTGGAAATCCCGGCGGG
CGAGGCCACCCGCTTCACGGTGCAGTCGCGCTATGGCAGCAATGCCAGCGTGCCGGCCAC
CCTCGATGCCCCCCGCCTAATCACCCTGGCACCGCTGGAGCTCATCACCCTGGAGCTGAC
TCCGGCGGGAGCCAAACCCGCTGCGGTGAAAAAGTCCTGACCCAGACCAAGTTTGACCTG
ACAAAAAGGGACGCCGTGGCGTCCCTTTTCTCTTCGTGCCGCGGGGCTCAGCCCCTGCCG
ACAGATCAGATCCCCTGACGGGCTTCCTGCATCAGCAGGCGCATGTCGCTGACCGCCTTG
GCCAGGCCGTCGAAGGCGGCGCGGCCGATGATGGCGTGACCGATGTTGAGCTCATAGAGC
TCGGGGATGGCGGCGATGGCCTTGACGTTGTGGTAGTGCAGGCCGTGGCCGGCATTGACC
TTCAAGCCCTTGCCGGCGGCATAGGAGGCACCGGCGGCGATGCGCTTGAACTCGGCGTTA
CGTTCAGCATCCGTGGTGGCATCGGCGTAGCGACCGGTGTGGATCTCGATGAAGGGAGCA
CCGCTCGCGGCGGCCGCATCGATCTGGATGGGGTCGGCATCGATGAAGAGCGACACCTGG
GCACCGACGGCGGCCAGACGGGTCACCGCATCGGTCACCTTGTCCAGCTGGCCGGCCACA
TCCAGGCCACCCTCCGTGGTCACCTCGGTGCGCTTCTCCGGCACCAGGCAGACGAAGTGG
GGCTGGATGCGGCAGGCGATGCCGATCATCTCTTCGGTCACCGCCATCTCCAGGTTCATT
CTGGTCTGGATGGTCTGGCGCAGGATCTCCACGTCACGGTCGGTGATGTGGCGGCGATCT
TCCCGCAGGTGCACGGTGATGCCATCGGCACCGGCCTGCTCGGCCACGAAGGCGGCCTGT
ACCGGATCC
>ast_A.bestiarum_CECT4227
------------------------------------------------------------
------------------------------------------------------------
------------------------------------------------------------
------------------------------------------------------------
------------------------------------------------------------
------------------------------------------------------------
------------------------------------------------------------
------------------------------------------------------------
------------------------------------------------------------
------------------------------------------------------------
------------------------------------------------------------
------------------------------------------------------------
------------------------------------------------------------
------------------------------------------------------------
------------------------------------------------------------
------------------------------------------------------------
------------------------------------------------------------
------------------------------------------------------------
------------------------------------------------------------
------------------------------------------------------------
------------------------------------------------------------
------------------------------------------------------------
------------------------------------------------------------
------------------------------------------------------------
------------------------------------------------------------
------------------------------------------------------------
------------------------------------------------------------
------------------------------------------------------------
------------------------------------------------------------
------------------------------------------------------------
------------------------------------------------------------
------------------------------------------------------------
-------------------------------------------atgcacgcacgtaccgc
catgacgctgctggtcctgctgaccctgcccgccctcgcccgggccgaggtgatgtcgct
gcagggcaaccagtaccagatcagcgtcaaaacggatgccggaaaattccaggagatcac
cttcaccaacagggcgaacggggatgtcatccgctcgaataccctgttcgatatcaaggg
gctggatgacaggctgacctcgtcggccgacttcactgtagatgcgtttgccaaagagca
ggaccacattgacatcgcactgagcaacgccgacttcctgatcaagagcgagatccggct
ggccaaagacaagcgctacgccagcatcgacttctccctcgacaccctcaagaatggcaa
gcggatcaacggcttctccatgctgccgttccactcccaggcaccctttgtctacggcgc
catcaacagctcccccatcgtcagcgacagtttcttcatcacgccgcagaatccgctggt
caacacccgcgcctacgaggggggcgtcagccagctgatcccgctcacgctgccgctgga
gcagggcaaaccgctcacctatcgcacctatgtcggcaccttcgacgagggtcagctcag
acgtgacttcaacgagttcatcaacgacgcccgcgacagaccctacgccccctatctgca
ctacaactcctggctcgacatcggcttcttcaacccctacaccgaagccgacgccctgac
ccgcatcaagcagtttggcgaggcactggtcacccggcgcggcgtgaccatgagcggctt
cctgttcgacgatggctgggacgaccgcaagggcaactggggcttcagcaaggacttccc
ggacggctttcgcaagctcaaaaccgcggccgagcagtatcacgcccagctcggcatctg
gttctctccctggggtggctacaacaagccgagggatgaacgggtctcccatgccgccga
attcggctacgagctgagcgatggcaagttcgccctctcgggccccgtctactacaaaaa
tttccatcagaaggtgatgtcgctcatccaggatcagggcgtcacccacttcaagttcga
cggcacaggcaacgccaacaagcagatcaagggcagccagttcaccagcgacttcgatgc
cgccatccacctgatctcggatgcccgcgccgccaacaaggaggtcttcatcaacctgac
cacgggcaccacggcctccccctcctggctcttcttcgccgactccatctggcgcggtgg
cgatgacatcaacttctatggccccggctccagggtccagcagtggatcacctaccggga
tgcggagacctaccgctccatcgtcaagcaaggcccgctgtttccgctcaactccctgat
gctgcacgggcttgtctatgccaagcaggccaaacatctggatcagcagtcgccacaaga
ttttgccgatcaggcctggagctactttgccaccggcacccagctgcaggagctctacat
caccccggagctgctgagcggcgagaactgggatctgctggccaaggcggcgctctggtc
gcagcagaaccaggccgtgctgtttgacagccactggattggcggtgaccccacactgct
ggccgtctatggctgggcggcgtggagcccagcaaagtccttcattaccctgcgcaaccc
ttcgagccagcctcaacaattcttcctggaaccgactcgccagcttgaagtgcccaccac
agaggcgaaaggctttaatatcaagccactatatggcgacaacaaaaccgtgccgacgtc
aatcagcgatgggatggtcatcaagctggcgccactggagctcatcaccctggagctgac
gcccatcaaataa-----------------------------------------------
------------------------------------------------------------
------------------------------------------------------------
------------------------------------------------------------
------------------------------------------------------------
------------------------------------------------------------
------------------------------------------------------------
------------------------------------------------------------
------------------------------------------------------------
------------------------------------------------------------
------------------------------------------------------------
------------------------------------------------------------
------------------------------------------------------------
---------
>ast_A.enteropelogenes_trota_CECT4255
------------------------------------------------------------
------------------------------------------------------------
------------------------------------------------------------
------------------------------------------------------------
------------------------------------------------------------
------------------------------------------------------------
------------------------------------------------------------
------------------------------------------------------------
------------------------------------------------------------
------------------------------------------------------------
------------------------------------------------------------
------------------------------------------------------------
------------------------------------------------------------
------------------------------------------------------------
------------------------------------------------------------
------------------------------------------------------------
------------------------------------------------------------
------------------------------------------------------------
------------------------------------------------------------
------------------------------------------------------------
------------------------------------------------------------
------------------------------------------------------------
------------------------------------------------------------
------------------------------------------------------------
------------------------------------------------------------
------------------------------------------------------------
------------------------------------------------------------
------------------------------------------------------------
------------------------------------------------------------
------------------------------------------------------------
------------------------------------------------------------
------------------------------------------------------------
----------------------------------------atgcactcacgtatcgcgag
catgacgctgctggtcatgctgaccctacccaccttcgcccgggccgaggtgatgtcgtt
ggagggaaaccagtaccgcatcaccgtcgagacagctgccgaccagttccgagagatcac
cttcaccaacactgccaatggcgatctcatccgctcgaacaatctttttgatatcaaagg
gctggatgatcggctgacctcatcggccgacttcagagtcacggcgttcgccaaggtgca
agaccatatcaacttagagttgaaaaacgccgacttcgtggtcaaaagcgctatccggct
gccctcgaacaaaagctacgccagcattgatttctcactaggctctcggcaaaacgacaa
gcggatcaacggtttttccatgctgccatttcgcacccaggccccgttcgtctatggagc
catcaacagttcccccatcatcagcgacagcttcttcatcacgccgcagaatccactggt
caacacccgtgcctacgaggggggcgtcagccaacttgtctccctcaaactccccctctc
gcaggacaaaccgctcagctatcgcacctatatcggcactttcggtgagggccagctcag
acgcgacttcaaccgctttatcaatgacgcccgcgacagaccttacgccccctatctgca
ctacaactcctggctcgacataggcttcttcaccccttacaccgaagccgaagcactcaa
gcgtatcaaccagattggcgaggcgttggtcaaacagcgtggggtacccgtaaacggctt
tctgtttgatgatggctgggacaatcgcaagggcaactgggcatttagcaaggacttccc
caacggttttcgcaaactgaaaaaggctgccgaaaaataccatgcccagctcgggatctg
gctttccccttggggcggctacaacaaaccaagggatgagcggatctcccatgccgccga
gttcgggtatgagctgagcgatggcaagttcgccctctcgggcccgatctactatcaaaa
cttccaccagaaggtgatgtcgctcatcaaggaacagggagttactcacttcaagtttga
cggtaccggcaatgcggacaagctgatcaaggggagccgcttcaccagcgacttcgatgc
cgctatcaatctcatcgcggatgcgcgggccaccaacaaggatgtatttatcaacctgac
cacgggtaccacggcctcccccgcctggctgttcttcgccgactccatctggcgcggcgg
cgatgacatcaacttctacggtccgggctccaaggttcagcaatggatcacctatcggga
tgccgaaacctatcgttctatcgtcaaaaacggtcccctgtttccgctcaactccctgat
gctgcacggattggtctatgccaagcaggccaaacatctggacaagcagtcaccgcagga
ctttgccgatcaggcctggagctacttcgccaccggcacccagctgcaggagctctacct
cactcccgagctgctgaccggtgagaactgggatctgctggccagggcggcgctctggtc
acgccagaaccaggccgtgctgtttgacagccactggatcggcggcgatcccaccctgct
ggaagtctacggctgggccgcgtggagtcccgacagagcatttatcaccttgcgcaatcc
gtcgagccagcctcaacaatttctgctggaaccacagcgtcaacttgagatcccgtcggg
ggaggcaagctacttcgaggttcggtcacgctatggcaacaacccgaccgtcccctcttc
gcttggcaatggcgccgtcatcaagctggcaccgctggagctcattacccttgaactgac
cccctccattgagctggcccccgccagctag-----------------------------
------------------------------------------------------------
------------------------------------------------------------
------------------------------------------------------------
------------------------------------------------------------
------------------------------------------------------------
------------------------------------------------------------
------------------------------------------------------------
------------------------------------------------------------
------------------------------------------------------------
------------------------------------------------------------
------------------------------------------------------------
------------------------------------------------------------
---------
>ast_A.hydrophila_CECT839
------------------------------------------------------------
------------------------------------------------------------
------------------------------------------------------------
------------------------------------------------------------
------------------------------------------------------------
------------------------------------------------------------
------------------------------------------------------------
------------------------------------------------------------
------------------------------------------------------------
------------------------------------------------------------
------------------------------------------------------------
------------------------------------------------------------
------------------------------------------------------------
------------------------------------------------------------
------------------------------------------------------------
------------------------------------------------------------
------------------------------------------------------------
------------------------------------------------------------
------------------------------------------------------------
------------------------------------------------------------
------------------------------------------------------------
------------------------------------------------------------
------------------------------------------------------------
------------------------------------------------------------
------------------------------------------------------------
------------------------------------------------------------
------------------------------------------------------------
------------------------------------------------------------
------------------------------------------------------------
------------------------------------------------------------
------------------------------------------------------------
------------------------------------------------------------
-------------------------------------------atgcacgcacgtaccgc
catgacgctgctgct------catgctgacccccttcgcccaggcagagaccctgtcgct
ggagggtgaccagtaccgtatcaaggtcgaaaccgatgccggcaagttccgggagctgac
cttcaccaataccgccaacggcgatctcattcgctctgacaacctgttcgacatcaaggg
gacggatgatcggctgaccccctccgccgatttcaaggtcactgcattcaccaagagcga
cgaccggatcgagatggcgctggaaaatgccgacttcgtggtcaagagcgccatccggct
gggccgggacaagcgctacgccagcatcgactttgccctcgacaccctcaagaacggcaa
aaagatcaacggcttctccatgcttcccttccactcccaggcgccgtttgtctatggcgc
catcaacagctcgcccatcgtcagcgacagcttcttcattaccccccagaatccgctggt
caatacccgggcctacgagggtggcgtcagccagctgatcccgctcaagctgccgctcgc
ccagggcaagccgctcagctatcgcacctatgtcggcacctttggcgagggtcagctcag
gcgcgacttcaaccgcttcctcaacgaggcccgcgatcgcccctacgccccctacctgca
ttacaactcctggctcgacatcggcttcttcaatccctacacggaggccgaggcactcaa
gcgcatcgatcagttcggcgaggcgctgatcagccggcgcggcgtgcccatgaacggctt
tctgtttgacgacggctgggacgatcgactgggcaactggggtttcagcaaggatttccc
caacggcttcagcaagctcaagcgtgcggccgaacgctaccatgcccagctcgggatctg
gctctccccctggggtggctacaacaagccaagggatgagcgggtctcccatgccgccga
gttcggctatgagctgagcgatggcaagttcgccctctccggtccggtctactaccagaa
cttccaccagaaggtgatgtcgctcatcaaggatcagggagtcacccacttcaagttcga
cgggaccggcaatgcggacaagctgatcgaggggagtcgcttcaccagcgacttcgatgc
cgccatccacctgatcgcagatgcgcgagccgccaatccgaaggtgttcatcaacctgac
caccggcaccaccgcctcccccgcctggctgttctttgccgattccatctggcgcggcgg
cgatgacatcaacttctacggacccggctccagggtacagcagtggatcacctaccggga
tgccgagacctatcgctccatcgtcaagaacggccccctgtttccgctcaactccttgat
gctgcacggactggtctatgccaaacaggccaagcatctggatcggcagtcaccgcaaga
cttcgccgatcaggcctggagctatttcgccaccggcacccagttgcaggagctctatct
cacgccggaactgttgagcggccagaactgggacctgctggccaaggcggcgctctggtc
gcagcagaaccaggccgtgctgttcgacagccactggatcggcggcgatcccaccctgct
ggcggtgtatggctgggcggcctggagtccgagccgcgccttcatcaccctgcgcaatcc
ctccagccagccgcagacattcctgctggagcctcaacgccagctggagatcccggcggg
cgaggccacccgcttcacggtgcagtcgcgctacggcagcaatgccagcgtaccggccac
cctcgatgcccccagcctcatcaccctggcgccgctggagctcatcaccctggagctgac
cccggcgggagccaaacccgcggctgcggaaaaatcctga--------------------
------------------------------------------------------------
------------------------------------------------------------
------------------------------------------------------------
------------------------------------------------------------
------------------------------------------------------------
------------------------------------------------------------
------------------------------------------------------------
------------------------------------------------------------
------------------------------------------------------------
------------------------------------------------------------
------------------------------------------------------------
------------------------------------------------------------
---------
>ast_A.hydrophila_BVH25a
------------------------------------------------------------
------------------------------------------------------------
------------------------------------------------------------
------------------------------------------------------------
------------------------------------------------------------
------------------------------------------------------------
------------------------------------------------------------
------------------------------------------------------------
------------------------------------------------------------
------------------------------------------------------------
------------------------------------------------------------
------------------------------------------------------------
------------------------------------------------------------
------------------------------------------------------------
------------------------------------------------------------
------------------------------------------------------------
------------------------------------------------------------
------------------------------------------------------------
------------------------------------------------------------
------------------------------------------------------------
------------------------------------------------------------
------------------------------------------------------------
------------------------------------------------------------
------------------------------------------------------------
------------------------------------------------------------
------------------------------------------------------------
------------------------------------------------------------
------------------------------------------------------------
------------------------------------------------------------
------------------------------------------------------------
------------------------------------------------------------
------------------------------------------------------------
------------------------------------------------------------
------------------------------------------------------------
------------------------------------------------------------
------------------------------------------------------------
------------------------------------------------------------
-------------atggcgttggaaaatgccgacttcgtggtcaagagcgccatccggct
gggccgggacaagcgctacgccagcatcgactttgccctcgacaccctcaagaacggcaa
aaagatcaacggcttctccatgcttcccttccactcccaagcaccgtttgtctatggcgc
catcaacagctcgcccatcgtcagcgatagctttttcattaccccccagaatccgctggt
caatacccgggcctacgagggtggcgtcagccagctgatcccgctcaagctgccgctcgc
ccagggcaagccgctcaactatcgcacctatgtcggcacctttggcgagggccagctcag
gcgcgacttcaaccgcttcctcaacgaggcccgcgatcgcccctacgctccttatctgca
ttacaactcctggctcgacatcggcttcttcaatccctacacggaggccgaggcactcaa
gcgcatcgatcagttcggcgaggcgctgatcagccagcgcggcgtgcccatgaacggctt
tctgtttgacgacggctgggacgatcgactgggcaactggggtttcagcaaggatttccc
caacggcttcagcaagctcaagcgtgcggccgaacgctaccatgcccagctcgggatctg
gctctccccctggggtggctacaacaagccaagggatgagcgagtctcccatgccgccga
gttcggctacgagctgagcgatggcaagttcgccctctccggtccggtctactaccagaa
cttccaccagaaggtgatgtccctcatcaaggatcagggggtcacccacttcaagttcga
cgggaccggcaatgcggacaagctgatcgaggggagtcgcttcaccagcgacttcgatgc
cgccatccacctgattgcggatgcccgggccgccaatccgaaggtgttcatcaacctgac
caccggcaccaccgcctcccctgcctggctgttctttgccgactccatctggcgcggcgg
cgatgacatcaacttctacggacccggctccagggtgcagcagtggatcacctaccggga
tgccgagacctatcgctccatcgtcaagaacggccccctgttcccgctcaactccctgat
gctgcacgggctggtctatgccaaacaggccaagcatctggatcggcagtcaccgcaaga
cttcgccgatcaggcctggagctatttcgccaccggcactcagttgcaggagctctatct
cacgccggaactgctgagcggccagaactgggacctgctggccaaggcggcactctggtc
gcagcagaaccaggccgtgctgttcgacagccactggatcggtggcgaccccaccctgct
ggcggtgtacggctgggcggcctggagtccgaaccgcgccttcatcaccctgcgcaaccc
ctccagtaagccgcagacattcctgctggagcctcagcgccagctggagatcccggcggg
cgaggctacccgcttcacggtgcagccgcgctacggcagcaatgccagcgtgccggccac
cctcgatgccccccgcctcatcacgctggcgccgctggagctcatcaccctggagctgac
cccggcgggagccaaacccgctgctgcgaaaaagtcctga--------------------
------------------------------------------------------------
------------------------------------------------------------
------------------------------------------------------------
------------------------------------------------------------
------------------------------------------------------------
------------------------------------------------------------
------------------------------------------------------------
------------------------------------------------------------
------------------------------------------------------------
------------------------------------------------------------
------------------------------------------------------------
------------------------------------------------------------
---------
>ast_A.piscicola_LMG24783
------------------------------------------------------------
------------------------------------------------------------
------------------------------------------------------------
------------------------------------------------------------
------------------------------------------------------------
------------------------------------------------------------
------------------------------------------------------------
------------------------------------------------------------
------------------------------------------------------------
------------------------------------------------------------
------------------------------------------------------------
------------------------------------------------------------
------------------------------------------------------------
------------------------------------------------------------
------------------------------------------------------------
------------------------------------------------------------
------------------------------------------------------------
------------------------------------------------------------
------------------------------------------------------------
------------------------------------------------------------
------------------------------------------------------------
------------------------------------------------------------
------------------------------------------------------------
------------------------------------------------------------
------------------------------------------------------------
------------------------------------------------------------
------------------------------------------------------------
------------------------------------------------------------
------------------------------------------------------------
------------------------------------------------------------
------------------------------------------------------------
------------------------------------------------------------
-------------------------------------------atgaacgcacgtaccgc
catgacgctgctggtcctgctgaccctgcccgccctcgcccgggccgaggtgatgtcgct
gcagggcaaccagtaccagatcagcgtcaaaacggatgccggaaaattccaggagatcac
cttcaccaacagggcgaacggggatgtcatccgctcgaataccctgttcgatatcaaggg
gctggatgacaggctgacctcgtcggccgacttcactgtagatgcgtttgccaaagagca
ggaccacattgacatcgcactgagcaacgccgacttcctgatcaagagcgagatccggct
ggccaaagacaagcgctacgccagcatcgacttctccctagacaccctcaagaatggcaa
gcggatcaacggcttctccatgctgccgttccactcccaggcaccctttgtctacggcgc
catcaacagctcgcccatcgtcagcgacagcttcttcatcacgccgcagaatccgctggt
caacacccgcgcctacgaggggggcgtcagccagctgatcccgctcacgctgccgctgga
gcagggcaagccgctcacctatcgcacctatgtcggcaccttcgacgagggtcagctcag
acgtgacttcaacgagttcatcaacgacgcccgcgacagaccctacgccccctatctgca
ctacaactcctggctcgacatcggcttcttcaacccctacaccgaagccgacgccctgac
ccgcatcaagcagtttggcgaggcgctggtcacccggcgcggcgtgaccatgagcggctt
cctgttcgacgatggctgggacgatcgcaagggcaactggggcttcagcaaggacttccc
ggacggctttcgcaagctcaaaaccgcggccgagcagtatcacgcccagctcggcatctg
gttctctccctggggtggctacaacaagccgagggatgaacgggtctcccatgccgccga
attcggctacgagctgagcgatggcaagttcgccctctcgggccccgtctactacaaaaa
tttccatcagaaggtgatgtcgctcatccaggatcagggtgtcacccacttcaagttcga
tggcacaggcaacgccaacaagcagatcaagggcagccagttcaccagcgacttcgatgc
cgccatccacctgatctcggatgcccgcgccgccaacaaggaggtcttcatcaacctgac
cacgggcaccacgtcctccccctcctggctcttcttcgccgactccatctggcgcggtgg
tgatgacatcaacttctatggccccggctccagggtccagcagtggatcacctaccggga
tgcggagacctaccgctccatcgtcaagcaaggcccgctgttcccgctcaactccctgat
gctgcacgggcttgtctatgccaagcaggccaaacatctggatcagcagtcgccacaaga
ttttgccgatcaggcctggagctactttgccaccggcacccagctgcaggagctctatat
caccccggagctgctgagcggcgagaactgggatcttctggccaaggctgcgctctggtc
gcagcagaaccaggccgtgctgtttgacagccactggattggcggcgaccccaccctgct
ggccgtctatggctgggcggcgtggagcccagcaaagtctttcattaccctgcgcaatcc
ttcgaaccagcctcaacagttcttcctggaaccgactcgccagcttgaagtgccaaccac
agaggcgaaaggctttaatatcaagccactatatggcgacaacaaaaccgtgccgacgtc
aatcagcgatgggatggtcatcaagctggcgccactggagctcatcaccctggagctgac
gcccatcaaataa-----------------------------------------------
------------------------------------------------------------
------------------------------------------------------------
------------------------------------------------------------
------------------------------------------------------------
------------------------------------------------------------
------------------------------------------------------------
------------------------------------------------------------
------------------------------------------------------------
------------------------------------------------------------
------------------------------------------------------------
------------------------------------------------------------
------------------------------------------------------------
---------
>ast_A.sobria_CECT4245
------------------------------------------------------------
------------------------------------------------------------
------------------------------------------------------------
------------------------------------------------------------
------------------------------------------------------------
------------------------------------------------------------
------------------------------------------------------------
------------------------------------------------------------
------------------------------------------------------------
------------------------------------------------------------
------------------------------------------------------------
------------------------------------------------------------
------------------------------------------------------------
------------------------------------------------------------
------------------------------------------------------------
------------------------------------------------------------
------------------------------------------------------------
------------------------------------------------------------
------------------------------------------------------------
------------------------------------------------------------
------------------------------------------------------------
------------------------------------------------------------
------------------------------------------------------------
------------------------------------------------------------
------------------------------------------------------------
------------------------------------------------------------
------------------------------------------------------------
------------------------------------------------------------
------------------------------------------------------------
------------------------------------------------------------
------------------------------------------------------------
------------------------------------------------------------
----------------------------------------------atgcaaaaaacaac
gatagccatgatggtcatgatggctctttcgggaggggcacaagctgagactttaatcct
taaaggcaaccggatgacggtagaggttgaaactcaagatggaaaattaaccacgattgc
cttcaccaaccatcagaatggagatgtgatccggacagacaagctgtttgcgattaaagg
taccgatgacaaattgactccctcaacagattttgtcgtggaccgctttgaagaagaaca
tggaagcatcaacatcacattaaaaaataatgatttcatggtgagcagtgcactatctct
tgatgattcccacgcttattccaccgtttcctggtcactgcaagccttgcatgatggcca
gcggatcggagcgtttagtctgttacctttcaatacccaggctcccttcgtgtatggctc
gatcaacagttcgccgatcatcagtgacagttttttcatcaccccacaaagtccactgat
caataccagggcctatgaaggtggcgtcacccagacagcgctggttccattacccctgga
ggcagataagccacttacctacaccagctatattggcacctttggcccggggcaactcag
gcgtgatttcaataaattcctgaatgtggcaagagatcggccctattccccctatctgca
ctacaactcctggctcgacatcggattcttcaacccatataccgaagcagaagctctcac
ccggatcaatcagtttggggaggagttggtcaccaaacgtggcgtgcccatgagtggttt
cctgcttgacgacggatgggatgaccgcaaaggtaattggggattcagcaaagactttcc
aaatggtttcagcaagctgaaaactgccgccgaaaaataccacgcccaactcggcatctg
gttttcaccttggggcggttacaacaaaccgagggatgaacgggtttctcacgcagctga
attcggttatgaactaagcgatggtcggttcgccctctccggccctgtctactacaaaaa
ttttcatcagaaagtgatgtcactcattaaggatcaaggggttacccacttcaagttcga
tggcactggcaatgcggacaaattgatcaaaggaagccaattcaccagcgattttgatgc
cgccattcacctgattgaagatgctcgaaccgcgaacaaagatgttttcatcaacctaac
tacaggcacaactgcatccccttcatggctgttcttcgcagactccatctggcgtggtgg
tgatgacatcaatttctatggtccaggcacaatggtgcagcaatggattacttatcggga
tgcggaaacttatcgctccatcgtcaagaatggccccttgttcccgctgaattccttgat
gctgcacgggctggtctatgccaagcaagccaagcatctagataaacaatctccgcaaga
ttttgccgatcaggcctggagctactttgccagtggaacccagttgcaggagctctatat
cactcctgaactgctgagcaaagagaactgggatctattggcgcaggctgcgctttggtc
acagcaaaacaagtcggtcatggtcgatagtcactggattggtggtgatccaacccaatt
ggaaatttacggatggggagcttggagtgctgaaaaatcctttattaccttgcgtaaccc
ttcgagccaaccccaacagtttttcctggagccaactagccaacttgaagtacctgatag
agaggctaaaaaattcaatatcaagccactctatggcaataacaccaccgtccccacctc
catcaacgagggggtgatcatcaaactggcaccactggagctcatcacaatggagctgac
tcccgtcaaataa-----------------------------------------------
------------------------------------------------------------
------------------------------------------------------------
------------------------------------------------------------
------------------------------------------------------------
------------------------------------------------------------
------------------------------------------------------------
------------------------------------------------------------
------------------------------------------------------------
------------------------------------------------------------
------------------------------------------------------------
------------------------------------------------------------
------------------------------------------------------------
---------
