# Supplementary material for: Genome-driven evaluation and redesign of PCR tools for improving the detection of virulence-associated genes in aeromonads
Source: PLoS One. 2018 Aug 15;13(8):e0201428. doi: 10.1371/journal.pone.0201428 (PMC6093642; doi:10.1371/journal.pone.0201428)
Supplement: S1 Files — (ZIP) [file pone.0201428.s002.zip › Supplemental alignments/Align S6. ast reverse primers alignment]

>C_ast-R
------------------------------------------------------------
------------------------------------------------------------
------------------------------------------------------------
------------------------------------------------------------
------------------------------------------------------------
------------------------------------------------------------
------------------------------------------------------------
------------------------------------------------------------
------------------------------------------------------------
------------------------------------------------------------
------------------------------------------------------------
------------------------------------------------------------
------------------------------------------------------------
------------------------------------------------------------
------------------------------------------------------------
------------------------------------------------------------
------------------------------------------------------------
------------------------------------------------------------
------------------------------------------------------------
------------------------------------------------------------
------------------------------------------------------------
------------------------------------------------------------
------------------------------------------------------------
------------------------------------------------------------
------------------------------------------------------------
------------------------------------------------------------
------------------------------------------------------------
------------------------------------------------------------
------------------------------------------------------------
------------------------------------------------------------
------------------------------------------------------------
------------------------------------------------------------
------------------------------------------------------------
------------------------------------------------------------
------------------------------------------------------------
------------------------------------------------------------
------------------------------------------------------------
------------------------------------------------------------
------------------------------------------------------------
------------------------------------------------------------
------------------------------------------------------------
------------------------------------------------------------
------------------------------------------------------------
------------------------------------------------------------
------------------------------------------------------------
------------------------------------------------------------
------------------------------------------------------------
------------------------------------------------------------
--------------ACAACAAGCCAAGGGATGAG--------------------------
------------------------------------------------------------
------------------------------------------------------------
------------------------------------------------------------
------------------------------------------------------------
------------------------------------------------------------
------------------------------------------------------------
------------------------------------------------------------
------------------------------------------------------------
------------------------------------------------------------
------------------------------------------------------------
------------------------------------------------------------
------------------------------------------------------------
------------------------------------------------------------
------------------------------------------------------------
------------------------------------------------------------
------------------------------------------------------------
------------------------------------------------------------
------------------------------------------------------------
------------------------------------------------------------
------------------------------------------------------------
------------------------------------------------------------
------------------------------------------------------------
------------------------------------------------------------
------------------------------------------------------------
------------------------------------------------------------
------------------------------------------------------------
------------------------------------------------------------
------------------------------------------------------------
---
>SSU_ENA|AF419157|AF419157.1 Aeromonas hydrophila isolate SSU enterotoxin (ast) gene, complete cds. 
GTCGACGTGATGGATGAGGCGGCCGACGCCCTGGCCCGCCTCTCCCTTGCAAAGGCGGCA
GAAGGGGTGGGCGCCTTCCTCGCCACCACGGTCACCGCCCCGCTGCCCGCCATCCTCAGC
ACCCTCGGCCGTATCGCCGATGCCATAGCCAGTCCCCTGCCGGGTGCACAACTGCTCGGC
AGCTATCTGGAGGGGCCCTACTTCACCCCTGACAACAAGGGCGCTCATGACCCGGCCCTG
TTCCGGGAGCTGGATCTGGCGGAGCTCGACCGGCTGCAACAGGTGGCGCGAGGCACCCTG
AAGGTGGTCGCCCTCGCCCCCGAGAAGGCCGGGGCACTCGCTGCCATCCGTCATCTCAGG
CAGGCCGGCATCCGGGTGATGCTGGGTCACTCCGCCGCCGACCATGACACCACCATGACG
GCGCTGGCGGCGGGGGCCTCCGGGCTGGTGCACTGTTTCAACGGCATGCGCGGCCTACAC
CACAGAGAACCCGGCATGGTCGGCGCGGGGCTGGTGCATCCCGATGCCTGGCTGGAGCTC
ATCGCCGACGGCCACCACGTCCATCCGAGCGTGCTCAGACTCTGTCACTGCTGCGCCAGG
GATCGCCTGCTGCTCATCACGGATGCCATGCGCGCCGCCGGCATGCCGGACGGTCACTAC
CTGCTCGGCGACTACCGGGTGGAGATGAAGGACGGGGTGGTGCGCACCGACAGCGGCGGC
CTGGCGGGCAGCACCCTCACCCTGCTCGGGCCGTGCGCAACATGGTGCAGCTGGCCGGCG
TGCCCCTGGACGAAGCCATCCCCATGGCTTCGCTGGCACCGGCCCGGATGCTGGGGATGG
AACATTGCCTCGGCTCGCTGGCCGTCGGCAAGCAGGCCAACCTGCTCGCCCTGACTGCGG
AACTCAATCAACAACATATCTGGGTAGCTGGCCGGGAGATCCTCCCCGCCTCTGCCCCGC
TCTCTTTCCCTGAAGCTGGTGCCCACCAGGGTGCCAAGGAGTCCTCATGTATCTGATCTC
GTCCCACGAAATGCTTAAAGATGCCCAGCGCCGCGGCTATGCGGTGCCCGCCTTCAACAT
CCACAACCTGGAGACCGTCGAGGTGGTGGCCCGCACCGCCGCCAAACTGAACTCCCCGGT
GATCCTGGCGGCCACGCCGGGCACCTACCGTCACGCCGGGGTCGAGTACCTGGTCTCCAT
CTGCGCCTCGGCCGCCCACCAGTACCGCATTCCGCTGGTGCTGCATCTGGACCACCACGA
GGACGAGCAGGATATCCACTACAAGGTCGAGGCCGGCATCCACTCCGCCATGATCGACGC
CTCCCACCTGCCGTTCGAGGAGAACGTCGCCAAGGTGCAGCGGGTTGTCACCTTCTGCCA
CCGCATGGGGGCAAGCGTGGAGGCCGAACTGGGCCAGCTCGGCGGGCAGGAAGATGACCT
CATAGTAGACGCCGCCAACGCCCATCTGACCGACCCGGACAAGGCGGCTGAGTTCGTGGC
GCGCACCGGCATCGACTCCCTGGCCGTCGCCATCGGCACGGCCCACGGCCTCTACAAGGA
GGAGCCGCGCCTCGACTTCGAGCGCCTCGCCGCCATCCGGGCCAGGGTCGCGGTACCGCT
GGTGCTGCACGGCGCCTCCGGCATTCCCGACCGGGACGTGCGCCGCTGCATCGAGCTCGG
GGTGTGCAAGGTCAACGTGGCCACCGAACTCAAGATCGCCTTCTCCGACGCCATGAAGGC
GTTCCTTGCCTCCCATCCCGATGCCAGCGACCCGCGCCAGTATCTGGTGCCCGCCATGGC
CGCCATGGAGGAGGTAGTCGCCGCCAAGATCCGCATGTGCATGAGCGACGGCAAGCTGTA
ATCCCCGAGCCGGGCCCGCTGCGGCGGGCCCGCCTCCACCCCGGTATCACAGGCGAGGTT
CTGCCGACTCACACCTCACTCAAGTCAACACATGGAGACAACCATGCACGCACGTACCGC
CATGACGCTGCTGCTCATGCTGACCCCCTTCGCCCAGGCCGAAACCCTGTCGCTGGAGGG
TGACCAGTACCGTATCAAGGTCGAAACCGACGCCGGCAAGTTCCGGGAACTGACCTTCAC
CAATACCGCCAACGGCGATCTCATTCGCTCAGACAACCTGTTCGACATCAAGGGGACGGA
TGATCGGCTGACCCCCTCCGCCGACTTCAAGGTCACCGCATTCACCAAGAGCGACGACCG
GATCGAGATGGCGTTGGAAAATGCCGACTTCGTGGTCAAGAGCGCCATCCGGCTGAGCCG
GGACAAGCGCTATGCCAGCATCGACTTTGCCCTCGACACCCTCAAGAACGACAAAAAGAT
CAACGGCTTCTCCATGCTTCCCTTCCACTCCCAGGCACCGTTTGTCTATGGCGCCATCAA
CAGCTCGCCCATCGTCAGCGACAGCTTCTTCATTACCCCCCAGAATCCGCTGGTCAATAC
CCGGGCCTACGAGGGTGGCGTCAGCCAGCTGATCCCGCTCAAGCTGCCGCTCGCTCAGGG
CAAGCCGCTCAGCTATCGCACCTATGTCGGCACCTTTGGCGAGGGTCAGCTCAGGCGCGA
CTTCAATCGCTTCCTCAACGAGGCCCGCGATCGCCCCTACGCCCCTTATCTGCATTACAA
CTCCTGGCTCGACATCGGCTTCTTCAATCCCTACACGGAGGCCGAGGCACTCAAGCGCAT
CGATCAGTTCGGCGAGGCGCTGATCAGCCGGCGCGGCGTGCCCATGAACGGCTTTCTGTT
TGACGACGGCTGGGACGATCGACTGGGCAACTGGGGTTTCAGCAAGGATTTCCCCAACGG
CTTCAGCAAACTCAAGAGTGCGGCCGAACGCTACCATGCCCAGCTCGGGATCTGGCTCTC
CCCCTGGGGTGGCTACAACAAGCCAAGGGATGAGCGGGTCTCCCATGCCGCCGAGTTCGG
CTATGAGCTGAGCGATGGCAAGTTCGCCCTCTCCGGCCCGGTCTACTACCAGAACTTCCA
CCAGAAGGTGATGTCGCTCATCAAGGATCAGGGGGTCACCCACTTCAAGTTCGACGGGAC
CGGCAATGCGGACAAGCTGATCGAGGGGAGCCGCTTCACCAGTGACTTCGATGCCGCCAT
CCATTTGATTGCGGATGCGCGAGCCGCCAATCCGAAGGTGTTCATAAACCTGACCACCGG
CACCACCGCCTCCCCCGCCTGGCTGTTCTTTGCCGACTCCATCTGGCGTGGCGGTGATGA
CATCAACTTCTACGGACCCGGCTCCAGGGTGCAGCAGTGGATCACCTACCGGGATGCCGA
GACCTATCGCTCCATCGTCAAGAACGGCCCCCTGTTCCCGCTCAACTCCTTGATGCTGCA
CGGACTGGTCTATGCCAAACAGGCCAAGCATCTGGATCGGCAGTCACCGCAGGACTTCGC
CGATCAGGCCTGGAGCTATTTCGCCACCGGCACCCAGTTGCAGGAGCTCTATCTCACGCC
GGAACTGCTGAGCGGCCAGAACTGGGACCTGCTGGCCAAGGCGGCACTCTGGTCACAGCA
GAATCAGGCCGTGCTGTTCGACAGCCACTGGATCGGCGGCGACCCCACCCTGCTGGCGGT
GTACGGCTGGGCGGCCTGGAGTCCGAGCCGCGCCTTCATCACCCTGCGCAACCCCTCCAG
TAAGCCGCAGACATTCCTGCTGGAGCCCCAGCGCCAGCTGGAAATCCCGGCGGGCGAGGC
CACCCGCTTCACGGTGCAGTCGCGCTATGGCAGCAATGCCAGCGTGCCGGCCACCCTCGA
TGCCCCCCGCCTAATCACCCTGGCACCGCTGGAGCTCATCACCCTGGAGCTGACTCCGGC
GGGAGCCAAACCCGCTGCGGTGAAAAAGTCCTGACCCAGACCAAGTTTGACCTGACAAAA
AGGGACGCCGTGGCGTCCCTTTTCTCTTCGTGCCGCGGGGCTCAGCCCCTGCCGACAGAT
CAGATCCCCTGACGGGCTTCCTGCATCAGCAGGCGCATGTCGCTGACCGCCTTGGCCAGG
CCGTCGAAGGCGGCGCGGCCGATGATGGCGTGACCGATGTTGAGCTCATAGAGCTCGGGG
ATGGCGGCGATGGCCTTGACGTTGTGGTAGTGCAGGCCGTGGCCGGCATTGACCTTCAAG
CCCTTGCCGGCGGCATAGGAGGCACCGGCGGCGATGCGCTTGAACTCGGCGTTACGTTCA
GCATCCGTGGTGGCATCGGCGTAGCGACCGGTGTGGATCTCGATGAAGGGAGCACCGCTC
GCGGCGGCCGCATCGATCTGGATGGGGTCGGCATCGATGAAGAGCGACACCTGGGCACCG
ACGGCGGCCAGACGGGTCACCGCATCGGTCACCTTGTCCAGCTGGCCGGCCACATCCAGG
CCACCCTCCGTGGTCACCTCGGTGCGCTTCTCCGGCACCAGGCAGACGAAGTGGGGCTGG
ATGCGGCAGGCGATGCCGATCATCTCTTCGGTCACCGCCATCTCCAGGTTCATTCTGGTC
TGGATGGTCTGGCGCAGGATCTCCACGTCACGGTCGGTGATGTGGCGGCGATCTTCCCGC
AGGTGCACGGTGATGCCATCGGCACCGGCCTGCTCGGCCACGAAGGCGGCCTGTACCGGA
TCC
>ast_A.bestiarum_CECT4227
------------------------------------------------------------
------------------------------------------------------------
------------------------------------------------------------
------------------------------------------------------------
------------------------------------------------------------
------------------------------------------------------------
------------------------------------------------------------
------------------------------------------------------------
------------------------------------------------------------
------------------------------------------------------------
------------------------------------------------------------
------------------------------------------------------------
------------------------------------------------------------
------------------------------------------------------------
------------------------------------------------------------
------------------------------------------------------------
------------------------------------------------------------
------------------------------------------------------------
------------------------------------------------------------
------------------------------------------------------------
------------------------------------------------------------
------------------------------------------------------------
------------------------------------------------------------
------------------------------------------------------------
------------------------------------------------------------
------------------------------------------------------------
------------------------------------------------------------
------------------------------------------------------------
------------------------------------------------------------
------------------------------------------------------------
------------------------------------------------------------
------------------------------------------------------------
-------------------------------------atgcacgcacgtaccgccatgac
gctgctggtcctgctgaccctgcccgccctcgcccgggccgaggtgatgtcgctgcaggg
caaccagtaccagatcagcgtcaaaacggatgccggaaaattccaggagatcaccttcac
caacagggcgaacggggatgtcatccgctcgaataccctgttcgatatcaaggggctgga
tgacaggctgacctcgtcggccgacttcactgtagatgcgtttgccaaagagcaggacca
cattgacatcgcactgagcaacgccgacttcctgatcaagagcgagatccggctggccaa
agacaagcgctacgccagcatcgacttctccctcgacaccctcaagaatggcaagcggat
caacggcttctccatgctgccgttccactcccaggcaccctttgtctacggcgccatcaa
cagctcccccatcgtcagcgacagtttcttcatcacgccgcagaatccgctggtcaacac
ccgcgcctacgaggggggcgtcagccagctgatcccgctcacgctgccgctggagcaggg
caaaccgctcacctatcgcacctatgtcggcaccttcgacgagggtcagctcagacgtga
cttcaacgagttcatcaacgacgcccgcgacagaccctacgccccctatctgcactacaa
ctcctggctcgacatcggcttcttcaacccctacaccgaagccgacgccctgacccgcat
caagcagtttggcgaggcactggtcacccggcgcggcgtgaccatgagcggcttcctgtt
cgacgatggctgggacgaccgcaagggcaactggggcttcagcaaggacttcccggacgg
ctttcgcaagctcaaaaccgcggccgagcagtatcacgcccagctcggcatctggttctc
tccctggggtggctacaacaagccgagggatgaacgggtctcccatgccgccgaattcgg
ctacgagctgagcgatggcaagttcgccctctcgggccccgtctactacaaaaatttcca
tcagaaggtgatgtcgctcatccaggatcagggcgtcacccacttcaagttcgacggcac
aggcaacgccaacaagcagatcaagggcagccagttcaccagcgacttcgatgccgccat
ccacctgatctcggatgcccgcgccgccaacaaggaggtcttcatcaacctgaccacggg
caccacggcctccccctcctggctcttcttcgccgactccatctggcgcggtggcgatga
catcaacttctatggccccggctccagggtccagcagtggatcacctaccgggatgcgga
gacctaccgctccatcgtcaagcaaggcccgctgtttccgctcaactccctgatgctgca
cgggcttgtctatgccaagcaggccaaacatctggatcagcagtcgccacaagattttgc
cgatcaggcctggagctactttgccaccggcacccagctgcaggagctctacatcacccc
ggagctgctgagcggcgagaactgggatctgctggccaaggcggcgctctggtcgcagca
gaaccaggccgtgctgtttgacagccactggattggcggtgaccccacactgctggccgt
ctatggctgggcggcgtggagcccagcaaagtccttcattaccctgcgcaacccttcgag
ccagcctcaacaattcttcctggaaccgactcgccagcttgaagtgcccaccacagaggc
gaaaggctttaatatcaagccactatatggcgacaacaaaaccgtgccgacgtcaatcag
cgatgggatggtcatcaagctggcgccactggagctcatcaccctggagctgacgcccat
caaataa-----------------------------------------------------
------------------------------------------------------------
------------------------------------------------------------
------------------------------------------------------------
------------------------------------------------------------
------------------------------------------------------------
------------------------------------------------------------
------------------------------------------------------------
------------------------------------------------------------
------------------------------------------------------------
------------------------------------------------------------
------------------------------------------------------------
------------------------------------------------------------
---
>ast_A.enteropelogenes_trota_CECT4255
------------------------------------------------------------
------------------------------------------------------------
------------------------------------------------------------
------------------------------------------------------------
------------------------------------------------------------
------------------------------------------------------------
------------------------------------------------------------
------------------------------------------------------------
------------------------------------------------------------
------------------------------------------------------------
------------------------------------------------------------
------------------------------------------------------------
------------------------------------------------------------
------------------------------------------------------------
------------------------------------------------------------
------------------------------------------------------------
------------------------------------------------------------
------------------------------------------------------------
------------------------------------------------------------
------------------------------------------------------------
------------------------------------------------------------
------------------------------------------------------------
------------------------------------------------------------
------------------------------------------------------------
------------------------------------------------------------
------------------------------------------------------------
------------------------------------------------------------
------------------------------------------------------------
------------------------------------------------------------
------------------------------------------------------------
------------------------------------------------------------
------------------------------------------------------------
----------------------------------atgcactcacgtatcgcgagcatgac
gctgctggtcatgctgaccctacccaccttcgcccgggccgaggtgatgtcgttggaggg
aaaccagtaccgcatcaccgtcgagacagctgccgaccagttccgagagatcaccttcac
caacactgccaatggcgatctcatccgctcgaacaatctttttgatatcaaagggctgga
tgatcggctgacctcatcggccgacttcagagtcacggcgttcgccaaggtgcaagacca
tatcaacttagagttgaaaaacgccgacttcgtggtcaaaagcgctatccggctgccctc
gaacaaaagctacgccagcattgatttctcactaggctctcggcaaaacgacaagcggat
caacggtttttccatgctgccatttcgcacccaggccccgttcgtctatggagccatcaa
cagttcccccatcatcagcgacagcttcttcatcacgccgcagaatccactggtcaacac
ccgtgcctacgaggggggcgtcagccaacttgtctccctcaaactccccctctcgcagga
caaaccgctcagctatcgcacctatatcggcactttcggtgagggccagctcagacgcga
cttcaaccgctttatcaatgacgcccgcgacagaccttacgccccctatctgcactacaa
ctcctggctcgacataggcttcttcaccccttacaccgaagccgaagcactcaagcgtat
caaccagattggcgaggcgttggtcaaacagcgtggggtacccgtaaacggctttctgtt
tgatgatggctgggacaatcgcaagggcaactgggcatttagcaaggacttccccaacgg
ttttcgcaaactgaaaaaggctgccgaaaaataccatgcccagctcgggatctggctttc
cccttggggcggctacaacaaaccaagggatgagcggatctcccatgccgccgagttcgg
gtatgagctgagcgatggcaagttcgccctctcgggcccgatctactatcaaaacttcca
ccagaaggtgatgtcgctcatcaaggaacagggagttactcacttcaagtttgacggtac
cggcaatgcggacaagctgatcaaggggagccgcttcaccagcgacttcgatgccgctat
caatctcatcgcggatgcgcgggccaccaacaaggatgtatttatcaacctgaccacggg
taccacggcctcccccgcctggctgttcttcgccgactccatctggcgcggcggcgatga
catcaacttctacggtccgggctccaaggttcagcaatggatcacctatcgggatgccga
aacctatcgttctatcgtcaaaaacggtcccctgtttccgctcaactccctgatgctgca
cggattggtctatgccaagcaggccaaacatctggacaagcagtcaccgcaggactttgc
cgatcaggcctggagctacttcgccaccggcacccagctgcaggagctctacctcactcc
cgagctgctgaccggtgagaactgggatctgctggccagggcggcgctctggtcacgcca
gaaccaggccgtgctgtttgacagccactggatcggcggcgatcccaccctgctggaagt
ctacggctgggccgcgtggagtcccgacagagcatttatcaccttgcgcaatccgtcgag
ccagcctcaacaatttctgctggaaccacagcgtcaacttgagatcccgtcgggggaggc
aagctacttcgaggttcggtcacgctatggcaacaacccgaccgtcccctcttcgcttgg
caatggcgccgtcatcaagctggcaccgctggagctcattacccttgaactgaccccctc
cattgagctggcccccgccagctag-----------------------------------
------------------------------------------------------------
------------------------------------------------------------
------------------------------------------------------------
------------------------------------------------------------
------------------------------------------------------------
------------------------------------------------------------
------------------------------------------------------------
------------------------------------------------------------
------------------------------------------------------------
------------------------------------------------------------
------------------------------------------------------------
------------------------------------------------------------
---
>ast_A.hydrophila_CECT839
------------------------------------------------------------
------------------------------------------------------------
------------------------------------------------------------
------------------------------------------------------------
------------------------------------------------------------
------------------------------------------------------------
------------------------------------------------------------
------------------------------------------------------------
------------------------------------------------------------
------------------------------------------------------------
------------------------------------------------------------
------------------------------------------------------------
------------------------------------------------------------
------------------------------------------------------------
------------------------------------------------------------
------------------------------------------------------------
------------------------------------------------------------
------------------------------------------------------------
------------------------------------------------------------
------------------------------------------------------------
------------------------------------------------------------
------------------------------------------------------------
------------------------------------------------------------
------------------------------------------------------------
------------------------------------------------------------
------------------------------------------------------------
------------------------------------------------------------
------------------------------------------------------------
------------------------------------------------------------
------------------------------------------------------------
------------------------------------------------------------
------------------------------------------------------------
-------------------------------------------atgcacgcacgtaccgc
catgacgctgctgctcatgctgacccccttcgcccaggcagagaccctgtcgctggaggg
tgaccagtaccgtatcaaggtcgaaaccgatgccggcaagttccgggagctgaccttcac
caataccgccaacggcgatctcattcgctctgacaacctgttcgacatcaaggggacgga
tgatcggctgaccccctccgccgatttcaaggtcactgcattcaccaagagcgacgaccg
gatcgagatggcgctggaaaatgccgacttcgtggtcaagagcgccatccggctgggccg
ggacaagcgctacgccagcatcgactttgccctcgacaccctcaagaacggcaaaaagat
caacggcttctccatgcttcccttccactcccaggcgccgtttgtctatggcgccatcaa
cagctcgcccatcgtcagcgacagcttcttcattaccccccagaatccgctggtcaatac
ccgggcctacgagggtggcgtcagccagctgatcccgctcaagctgccgctcgcccaggg
caagccgctcagctatcgcacctatgtcggcacctttggcgagggtcagctcaggcgcga
cttcaaccgcttcctcaacgaggcccgcgatcgcccctacgccccctacctgcattacaa
ctcctggctcgacatcggcttcttcaatccctacacggaggccgaggcactcaagcgcat
cgatcagttcggcgaggcgctgatcagccggcgcggcgtgcccatgaacggctttctgtt
tgacgacggctgggacgatcgactgggcaactggggtttcagcaaggatttccccaacgg
cttcagcaagctcaagcgtgcggccgaacgctaccatgcccagctcgggatctggctctc
cccctggggtggctacaacaagccaagggatgagcgggtctcccatgccgccgagttcgg
ctatgagctgagcgatggcaagttcgccctctccggtccggtctactaccagaacttcca
ccagaaggtgatgtcgctcatcaaggatcagggagtcacccacttcaagttcgacgggac
cggcaatgcggacaagctgatcgaggggagtcgcttcaccagcgacttcgatgccgccat
ccacctgatcgcagatgcgcgagccgccaatccgaaggtgttcatcaacctgaccaccgg
caccaccgcctcccccgcctggctgttctttgccgattccatctggcgcggcggcgatga
catcaacttctacggacccggctccagggtacagcagtggatcacctaccgggatgccga
gacctatcgctccatcgtcaagaacggccccctgtttccgctcaactccttgatgctgca
cggactggtctatgccaaacaggccaagcatctggatcggcagtcaccgcaagacttcgc
cgatcaggcctggagctatttcgccaccggcacccagttgcaggagctctatctcacgcc
ggaactgttgagcggccagaactgggacctgctggccaaggcggcgctctggtcgcagca
gaaccaggccgtgctgttcgacagccactggatcggcggcgatcccaccctgctggcggt
gtatggctgggcggcctggagtccgagccgcgccttcatcaccctgcgcaatccctccag
ccagccgcagacattcctgctggagcctcaacgccagctggagatcccggcgggcgaggc
cacccgcttcacggtgcagtcgcgctacggcagcaatgccagcgtaccggccaccctcga
tgcccccagcctcatcaccctggcgccgctggagctcatcaccctggagctgaccccggc
gggagccaaacccgcggctgcggaaaaatcctga--------------------------
------------------------------------------------------------
------------------------------------------------------------
------------------------------------------------------------
------------------------------------------------------------
------------------------------------------------------------
------------------------------------------------------------
------------------------------------------------------------
------------------------------------------------------------
------------------------------------------------------------
------------------------------------------------------------
------------------------------------------------------------
------------------------------------------------------------
---
>ast_A.hydrophila_BVH25a
------------------------------------------------------------
------------------------------------------------------------
------------------------------------------------------------
------------------------------------------------------------
------------------------------------------------------------
------------------------------------------------------------
------------------------------------------------------------
------------------------------------------------------------
------------------------------------------------------------
------------------------------------------------------------
------------------------------------------------------------
------------------------------------------------------------
------------------------------------------------------------
------------------------------------------------------------
------------------------------------------------------------
------------------------------------------------------------
------------------------------------------------------------
------------------------------------------------------------
------------------------------------------------------------
------------------------------------------------------------
------------------------------------------------------------
------------------------------------------------------------
------------------------------------------------------------
------------------------------------------------------------
------------------------------------------------------------
------------------------------------------------------------
------------------------------------------------------------
------------------------------------------------------------
------------------------------------------------------------
------------------------------------------------------------
------------------------------------------------------------
------------------------------------------------------------
------------------------------------------------------------
------------------------------------------------------------
------------------------------------------------------------
------------------------------------------------------------
------------------------------------------------------------
-------atggcgttggaaaatgccgacttcgtggtcaagagcgccatccggctgggccg
ggacaagcgctacgccagcatcgactttgccctcgacaccctcaagaacggcaaaaagat
caacggcttctccatgcttcccttccactcccaagcaccgtttgtctatggcgccatcaa
cagctcgcccatcgtcagcgatagctttttcattaccccccagaatccgctggtcaatac
ccgggcctacgagggtggcgtcagccagctgatcccgctcaagctgccgctcgcccaggg
caagccgctcaactatcgcacctatgtcggcacctttggcgagggccagctcaggcgcga
cttcaaccgcttcctcaacgaggcccgcgatcgcccctacgctccttatctgcattacaa
ctcctggctcgacatcggcttcttcaatccctacacggaggccgaggcactcaagcgcat
cgatcagttcggcgaggcgctgatcagccagcgcggcgtgcccatgaacggctttctgtt
tgacgacggctgggacgatcgactgggcaactggggtttcagcaaggatttccccaacgg
cttcagcaagctcaagcgtgcggccgaacgctaccatgcccagctcgggatctggctctc
cccctggggtggctacaacaagccaagggatgagcgagtctcccatgccgccgagttcgg
ctacgagctgagcgatggcaagttcgccctctccggtccggtctactaccagaacttcca
ccagaaggtgatgtccctcatcaaggatcagggggtcacccacttcaagttcgacgggac
cggcaatgcggacaagctgatcgaggggagtcgcttcaccagcgacttcgatgccgccat
ccacctgattgcggatgcccgggccgccaatccgaaggtgttcatcaacctgaccaccgg
caccaccgcctcccctgcctggctgttctttgccgactccatctggcgcggcggcgatga
catcaacttctacggacccggctccagggtgcagcagtggatcacctaccgggatgccga
gacctatcgctccatcgtcaagaacggccccctgttcccgctcaactccctgatgctgca
cgggctggtctatgccaaacaggccaagcatctggatcggcagtcaccgcaagacttcgc
cgatcaggcctggagctatttcgccaccggcactcagttgcaggagctctatctcacgcc
ggaactgctgagcggccagaactgggacctgctggccaaggcggcactctggtcgcagca
gaaccaggccgtgctgttcgacagccactggatcggtggcgaccccaccctgctggcggt
gtacggctgggcggcctggagtccgaaccgcgccttcatcaccctgcgcaacccctccag
taagccgcagacattcctgctggagcctcagcgccagctggagatcccggcgggcgaggc
tacccgcttcacggtgcagccgcgctacggcagcaatgccagcgtgccggccaccctcga
tgccccccgcctcatcacgctggcgccgctggagctcatcaccctggagctgaccccggc
gggagccaaacccgctgctgcgaaaaagtcctga--------------------------
------------------------------------------------------------
------------------------------------------------------------
------------------------------------------------------------
------------------------------------------------------------
------------------------------------------------------------
------------------------------------------------------------
------------------------------------------------------------
------------------------------------------------------------
------------------------------------------------------------
------------------------------------------------------------
------------------------------------------------------------
------------------------------------------------------------
---
>ast_A.piscicola_LMG24783
------------------------------------------------------------
------------------------------------------------------------
------------------------------------------------------------
------------------------------------------------------------
------------------------------------------------------------
------------------------------------------------------------
------------------------------------------------------------
------------------------------------------------------------
------------------------------------------------------------
------------------------------------------------------------
------------------------------------------------------------
------------------------------------------------------------
------------------------------------------------------------
------------------------------------------------------------
------------------------------------------------------------
------------------------------------------------------------
------------------------------------------------------------
------------------------------------------------------------
------------------------------------------------------------
------------------------------------------------------------
------------------------------------------------------------
------------------------------------------------------------
------------------------------------------------------------
------------------------------------------------------------
------------------------------------------------------------
------------------------------------------------------------
------------------------------------------------------------
------------------------------------------------------------
------------------------------------------------------------
------------------------------------------------------------
------------------------------------------------------------
------------------------------------------------------------
-------------------------------------atgaacgcacgtaccgccatgac
gctgctggtcctgctgaccctgcccgccctcgcccgggccgaggtgatgtcgctgcaggg
caaccagtaccagatcagcgtcaaaacggatgccggaaaattccaggagatcaccttcac
caacagggcgaacggggatgtcatccgctcgaataccctgttcgatatcaaggggctgga
tgacaggctgacctcgtcggccgacttcactgtagatgcgtttgccaaagagcaggacca
cattgacatcgcactgagcaacgccgacttcctgatcaagagcgagatccggctggccaa
agacaagcgctacgccagcatcgacttctccctagacaccctcaagaatggcaagcggat
caacggcttctccatgctgccgttccactcccaggcaccctttgtctacggcgccatcaa
cagctcgcccatcgtcagcgacagcttcttcatcacgccgcagaatccgctggtcaacac
ccgcgcctacgaggggggcgtcagccagctgatcccgctcacgctgccgctggagcaggg
caagccgctcacctatcgcacctatgtcggcaccttcgacgagggtcagctcagacgtga
cttcaacgagttcatcaacgacgcccgcgacagaccctacgccccctatctgcactacaa
ctcctggctcgacatcggcttcttcaacccctacaccgaagccgacgccctgacccgcat
caagcagtttggcgaggcgctggtcacccggcgcggcgtgaccatgagcggcttcctgtt
cgacgatggctgggacgatcgcaagggcaactggggcttcagcaaggacttcccggacgg
ctttcgcaagctcaaaaccgcggccgagcagtatcacgcccagctcggcatctggttctc
tccctggggtggctacaacaagccgagggatgaacgggtctcccatgccgccgaattcgg
ctacgagctgagcgatggcaagttcgccctctcgggccccgtctactacaaaaatttcca
tcagaaggtgatgtcgctcatccaggatcagggtgtcacccacttcaagttcgatggcac
aggcaacgccaacaagcagatcaagggcagccagttcaccagcgacttcgatgccgccat
ccacctgatctcggatgcccgcgccgccaacaaggaggtcttcatcaacctgaccacggg
caccacgtcctccccctcctggctcttcttcgccgactccatctggcgcggtggtgatga
catcaacttctatggccccggctccagggtccagcagtggatcacctaccgggatgcgga
gacctaccgctccatcgtcaagcaaggcccgctgttcccgctcaactccctgatgctgca
cgggcttgtctatgccaagcaggccaaacatctggatcagcagtcgccacaagattttgc
cgatcaggcctggagctactttgccaccggcacccagctgcaggagctctatatcacccc
ggagctgctgagcggcgagaactgggatcttctggccaaggctgcgctctggtcgcagca
gaaccaggccgtgctgtttgacagccactggattggcggcgaccccaccctgctggccgt
ctatggctgggcggcgtggagcccagcaaagtctttcattaccctgcgcaatccttcgaa
ccagcctcaacagttcttcctggaaccgactcgccagcttgaagtgccaaccacagaggc
gaaaggctttaatatcaagccactatatggcgacaacaaaaccgtgccgacgtcaatcag
cgatgggatggtcatcaagctggcgccactggagctcatcaccctggagctgacgcccat
caaataa-----------------------------------------------------
------------------------------------------------------------
------------------------------------------------------------
------------------------------------------------------------
------------------------------------------------------------
------------------------------------------------------------
------------------------------------------------------------
------------------------------------------------------------
------------------------------------------------------------
------------------------------------------------------------
------------------------------------------------------------
------------------------------------------------------------
------------------------------------------------------------
---
>ast_A.sobria_CECT4245
------------------------------------------------------------
------------------------------------------------------------
------------------------------------------------------------
------------------------------------------------------------
------------------------------------------------------------
------------------------------------------------------------
------------------------------------------------------------
------------------------------------------------------------
------------------------------------------------------------
------------------------------------------------------------
------------------------------------------------------------
------------------------------------------------------------
------------------------------------------------------------
------------------------------------------------------------
------------------------------------------------------------
------------------------------------------------------------
------------------------------------------------------------
------------------------------------------------------------
------------------------------------------------------------
------------------------------------------------------------
------------------------------------------------------------
------------------------------------------------------------
------------------------------------------------------------
------------------------------------------------------------
------------------------------------------------------------
------------------------------------------------------------
------------------------------------------------------------
------------------------------------------------------------
------------------------------------------------------------
------------------------------------------------------------
------------------------------------------------------------
------------------------------------------------------------
-------------------------------at---------gcaaaaaacaacgatagc
catgatggtcatgatggctctttcgggaggggcacaagctgagactttaatccttaaagg
caaccggatgacggtagaggttgaaactcaagatggaaaattaaccacgattgccttcac
caaccatcagaatggagatgtgatccggacagacaagctgtttgcgattaaaggtaccga
tgacaaattgactccctcaacagattttgtcgtggaccgctttgaagaagaacatggaag
catcaacatcacattaaaaaataatgatttcatggtgagcagtgcactatctcttgatga
ttcccacgcttattccaccgtttcctggtcactgcaagccttgcatgatggccagcggat
cggagcgtttagtctgttacctttcaatacccaggctcccttcgtgtatggctcgatcaa
cagttcgccgatcatcagtgacagttttttcatcaccccacaaagtccactgatcaatac
cagggcctatgaaggtggcgtcacccagacagcgctggttccattacccctggaggcaga
taagccacttacctacaccagctatattggcacctttggcccggggcaactcaggcgtga
tttcaataaattcctgaatgtggcaagagatcggccctattccccctatctgcactacaa
ctcctggctcgacatcggattcttcaacccatataccgaagcagaagctctcacccggat
caatcagtttggggaggagttggtcaccaaacgtggcgtgcccatgagtggtttcctgct
tgacgacggatgggatgaccgcaaaggtaattggggattcagcaaagactttccaaatgg
tttcagcaagctgaaaactgccgccgaaaaataccacgcccaactcggcatctggttttc
accttggggcggttacaacaaaccgagggatgaacgggtttctcacgcagctgaattcgg
ttatgaactaagcgatggtcggttcgccctctccggccctgtctactacaaaaattttca
tcagaaagtgatgtcactcattaaggatcaaggggttacccacttcaagttcgatggcac
tggcaatgcggacaaattgatcaaaggaagccaattcaccagcgattttgatgccgccat
tcacctgattgaagatgctcgaaccgcgaacaaagatgttttcatcaacctaactacagg
cacaactgcatccccttcatggctgttcttcgcagactccatctggcgtggtggtgatga
catcaatttctatggtccaggcacaatggtgcagcaatggattacttatcgggatgcgga
aacttatcgctccatcgtcaagaatggccccttgttcccgctgaattccttgatgctgca
cgggctggtctatgccaagcaagccaagcatctagataaacaatctccgcaagattttgc
cgatcaggcctggagctactttgccagtggaacccagttgcaggagctctatatcactcc
tgaactgctgagcaaagagaactgggatctattggcgcaggctgcgctttggtcacagca
aaacaagtcggtcatggtcgatagtcactggattggtggtgatccaacccaattggaaat
ttacggatggggagcttggagtgctgaaaaatcctttattaccttgcgtaacccttcgag
ccaaccccaacagtttttcctggagccaactagccaacttgaagtacctgatagagaggc
taaaaaattcaatatcaagccactctatggcaataacaccaccgtccccacctccatcaa
cgagggggtgatcatcaaactggcaccactggagctcatcacaatggagctgactcccgt
caaataa-----------------------------------------------------
------------------------------------------------------------
------------------------------------------------------------
------------------------------------------------------------
------------------------------------------------------------
------------------------------------------------------------
------------------------------------------------------------
------------------------------------------------------------
------------------------------------------------------------
------------------------------------------------------------
------------------------------------------------------------
------------------------------------------------------------
------------------------------------------------------------
---
