# Supplementary material for: Genome-driven evaluation and redesign of PCR tools for improving the detection of virulence-associated genes in aeromonads
Source: PLoS One. 2018 Aug 15;13(8):e0201428. doi: 10.1371/journal.pone.0201428 (PMC6093642; doi:10.1371/journal.pone.0201428)
Supplement: S1 Files — (ZIP) [file pone.0201428.s002.zip › Supplemental alignments/Align S7. alt forward primers alignment]

>altF
------------------------------------------------------------
------------------------------------------------------------
------------------------------------------------------------
------------------------------------------------------------
------------------------------------------------------------
------------------------------------------------------------
------------------------------------------------------------
------------------------------------------------------------
------------------------------------------------------------
------------------------------------------------------------
------------------------------------------------------------
------------------------------------------------------------
------------------------------------------------------------
------------------------------------------------------------
------------------------------------------------------------
------------------------------------------------------------
------------------------------------------------------------
------------------------------------------------------------
------------------------------------------------------AAAGCG
TCTGACAGCGAAGT----------------------------------------------
------------------------------------------------------------
------------------------------------------------------------
------------------------------------------------------------
------------------------------------------------------------
------------------------------------------------------------
------------------------------------------------------------
------------------------------------------------------------
------------------------------------------------------------
------------------------------------------------------------
------------------------------------------------------------
------------------------------------------------------------
------------------------------------------------------------
------------------------------------------------------------
------------------------------------------------------------
------------------------------------------------------------
------------------------------------------------------------
------------------------------------------------------------
------------------------------------------------------------
------------------------------------------------------------
------------------------------------------------------------
------------------------------------------------------------
---------------------------------------------------------
>lip-f
------------------------------------------------------------
------------------------------------------------------------
------------------------------------------------------------
------------------------------------------------------------
------------------------------------------------------------
------------------------------------------------------------
------------------------------------------------------------
------------------------------------------------------------
CAYCTGGTKCCGCTCAAG------------------------------------------
------------------------------------------------------------
------------------------------------------------------------
------------------------------------------------------------
------------------------------------------------------------
------------------------------------------------------------
------------------------------------------------------------
------------------------------------------------------------
------------------------------------------------------------
------------------------------------------------------------
------------------------------------------------------------
------------------------------------------------------------
------------------------------------------------------------
------------------------------------------------------------
------------------------------------------------------------
------------------------------------------------------------
------------------------------------------------------------
------------------------------------------------------------
------------------------------------------------------------
------------------------------------------------------------
------------------------------------------------------------
------------------------------------------------------------
------------------------------------------------------------
------------------------------------------------------------
------------------------------------------------------------
------------------------------------------------------------
------------------------------------------------------------
------------------------------------------------------------
------------------------------------------------------------
------------------------------------------------------------
------------------------------------------------------------
------------------------------------------------------------
------------------------------------------------------------
---------------------------------------------------------
>AD-SSU-alt(R)
------------------------------------------------------------
------------------------------------------------------------
------------------------------------------------------------
------------------------------------------------------------
------------------------------------------------------------
------------------------------------------------------------
------------------------------------------------------------
------------------------------------------------------------
------------------------------------------------------------
------------------------------------------------------------
------------------------------------------------------------
------------------------------------------------------------
------------------------------------------------------------
------------------------------------------------------------
------------------------------------------------------------
------------------------------------------------------------
------------------------------------------------------------
---------------------------------------------------------ATG
ACCCAGTCCTGGCACGGCGCCATCCCCAGCCTTTACGCCATCGCCAATGCCCTGAAAGCG
TCTGACAGCGAAGTGATCGCCGGGCTGGTGGGCGCGGGCGTAGACCCGGCCCTGCTGGCG
ACGCTGATTGCCGATCCGACCCGCCAGAGCGAGCTGCTGGCCGAGGCGAGCAAGCTGATC
GGGGTGACCCTCACCTCCGGCGGCAAGCCGCTGGATGCCGAGCAGAACATCGGCCGCTTC
AACCCGCTGCCCATGCTGGAAGAGGTGCAGTCGGTGCCGATGCGCGTCTTCGCCAAGGAT
G---CCCTCAACACCATCACCGACGTGATCATCTATCAGCACGGCGTCACCTCGGTGAAA
GAGAACGCCTATGCGCTGGCGCTGGGCCAGATCTATGCCGGCATGCA---------GGCA
GGCAAGAAGGTGGCGCTGGTGGTGATCGATCACCCGCTGCACGGTGAGCGCGGCTTCGCC
CTGAGCGGCACGATGGACACAGTCACCACCTCCGACAACCCGACCCCCTACCTGAACCTG
AGCTACCTGACTGTGGCCCGCGACAACCTGAAACAGAGCGTGGCGGATCTGCTGGGCCTG
CGTCTGGCGGTCGGTCTGGCCAATGGCAAGGGCGTTATCGG-------------------
--CAGCGCCGGCAGCCTCAAGGTGCACTTCCTGGGCCACTCCCTGGGCGCCATCTCCGGC
ACCAACTTGCTGGCGGTCGCCAACCAGTCCATCGGCAATGCGCAGGCGGATGCCCTGTTC
AAGTTCGATACCGGTGGCCTGGCCATGCCGGGTGGCGGCATAGCACCGCTGCTGCTGAAC
TCGCCGACCTTCGGCCCGACCATCAAGATGGGCGTGCTGACCAGCGGCAGTGCCGAGCTG
AAAGCGGGCTTCACCGCCTACGCCCCCAGCTGCAAGACTG---CGGTGCCGACCTGCTTC
GTCAACGAGTTCCTGCCGAGCCTGAGCGCCACCCAGCAGGCCGCTGCG-GCAGCACGCTG
CAGAGCTACAGCTTCGCGGCCCAGTCGGTACTGGATTCGGCTGACCCGATCAACCTCGGC
AGCGGCATCAAGAGCGACTTCCCGCTGTTCGCCACCGAGATCGTTGGCGATGGCGCGTTG
A-----------------------------------------------------------
------------------------------------------------------------
------------------------------------------------------------
------------------------------------------------------------
---------------------------------------------------------
>alt_A.dhakensis_BVH28b lipase
------------------------------ATGAAAAAGAAGCTAATTTATGCCGCAGTC
GTCAGTGCTATGCTGGCCGGCTGTGGTGGCAGTGACGATAAC---AAAGGCGACACCTCC
AGCTATCTCGACTATCTGTTGACCGGTTCCAACGCAGTGCGCCCCAGTGCCCTGGCGGCC
CGGGCCAGCGATGGCACCCTGAAATTCTCCACCGAAACGGCGGATCTCTCCAACCCGGTG
TCGGCCATGTCTACCCTGGATGGCTGGTCCACGACCCAGGCCATCCAGATCGTGCCCGTC
ACCTCGTCCGGCATCACTGTCCAGGCACCGGCTGCTGCCGAGTTTACCGCCTCGGTGGCC
CCGCTCTACCTGCTGGAGCTGAGCTTTGACAGCACAGCCCTGCGCCCGAGCGGCGTGAAG
AAGGTGCTGACCTACGGGACGG------ACTTCGTGGTGGCCGCTTCGGCTGGCAAGCTG
AACCTGGTGCCGCTCAAGCCGCTGAACCCCTCCTCCTACTACATGATCGTGGCCACCGAC
TCCCTCAAGGACAGCAACGGCAACGCGGTCAAGGCCGGCAGCGACTACGGCAACTACAAG
AACAACGTCGGCAGCAATGCCCAGGAGCAGACCATCAACGGCCTGATCGCCCTGCAGGAG
GGCCTGTTCAAGGCCGCCACCGGCGTCTCCACCGATCACGTCATCTTCTCCGATTGGTTC
GGTACCCAGTCCGGTGCCGACGTGCTGGTCGCGGTGAAAGGGGCTGCGGCATCCGTGCTG
AAGAGCCCGA------CCCTGGATGCGGCCGCCCTGTGGAAGCAGGATGCCAAGGGCAAC
ACCAGCCTGCCGGGTACCTACACCCTGGC---CGTGACCGGCAGCAACCCCTTCCTGACC
CAGCTGGACGCCGAGG---CGTTCCTGCCGCAGGAGCAGAAAGATACGCTGGCCACCGCC
TTCGGCCCTGGCGCCCCGCTCAACGGGCTGGCCCAGCTGACCACTGTCTATACCGGTACC
GTCAAGCTGCCTTACTTCCTCTCCTCGCCGGCCACCGCCGGCTCCTGGGACAAGGCCAAG
ACCCAGTCCTGGCACGGCGCCATCCCCAGCCTGTACGCCATCGCCAATGCCCTGAAAGCC
TCTGACAGCGAAGTGATCGCCGGGCTGGTGGGCGCGGGCGTAGACCCGGCCCTGCTGGCG
ACGCTGATTGCCGATCCGACCCGCCAGAGCGAGCTGCTGGCCGAGGCGAGCAAGCTGATC
GGGGTGACCCTCACCTCCGGCGGCAAGCCGCTGGATGCTGAGCAGAACATCGGCCGCTTC
AACCCGCTGCCCATGCTGGAAGAGGTGCAGTCGGTGCCGATGCGGGTCTTCGCCAAGGAT
G---CCCTCAACACCATCACCGACGTGATCATCTATCAGCACGGCGTCACCTCGGTGAAA
GAGAACGCATATGCGCTGGCGCTGGGCCAGATCTATGCCGGCATGCA---------GGCA
GGCAAGAAGGTGGCGCTGGTGGTGATCGATCACCCGCTGCACGGTGAGCGCGGCTTCGCC
CTGAGCGGCAGCATGGCGACCGTGACCACCTCCGACAATCCGACCCCCTACCTGAACCTG
AGCTACCTGACCGTGGCCCGCGACAACCTGAAACAGAGCGTGGCGGATCTGCTGGGCCTG
CGTCTGGCGGTCGGTCTGGCCAATGCCAAGGGTGCCATCGG-------------------
--CAGCGCCGGCAGCCTCAAGGTGCACTTCCTGGGCCACTCCCTGGGCGCCATCTCCGGC
ACCAACCTGCTGGCGGTCGCCAACCAGTCCATCGGCAATGCCCAGGCGGATGCCCTGTTC
AAGTTCGACACCGGTGGCCTGGCCATGCCGGGTGGCGGCATAGCGCCGCTGTTGCTGAAC
TCGCCGACCTTCGGCCCGACCATCAAGATGGGCGTGCTGACCAGCGGCAGTGCCGAGCTG
AAAGCGGGCTTTACCGCCTACGCCCCCAGCTGCAAGACCG---AGGTGCCGACCTGCTTC
GTCAACGAGTTCCTGCCGAGCCTGAGCGCCACCCAGCAGGCCGCGGCGGCCAGCACGCTG
CAGAGCTACAGCTTCGCGGCCCAGTCGGTGCTTGATTCGGCTGACCCGATCAACCTCGGC
AGCGGCATCAAGAGCGACTTCCCGCTGTTCGCCACCGAGATCGTTGGCGATGGCGCGCTG
AGCCT---GTCGGATCAGGTGATCCCGAACAGCATCGCCTCCGCCCCGCTGGGCGGCACC
GAGCCGTTGTTCAAGGTGCTGGCGCTGCAACCGCTGACCGCCACCGGT---------GCG
GCCAGCCACAACGCAGCCCGCTTCGTGGCTGGTGGCCACAGCTCGCTGCTGGCACCGGAC
GAGAACTTCGATCCGAGCGGCGACGTGACCACCGAAATGCAGTCCGAGTTCGCCAGCTTC
TTCATGAGCGGCGGCACTGCGGTCAAGGTGACCGATCCCACCCTGCTCAAGCAGTAA
>alt_A.dhakensis_CECT7289 lipase
------------------------------------------------------------
---------ATGCTGGCCGGCTGTGGTGGCAGTGACGATAAC---AAAGGCGACACCTCC
AGCTATCTCGACTATCTGTTGACCGGTTCCAACGCAGTGCGCCCCAGTGCCCTGGCGGCC
CGCGCCAGCGATGGCACCCTGAAATTCTCCACCGAAACGGCGGATCTCTCCAACCCGGTG
TCGGCCATGTCGACCCTGGATGGCTGGTCCACGACCCAGGCCATCCAGATCGTGCCCGTC
ACCTCGTCCGGCATCACTGTCCAGGCACCGGCTGCCGCCGAGTTTGCCGCCTCGGTGGCC
CCGCTCTACCTGCTGGAGCTGAGCTTTGACAGCACAGCCCTGCGCCCGAGCGGCGTGAAG
AAGGTGCTGACCTACGGGGTGG------ACTTCGTGGTGGCCGCCTCGGCTGGCAAGCTG
AACCTGGTACCGCTCAAGCCGCTGAACCCCTCCTCCTACTACATGATCGTGGCCACCGAC
TCCCTCAAGGACAGCAACGGCAACGCGGTCAAGGCCGGCAGCGACTACGGCAACTACAAG
AACAACGTCGGCAGCAATGCCCAGGAGCAGACCATCAACGGTCTGATCGCCCTGCAGGAG
GGCCTGTTCAAGGCCGCCACCGGCGTCTCCACCGATCACGTCATCTTCTCCGACTGGTTC
GGTACCCAGTCCGGTGCCGACGTGCTGGTCGCGGTGAAAGGGGCGGCGGCATCCGTGCTG
AAGAGCCCGA------CCCTGGATGCGGCCGCCCTGTGGAAGCAGGATGCCAAGGGCAAC
ACCAGCCTGCCGGGTACCTACACCCTGGC---CGTGACCGGTAGCAACCCCTTCCTGACC
CAGCTGGACGCCGAGG---CGTTCCTGCCGCAGGAGCAGAAAGATGCGCTGGCCACCGCC
TTCGGCCCTGGCGCCCCGCTCAACGGGCTGGCCCAGCTGACCACTGTCTATACCGGTACC
GTCAAGCTGCCCTACTTCCTCTCCTCGCCGGCCACCGCCGGCTCCTGGGACAAGGCCAAG
ACCCAGTCCTGGCACGGCGCCATCCCCAGCCTGTACGCCATCGCCAATGCCCTGAAAGTG
TCCGACAGCGAAGTGATCGCCGGGCTGGTGGGCGCGGGCGTGGACCCGGCACTGCTGGCG
ACGCTGATTGCCGATCCGACCCGTCAGAGCGAACTGCTGGCCGAGGCGAGCAAGCTGATC
GGGGTGACCCTCACCTCCGGCGGCAAGCCGCTGGATGCCGAGCAGAACATCGGTCGCTTC
AACCCGCTGCCCAAGCTGGAAGAGGTGCAGTCGGTACCGATGCGGGTCTTCGCCAAGGAT
G---CCCTCAACACCATCACCGACGTGATCATCTATCAGCACGGCGTCACCTCGGTGAAA
GAGAACGCCTATGCGCTGGCGCTGGGCCAGATCTATGCCGGCATGCA---------GGCA
GGCAAGAAGGTGGCGCTGGTGGTGATCGATCACCCGCTGCACGGTGAGCGCGGCTTCGCC
CTGAGCGGCAGCATGGATACCGTGACCACCTCCGACAATCCGACTCCCTACCTGAACCTG
AGCTACCTGACCGTGGCCCGAGACAACCTGAAACAGAGCGTGGCGGATCTGCTGGGCCTG
CGTCTGGCGGTCGGTCTGGCCAATGGCAAGGGCGTCATCGG-------------------
--CAGCGCCGGCAGCCTCAAGGTGCACTTCCTGGGCCACTCCCTGGGCGCCATCTCCGGC
ACCAACCTGCTGGCGGTCGCCAACCAGTCCATCGGCAATGCCCAGGCGGATGCCCTGTTC
AAGTTCGATACCGGTGGCCTGGCCATGCCGGGTGGCGGCATAGCGCCGCTGTTGCTGAAC
TCGCCGACCTTCGGTCCGACCATCAAGATGGGCGTGCTGACCAGCGGCAGTGCCGAGCTG
AAAGCGGGCTTTACCGCCTACGCCCCCAGCTGCAAGACCG---AGGTGCCGACCTGCTTC
GTCAACGAGTTCCTGCCGAGCCTGAGCGCCACCCAGCAGGCCGCTGCGGCCAGCACCCTG
CAGAGCTACAGCTTCGCGGCCCAGTCGGTGCTGGATTCGGCTGACCCGATCAACCTCGGC
AGCGGCATCAAGAGCGACTTCCCGCTGTTCGCCACCGAGATCGTTGGCGATGGCGCGTTG
AGCCT---GTCGGATCAGGTGATCCCGAACAGCATCGCCTCCGCCCCGCTGGGCGGCACC
GAGCCGCTGTTCAAGGTGCTGGCGCTGCAACCGCTGACCGCCACCGGT---------GCG
GCCAGCCACAACGCGGCACGCTTCGTGGCCGGTGGCCACAGCTCGCTGCTGGCACCGGAT
GAGAACTTCGATCCGAGCGGCGACGTGACCACCGAAATGCAGTCCGAGTTCGCCAGCTTC
TTCATGAGCGGCGGCACTGCGGTCAAGGTGACCGATCCCACCCTGCTCAAGCAGTAA
>alt_A.dhakensis_CIP107500 lipase
------------------------------------------------------------
---------ATGCTGGCCGGCTGTGGTGGCAGTGACGATAAC---AAAGGCGACACCTCC
AGCTATCTCGACTATCTGTTGACCGGTTCCAACGCAGTGCGCCCCAGTGCCCTGGCGGCC
CGGGCCAGCGATGGCACCCTGAAATTCTCCACCGAAACGGCGGATCTCTCCAACCCGGTG
TCGGCCATGTCTACCCTGGATGGCTGGTCCACGACCCAGGCCATCCAGATCGTGCCCGTC
ACCTCGTCCGGCATCACTGTCCAGGCACCGGCTGCCGCCGAGTTTGCCGCCTCGGTGGCC
CCGCTCTACCTGCTGGAGCTGGGTTTTGACAGCACAGCCCTGCGCCCGAGCGGCGTAAAG
AAGGTGCTGACCTACGGGGTGG------ACTTCGTGGTGGCCGCCTCGGCTGGCAAGCTG
AACCTGGTACCGCTCAAGCCGCTGAACCCCTCCTCCTACTACATGATCGTGGCCACCGAC
TCCCTCAAGGACAGCAACGGCAACGCGGTCAAGGCCGGCAGCGACTACGGCAACTACAAG
AACAACGTCGGCAGCAATGCCCAGGAGCAGACCATCAACGGTCTGATCGCCCTGCAGGAG
GGCCTGTTCAAGGCCGCCACCGGCGTCTCCACCGATCACGTCATCTTCTCCGACTGGTTC
GGTACCCAGTCTGGTGCCGATGTGCTGGTCGCGGTGAAAGGGGCTGCGGCATCCGTGCTG
AAGAGCCC------GACCCTGGACGCGGCCGCCCTGTGGAAGCAGGATGCCAAGGGCAAC
ACCAGCCTGCCCGGCACCTACACCCTGGC---CGTGACAGGCAGCAACCCCTTCCTGACC
CAGCTGGACGCCGAGG---CGTTCCTGCCGCAGGAGCAGAAAGATGCGCTGGCCACCGCC
TTCGGCCCTGGCGCCCCGCTCAACGGGCTGGCCCAGCTGACCACTGTCTATACCGGTACC
GTCAAGCTGCCCTACTTCCTCTCCTCGCCGGCCACCGCCGGTTCCTGGGACAAGGCCAAG
ACCCAGTCCTGGCACGGCGCCATCCCCAGCCTTTACGCCATCGCCAATGCCCTGAAAGCG
TCTGACAGCGAAGTGATCGCCGGGCTGGTGGGCGCGGGCGTAGACCCGGCCCTGCTGGCG
ACGCTGATTGCCGACCCGACCCGTCAGGCCGAGTTGCTGGCCGAGGCGAGCAAGCTGATC
GGGGTGACCCTCACCTCCGGCGGCAAGCCGCTGGATGCCGAGCAGAACATCGGCCGCTTC
AACCCGCTGCCCATGCTGGAAGAGGTGCAGTCGGTGCCGATGCGCGTCTTCGCCAAGGAT
G---CCCTCAACACCATCACCGACGTGATCATCTATCAGCACGGCGTCACCTCGGTGAAA
GAGAACGCCTATGCGCTGGCGCTGGGCCAGATCTATGCAGGCATGCA---------GGCA
GGCAAGAAGGTGGCGCTGGTGGTGATCGATCACCCGCTGCACGGTGAGCGCGGCTTCGCC
CTGAGCGGCAGCATGGACACAGTCACCACCTCCGACAATCCGACCCCCTACCTGAACCTG
AGCTACCTGACCGTGGCCCGCGACAACCTGAAACAGAGCGTGGCGGATCTGCTGGGCCTG
CGTCTGGCGGTCGGTCTGGCCAATGCCAAGGGCGCCATCGG-------------------
--CAGCGCCGGCAGCCTCAAGGTGCACTTCCTGGGCCACTCCCTGGGCGCCATCTCCGGT
ACCAACCTGCTGGCGGTCGCCAACCAGTCTATCGGCAATGCCCAGGCGGATGCCCTGTTC
AAGTTCGATACCGGTGGCCTGGCCATGCCGGGTGGCGGCATAGCGCCGCTGTTGCTGAAC
TCGCCGACCTTCGGTCCGACCATCAAGATGGGCGTGCTGACCAGCGGCAGTGCCGAGCTG
AAAGCGGGCTTCACCGCCTACGCCCCCAGCTGCAAGACCG---CGGTGCCGACCTGCTTC
GTCAACGAGTTCCTGCCGAGCCTGAGCGCCACCCAGCAGGCCGCTGCGGCCAGCACGCTG
CAGAGCTACAGCTTCGCGGCCCAGTCGGTGCTGGATTCGGCTGACCCGATCAACCTCGGC
AGCGGCATCAAGAGCGACTTCCCGCTGTTCGCCACCGAGATCGTCGGCGATGGCGCGCTG
AGCCT---GTCGGATCAGGTGATCCCGAACAGCATCGCCTCCGCCCCGCTGGGCGGCACC
GAGCCGCTGTTCAAGGTGCTGGCGCTGCAGCCGCTGACCGCCACCGGT---------GCG
GCCAGCCACAACGCAGCCCGCTTCGTGGCTGGTGGCCACAGCTCGCTGCTGGCACCGGAC
GAGAACTTCGATCCGAACGGCGACGTGACCACCGAGATGCAGTCCGAGTTCGCCAGCTTC
TTCATGAGCGGCGGCACTGCGGTCAAGGTGACCAACGGCAGCCTGCTCAAGCAGTAA
>alt_A.allosacharophila_CECT4199T
------------------------------atgaagaagaagctaatttatgccgctgtg
ctcagcgccctgctggccggatgtggtggggatgacaac------aagggagataccacc
agctccctcgactatgccctgagtggcgccaacgggattcgcccgagcgtgctggctccc
cgtgccagcgatggcaccctgaagttttcgaccgagactgcggatctgtcgaacccggtg
tctgccctctccaccctagatggctggtctacaacgcaacctgtccagctggtaccggcg
accgtgaccggtgtctctgtgccagcacctgcggccagcgagtatgcctctgccgttgcg
cccctctatctgctggagctggtgctggatccggtgactcagcgacctgtcggggtgaag
aacaataagcctctgacctatggcaccgactttgtggtgagcgatggcggcggcaaactc
aatctggttccgctcaagccgcttaatccctcttcttactacatgattgtggcgaccgat
tccctcaaggacagtcgcggcacaccgctcaaagcggggggggattacagcaacttcaaa
tcggctgctggcgcaaccacgcaggagcagaccatcaacggcctgatctcgctgcaggaa
ggtctgttcaaggcggccaccggaatcaccagcgaccgggtgatcttctccgactggttt
gccacccagtccggtgccgatgtgctgctggcagtgaagagtgccgccgcttccgtgttg
aagagcc------cgagccttgacgccgcgttgctgtggaaacaggacgccaaaggcaac
accagcttaccggcaacctataccatcagcagccttaatggcggcgtggattttctgacc
cagctggctgctgagc---cattcctgccgcaggatcagaaagatgcattgagtgccgcc
tttggtgcaggcatgccgcttaacggtgttgcccagttgaccaaggtttacaccggcacc
gtcaatctcccttacttcctctctacacccgcgctggctggctcctgggacaaggccaag
acccaatcctggcatggtgccattcccagcctctatgccatcgccaacgcgctgaaagcg
ggcgatatcgaggtgatcggtggactggtcggggcgggggtggacccggcactgctgggt
gagctgatcgccgacccgagccgtcagagtgaactgctgaccgaggcgagcaagctgatc
ggggtgaccctcacctccggtggcaaaccgctggatgccgagcgcaatatcggccgtttc
aacccgctgccgaccctgaccgaagtgcaatccgtgccgttgcggatctttgccgccggg
c---cactggccaatgtcaccgatgtgatcatctatcagcacggggtcacctccatcaag
gagaatgcctatgcgctggcgctgggccagatcggcgccggcgccac---------tgcc
agcaagagcgtcgctgtggttgttatcgatcatccgctgcacggtgagcgtggctatgcc
ctgagtggcagcacggataccgttaccacctccgagaacccgactccctacctgaatctg
ggctatctgacggtggcgcgggacaacctgaaacagagcgtggccgatctgctgggactg
cgactggccgtcggtctggccaatgctaaggggctaggtggtc---------------aa
ctgggcggcgccggactgaaggtacatttcctcggtcactcgctgggggcaattgccgga
gccaatctgttggcggtagccaaccagaccaccggcagtgccctggctgatgccctgttc
aagttcgataccggtggtctggcgatgccgggtggcggcatagctccgctgctgctcaac
tcgccgagcttcgggccgaccatcaagatgagcgtgctcacctcgggcagtccggagctg
aaagcgggctttaccacctatgcaccgaactgcaaaacgg---ctgccgccacttgcttc
gtcaacgagttcctgcccagtctggatgcggccactcaggcgggggctgcgagcaccttg
cagagctacacctttgccgcccagtcagtgctggactctgccgacccgatcaatctgggc
cgtggcgtcgccaaaagcttcccgctgttcgccaccgaaattgttggcgatggtgcgctc
agctt---gccggatcaggtgatccccaacagtatcgcctccgcgccgctgggtggcacc
gaaccactgttccgggtgctgggtttacaagagctgaagggttccggtg---tgctcccg
gcgggtcaccatgctgcacgcttcctgaaagggggccatagctcgctgctggcccctgac
gagaacttcgatcaggctggcgcggtcactaccgagatccagacccagttcgccagcttc
tttatgagtggcggtgcggcggtcaaggtaactgacgacaccctgatcaagcagtaa
>alt_A.australiensis_CECT8023
------------------------------atgaagaagaagctaatttatgtcgctgtt
gtcagcgccctgctggccggatgtggtggtgagaatgacaag---atgggggataccagc
agtaccctcgattatgccctgagtggtgccagtggtcttcgcccgagtgtgctggctccc
cgtgctggcgacggtactctgaagttttcaaccgagagtcaggatctgtcgaacccggta
tctgctctctctaccctggatggctggtcgacgactcaagccattcagctggtgccatcc
accatcaccggggtcaccatcccggcaccagccgatgctgatttctcatcctcggtcgcg
cctctctatttgctggagctggtactggatcaggacactttacggcccagtggcgtgaag
aaagtcttggcttacggtatggataaggattttgtggttcgttccgcggggggcaagctt
agcctggtgccactcaagccgcttaatccctcttcttactacatgatagtggcgaccgat
gccctcaaggacagtcgcggcacaccgctcaaagcaggggaagactacagcagcttcagg
tcgacggctggcgatactgcgcaagaacagaccgtcaacggcttgatctcgctgcaggaa
ggtctgttcaaggcggccaccgggatcaccagcgatcgggtgatcttctccgactggttt
gccacccagtccggcgccgatgtattgctggccgtgaaaggggccgctgccaaggtagta
gaaaatg---------gtctggatgccgcgttcgtctggaaacaggatgccaagggcaac
accagcctgccggggacctatgtggctagctggaatccgacagcacctttatttatggat
gctcttgatggggtgtcggagcttttgcttccagctgataccaagctggcgattaaggcg
ggtattgctggtgcgggcctgactgggcttgctggcatcaccagcgtatatagcggaacc
gtcaagctcccttacttcctctctaccccggcgatagccggctcatgggacaaggccaag
acccaatcctggcacggtgctatccccagcctttatgccatcgccaacgcgctgaaagcg
ggtgatagcgaagtggttagtggattgattggcgctggtgttgagccggccaagttagca
gcactgatcgctgacccgacccgccagagcgaactgctcgatgaggcgagcaagctgatc
ggggtgaccctcacctcaggcggcaagccgctggatgccgagcgcaatatcggccgcttt
aatccactgcctgccttgtctgaggtgcaatcggtaccgctgcggatcttcgccgctgca
c---cgcttaataccattaccgatgtgatcatctatcagcacggggttacctccatcaag
gagaatgcctatgccctggcactgggccaaataggcgcgggttcagt---------tgcg
ggcaaaaacgtggcagtggtggtgatcgatcatccgttgcatggtgagcgcggttatgcc
ctgagtggcagcatggataccgtcaccacttctgacaatccgctgccctatctgaatctg
agctacctgaccgttgcgcgggataacctgaagcagagcgtagcggatctgcttgggctg
cggctggcgatcggcttggccaatcaggctggttcgattgg-------------------
--tgcgaaagatagcctcaaggtgcacttcctcggtcactccctcggagcgattagcgga
accaatctgttggctgttgccagtcagcctaccggcagtgcccaggctgatgcgctgttt
aaattcgatactggcggtctggcgatgccgggcggtggcatcgcgccgctgctactcaat
tcaccaagcttcgggccgaccatcaagatgggggttctcaccgcgggcagccctgcgttg
aaggccgggtttgaggcttacgcgcccaactgccagacgg---cggtgccgacctgcttt
gtcaatgagttcttgccgagcctggacgcggtgacccgggccagtgccgagagcaccttg
cagagctataccttcgccgcgcagagcgtgctggattcggcggacccgatcaatctgggg
cgtggaatcaaggcggacatcccgctgtttgccaccgaaattgtgggcgatggcgccctc
aacct---gccggatcaggtgatccccaacagcatcgactcagcgccgctgggtggcacc
gagccgttgttccgagtgctgggtttgcaggcgttgcaaggcgggccgggggtgatccct
gtcagccgccatgcagcgcgttttgtggcaggaggtcacagttcgctgctggcgcctgat
ggca---atgacagcaacgcgctggtgaccagtgagatccagacccagttcgccagcttc
tttatgagtggtggcactgccgtacaagtgacagacggttccctgctcaagcagtaa
>alt_A.bestiarum_CECT4227
------------------------------atgaaaaagaagctaatttatgccgcagtt
gtcagtgccctgttggctggctgtggtggcagtgacgataac---aaaggcgacacctca
agctatctcgactatctgttgaccggttccaacgcggtgcgccccagcgccctggcggcc
cgggccagcgatggtaccctgaaattctccaccgagactgcggatctctccaaccccgtc
tccgccatgtcgacccttgatggctggtccacgacccaggctatccagatcgtgcccgtc
acctcgtccggcatcacggttcaggcaccgacggcggccgagtttggcgcctctgtggca
ccgctctacctgctggaattgaccttcgacagcactgccctgcgcccgagcggcgtgaag
aaggtgctgacctacggcgtgg------acttcgtggtcgccgcctcggccggcaagctg
aacctggttccgctcaagccgttgaacccgtcctcctactacatgatagtggccacagac
tcgctgaaagacagccgtggcgatgccctcaaggcaggcagtgactacggcaactacaag
aacaacgtcggcagcaatgcccaggagcagaccatcaacggtctgatcgcgctgcaggaa
gggctgttcaaggctgcgaccggcatagcgacggatcatgtgatcttctccgactggttc
ggcacccaatccggcgccgatgtgctggtggcggtgaagggcgcggccgcttccgtactg
aagagcccaa------ccctggacgctgccgccctgtggaagcaggatgcccttggcaac
accagcctgcccggcacctataccctggc---cgtgaccggcaacaatgccttcctgacc
cagctggatgccgagc---agttcctgccgcaggagcagaaagatgcgatcgccaccgcc
ttcggccccggcgctccgctcaaccccattgcccagggcaccaaggtctacacaggtacc
gtcaagctgccttacttcctctcctcgccgtccaccgccggttcctggagcaaggccaag
acccagtcctggcacggtgccatccccagcctgtacgccatcgccaatgcgctgaaggcg
tctgacagcgaagtgatcgccgggctggtgggggcgggtgtggatccggccctgctggcg
acgctgattgccgatccgacccgccaggccgagctgctggccgaggcgagcaagctgatc
ggggtgaccctcacctccggcggcaagccgctggacgccgagcagaacattggccgcttc
aacccgctgccgatgctggaagaggtgcaatccgtgccgatgcgtgtcttcgccaaggat
g---ccctcaacaccatcacggatgtcatcatctatcagcacggtgtgacctcggtgaaa
gagaacgcctacgcgctggcgctgggccagatctatgccggcatgca---------ggcg
ggcaagaaggtggcgctggtggtgatcgatcatccgctgcacggcgagcgtggcttcgct
ctgagtggcagcatggatactgtgaccacctccgacaatccgacgccgtacctgaacctg
agctacctgacagtggcgcgggacaacctgaaacagagcgtggcggacctgctgggtctg
cgtctggcggttggcctggccaacgccaatagcgccatcgg-------------------
--gacgcccggcaacctcaaggtgcacttcctgggtcactccctgggtgccatttcgggt
accaacctgctggcggtcgccaaccagaccctgggcaacgcgcaggcggatgccctgttc
aagttcgacacaggtggtctggccatgccgggtggcggcatagcgccgctgctgctgaac
tcgccgaccttcggcccgaccatcaagatgggcgtgctgaccagcggcagtgccgagctg
aaggccggtttcaccgcctatgctcccaactgccagacgg---cggtgccgacctgcttc
gtcaacgagttcctgccgagcctggacgcggccactcaggcgaccgcagccagcacgctg
cagagctacagctttgcggcccagtcggtgctggattcggctgacccgatcaacctcggc
cgtggcatcaaggcggacttcccgctgtttgccaccgagatcgtgggtgacggtgccctg
agcct---gtcggatcaggtgatcccgaacagcatagcgtccgccccgctgggtggtacc
gagccgctgttcaaggtgctggcgctgcaacccctgaccgccacaggc---------gcg
gccagccacaatgcggcccgcttcgtggccggtggtcacagctcgctgctggcaccggac
gagaacttcgatccgagtggcgacgtcaccacagagatgcagtctcagttcggcagcttc
ttcatgagtggcggtaccgcggtccaggtgaccaatggcggcctgctcaagcagtaa
>alt_A.bivalvium_CECT7113T
------------------------atggatatgaaaaagaagctagtttacgcagccgtg
ctcagcgctctgctgtcgggttgcggtggcagtgacagcaag---gatgacgacacctcc
agctatctggactatctgatctcgggttccaatgccgttcgtcccagtgccctggcggcg
cgggccagcgatggcaccctcaagttctccaccgagaccagcgatctctccaaccccgtc
tccgccctgtccaccctggatggctggtccaccacccaggccatccagatagtgccggtc
accggctcgggcacccaggttccggctcccgccgccgccgagttcggtgcctccgtggct
cccctctatctgcttgagctgacattcgacagcgaagccctgcgcccgagcggcgtgaag
aaggtgctggcctacggcagcg------actacgtggtcgccagtgcgggaggcaagctc
aacctggtgccgctcaagccgctcaacccctcctcctactacatgatcgtcgccaccgac
agcctcaaagacagcgacggcaaggcgttgcaggccggcagcgattacagcaacttcaag
ggcaacgccggcagcaacacccaggagcagaccatccatggcctgatcaccctgcaggag
ggcctgttcaaggccgcgaccggggtgagcagcgaccgcgtcatcttctctgactggttc
ggtacccagtccggcgccgacgtgctggtggcggtgaaaggggctgcggcctccatcctc
cagagcccga------ccctggacgccgccgccctgtggaagcaggatgcagcaggtaat
gacagcctgccgctgacctacaccatgacgggcctcaatggcggggtcgacttcctgacc
cagttggcgggggaac---ccttcctgccggacgagcagaaatccctgctcgagagcacc
atcaccaacaacccacagctgaacggcatcgctcagaagaccaaggtctacacgggggcg
gtcaagctgccttacttcctggcgactccgaccagtgcgggttcctgggacaaggccaga
acccagtcctggcatggcgccatccccagcctctatgccatcgccaatgcgctgaaagcc
tctgacagtgaagtgattgccgggttggtgggcgcgggtgtggatccggccctgctgggt
gcgctcatcgccgatccgacccgccaggccgagctgctggcggaggcgagcaagctgatc
ggggtgaccctcacctccggcggcaaggcgctggatgccgagatgaacatcggccgcttc
aacccgctgcctgccctgaccgaggtgcagtcggtgccgatgcggatcttctcagcagct
c---ccctaggcgccgtcaccgacgtcatcatctatcagcatggcgtcacctcggtgaag
gagaacgcctacgccatcgccctgagccagattggtgccggtgcccaggctt---ccccg
tccaagaacgtggccgtggtggtgatcgatcacccgctgcatggtgagcgcggctatgcc
ctgaccggcagcacggactcggtgaccacggatgagaacccgaccccctacctgaacctg
agctacctgacggtggcgcgggacaacctcaagcagagcgtggccgacttgctgggcctg
cgcctggcggtgggactggccaatgccaaggggctgggtgttc---------------ag
ctcggcggcgccgggctcaaggtccacttcctgggtcactccctgggggccatctcgggg
gccgatctgctctccgtctccaaccaggatatcggcaatgcccaggcgaatgccctgttc
aagttcgacaccggtggcctggccatgccgggtggcggcatagcgccgttgctgctgaac
tcgcccactttcggcccgaccatcaagatgggcgtgctgaccgcgggcagcccggccctc
aaggcgggcttcaccgcctatgccccgaactgcaagacgg---cggtgccgacctgcttc
gtcaacgagttcctgcctagcctggatacggccagccaggcgacggcggccagcaccttg
cagagctacagcttcgcggcccagtcggtgctggattcggcagacccggtcaacctggtg
gcaggcatcaaggcggacttcccgctgtttgccaccgaaatcgtcggcgacggcgccacc
agtct---gccggatcaggtgatcccgaacagcatcgccaccgcgccgctgggtggtaca
gagccgctgttcagtctgatgggcctgcaagccttgagcgcgaccggc---------gca
gccaaccaccacgctacccgcttcgtggcaggtggtcacagctcgctgctggcaccggac
gagaacttcgatccgacaggcaaggtcaccaccgaaatgcagacccagttcgccagcttc
ttcatgagcggcggcactgcggtcaaggtgagcgacgccagcctgctcaagcagtaa
>alt_A.caviae_CECT838
------------------------------atgaagaaaaagctaatttacgcggccgtc
gtcagtgcgctgctgagcggttgtggtggcagtgacgacaac---acaggcgatacctca
agctatctcgattatctgctgagcggctccaatgcagtccgacccagcgccctggcagcc
cgtgcgaccgacggtaccctgaaattctccacggaaacggcggatctctccaacccggtg
tccgccctctccaccctggatggctggtcgactacccaggcgatccagattgtgccggtg
acggcctccggcatccaggtcaaggcgccggccgctgctgaattcgcagcctccgtggca
cccctctacctgatggagctggagtttgacagtgctgccctgcgtccgagcggtgtgaaa
aaggtgctgacctacggggtgg------acttcgtggtggccgagacgaccggcaagctg
aatctggtgccgctcaagccgctcaacccctcttcctactacatgatagtggcgaccgat
accctcaaagacagcacgggcgcccccctgcgaccgggtagcgactacagcaactacaag
accagcaccggcagcaacgcccaggagcagaccatcagcggcctgattgcgctgcaggaa
gggctgttcaaggcagccaccggcatcaccagcgaccacgtgatcttctccgactggttc
ggtacccagtccggcgccgacgtgctggtggcggtgaaaggggcggccgcatccgtgctc
aagagc------ccgaccctggacgctgccgccctgtggaagcaggacgccctgggcaat
accagcctgcctggcacctataccctgtc---ggtgagcggcggcagccccttcctgacc
cagctggatgccgaga---acttcctgccccaggagcagaaggatgcgattgccgccgct
tttggtgacggcactccactccacaatctggccttgggtaccaccgtctacagcggcacc
gtcaagctgccctacttcctctcctccccggccaccgccggctcctgggacaaggcgaag
acccagtcctggcacggtgccatccccagcctctacgccatcgcgaacgccctgaaggcc
caggatgccgaagtgatcggcggcctggtgggggcgggtgtggatccggccctgctgggc
gaactcatcgccgatccgagccgtcaggccgagctgctggcagaggcgagcaagctgatt
ggggtgaccctcacctccggtggcaagccgctggatcccgagatgaacgtcggccgcttc
aacccgctgcccaagctggaagaggtgcagtccgtgccgatgcggatcttcgccgccgcg
---ccgctggcgaacatcaccgacgtgatcatctatcagcacggcgtcacttcggtgaag
gagaacgcctacgccctggcccttggccagattggcgctggtacacaggccaaaccaacg
gctaaaaatgtggccgtagtggtgatcgatcatccgttgcacggtgaacgcggcttcgcc
ctgaccggcagcatggactcggtgaccacctccgacaacccgaccccctacctgaacctg
agctacctgaccgtggcccgcgacaacctgaaacagagtgtggcggatctgctgggcctg
cgtctggctgtcggtctggccaatgccaagggtttttcctccaatggccagccttccaaa
ttaggaggtgccggtctcaaggtgcacttcctgggtcactccctgggggccatctcgggt
gccaacctgctggcggtcgcaaaccagcctttga---atcctgccatcgaccccttgttc
cagttcaccactggcggcctggccatgccgggtggcggcatagcgccgctgctgctgaac
tcgccgaccttcggtccgaccatccagatgagcgtgctgaccgctggcagtacagccctg
aaggcagccttcaccgcctacgccccgaactgcaagacgg---cagtgccgacctgcttc
gtcaacgagttcctgccgagccaggatgcggccacccaggccacggcggccaataccctg
cagagctacagcttcgcggcgcagtcggtgctggattcggccgaccccatcaacctgggg
agcggtatcgcggcggacttcccgctgtttgccaccgaaatcgtcggcgacggcgccctg
agcct---gtcggatcgggtgatcccgaacagcatcgccaccgcccccctgggtggcacc
gagccgctgttcaaggtcctggccctgcaaccgctgaccgccaccggc---------gcc
gccaaccacagagcggcccgcttcgtggccgggggtcacagctcgctgctggcaccggac
gagaacttcgatccgaccggcgccgtcaccaccgagatgcagacccagttcggcagcttc
ttcgcaagcgacggtactgcggtcaaggtgaccgacggtagcctgctcaagcagtaa
>alt_A.diversa_CECT4254
------------------------------atgaagaagaagctgatctttattgcggtg
gcctccgcgctgctgaccgcctgtggcggtggtgacgacgac---aagggggatacctcc
tcctccctcgattatctcttgaccggttctgccggtctgcgcgccagcgtattggctccc
cgtgatgctgacggaaccctgaaattttccaccgagacggcggatctctccaacccggtg
tctgctctctccacgctggatggctggtcgaccacccagcccgtcaccctgatccccacc
gggatcgaaggggtgagtgtgccggtgcccgccaaggccgactttgccgccgccgtagcg
cccatctatctgttcgagctggagtttgacagcaccaccatggcccccaaggggatcaag
aagcagtgggtctatggcaccg------acttcgtcgtggccgatagcggcggcaagctg
gccctggtaccgctcaagcccttcaacccctcttcgtactacatgacggtggccaccagc
tccctcaaggacagccgtggcagtgccctgcgtgccggcgacgactacgccaacctgagg
gcaaacagcggcagcagtgccaccgagcagaagctgcacggcctgatcgccctgcaagag
gggctgttcttgcaggcgaccggcatcgcctcggacaaggtgatcttctccgactggttt
gccacccaatccggcgccgatgtgctgaccaccgtcaagggcgcggccgccagcatcctg
gcc---aaatctgccaccctggatgccgccgccctgtggcatcaggatgcccacggcaat
accagcctgccgggaacctataccatcaaccagatcgatggcggtaccgccttcctgacc
cgactggctgccgagc---cgtttttgccccaggcctcgcgtgatcagctggctcaggtg
attggtgccgatccgacactctctggcttggccgctgcgaccaaggtttatgccggcacg
gtcaagctgccctacttcctctccaccccggcgctgtcgggctcctggaacaaggccaag
accgagtcctggcacggtgccatcgacagcctgtatgccatcggcaacgccctcaaggcg
ggcgataaagaggtgattggtggactggtgggtgccggtgtcgatccggcgctgcttggc
gagctgattgccgacccgagccgctccgccgaactgctggttgaggcgagcaagctgatc
ggggtgaccctcacctccggcggcaagcccctcgatgcccagcacaacatcggccgcttc
aacccgttgccggccctgagcgaggtgcagtcggtgccgatgcgtatcttcgccgcggcg
c---ccctgagtgccgtgaccgatgtgatcatctaccagcatggcgtcacctcggtgaaa
gagaacgcctacgccctggccctgagccagatcggcgccggcatggcgg---------cc
agcaagaacgtggccatcgtggtgatcgatcaccccctgcacggggagcgcggttatgcc
ctgagcggcagcatggatacggtcgccaccagcagtaacccgaccccctacctcaacctg
agctacctgaccgtggcccgtgacaacctcaaacagagcgtcgccgacttgcttggcctg
cgtctggcagtgggtctggccaacagcaaggggatgatcgg-------------------
-----cggggctgggctcaaggtgcacttcttgggtcactcgctgggggccatgaccggc
accaatctgctggcggtcgccaaccagtcggtgggtaacccggtcgccgatgccctgttc
aagttcgacaccggcggcctggccatgcccggtggcggtattgcacccctgctgctcaac
tccccgaccttcgggccgacgatccagtacggggtgctgaccaatggctccgaggcgctc
aagaacggcttcgccgcctatgcgccgagctgccagaaggcaccggaccctgcctgcttc
gtcaacgagttcctgccgaagcaggatgcgtcgatccaggctgccgccgccgccaccctg
gccagctacagcttcgccgcccagtcggtgctcgactcggccgatcccatcaacctgggg
gccggcatcaagagcgacctcaagctgtttgccaccgagatcgtgggcgacggtgccctc
aacct---gccggatcaggtgatccccaacagcaccaagacctcgccgctgggggggacc
gagcctctgctcaaggtgctggggttgcagtccctgaccaacactcaggtt------gga
ccgatccgtcatgtggcccgcttcgtcgacggcggccacagctcgctgctgtcgccggac
ggtg---gcgacgacaccggggctgtgactgccgagattcagaaggagtttgccagcttc
ttcatgagcggcggcgcggcggtgcaggtcaccgaccccaacctgctcaagcagtaa
>alt_A.encheleia_CECT4342
------------------------------atgaaaaaaaagctaatttatgcagctgtc
gtcagtgcactgctgagcggttgtggtggcagcgacgataaa---gaaggcgatacctcg
agctatctcgattacctgctgagtggctccaatgcggtgcgccccagcgccctggccgcc
cgtgcctccgacggtaccctgaaattctccaccgagaccgccgatctctccaacccggtc
tccgcactctctaccctggatggctggtccacgacccaggcgatccagatcgtgcccgtg
acggcatccggcatcacggtcaaggcgccgacggccgccgaattcggtgccgccgtcgca
ccgctctatctgctggagctgaccttcgacagcgcggcactgcgcccgagtggcgtgaag
aaggtgctgacctacggcgtgg------acttcgtggtggccgagtcagccggcaagctg
aacctggtgccgctcaagcccctcagcccctcctcctattacatgatagtggccacggat
acgctcaacgacagcagcggcaccccgctcaaggccggcagtgattacagcaactacaag
agcaatgccggcagcaccgcccaggagcagtccatcaacggtctgatcaccctgcaggaa
gggctgttcaaggccgccaccggcatcaccagcgaccacgtgatcttctccgactggttc
ggtacccagtccggcgccgatgtgctggtggcggtgaagggggctgcggcctctgtgctg
aagagcagc---ccgaccctggatgcggccgtgctgtggaaagaggatgccaagggcaat
accagtctgcccggcacctacaccctggg---cgtggccagccacgacagcttcctgacc
aagctggaggccgaac---aattcctgccgcaggagcagaaggatgcgctggccgccgcc
ttcggcaccggcaccccgctcaacggcctggcccagatcacccaggtctacacaggagcg
gtcaaactgccctacttcctctcctcaccggccaccgccggttcctgggacaaggccagg
acccagtcctggcacggtgccatccccagcctgtacgccatcgccaacgcgctgaaggcc
ggtgacagcgaggtgatcgccggtctggtgggcgccggggtggatccggccctgctgggt
gagctgatcgccgatccgagccgtcaggccgagctgctggtcgaggcgagcaagctgatc
ggggtgaccctcacctccggtggcaaggcgctggacgccgagatgaacataggccgcttc
aacccgctgccggcgctggaagaggtgcagtccgtgccgatgcgcatcttcgccaag---
gacgcgctcaacaccatcaccgacgtgatcatctatcagcacggcgtcacctcggtgaag
gagaacgcctacgccctggcgctgggccagattgcggctggcgccaaggcgg--------
-gcaagaaggtggcgctggtggtgatcgatcacccgctgcacggtgagcgcggctatgcc
ctgagcggcagcatggcgaccgtgaccaccccggacaacccgaccccctatctgaacctg
agctacctgacggtggcgcgggacaacctgaaacagagcgtggcggatctgctgggcctg
cgcctggcggtcggtctggccaacgccaagggcgcgctggg-------------------
-----cggcgccggcgtcaaggtgcacttcctgggtcactctctgggggccattgccggt
gccagcctgctggcggtggccaaccagtccatcggcagtcctcaggcggatgccctgttc
aagttcgacaccggcggcctggccatgccgggtggcggcatagccccgctgctgctcaac
tcgccgaccttcggtccgacgatccagatgagcgtgctgaccagcggcagccctgagctg
aagtcggccttcaccgcctatgcgccgagctgcaagacgg---cggtcgccagctgcttc
gtcaacgagttcctgccgagcctggacgccgccactcaggccaccgcggccggcactgtg
cagagctacaacttcgcggcccagtcggtgctggattcggctgacccgatcaacctggcg
cggggcatcaaggcggacttcccgctgtttgccaccgagatcgtcggagatggcgccctg
agcct---gccggatcaggtgatcccgaacagcatagcgaccgccccgctgggtggtacc
gaggcgctgttcaaggtgctggcgctgcaaccgctgactgccagcggc---------gcg
gccaaccaccacgcggctcgcttcgtggcggggggccacagctcgctgctggcaccggat
gagaacttcgatccgaccggtgctgtgaccacggagatgcagacccagttcggcagcttc
ttcatgagcggcggcaccggggtcatggtgaccgacgccaccctgctcaagcagtaa
>alt_A.enteropelogenes_CECT4255
atggacaacaacctatacagagaacaaaaaatgaagaagaagctgatttgtgcagccgtg
gtcagtgccctgctggccggatgtggcggtggtgaaaacgacaatgtgggggacagcacc
agttcacttgattacgccctgaccgggtccaccgggcagcgtcccagcgtgttggcgcct
cgtgccagcgatggcaccttgaaattttccactgaaacccaggatctctccaacccggtc
tcggccctctccactctggatggctggtcgacgacccaggccatccagctggttcccgcg
acagtgaccggggtgtcggttcctgcccctaatgcgggcgattatgccgcagccatcgca
cctctctatctgctggagttggcgtttgacaacagtgcccagcgccctaacggggtgaaa
aaggtgctggcctacggcacgg------atttcgtggtgaccgaggcatccggcaagctt
aatctggtgccactcaagccgctcaacccggcctcttactacatgatagtggcgacagat
accctgaaagacagccgcggcacgccgctcaaggccggtggtgactacagcggcttcaga
actgcttcgggcggcaccgagcaggaacagaccgtcaccaatctgatcgctctgcaggag
gggttgttcaaggcggcaaccggcatcaccagcgatcacgtgatcttctccgactggttc
ggtacccagtccggcgccgatgtgctgctggcggtgaagggtgccgcagcggccgtgctc
aaggccgatcccgcgacactggatgctgccaaactgtggaagcaggatgcactgggcaac
accaacctgcccggaacctataccctagc---cgtgactggcaacaactccttcctgacc
cagctggatgccgagc---aatttttaccccaggagcagaaagacgcgctggccgccgcc
tttggtaccggcaccccgctcaacgggctggcccagctgaccaaggtctataccggtacc
gtcaagttgccctatttcctctcctcgccggcgactgccggttcatgggacaaggccaag
acccagtcctggcacggcgccattcccagcctctacgccatcgccaatgcgctgaaagcc
ggtgacagcgaagtgatcgccgggctggtgggggccggggttgaccccaacttgctggct
accctgatcactgatccgactcgccaggccgagctgctggccgaggcgagcaagctgatc
ggggtcaccctgacctcgggtggcaagccgctggatgccgaaatgaacattggccgcttc
aacccgctgcctgcccttgaagaggtgcagtccgtgccgatgcgcgtgttcgccaaggat
g---acctgaacaccattaccgacgtgatcatctatcagcacggcgtcacctcggtgaag
gaaaacgcctacgctctggcgcttagccagatctatgcgggctcgtt---------ggct
ggcaagaaggtggcgctggtggtgatcgatcacccgctgcacggcgagcgtggctattcc
ctgagcggcagtacggcgaccgtgaccacctctgacaatccgacgccgtatctgaacctg
agctacctgacagtggcgcgagacaacctgaaacagagcgtagcggatctgctgggcctg
cgtctggcggtcggtctggccaacagccagagtgtcatcgg-------------------
--tacggctggcagcctcaaggtgcacttcctcggtcactccctgggcgccattacgggg
accaacctactggcggtggccaaccagacgctcggcaatacgcaagcagatgccctgttc
aagttcgataccggtggcctagcgatgccgggtggcgggattgccccgctgctgctgaac
tcgccgaccttcggcccgaccatcaagatgggtgtgctgaccagtggcagcgtcgagctg
aaggcgggctttaccgcctatgcgcccaattgccagacgg---cggtggcgacctgcttc
gttaacgagttcctgccgagcctggatgcgaccactcaggcgagcgcggtcagcacgctg
cagagctacagcttcgcggcccagtctgtgctggattcggctgatccaatcaacctcggc
agcggtatcgccaccagcttcccgctgtttgccaccgagatcgtcggtgatggtgccctg
aacct---gccggatcaggtgatcccgaacagcattgcctccgcgccgctgggcgggacc
gagccgctgttcaaggtgctggccctgcagccgctgaccgcgaccggt---------gcc
gccaaccatcacgccgcccgcttcgtagccggtggtcacagctcgctgctggcaccggac
gagaagttcgatccgagcggcgacgtcaccacagagatgcagacccagttcggcagcttc
ttcatgagcggcggtgccttggtccaggtgaccaatttcagcctgctcaagcagtaa
>alt_A.eucrenophila_CECT4224
------------------------------atgaaaaaaaagctaatttatgcagcggtc
ctcagtgcgctactgagcggttgtggtggcagtgacgataac---aaaggcgatacctca
agctatctcgattacctgctgagtggctccaatgcgacccgacccagcgccctggccgcc
cgcgccaccgacggcaccctgaagttctcgaccgaaacggcggatctctccaacccggtc
tccgcactctccaccctggacggctggtccacgacccaggccatccagatagtgccggtg
acagcctccggcatcaccgtcaaggcgccgacggccaccgaatttggtgcctcggtggcc
ccgctctatctgctggagctggcatttgacagcgccgccctgcgcccgagtggtgtgaag
aaggtgctggtctacggggtag------acttcgtggtcgccgagtcggccggcaagctg
aacctggtgccgctcaagccgctcaacccctcttcctactacatgatagtggcgaccgat
gcgctcaaagacagcagcggtaaccccctcaagccgggcagcgactacagcaactacaag
agcaacaccggcagcaatgcccaggaacagaccatcaacggcctgatcaccctgcaggaa
gggctgttcaaggctgccaccggcatcaccagcgatcacgtgatcttctccgactggttc
ggtacccagtccggtgccgatgtgctggtggcggtgaaaggggctgctgcctctgtgttg
aagggcagc---ccgacgctggatgccgccgtcctgtggaaacaggatgccaagggcaat
accagtctgcccggcacctacaccctggc---ggtgaccggcagcaatgccttcctgacc
cagctggaggccgagc---agttcctgccgcaagagcagaaggatgcgatcgccaccgcc
ttcggcagcggtaccccgctcaacggcctggcgcagatcaccaaggtttacagcggcacg
gtcaagctaccttacttcctctcttcgccggccaccgccggttcctgggacaaggccagg
acccagtcctggcacggcgccatccccagcctgtacgccatcgccaatgccctgaaagcc
tcggacagcgaggtgatcggtggcctggtgggcgccggcgtggatccggccctgctgggg
gcgctgatcgctgatccaagccgccaggccgagctgctggcggaggcgagcaagctgatt
ggggtgaccctcacctccggcggtaagccgctggatgcggagcagaacataggccgcttc
aacccgctgccgatgctggaagaggtgcagtccgtaccgatgcggatcttcgctgcgacg
gcagacctgaagaccatcaccgatgtgatcatctatcagcacggcgtcacctcggtgaag
gagaacgcctacgccctggccctgggccagatcgcggccggtgctgcggctg--------
-gcaagaaagtcgcggtggtggtgatcgatcatccgctgcacggtgagcgtggcttcgcc
ctgagcggcagcatggcgaccgtgaccacctccgagaacccgactccctatctgaacctg
agctacctgacggtggcgcgggacaacctgaaacagagcgtggcggatctgctgggcctg
cgtctggcggtgggactggccaatgccaagggagccatcgg-------------------
-----cgtagcgggcgtcaaggtacacttcctgggtcactccctgggtgccatctcgggt
gccaacctgctggcggtcgccaaccagtccatcggtaatccccaggcggatgccctgttc
aagttcgacaccggtggcctggccatgccgggtggcggcatagcgccgctgctgctgaac
tcgccgaccttcggcccgaccatcaagatgggcgtgctgaccggcggcagcgccgagctg
aaggcggccttcaccgcctatgccccgaactgcaagacgg---cggtggcgagctgcttc
gtcaacgagttcctgccgagcctggacgccaccgctcaggcgagcgcggccggtacgctg
cagagctacgtcttcgcggcccagtcggtgctggattcggctgacccgatcaacctggcg
agcggcatcaaggcggacttcccgctgtttgccaccgagatcgtcggtgacggcgccctg
agcct---gtcggatcaggtgatcccgaacagcatcgcgagcgcgccgctggggggcaca
gagccgctgttccgggtgctggcactgcaaccgctgacggccagcggg---------gct
gccaaccacaaggcggctcgcttcgtggccggtggccacagctccttgctagcaccggat
gagaacttcgatccgaccggcgccgtgaccacggagatgcagacccaattcggcagcttc
ttcgcgagtggcggcaccgcggtcaaggtgaccgacgccagcctgctcaagcagtaa
>alt_A.hydrophila_CECT839
------------------------------------------------------------
---------atgctggctggctgtggtggcagtgacgataac---aaaggcgacacctcc
agctatctcgactatctgttgaccggttccaacgccgtgcgccccagtgctctggcagcc
cgggccagcgatggcaccctgaaattctccaccgaaacggcagatctctccaacccggtc
tcggccatgtcgaccctggatggctggtccacgacccaggctatccagatcgtgcccgtg
acgtcatccggcatccaggtgcaggccccggccgcggcggagtttgccgcctcggtcgcg
ccgctctacctgctggagctgagctttgacagcgcagccctgcgcccgaacggcgtgaag
aaggtgctgacctacggggtgg------acttcgtggtggccgctgcggccggcaagctg
aacctggtgccgctcaagccgctgaatccctcctcctactacatgatcgtggccaccgac
tccctcaaggacagcagcggcaacgcggtcaaggccggcaacgactacggcaactacaag
aacaacgtcggcagcaatgcccaggagcagaccatcaacggtctgatcgccctgcaggaa
gggctgttcaaggctgccaccggcgtctccaccgatcacgtcatcttctccgactggttc
ggtacccagtccggtgccgatgtgctggtggcggtgaaaggggcggcggcgtccgtgctg
aagagcccga------ccctggatgcggccgccctgtggaagcaggatgccaagggcaac
accagtctgccgggtacctataccctgag---cgtgaccggcagcaatgccttcctgacc
cagctggacgccgagc---agttcctgccgcaagagcagaaagatgcgatcgccactgcc
tttggccccggtgctccgctcaacccgattgctcaagcgaccaaggtctataccggcacc
gtcaagctgccatacttccttgcctcaccggccaccgccggttcctgggacaaggccaag
acccagtcctggcacggcgccatccccagcctgtatgccatcgccaatgccctgaaagcg
tccgacagcgaagtgatcgccgggctggtgggcgcgggtgtggatccggccctgctggcg
acgctgattgccgatccgacccgtcaggctgagttgctggccgaggcgagcaagctgatc
ggggtgactctcacctccggcggcaagccgctggatgccgagcagaacatcggtcgcttc
aacccgctgcccatgctggaagaggtgcagtcggtgccgatgcgcgtcttcgccaaggat
g---ccctcaacaccatcaccgacgtgatcatctaccagcacggcgtgacttcggtgaaa
gagaacgcctatgcactggcgctgggccagatctatgccggtatgca---------ggca
ggcaagaaggtggcgctggtggtgatcgatcacccgctgcacggtgagcgcggcttcgcc
ttgagcggcagcatggcgaccgtgaccacctccgacaacccgaccccgtatctgaacctg
agctacctgaccgtggcccgcgacaacctgaaacagagcgtggcggatctgctgggcctg
cgtctggcggtcggtctggccaatgccaagggtgccatcgg-------------------
--cactgccggcagcctcaaggtacacttcctgggccactccctgggtgccatctccggt
accaacttgctggcggttgccaaccagcccatcggtaatgcgcaggcggatgccctgttc
aagttcgacaccggcggcctggccatgccgggtggcggcatcgcgccgctgctgctgaac
tcgccgaccttcggcccgaccatcaagatgggcgtgctgaccagcggcagtgccgagctg
aaagcgggcttcaccgcttacgcgcccaactgcaagaccg---cggtgccgacctgtttc
gtcaacgagttcctgccaagcctgagcaccacccagcaggcggcggcggccagcacgttg
cagagctacagcttcgcggcccagtcggtgctggattcggctgacccgatcaacctcggc
cgcggcatccagagcagcttcccgctgttcgccaccgagatcgtcggcgatggcgccctg
agcct---gtctgaccaagtgatcccgaacagcatcgcctccgccccgctgggtggtacc
gagccgctgttcaaggtgctggcactgcagccgctgaccgccaccggt---------gcg
gccagccacaacgcggcccgcttcttggccggtggccacagctcgctgctggcgccggac
gagaacttcgacccgagcggcgatgtgaccaccgagatgcagtcccagttcgccagcttc
ttcatgagcggcggtactgcggtcaaggtgaccaacggcagcctgctcaagcagtaa
>alt_A.hydrophila_BVH25a
------------------------------------------------------------
---------atgctggctggctgtggtggcagtgacgataac---aaaggcgacacctcc
agctatctcgactatctgttgaccggttccaacgccgtgcgccccagtgctctggcagcc
cgggccagcgatggcaccctgaaattctccaccgaaacggcagatctctccaacccggtg
tcggccatgtcgaccctggatggctggtccacgacccaggctatccagatcgtgcccgtg
acgtcatccggcattcaggtgcaggccccggccgcggcagagtttgccgcctcggtggcg
ccgctctacctgctggaactgagctttgacagcactgccctgcgcccgaacggcgtgaag
aaggtgctgacctacggggtgg------acttcgtggtggccgctgcggccggcaaactg
aacctggtgccgctcaagccgctgaacccctcctcctactacatgatcgtggccaccgac
tccctcaaggacagcagcggcaacgcggtcaaggccggcaacgactacggcaactacaag
aacaacgtcggcagcaatgcccaggagcagaccatcaacggtctgatcgccctgcaggaa
gggctgttcaaggctgccaccggcgtctccaccgatcacgtcatcttctccgactggttc
ggtacccagtctggtgccgacgtgctggtggcggtgaaaggggcagcggcgtccgtgctg
aagagcccga------ccctggatgcggccgccctgtggaagcaggatgccaagggcaac
accagcctgccgggcacctataccctgag---cgtgaccggcagcaatgccttcctgacc
cagctggacgccgagc---agttcctgccgcaggagcagaaagatgcgatcgccaccgcc
ttcggccccggtgctccactcaacccgattgctcaagcgaccaaggtctataccggtacc
gtcaagctgccttacttcctcgcctcaccggccaccgccggttcctgggacaaggccaag
acccagtcctggcacggtgccatccccagcctgtacgccatcgccaatgccctgaaagcg
tccgacagcgaagtgatcgccgggctggtgggggcgggcgtggatccggctctgctggcg
acgctgattgccgatccgacccgtcaggcagaactgctggccgaggcgagcaagctgatc
ggggtgaccctcacctccggcggcaagccgctggatgccgagcagaacattggccgcttc
aacccgctgcccaagctggaagaggtgcagtcggtgccgatgcgggtcttcgccaaggat
g---ccctcaacaccatcaccgatgtgatcatctaccagcacggcgtgacttcggtgaaa
gagaacgcctatgcgctggcgctgggccagatctatgccggcatgca---------ggca
ggcaagaaggtggcgctggtggtgatcgatcacccgctgcacggtgagcgcggcttcgcc
ctgagcggcagcatggcgaccgtgaccacctccgacaacccgaccccgtatctgaacctg
agctacctgaccgtggcccgcgacaacctgaaacagagcgtggcggatctgctgggcctg
cgtctggcggtcggtctggccaatgccaagggtgccatcgg-------------------
--caccgccggcagcctcaaggtgcacttcctgggccactcgctgggtgccatctccggt
accaacctgctggcggttgccaaccagcccatcggcaatgcgcaggcggatgccctgttc
aagttcgataccggcggcctggccatgccgggtggcggcatcgcgccgctgctgctgaac
tcgccgaccttcggcccgaccatcaagatgggcgtgctgaccagcggcagtgccgagctg
aaagcgggcttcaccgcctacgcgcccaactgcaagaccg---cggtgccgacctgcttc
gtcaacgagttcctgccaagcctgagcactacccagcaggcggcggcggccagcacgttg
cagagctacagcttcgcggcccagtcggtgctggattcggctgacccgatcaacctcggc
cgcggcatccagagcagcttcccgctgttcgccaccgagatcgtcggcgatggcgcgctg
agcct---gtctgaccaggtgatcccgaacagcatcgcctccgccccgctgggtggtacc
gagccgctgttcaaggtgctggcactgcagccgctgaccgccaccggt---------gcg
gccagccacaacgcggcccgtttcgtggccggtggccacagctcgctgctggcgccggac
gagaacttcgacccgagcggcgatgtgaccaccgagatgcagtcccagttcgccagcttc
ttcatgagcggcggcactgcggtcaaggtgaccaacggcagcctgctcaagcagtaa
>alt_A.rivipollensis_76c
------------------------------atgaaaaagaagctaatttacgcggcagtc
gtcagtgcgctgctgagcggttgtggtggcagtgacgaaaac---aaaggcgatacctca
agctatctcgattatttgctgagcggcaccaatgcggcgcgccccagcgccctggccgcc
cgtgccagtgacggcaccctgaagttctcgaccgaaacggccgatctctccaatccagtc
tcagccctctccaccctggatggctggtccactacccaggcgatccagatagtgccagtg
actgcctcgggcatcacagtcaaggcgccgtccgccgccgaattcggtgcctcagtggcc
ccgctctacctgctggagctggaattcgacagcgccgccctgcgcccgagtggtgtgaag
aaggtgctggcctacggggtgg------acttcgtggtcgccgagtcggcgggcaagctg
aacctggtgccgctcaagccgctcaatccctcttcctactacatgatagtggcgaccgat
tcgctcaaggacagcagcggcaaccctctgcgggcgggcagcgactatagcaactacaag
agcaccaccggcagcaatgcccaggagcagaccatcagcggcctgatcgcgctgcaggaa
gggctgttcaaggcggccaccggcatcaccagcgaccatgtgatcttctccgactggttc
ggtacccagtccggtgccgacgtgctggtggcggtgaagggcgcggccgcttccgtgctc
aagagc------ccgaccctggacgcagccgccctgtggaagcaggatgccctgggcaac
accagcctgcccggcacctacaccctggc---cgtgaccggcagcaataccttcctgacc
cagctggatgcggagc---agttcctgccgcaagagcagaaagatgccattgccgccgcc
gttgaagctaacccgcaattgaaaggtcttgccggtatgacccaggtctttaccggtacg
gtcaagctgccctacttcctctcctctccggccactgccggctcctgggacaaggccagg
acccagtcctggcatggtgccatccccagcctctatgccatcgccaatgcgctgaaggca
caggatgccgaggtgatcggcggtctggtgggcgcaggtgtggatccggccctgctgggc
gagctcatcgccgatcccagccgtcaggccgagctgctggcggaggcgagcaagctgatc
ggggtgaccctcacctccggtggtaaggcgctggatcccgagatgaacataggccgcttc
aacccgctgcccaagctggaagaggtgcagtccgtgccgatgcggatctttgccgcaacc
aatgacctgaagaccatcaccgacgtgatcatctatcagcacggcgtcacctcggtgaag
gagaatgcctacgccctggcgctgggtcagatcggtgccggcgcccaggcaa--------
-agaagaacgtggccgtggtggtgatcgatcatccgctgcacggggagcgtggcttcgcc
ctgaccggcagtccggactctgtcaccacggataagaacccgaccccttacctgaacctg
agctacctgacggtggcgcgggacaacctgaaacagagcgtggcggatctgctgggcctg
cgtctggcggtgggtctggccaataaggcaggagccatcggga-----------------
----ctgccggcaacctcaaggtgcatttcctggggcactccctgggcgccatcgcgggg
gccaacctgctggcggtggccaaccagcccatcggcaacgcccaggcggatgccctgttc
aagttcaccaccggtggtctggccatgccgggtggcggcatagccccgctgctgctgaac
tcgccgacctttggcccgaccatccagatgagcgtgctgaccggtggcagtgccgccctg
aagacggccttcaccgcctatgcgccgaactgcaagacgg---cggcgccgacctgcttc
gtcaacgagttcctgccgagcctggacgccgccacccaggcgagcgcggccggtaccctg
cagagctacagcttcgcggcccagtcggtgctggattcggcggatccgatcaacctgggt
cgcggcatagcggcggacttcccgctgtttgccaccgaagtcgtcggcgacggcgccctg
agcct---gtcggatcgggttatcccgaacagcattgccaccgcccccctgggtggcacc
gagccgctgttcaaggtgctggccctgcaacccctgaccgccaccggc---------gcc
gccaaccaccacgccacccgcttcctggccggggggcacagctcgctgctggcaccggac
gagaacttcgatccgaccagcgccgtcaccacagaaatgcagacccagttcggcagcttc
ttcgcgagcgacggtgctctggtcaaggtgaccgacgccagcctgctcaagcagtaa
>alt_A.jandaei_CECT4228
------------------------------atgaagaagaagctaatttatgcagccgtc
atcagtgccttgctggccggatgtggtggtgagaatgacaag---atgggggataccacc
agtaccctcgattacgccctgagtgggatgagtggtgcgcgccccagcgtactggcgccc
cgtgccagcgatggcaccctgaaattttcgaccgagactcaggatctctccaacccggta
tccgctctctccacgctggatggctggtctactacccaacccattcagctgaacccggcc
accgtgagtggcgtgtcggttcctgctcctgctgacgcagactttgccgcctctgtcgca
cccatctatctgctggagctgacactggatccgacgactctgcagccaaatggcgtgaag
aataaccagccgctggtctatggtacggattttgttgttcgtgctgccggtagcactctc
aatctggtaccgctcaagccgctgaatccctcctcctattacatgattgtcgccaccgat
tcgctcaaagacagtcgcggaacaccgctcaaggctggcagtgattacagcacctacaag
gcaaacagtggcaccacggctcaggagcagagcatcagcaatctggttgcgctacaagag
gggctgttcaaatctgccaccggcattaccagtgatcgggttatcttctccgactggttt
gccacccagtccggcgccgatgtgctgctggcggtgaaaggggctgcagccaaggtggcg
cagaacg---------gtctggacgccgccaaggtatggaaacaggatgccaagggcaat
accagcctgccgggcacttataccatggc---agtgacaggtagcggtgctttcctgacc
cagatggctaatgagc---agttcctgccgtcggatcagaaaaatctactggctaccacc
attgccaacagcacacagctcacaaacattgccaatctgacaacggtatataccggaacc
gtcaagctcccttatttcctctctacaccgtcagtagccgggtcatgggacaaggccaag
acccagtcttggcatggtgccatccccagcctctatgccatcgccaatgctctgaaggcg
ggtgatagtgaagtgattggcggactggttagtgccggagtggatccgactctgctggca
acactgatcgctgacccgacccgccagagcgatctgctgaccgaggcgagcaaactgatc
ggggtgaccctcacctccggtggcaagccgctggatgccgagcgcaatatcggccgcttc
aatcccctgccggcattgaccgaagtacaatccgtgccgatgcgaatctttgccaaagat
g---ctcttaataccatcaccgatgtgatcatctatcagcacggggttacctccatcaag
gagaacgcctatgcgctggcgctgagccaaattggcgcaggtatggg---------ggct
ggtaaaaaggtagctgtagtggtgatcgatcatccgctgcatggtgaacgtggcttcgct
cttagcggcagtatggcgacggtgaccacctcggcaaacccgactccctacctgaatctg
ggttatctgacggtggcacgggacaacctgaaacagagcgtggccgacctgctgggtctg
cgtctggcggtgggcctggccaacagcggcaacgtgatcgg-------------------
--cagtgccggcaatatcaaggtgcacttcctcggtcattcccttggcgccattaccggg
gccaatttgctggcggttgccaaccagaccacaggcagtgtcctggctgatgctctgttc
aagtttgataccggtggtctggcgatgccgggcggcggtatcgccccgctgctgctcgac
tcccccagcttcgggccgaccatcaagatgagcgtgctgacagcaggcagccccgagttg
aaagcgggctttgcggcctatgagcccaactgcaagacag---tcaaggcaacctgcttc
gtcaacgaattcctgcccagtctgaatgcgaccactcaggcggccgcagccacgacgctg
cagagctacagctttgctgcccagacagtgctcgactctgccgacccgatcaacctgggt
cgcggcatcaagagcaacttcccgctgtttgctaccgaaatcgtgggcaatggtgcactc
aatct---gccggatcaggtgatcccgaaccgcattgcctctgcaccgcttggtggcacc
gagccgctgttcaaggtgttgggtttgcaggcgttgcaaggcgggccgggtgtgatccct
gccagccaccatgcagcccgctttgtggccggtggtcacagctcgctgttggcgcctgat
ggca---atgacagcaacgcgctggtgaccagcgagatgcagaccgagtttgccagcttc
tttatgagcggtggcgcggctgtgcaggtgaccgacaataccctgctcaagcagtaa
>alt_A.rivipollensis_BVH40
------------------------------atgaaaaagaagctaatttacgcagcagtc
gtcagtgcgctgctgagcggttgtggtggcagtgacgaaaac---aaaggcgatacctca
agctatctcgattatctgctgagcggcaccaatgcggcgcgccccagcgccctggccgcc
cgtgccagtgacggcaccctgaagttctcgaccgaaacggccgatctatccaatccagtc
tcagccctctccaccctggatggctggtccactacccaagcgatccagatagtgccagtg
actgcctcgggcatcacagtcaaggcgccgtccgccgccgaattcggtgcctcagtggcc
ccgctctacctgctggagctggagttcgacagcgccgccctgcgcccgagtggtgtgaag
aaggtgctggcctacggggtgg------acttcgtggtcgccgagtcggcgggcaagctg
aacctggtgccgctcaagccgctcaatccctcttcctactacatgatagtggcgaccgat
tcgctcaaggacagcagcggcaaccccctgcgggcgggcagcgactatagcaactacaag
agcaccaccggcagcaatgcacaggagcagaccatcagcggcctgatcgcgctgcaggaa
gggctgttcaaggcggccaccggcatcaccagcgaccacgtgatcttctccgactggttc
ggtacccagtccggtgccgacgtgctggtggcggtgaaaggcgcggcagcttccgtgctc
aagagc------ccgaccctggacgctgccgccctgtggaagcaggatgccctgggcaac
accagcctgcccggcacctacaccctggc---cgtgaccggcagcaataccttcctgacc
cagctggatgcggagc---agttcctgccgcaagagcagaaagatgccattgccgccgcc
gttgaagctaacccgcaattgaaaggtcttgccggtatgacccaggtctttaccggtacg
gtcaagctgccctacttcctctcctctccggccactgccggctcctgggacaaggccagg
acccagtcctggcatggtgccatccccagcctctatgccatcgccaatgcgctgaaggca
caggatgccgaggtgataggcggtctggtgggcgccggtgtggatccggccctgctgggc
gagctcatcgccgatcccagccgtcaggccgagctgctggcggaggcgagcaagctgatc
ggggtgaccctcacctccggtggcaaggcgctggatcccgagatgaacataggccgcttc
aacccgctgcccaagctggaagaggtgcagtccgtgccgatgcggatcttcgccgcaacc
aatgacctgaagaccatcacggatgtgatcatctatcagcatggcgtcacctcggtgaag
gagaacgcctacgccctggcgctgggtcagatcggtgccggtgcccaggcga--------
-gcaagaacgtggccgtggtggtgatcgaccatccgctgcacggggagcgtggcttcgcc
ctgaccggcagtccggactcggtcaccacggataagaacccgactccctacctgaacctg
agctacctgacggtggcgcgggacaacctgaaacagagcgtggcggatctgctgggcctg
cgtctggcggtgggtctggccaatgccaagggtgctatcggtc-----------------
-------agaagggcctcaaggtgcacttcctgggtcactccctgggtgccatcgccggg
gccaacctgttggcggtggccaaccagcctatcggcaacgcccaggcggatgccctgttc
aagttcaccaccggtggcctggccatgccgggtggcggcatagccccgctgctgctgaac
tcgccgaccttcggcccgaccatccagatgagcgtgctgaccggtggcagtgccgccctg
aagacggccttcaccgcctatgcgccgaactgccagacgg---cggcgccgacctgcttc
gtcaacgagttcctgccgagcctggacgccgccacccaggcgagcgcggccggtaccctg
cagagctacagctttgcggcccagtcggtgctggattcggcggatccgatcaacctgggt
cgcggcatagcggcggacttcccgttgtttgccactgaagtcgtcggcgacggtgccctg
agcct---gtcggatcaggttatcccgaacggcattgccaccgctcccctgggtggcacc
gagccgctgttcaaggtgctggccctgcagccgctgaccgccagcggg---------gcg
gccaaccaccatgcggcccgcttcctggccggtggtcacagctcgctgctggcaccggac
gagaacttcgatccgaccggcgacgtcaccacagagatgcagacccagttcggcagcttc
ttcgcgagcggcggcaccgcggtcaaggtgaccgacgccagcctgctcaaacagtaa
>alt_A.media_CECT4232
------------------------------atgaaaaaaaagctaatttatgcggccgtt
gtcagtgcgctgctgagcggttgtggtggcagtgacgacaac---aaaggcgatacctca
agctatctcgattatctgctgagcggcaccaatgcggcgcgccccagcgccctggccgcc
cgtgccagtgacggcaccctgaagttctcgaccgaaacggccgatctctccaatccagtc
tccgccctctccaccctggatggctggtccacaacccaggcgatccagatagtgcccgtg
actgcctcgggcatcaccgtcaaggcgccggccgccggcgaattcggtgcttccgtggcc
ccgctctacctgctggagctggaattcgacagcgccgccctgcgcccgagtggcgtgaag
aaggtgctggcctacggggtag------acttcgtggtcgccgagtcggcgggcaagctg
aacctggtgccgctcaagccgctcaatccctcttcctattacatgatagtggcgaccgat
tcgctcaaggacagcagcggcaaccccctacgaccgggtagcgactacagcaactacaag
accagcaccggcagcaatgcccaggagcagaccatcagcggcctgatcgcgctgcaggaa
gggctgttcaaggctgctaccggcatcaccagcgaccacgtgatcttctccgactggttc
ggtacccagtccggcgccgacgtgctggtggcggtgaaaggggcggccgcctccgtgctg
aagagc------ccgaccctggacgctgccgccctgtggaagcaggatgccctgggcaac
agcagcctgccgggtacctacaccctggc---ggtgagcggtggcaaccccttcctgacc
cagctggatgcagagc---ctttcctgccgcaagagcagaaggatgcgttggccgccgcc
tttggtaccggcaccccgctcaacggcctggcccagatgaccacggtctacagcggcacc
gtcaagctgccgtacttcctctcctccccggccaccgccggctcctgggataaggccagg
acccagtcctggcatggtgccatcccgagcctctatgccatcgccaataccctgaaagcg
caggatgccgaggtgatcggcggcctggtgggcgccggtgtggatccggccctgctgggc
gagctcatcgccgatccgagccgtcaggccgagctgctggcggaggcgagcaagctgatc
ggagtgactctcacctccggcggcaagccgctggatcccgagatgaacgtgggccgcttc
aacccgctgccggcgctggaagaggtgcagtccgtgccgatgcggatcttcgccgccgcg
---ccgctggcgaacatcaccgacgtgatcatctatcagcacggcgtcacctcggtgaag
gagaacgcctacgcgctggcattgggccagattggcgccggcgctcaggcga--------
-gcaagaacgtggccgtggtggtgatcgatcatccgctgcacggtgagcgcggcttcgcc
ctgaccggcagcatggactcggtgactacctccgacaacccgaccccctacctgaacctg
agctacctgacggtggcgcgcgacaacctgaaacagagcgtggcggatctgctgggcctg
cgtctggcggtggggctggccaacgccaagggagccatcggca-----------------
----ccgcaggcagcctcaaggtgcacttcctgggtcactccctgggtgccatcgcgggc
gccaacctgctggcggtggccaaccagtccatcggcaatccccaggccgatgccctgttc
aagttcgacaccggcggcctggccatgccggggggcggcatcgccccgctgctgctgaac
tcgccgacctttggcccgaccatccagatgagcgtgctcaccggtagcagtgccgccctg
aagacggccttcaccgcctatgcgccgaactgcaagaccg---cggtgccgacctgcttc
gtcaacgagttcctgccgagcctggatgcaaccactcaggcgagcgcggccggtaccctg
cagagctacagctttgcagctcagtcggtgctggattcggcggatccgatcaacctcggt
cgcggcatagcggcggacttcccgctgtttgccacggaagtcgtcggcgatggcgccctg
agcct---gtcggatcgggtgattccgaacagcatcgccaccgcgcccctgggtggcacc
gagccgctgttcaagatgctggcactgcaacccctgagcgcgaccggc---------gcg
gccaaccaccacgctacccgcttcgtggcggggggacacagctcgctgctggcaccggac
gagaacttcgatccgaccggcgccgtcaccaccgagatgcagacccagttcggcagcttc
ttcgcgagcgatggcgccatggtcaaggtgaccgacgccagcctgctcaagcagtaa
>alt_A.media_CECT7111
------------------------------atgaaaaaaaagctaatttatgcggccgtt
gtcagtgcgctgctgagcggttgtggtggcagtgacgacaac---aaaggcgatacctca
agctatctcgattatctgctgagcggcaccaatgcggcgcgccccagcgccctggccgcc
cgtgccagtgacggcaccctgaagttctcgaccgaaacggccgatctctccaatccagtc
tccgccctctccaccctggatggctggtccacaacccaggcgatccagattgtgcccgtg
actgcctcgggcatcaccgtcaaggcgccggccgccggcgaattcggtgcttccgtggcc
ccgctctacctgctggagctggaattcgacagcgccgccctgcgcccgagtggtgtgaag
aaggtgctggcctacggggtag------acttcgtggtcgccgagtcggcgggcaagctg
aacctggtgccgctcaagccgctcaatccctcttcctactacatgatagtggcgaccgat
tcgctcaaggacagcagcggcaaccccctgcgggcgggtagcgactatagcaactacaag
agcactagcggcagcaatgcccaggagcagaccatcagcggcctgatcgcgctgcaggaa
gggctgttcaaggcggctaccggcatcaccagcgaccacgtgatcttctccgactggttc
ggtacccagtccggtgccgacgtgttggtggcggtgaagggtgcggccgcttctgtgctg
aagagc------ccgaccctggacgctgccgccctgtggaagcaggatgccctgggcaac
accagcctgcccggcacctacaccctggc---cgtgactggcagcaacaccttcctgacc
cagctggacgccgagc---agttcctgccgcaagagcagaaggatgcgttggccgccgcc
tttggtaccggcaccccgctcaacggcctggcccagatgaccaccgtctacagcggcacc
gtcaagctgccgtacttcctctcctccccggccaccgccggctcctgggacaaggccagg
acccagtcctggcacggtgccatccccagcctctatgccatcgccaatgccctgaaagcg
caggatgccgaggtgatcggaggcctggtgggcgccggtgtggatccggccctgctgggc
gagctcatcgccgatccgagccgtcaggccgagctgctggcggaggcgagcaagctgatc
ggagtgaccctcacctccggcggcaagccgctggatcccgagatgaatgtgggccgcttc
aacccgctgccggcgctggaagaggtgcagtccgtgccgatgcggatcttcgccgccgcg
---ccgctggcgaacatcaccgatgtgatcatctatcagcacggcgtcacctcggtgaag
gagaacgcctacgcgctggcattgggccagatcggcgccggcgctcaggcga--------
-gcaagaacgtggccgtggtggtgatcgatcatccgctgcacggtgagcgcggcttcgcc
ctgaccggcagcatggactcggtgactacctccgacaacccgaccccctatctgaacctg
agctacctgacggtggcgcgcgacaacctgaaacagagcgtggcggatctgctgggcctg
cgtctggcggtggggctggccaacgccaagggagccatcggca-----------------
----ccgcaggcagcctcaaggtgcacttcctgggtcactccctgggtgccatcgcgggg
gccaacctgctggcggtggccaaccagtccatcggcaatctccaggccgatgctctgttc
aagttcgacaccggcggtctggcgatgccggggggtggcatcgccccgctgctgctgaac
tcgccgacctttggcccgacgatccagatgagcgtgctcaccggtagcagtgccgccctg
aagacggccttcaccgcctatgccccgaactgcaagaccg---cggtgccgacctgcttc
gtcaacgagttcctgccgagcctggatgcaaccactcaggcgagcgcggccggtaccctg
cagagctacagctttgcagcccagtcggtgctggattcggcggatccgatcaacctcggt
cgcggcatagcggcggacttcccgctgtttgccacagaagtcgtcggcgatggcgccctg
agcct---gtcggatcgggtgatcccgaacagcatcgccaccgcgcccctgggtggcacc
gagccgctgttcaaggtgctggcactgcaacccctgagcgcgaccggc---------gcg
gccaaccaccacgctacccgcttcgtggcggggggacacagctcgctgctggcaccggac
gagaacttcgatccgaccggcgccgtcaccaccgagatgcagacccagttcggcagcttc
ttcgcgagcgatggcgccatggtcaaggtgaccgacgccagcctgctcaagcagtaa
>alt_A.paramedia_CECT8838
------------------------------atgaaaaagaagctaatttacgcggccgtc
gtcagtgcgctgctgagcggttgtggtggcagtgacgacaac---aaaggcgatacctca
agctatctcgattatctgctgagcggcaccaatgcggcgcgccccagcgccctggccgcc
cgtgccagtgacggcaccctgaagttctcgaccgaaacggccgatctctccaatccagtc
tccgccctctccaccctggatggctggtcaactacccaggcgatccagatagtgcccgtg
acggcctcaggcatcacggtcaaggcgccgtccgccgccgaattcggtgcctcggtggct
ccgctctacctgctggagctggagttcgacagcgccgccctgcgcccgagtggcgtgaag
aaggtgctggcctacggggtgg------acttcgtggtcgccgagtcggcgggcaagctg
aacctggtgccgctcaagccgctcaatccggcttcctactacatgatagtggcgaccgat
tcgctcaaggacagcagcggcaaccccctgcgaccgggtagcgactacagcaactacaag
accagcaccggcagcaacgcccaggagcagaccatcagcggcctgatcgcgctgcaggaa
gggctgttcaaggctgccaccggcatcaccagcgaccacgtgatcttctccgactggttc
ggtacccagtccggtgccgacgtgctggtggcggtgaagggtgcggccgcttccgtactc
aagagc------ccgaccctggacgctgccgccctgtggaagcaggatgccctgggcaac
accagcctgcccggcacctacaccctggg---agtgacggcaaacgccgccttcctgacc
cagctggaagccgagc---ccttcctgccccaggagcagaaggatgccattgctgccgcc
tttggcccaggcaccccgctcaacggcctggcgcaggcagccaaggtttatagcggcacc
gtcaagctgccttacttcctctcctctccggccaccgccggctcctgggacaaggccagg
acccagtcctggcacggtgccatccccagcctctatgccatcgccaatgccctgaaggcc
caggatgccgaggtgatcggcggcctggtgggcgccggtgtggatccggccctgctgggc
gagctcatcgccgatccgagccgtcaggccgagctgctggcggaagcgagcaagctgatc
ggggtgaccctcacctccggcggcaaggcgctggatcccgagcagaacataggccgcttc
aacccgctgccggcgctggaagaggtgcagtccgtaccgatgcggatcttcgccgccgcg
---ccgctgacagccatcaccgacgtgatcatctatcagcacggcgtcacctcggtgaag
gagaacgcctacgccctggcgctgggtcagatcggcgccggtgcccaggcga--------
-gcaagaacgtggccgtggtggtgatcgatcatccgctgcacggtgagcgcggcttcgcc
ctgaccggcagcatggactcggtgaccacctccgagaacccgaccccctacctgaacctg
agctacctgacggtggcccgtgacaacctgaaacagagcgtggcggatctgctgggcctg
cgtctggcggtggggctggccaatgccaagggtgccatcggca-----------------
----ccgcaggcagcctcaaggtgcacttcctgggtcactccctgggggccatcgcgggg
gccaacctgctggcggtggccaaccagtccgttggcaatccccaggccgatgccctgttc
aagttcgacaccggcggcctggccatgccgggtggcggcatagcgccgctgctgctgaac
tcgccgaccttcggcccgacgatccagatgagcgtgctgaccgctggcagtgcggccctg
aagacggccttcaccgcctatgcgcctaactgcaagacgg---cggtgccgacctgcttc
gtcaacgagttcctgccgagccaggacgccgccacccaggccaccgcggtcggtaccctg
cagagctacagcttcgcagcccagtcggtactggactcggctgatccgatcaacctgggt
cgcggcatagcggcggacttcccgctgtttgccactgaagtcgtcggcgacggcgccctg
agcct---gtcggatcgggtgatcccgaacagcattgccaccgcccctctgggtggcacc
gagccgctgttcaaggtactggccctgcaacccctgagcgcgaccggc---------gcg
gccaaccaccacgccacccgcttcgtggccggtggtcacagctcgctgctggcaccggac
gagaacttcgatccgaccggcgccgtcaccacagagatgcagacccagttcggcagcttc
ttcgcgagcggtggcaccgcggtcaaggtgaccgacgccagcctgctcaagcagtaa
>alt_A.rivipollensis_LMG13459
------------------------------atgaaaaagaagctaatttacgcagcagtc
gtcagtgcgctgctgagcggttgtggtggcagtgacgaaaac---aaaggcgatacctca
agctatctcgattatctgctgagcggcaccaatgcggcgcgccccagcgccctggccgcc
cgtgccagtgacggcaccctgaagttctcgaccgaaacggccgatctctccaatccagtc
tcagccctctccaccctggatggctggtccactacccaggcgatccagatagtgccagtg
actgcctcgggcatcacagtcaaggcgccgtccgccgccgaattcggtgcctcagtggcc
ccgctctacctgctggagctggagttcgacagcgccgccctgcgcccgagtggtgtgaag
aaggtgctggcctacggggtgg------acttcgtggtcgccgagtcggcgggcaagctg
aacctggtgccgctcaagccgctcaatccctcttcctactacatgatagtggcgaccgat
tcgctcaaggacagcagcggcaaccctctgcgggcgggcagcgactacagcaactacaag
agcaccaccggcagcaatgcacaggagcagaccatcagcggcctgatagcgctgcaggaa
gggttgttcaaggcggccaccggcatcaccagcgaccatgtgatcttctccgactggttc
ggtacccagtccggtgccgacgtgctggtggcggtgaagggcgcggccgcttccgtgctc
aagagc------ccgaccctggacgctgccgccctgtggaagcaggatgccctgggcaac
accagcctgcccggtacctacactctggg---ggtgacggcaaacgccgccttcctgacc
cagctggaagccgagc---agttcctgcctcaggagcagaaggatgccattgccgccgcc
tttggcccaggcaccccgctcaacggcctggcgcaggctgccaaggtttatagcggcacc
gtcaagctgccctacttcctctcctctccggccaccgccggctcctgggacaaggccagg
acccagtcctggcacggtgccatccccagcctctatgccatcgccaatgcgctgaaggcc
caggatgccgaggtgatcggcggcctggtgggcgccggtgtggatccggccctgctgggc
gaactcatcgccgagccgagccgtcaggccgagctgctggcggaggcgagcaagctgatc
ggggtgaccctcacctccggcggccagccgctggatcccgagcagaacataggccgcttc
aacccgctgccggcgctggaagaggtgcagtccgtgccgatgcggatcttcgccgtggca
---ccgctgacagccatcacggatgtgatcatctatcagcacggcgtcacctcggtgaag
gagaacgcctacgccctggcgctgggtcagatcggtgccggtgcccaggcga--------
-gcaagaacgtggccgtggtggtgatcgatcatccgctacatggggagcgtggcttcgcc
ctgaccggtggtccggactcggtgaccacctccgacaacccgaccccctacctgaacctg
agctacctgacggtggcgcgggacaacctgaaacagagcgtggcggatctgctaggcctg
cgtctggcggtgggtttggccaatgccaagggtgctatcggtc-----------------
----aga---agggcctcaaggtgcacttcctgggtcactccctgggtgccatcgccggg
gccaacctgctggcggtggccaaccagcccatcggcaacgcccaggcggatgccctgttc
aagttcaccactggtggcctggccatgccggggggcggcattgccccgctgctgctgaac
tcgccgaccttcggaccgaccatccagatgagcgtgctgaccggtggcagcgccgccctg
aagacggccttcaccgcctatgcgccgaactgcaagacgg---cggcgccgacctgcttc
gtcaacgagttcctgccgagcctggacgctgccacccaggcgagcgcggccggtaccctg
cagagctacagcttcgcggcccagtcggtgctggattcggcggatccgatcaacctgggt
cgcggcatagcggcggacttcccgctgtttgccaccgaagtcgtcggcgacggcgccctg
agcct---gtcggatcgggttatcccgaacagcattgccaccgcccccctgggtggcacc
gagccgctgttcaaggtgctggccctgcaacccctgagcgcgaccggt---------gcg
gccaaccaccacgccacccgcttcgtggcaggtggtcacagctcgctgctggcaccggat
gagaacttcgatccgaccggcgccgtcacctcagagatgcagacccagttcggcagcttc
ttcgcgagcggtggtactgcggtcaaggtgaccgacgccagcctgctcaagcagtaa
>alt_A.media_LMG13464_288
------------------------------atgaaaaaaaagctaatttatgcggccgtt
gtcagtgcgctgctgagcggttgtggtggcagtgacgacaac---aaaggcgatacctca
agctatctcgattatctgctgagcggcaccaatgcggcgcgccctagcgccctggctgcc
cgtgccagtgacggcaccctgaagttctcgaccgaaacggccgatctctccaatccagtc
tccgccctctccaccctggatggctggtccacaacccaggcgatccagatagtgcccgtg
actgcctcgggcatcaccgtcaaggcgccagccgccggcgaattcggtgcttccgtggcc
ccgctctacctgctggagctggaattcgacagcgccgccctgcgcccgagtggcgtgaag
aaggtgctggcctacggggtag------acttcgtggtcgccgagtcggcgggcaagctg
aacctggtgccgctcaagccgctcaatccctcttcctactacatgatagtggcgaccgat
tcgctcaaggacagcagcggcaaccccctgcgggcgggtagcgactacagcaactacaag
accagcaccggcagcaatgcccaagagcagaccatcagcggcctgatcgcgctgcaggaa
gggctgttcaaggcggctaccggcatcaccagtgaccacgtgatcttctccgactggttc
ggtacccagtccggcgccgacgtgctggtggcggtgaaaggggcggccgcctccgtgctg
aagagc------ccgaccctggacgctgccgccctgtggaagcaggatgccctgggcaac
accagcctgccgggtacctacaccctggc---ggtgagcggtggcaaccccttcctgacc
cagctagatgcagagc---ccttcctgccgcaagagcagaaggatgcgttggccgccgcc
tttggtaccggcaccccgctcaacggcctggcccagatgaccacggtctatactggcacc
gtcaagctgccgtacttcctctcctcgccggccaccgccggctcctgggacaaggccagg
acccagtcctggcacggtgctatccccagcctctatgccatcgccaatgccctgaaagcg
caggatgccgaggtgatcggcggcctggtgggcgccggtgtggatccggccctgctgggc
gagctcatcgccgatccgagccgtcaggccgagctgctggcggaggcgagcaagctgatc
ggagtgaccctcacctccggcggcaagccgctggatcccgagatgaacgtgggccgcttc
aacccgctgccggcgctggaagaggtgcagtccgtgccgatgcggatcttcgccgccgcg
---ccgctggcgaacatcaccgacgtgatcatctatcagcacggcgtcacctcggtgaag
gagaacgcctacgccctggcattgggccagattggcgccggcgctcaggcga--------
-gcaagaacgtggccgtggtggtgatcgatcatccgctgcacggtgagcgcggcttcgcc
ctgaccggcagcatggactcggtgactacctccgacaacccgaccccctatctgaacctg
agctacctgacggtggcgcgcgacaacctgaaacagagcgtggcggatctgctgggcctg
cgtctggcggtggggctggccaacgccaagggagccatcggca-----------------
----ccgcaggcagcctcaaggtgcacttcctgggtcactccctgggtgccatcgcgggg
gccaacctgctggcggtggccaaccagtccatcggcaatctccaggccgatgccctgttc
aagttcgacaccggcggtctggcgatgccggggggtggcatcgccccgctgctgctgaac
tcgccgacctttggcccgacgatccagatgagcgtgctcaccggtagcagtgccgccctg
aagacggccttcaccgcctatgccccgaactgcaagacca---cggtgccgacctgcttc
gtcaacgagttcctgccgagcctggatgcaaccactcaggcgagcgcggccggtaccctg
cagagctacagctttgcagctcagtcggtgctggattcagcggatccgatcaaccttggt
cgcggcatagcggcggacttcccgctgtttgccacggaagtcgtcggcgatggcgccctg
agcct---gtcggatcgggtgatcccgaacagcatcgccaccgcgcccctgggtggcacc
gagccgctgttcaaggtactggccctgcaacccctgagcgcgaccggt---------gcg
gccaaccaccacgccacccgcttcgtggccggtggtcacagctcgctgctggcaccggac
gagaacttcgatccgaccggcgccgtcaccaccgagatgcagacccagttcggcagcttc
ttcgcgagcgacggcgccatggtcaaggtgaccgacggcagcctgctcaagcagtaa
>alt_A.molluscorum_CIP108876
------------------------atggatatgaaaaagaagcttgtttatgtagccgtg
ctcagtgctctgctggcgggttgtggtggcagtgacagtaag---gatgacgacacgtcc
agctacctggattacctgctcactggctccaatgcggtgcggcctagcgccctggccgca
cgagccagcgatggtaccctcaagttttccaccgagacggcggatctctccaacccggtt
tcagctctgtctaccctggatggttggtccaccacccaggctatccagattgtccctgtc
accggctcgggcacccaggtgcctgcacccgctgcggctgaattcggcgcctcggtcgct
cccctctatctattggagctggcgttcgacagtgcagccctgcgtccgagcggcgtgaag
aaggtgctgacctacggcagcg------attacgtggtcgccagtgcgggaggcaagctc
aacctggtgccgctcaagccgctcaacccctcttcctattacatgatcgtcgccaccgac
agcctgaaagacagcgaaggcaaggcgctgcaggccggtagcgattacagcaacttcaag
ggcagcgcaggtagcacggctcaggagcagaccatacacggtctggtgaccctgcaggag
gcgctgttcaagggggccaccggggtaagcagcgaccatgtcatcttctccgactggttc
ggtacccagtccggcgccgatgtgttgctggcggtgaaaggggctgcggcctccattctc
aagagcccga------ccctggatgcggccgctttgtggaaacaggatgccgagggcaat
gacagcctgccgctgacctacaccatgacggacctcaatgccggggtcgatttcctgact
cagctggctgccgagc---ccttcctgccggacgagcagaaatccctgctggagagcacc
atcaccaacaacccccagttgaagggtatcgccgatctgaccaaggtctacacgggggcg
gtcaagctgccttacttcctggcgactccggccagcgccggttcctgggacaaggccaag
acccagtcctggcacggtgccatccccagcctctacgccatcgccaatgcgctgaaggcg
aacgacagcgaggtgatcggcggtctggtcggtgccagcgtggatccggccctgctgggc
gagttgattgccgatcctacccgtcaggccgagctgttggccgaggcgagcaagctgatc
ggggtgactctcacctcgggcggcaagccgctggatgccgagcagaatatcggtcgcttc
aacccgttgcctgccctgaccgaggtgcagtcggtgccgatgcgcatcttcgcccctact
gccgatttgaagaccgtcaccgacgtcatcatctaccagcatggcgtcacctcggtgaag
gagaatgcctacgccatcgccctgagccagattggcgctggcctgca---------ggcc
atgaagaatgtggccgtggtggtgatcgaccatccgctgcacggggagcgcggctacgcc
ctgaccggcagcatggattcggtcacgaccgagagcaatccgaccccctatctgaatctg
agctacctgacggtggcgcgggacaacctgaaacagagcgtggccgacttgctcggtctg
cgtctggcggtggggctggccaatgccaaaggcctgggcaccc---------------ag
ctcggcggcgccgggctcaaggtacacttcctggggcactctctgggcgccatctcggga
gccgatctgctctccgtctccaaccagagtgttggcaatgctctggcagatagcctgttc
cagttcgacaccggcggcctggccatgccgggtggcggcatagcaccgctgctgctcaac
tcgccgaccttcggcccgaccatcaagatgggcgtgctgaccgcaggcagcccggcgctc
aaggcgggctttaccgcctatgcacccagctgccagacgg---cggtgccgacctgcttc
gtcaacgagttcctgcctagcctggatgcggccagccaggcgacggcggccagcaccctg
caaagctacagcttcgccgcccagtcggtgctggattcggctgacccggtcaacctagtg
gcaggcatcaaggcggacttcccgctgtttgcctccgagatcgtgggcgatggcgccagc
agcct---gccggatcaggtgatcccgaacagcatcagcacggcgccgatgggtggcacc
gagccgttgttcaagctgctcggcctgcagccgctgacggcaaccggc---------gcg
gccagccaccatgcggtgcgtatcctggccggtggtcacagctcgctgctggcaccggac
gagaacttcgatccgaccggcaaggttaccaccgagctgcagacccagttcgccagcttc
ttcatgagtggcggtaccgcggtcaaggtcacggatcctacgctgatcaagcagtag
>alt_A.piscicola_LMG24783
------------------------------atgaaaaagaagctaatttatgccgcagtt
gtcagtgccctgttggctggctgtggtggcagtgacgataac---aaaggcgacacctca
agctatctcgactatctgttgaccggttccaacgcagtgcgccccagcgccctggcggcc
cgggccagcgatggaaccctgaaattctccaccgagaccgcggatctctccaaccccgtc
tccgccatgtcgaccctggatggctggtccacgacccaggctatccagatcgtgcccgtc
acctcgtccggcatcacggttcaggcaccgacggcggccgagtttggcgcctcggtggca
ccgctctacctgctggaactgaccttcgacagtactgcgctgcgcccgagcggcgtgaag
aaggtgctgacctacggcgtgg------actttgtggtcgccgcctcggccggcaagctg
aacctggttccgctcaagccgttgaacccttcctcctactacatgatagtggccacagac
tcgctgaaagacagtcgcggcgatgccctcaaggcaggcagtgactacggcaactacaag
aacaacgccggcagcaatgcccaggagcagaccatcaacggtctgatcgcgctgcaagaa
gggctgttcaaggccgcgaccggtatcgccacggatcatgtgatcttctccgactggttc
ggcacccaatccggcgccgatgtgctggtggcggtgaagggcgcggccgcgtccgtgctc
aaggccgaccccgttaccctggatgccgccaagctttggaagcaggatgccctgggcaac
accagcctgcccggcacctataccctggc---cgtgaccggcaacaatgccttcctgacc
cagctggatgccgagc---agttcctgccgcaggagcagaaagacgcgatcgccaccgcc
ttcggccccggtgctccgctcaacccgattgctcaagcgaccaaggtctataccggtacc
gtcaagctgccttacttcctctcctcaccggcgaccgcaggttcctggagcaaggccaag
acccagtcctggcacggtgccatccccagcctgtacgccatcgccaatgcgctgaaagcg
tctgacagcgaagtgatcgccgggttggtgggggcgggcgtggatccggccctgctggcg
acgctgattgccgatccgacccgccagagcgagctgctggccgaggcgagcaagctgatt
ggggtgaccctcacctccggcggcaagccgctggacgccgagcagaacattggccgcttc
aacccgctgccgatgctggaagaggtgcaatccgtgccgatgcgtgtcttcgccaaggat
g---ccctcaacaccatcacggatgtcatcatctatcagcacggcgtgacctcggtgaaa
gagaacgcctacgcgctggcgctgggccagatctatgccggcatgca---------ggcg
ggcaagaaggtggcgctggtggtgatcgatcatccgttgcacggcgagcgtggtttcgcc
ctgagtggcagcatggatactgtgaccacctccgacaacccgacgccgtacctgaacctg
agctatctgacagtggcgcgggacaacctgaaacagagcgtcgcggatctgctgggcctg
cgtctggcggttggcctggccaacgccaagggcgccatcgg-------------------
--gacggccggcagcctcaaggtgcacttcctgggtcactcgctgggtgccatctcgggt
accaacttgctggcggtcgccaaccagaccataggcaacgcgcaggctgatgccctgttc
aagttcgacaccggtggcctggccatgccgggtggcggcatagcgccgctgctgctgaac
tcgccgaccttcggcccgaccatcaagatgggcgtgctgaccagcggcagtgccgagctg
aaggccggcttcaccgcctatgctcccaactgcaagacgg---cggtgccgacctgcttc
gtcaacgagttcctgccgagcctggacgcggccactcaggcaaccgcagccagcacgctg
cagagctacagctttgcggcccagtcggtgctggattcggctgatccgatcaacctcggc
cgtggcatcaaggcggacttcccgctgtttgccaccgagatcgtcggtgacggtgctctg
agcct---gtcggatcaggtgatcccgaacagcatagcgtccgccccgctgggtggtacc
gagccgctgttcaaggtgctggcgctgcaacccctgaccgccacaggc---------gcg
gccagccacaacgcggctcgcttcgtggccggtggtcacagctcgctgctggcaccggac
gagaacttcgacccgagcggcgatgtcaccacagagatgcagtcccagttcggcagcttc
ttcatgagtggcggtaccgcggtccaggtgaccaatggtggcctgctcaagcagtaa
>alt_A.popoffii_CIP105493
------------------------------atgaaaaagaagctaatttatgccgcagtt
gtcagtgccctgttggctggctgtggtggcagtgatgataac---aaaggcgacacttca
agctatctcgactatctgttgaccggttccaacgcagtgcgccccagtgccctggcggcc
cgggccagcgatggtaccctgaaattctccaccgagaccgcagatctctccaaccctgtt
tccgccatgtcgacgctggatggttggtctacgacccaggctatccagatcgtgccggtc
acctcgtctggcatcacggttcaggcaccgacggcggccgagtttggcgcttcagtggct
ccgctctacctgctggagttgaccttcgacagcacggcgctgcgcccgagcggcgtgaag
acggtgctgacctacggtgtgg------acttcgtggtggccgcctcggccggcaagctg
aacctggttccgctcaagccgttgaacccctcctcctattacatgatagtggccactgat
tcgctgaaagacagtcgcggcgatgccctcaaggcaggcagtgactacggcaactacaag
aacaacgccggcagcaatgcccaggagcagaccatcaacggtctgatcgcgctgcaggaa
gggctgttcaaggccgcgaccggcatcgccgcggaccatgtgatcttctccgactggttc
ggtacccaatccggcgccgatgtgctggtggcggtgaagagtgccgccgcttccgtgctg
aagagcccga------ctctggacgccgcgtcgctgtggaaacaggatgccaaaggcaac
atcagcctgccgggcgcttatacgattaatggcctcaatggcggggtgcccttcctgacc
cagctggacaatgagc---agttcctgccgcaggagcagaagggtgccattgccgccgcc
gttgccgccagcccgacgctgaccggcatcgccggcatgacgcaggtctacaccggtagc
gtcaagctcccttacttcctatctaccccagcgatagccggttcatgggacaaggccaag
acccagtcctggcacggtgccatccccagcctgtacgccatcgccaatgcgctgaaagcg
tctgacagcgaagtgatcaccggactggtgggggcgggcgtggatccggccctgctgggt
gagctgattgccgatccgacccgccagagcgagctactggccgaggcgagcaagctgatc
ggggtgacgctcacttccggcggcaagccgctggatgccgagcgcaatatcggtcgcttc
aacccgctgccgatgctggaagaggtgcaatccgtgccgatgcggatctttgccgccgca
c---cgctcaataccattactgatgtgatcatctatcaacacggggtcacctccatcaaa
gaggactcctatgcgctggcgctgggccagatcggcgcgggcatggg---------ggca
agtaaaaaggtggccgtagtggtgatcgatcatccgctgcacggtgagcgtggctatgcc
ctgagtggcagcacggataccgtcaccacctccgacaatccgatgccgtacctgaacctg
agctacctgactgtggcgcgggacaacctgaaacagagcgtggcggatctgctgggcctg
cgtctggctattggcctggccaacgccaaggggttgggtactc---------------ag
ctcggtggtgccggcctcaaggtgcatttcctcggccactcgctgggggccattgccgga
gccaatctgctggcagtagccaaccagtccatcggcaacgcgcaggcggatgccctgttc
aagttcgacaccggtggcctggccatgccgggtggcggcatagcgccgctgttgctgaac
tcgccggccttcggtccgaccatcaagatgggcgtgctgaccggcggcagtgccgagctg
aaagccggtttcgccgcctatgctcccaactgccaaacgg---cggtgccgacctgcttc
gtcaacgagttcctgccgagcctggacgcggccactcaggcgaccgcagccagcacgctg
cagagctacagcttcgcggctcaatcgctgctggattcggctgacccgatcaacctcggt
cgcggcatcaaggcggacttcccgctgtttgccaccgagatcgtgggtgacggtgcgctg
agcct---gtcggatcaggtgatcccgaacagcattgcgtccgcgccgctgggtggtacc
gagccgttgttcaaggtgctggcactgcagcccctgaccgccactggc---------gcg
gccagccgcaacgcggcccgcttcgtggccggtggtcacagctcgctgctggcaccggac
gagaacttcgacccgagcggtgacgttaccacagagatgcagtcacaatttggcagcttc
ttcatgagtggcggtaccctggtccaggtgaccaatggcagcctgctcaagcagtaa
>alt_A.rivuli_DSM22539
------------------------atggatatgaaaaagaagcttgtttatgtagccgtg
ctcagtgctctgctggcgggttgcggtggcagtgacagtaag---gatgacgacacctcc
agctacctggactatctgctaaccggctccaacgcggtgcggccgagcgccctggctgcg
cgggccagcgatggtaccctcaagttttccaccgagacggcggatcgctccaacccggtg
tcagccctgtcgaccctggatggctggtccaccacccaggcgatccagattgtgcctgtc
accggttcgggtacccaggtgcctgcgcccgccgcggctgaattcggtgcctcggtcgct
cccctctatctcttggagctggagttcgacagcgccaccctgcgcccgagcggcgtccag
aagctgcttagctacggcagcg------actacgtggtcgccagcgcagggggcaagctc
aacctggtgccgctcaagccgctcaatccctcctcctattacatgattgtcgccaccgat
agtctgaaagacagcgatggcaaggcactgcaggccggtagcgattacagcaacttcaag
ggcagtgcaggcagcacggttcaggagcagaccatcaatggcctgatcaccctgcaagag
gcgctgttcaagggcgctaccggggtgagcagcgaccatgtcatcttctccgactggttc
ggtacccagtccggcgccgatgtgttgctggcggtgaaaggggctgcggcctccattctc
aagagcccga------ccctggatgcggccgccctgtggaagcaggatgccgagggcaat
gacagcctgccgctcacttacaccatgacgggcctcaatgccggggtcgatttcctgacc
cagctggcgggtgagc---ccttcctgccggacgagcagaagtccctgctggagagcgtc
attggcgccaatcctcagttgagcggtatcgcggctgcgaccaaggtgtacacgggggcg
gtcaagctgccttacttcctggcaacaccaaccagcgccggctcctgggacaaggcgaag
actcagtcctggcatggtgccatccccagcctctatgccatcgccaatgcgctgaaggcc
aatgacagcgaggtgatcggtggtctggtgggggcgggcgtggatccggctttgctgggc
gaattgattgccgatccgacccgtcaggccgagttgctggccgaggcgagcaagctgatt
ggcgcgaccattacctcgggtggcaagccgctggatgccgagcagaacataggtcgcttc
aacccgctgccggccctgaccgaggtgcaggacgtgccgatgcgcatcttctccgccgc-
--gccgctcagtgccgtcaccgacgttatcatctatcagcacggcgtcacctcggtgaag
gagaacgcctacgccatcgccctgagccagattggcgctggcctgca---------ggcc
agcaagaacgtggccatagtggtcatcgatcatccactgcatggggagcgcggctacgcc
ctgaccggcagcctggattcggttaccaccgagagcaatccgaccccctatctgaatctg
agctacctgacggtggcacgggacaacctgaaacagagcgtggccgacttgctcgggctg
cgtctggcggtggggctggccaatgccaaaggcctgggcatcc---------------ag
ctcggcggcgccgggctcaaggtacacttccttggccactctctgggggccatctcggga
gccgatctgctctctgtctccaaccaggacatcggcaaccccttggcaaatgccctgttc
aagttcgacaccggcggtctggccatgcccggcggcggcatagcgcccctgctgctcaac
tcgccgaccttcggcccgaccatcaagatgggcgtgctgaccgcaggcagcccggcgctc
aaggctggctttaccgcctatgcgcccagctgccagacgg---cggtgccaagctgcttc
gtcaacgagttcctgccgagcctggatgcggccactcaggcgagcgcggccagcacgttg
cagagttacagcttcgccgcccagtcggtgctggattctgctgatcccatcaacctggtg
tcaggcatcaaggcggacttcccgttgtttgcctccgagatcgtgggggatggcgccagc
agcct---gccggatcaggtgatcccgaacagcattgcgactgcgccgctgggtggcaca
gagccgctgctcaagctgctcggcttgcaaccgctgacggcaaccggc---------gcg
gccaaccaccatgcggtgcgtatcctggccgggggtcacagctcgctgttggcaccggac
gagaatttcgatccgaccggcaaggtgaccaccgagctgcagacccagttcgccagcttc
ttcatgagtggcggtaccgcggtcaaggtcacggatcctacgctgatcaagcagtaa
>alt_A.salmonicida_CIP103209
------------------------------atgaaaaagaagctaatttacgccgcagtt
gtcagtgccctgttggctggctgtggtggcagtgacgataac---aaaggcgatacctca
agctatctcgactatctgttgaccggttccaatgcggtgcgccccagtgccctggcggca
cgggccagcgatggcaccctgaagttctctaccgagacggcagatctctccaatccggtc
tctgccatgtcaacgctggatggctggtccacgacccaggctatccagattgtgcccgtc
acctcgtccggcattcaggttcaggcaccgactgcggccgagttcagtgcctcagtggcg
ccgctctacctgctggagcttgccttcgacagcgctgcgctgcgcccgaatggcgtgaag
aaggtgctgacctacggggtgg------acttcgtggtggccgcatcggctggcaagttg
aatctggtgccgctcaagccgctcaatccctcttcctactacatgatagtggccaccgat
tcgctgaaagacagtaccggcagtccggtacgggcaggtagcgactacagcaactacaag
aacaacgcgggcagcaatgcgcaggagcagaccatcaatggtctgatcgcgctgcaggaa
gggttgttcaaggcggcaacgggtatcgccacggatcacgtgatcttctccgactggttc
ggtacccagtccggcgccgatgtgctggtggccgtgaaaggcgccgctgcatctgtcgtg
ttgcagg---------ggctggatgccgccaaggtatggaagcaggatgcgttgggcaat
accagcctgcccggcacctataccctggc---cgtgaccggcaacgatgacttcctgacc
cagctggacaatgagc---agttcctgccgcaggagcagaaggatgccattgccgccgcc
gtcgacgccagcccgactctgaccggcatcgccggcatgacgaaggtctacaccggtacg
gtcaaactgccctatttcctctcctcaccggcgaccgcaggttcctggagcaaggccaag
acccagtcctggcacggtgccatccccagcctgtacgccatcgccaatgcgctgaaggca
tctgacagcgaagtgatcgccggtctggtgggcgcgggtgtggatccagccctgctggca
gagttgatggccgatccgactcgtcagagcgagttgctggccgaggcgagcaagctggtc
ggggtgaccctcacctccggcggcaagccgctggatgccgagcagaacattggtcgcttc
aatccgttgccggcactggaagaggtgcaatccgtgccgatgcgcatcttcgccaaggat
g---cactgaacaccatcacggacgtgatcatctatcagcacggcgtcacctcggtgaaa
gagaacgcctatgcgctggcactggggcagattggcgctggcatcac---------agcc
agcaaaaatgtcgcagtggtagtgatcgatcatccgttgcatggtgagcgtggcttcgcc
ctgagtggcagcatggctacagtgaccacctccgacaatccgacgccgtatctgaacctg
agctacctgacagtggcgcgggacaacctgaaacagagcgtggcggatctgctgggtctg
cgcatggcggtgggtctggccaatagccagaacgccatcgg-------------------
--cagtgccggcaacctcaaggtacatttcctgggtcactccctgggcgccatcgcaggg
gccaacctgctggcggttgccaaccagccgatcggcaacccgacggcggatgccctgttc
aagttcgataccggtggtctggccatgccgggtggcggcatagcaccgctgttgctgaac
tcgccgaccttcggcccgaccatcaagatgggcgtgctgaccggtggcagtgccgagctg
aaggcggccttcaccgcctatgcgcccaactgccagacgg---cagtgccaacctgcttc
gtcaacgagttcctgcctagcctgggtgcaaccactcaggcggccgcagccagcacgctg
cagagctacagctttgcggcccagtcggtactggattcggcggatccgatcaacctcgcc
agcggcatcaaagcggacttcccgctgtttgccaccgagatagtgggtgacggtgccctg
agtct---gtcggatcaggtgatcccgaacagcatagcgtccgctccgctggggggcaca
gagccgctgtttaagctgctggccctgcaaccgctgaccgccaccggc---------gca
gccaaccaccatgctgctcgtttcgtggctggcggtcacagctccttgctggcaccggac
gagaacttcgatccgaccggcgatgtcactaccgagatgcagacccagttcggcagcttc
tttatgagtggcggtactgcggtgcaggtcaccgacagttctctgctcaagcaataa
>alt_A.sanarellii_LMG24682
------------------------------atgaagaaaaagctaatttatgcggccgtc
atcagtgcgctgctgagcggttgtggtggcagtgacgacaac---acaggcgatacctca
agctatctcgattatctgctgagcggttccaacgcggttcgtcccagcgccctggccgcc
cgtgccaccgacggcaccctgaagttctccaccgagacggcggatctctccaaccctgtc
tccgccctctccaccctggatggctggtccaccacccaggcgatccagatagtgcccgtg
actgcctccggcatcaccgtcaaggcgccggccgccgccgagttcgccgcctctgtggca
ccgctttatctgatggagctggagtttgacagcgccgccctgcgcccgagcggcgtgaag
aaggtactgacctatggcgtgg------acttcgtggtcgccgagtcggccggcaagctg
aacctggtgccgctcaagccgctcaacccctcctcctactacatgatcgtcgcaaccgac
tcgttgaaagacagcacgggcaaccccctgcgtccgggcagcgactacagcacctacaag
ggcagtaccggcggcactgcccaggagcagaccatcagcggcctgatcgcgctgcaggaa
gggctgttcaaggcggccaccggcatcaccagcgaccacgtgatcttctccgactggttc
ggtacccagtccggggccgacgtgctggtggcggtgaaaggggcggccgcatccgtgctg
aagagc------ccgaccctggacgccgccggcctgtggaagcaggacgccctgggccat
accagcctgcccggcacctacaccctggc---cgtgacgggcaagaatgatttcctgacc
cagctggacgccgagg---ccttcctgccccaggagcagaaggatgcgattgccgccgcc
gttgacgccaacccgcaactgaaaggcctggctggcatgactcaggtctataccggcacc
gtcaagctgccctacttcctctcctctccggccaccgccggctcctgggacaaggccagg
acccagtcctggcacggcgccatccccagcctctacgccatcgccaacgccctgaaggtc
caggatgccgaggtgattggcggtctggtgggggcgggcgtggatcccgccctgctgggc
gaactcatcgccgatccgagccgtcaggccgagctgctggcggaggcgagcaagctgatc
ggggtgaccctcacctccggcggcaaaccgctggatcccgagatgaacgtcggccgcttc
aacccgctgccggcgctggaagaggtgcagtccgtgccgatgcgtgtcttcgccgcaacg
gatgacctgacgaccatcacagacgtgatcatctatcagcacggcgtcacctcggtgaag
gagaacgcctatgccctggccctgggccagatcggtgccggtacacaggccaaaccaacg
gctaaaaatgtggccgtggtggtgatcgatcatcccctgcacggcgagcgcggcttcgcc
ctgaccggcagcctggactcggtgaccacctccgagaacccgaccccctacctgaacctg
agctacctgaccgtggcccgcgacaacctgaaacagagcgtggcggatctgctgggcctg
cgtctggcggtgggtctggccaatgccaagggcgccatcggca-----------------
----ccgcaggcagcctcaaggtgcacttcctgggccactccctgggcgccatcgccggg
gccaacctgctggcggtggctaaccagtccatcggcaatctccaggccgatgccctgttc
aagttcgacaccggcggcctggccatgccgggtggcggcatagcgccgctgctgttgaac
tcgccgaccttcggcccgacgatccagatgagcgtgctgaccgccggcagctcggccctg
aaggcggccttcaccgcctatgccccgaactgcaagacgg---cggtgccgacctgcttc
gtcaacgagttcctgccgagccaggatgcggccacccaggcgagcgcggccagcaccctg
cagagctacagcttcgcggcccagtcggtgctggattcggcagacccgatcaacctgggg
agcggcatagcggcggacttcccgctgtttgccactgaagtcgtcggcgacgacgccctg
agcct---gtcggatcgggtgatcccgaacagcatcgccaccgccccgctgggtgggacc
gagccgctgttcaaggtgctggcccttcaaccgctgaccgccaccggc---------gcc
gccagccaccatgcggcccgtttcgtggccggggggcacagctcgctgctggcaccggac
gaggacttcgatccgaccggcgccgtcaccacagagatgcagacccagttcggcagcttc
ttcgcaagcgatggtgctctggtcaaggtgaccgacgccagcctgctcaagcagtaa
>alt_A.schubertii_CECT4240
------------------------------atgaagaagaagctgatctttgttgcggtg
gccactgcgctgctgaccgcctgtggcggtggtgacgacaac---aagggggatacctcc
tcctctctcgattatctgctgaccggctccacgggtctgcgtgccagtgtgctggctccc
cgcgacggtgacgggaccctcaagttctctaccgaaacgacggatctctccaacccggta
tccgctctctccactctggatggatggtccaccacccagccggtgaccctggtccccatc
ggggtcgaaggggtgggtgtgccggctccttccggcgccgattttgccgctgcggtggcc
cccctctatctgttcgagctggattttgacagcagcaccatggcgcccaaggggatcaag
aagcaactcgtctatggctccg------acttcgtcgtggccgagagtggcggcaagctg
gccctggtaccgctcaagcccttcaatccctcctcttactacatgacggtggccaccagc
accctcaaggacagccgtggcagtgccctgcgcgccggcgatgactacgccaacctgaga
gccaatgcgggcagcagcgccaccgagcagaagctgcacaacctgatcgccctgcaggag
gggctgttcctgcagaagaccggcattacctcagacaaggtgatcttctccgactggttt
gccacccaatccggcgccgatgtgctgaccgccgtcaagggtgcggcagccagcatcctg
gca---aattccgccaccctggacgccgccgctctgtggaagcaggatgccagcggcaat
accagcctgccggggacctacaccatcaaccagatcgatggcggtacggcgtttctgacc
aagctggccggtgaaa---ccttcctgccccaggcctcgcgtgatcagttggcccaggtg
attggtgccgacccgactctctccggtttggcggcagcgaccaaggtctatagcggcacc
gtcagactcccctatttcctctccaccccggccctggcgggctcctgggacaaggccaag
ggacaatcctggcacggggctgtcgacagcctctacgccatcgccaacgccctcaaggcg
ggcgacaaggaggtgattgacggtctggtgggcgcaggtgtcaaccccgccgagctggcc
gagttgctggccgatcccggccgctcggccgaactgctggccgaggcgagcaagttgatc
ggggtgaccctcacctcgggtggcaagcccatcgatacccagcacaacataggtcgcttc
aacccgctgccggccctgagtgaggtgcagtcggtgccgatgcgcatcttcgccgcggcg
c---ccctgagtgccgtgaccgatgtgatcatctaccagcatggcgtcacctcggtgaag
gagaacgcctacgccctggccctgagccagatcggtaccggcctgcaggctctgcccagt
gccaagaatgtagccatcgtggtgatcgaccacccgctgcacggtgagcgtggttacgcc
ctgagcggcagcatggatacggtcaccaccagcagcaacccgaccccctacctcaacctc
agctacctgaccgtggcccgcgacaacctcaaacagagcgtcgccgacctgctcgggctg
cgcctggcggtggggctggccaacagcaagggagtgatcgg-------------------
-----tggtgtcgggctcaaggtgcacttcctgggtcactccctgggggccatcaccggc
accaatctgctggcggtggcgaatgcgg---agcttaaccctcaagtcgatcctctgttc
aagttcgacaccggcggcctggccatgcccggtggtggcatagcccccctgctgctcaac
tcaccgaccttcgggccgaccatccagtacgggatattgaccagcagctctgccgcactc
aagaatggcttcgctgcctatgccccgagctgccagaaggcaccggatcctgcctgcttc
gtcaacgagttcctgccgaaacaggatgcggcgacccgggctgccgccacctcgaccctg
gccagttacagcttcgccgcccagtcggtgctcgactcggccgatcccatcaatctgggg
gcgggcatcaagagcgacctcaagctgtttgccaccgagatcgtgggcgatggtgccctc
aagct---gccggatcaggtgatccccaacagtatcgcgagcgctcccctgggcggcacc
gagcctctgctcaaggtgttggggctgcagccactgaccggcacccaggcc------gga
cccatccgccatgtggcacgcttcgtcgacgggggccacagttcgctgctggcgccggac
gggg---gtgatgacaccggggctgtgactgccgagatccagaaggagtttgccagcttc
ttcgtgaccgccggcggggctgtgcaggtgagtgatcccaacctgctcaagcaataa
>alt_A.simiae_CIP107798
------------------------------------------------------------
------------------------------------------------------------
------------------------------------------------------------
------------------------------------------------------------
------------------------------------------------------------
------------------------------------------------------------
------------------------------------------------------------
------------------------------------------------------------
------------------------------------------------------------
------------------------------------------------------------
------------------------------------------------------------
------------------------------------------------------------
------------------------------------------------------------
------------------------------------------------------------
------------------------------------------------------------
------------------------------------------------------------
------------------------------------------------------------
------------------------------------------------------------
------------------------------------------------------------
------------gtgagcggcggcctggctgcggccggcgtcgatccgcagctgctgggc
gaactgattgccgacccgactcgccagagcgaactgctggccgaggcgagcaagctgatc
ggcgtgagcctcacctcgggcggcaagccgctcgatgcccagcgcaacattggtcgcttc
aacccgctgccggcgctggaagaggtgcagtcggtgccgctgcgcatcttctcggtggcc
c---cgctctctgccgtgaccgacgtcatcatctaccagcatggcgtcacctcggtgaag
gagaacgcctatgccctggccctgagccagatcggtgccggcctgcaggcccaacctacg
gccaagcagattgcggtggtggtgatcgatcacccgctgcacggtgagcgtggctacgcc
ctgagcggcagcgaagccaccgtcaccaccagcagcaatcccaccccctatctgaacctg
agctacctgaccgtggcgcgcgataacctcaagcagagcgtggctgacctgctcggtctg
cgtctggcggtggggctggccaatgccaaggggctgggcaccca------------gatt
ggcacgcccggtggcctgaaggtgcacttcctcggtcactccctgggggccattgccggc
accaacttgctggcggttgccaaccagaagctgggcaacccgctggccgatgccctgttt
gagttcgagagcggtgcgctggccatgccgggcggtggcatcgccccgctgctgctcaat
tcgccgacctttggccccactctccagtacggggtgctgaccggaggctctgccgatctc
aagaacgcctttgcggcctatgccccgaactgcaagacgc---cggcgccgacctgcttc
gtcaacgagttcctgccaagccagagcgcggccacccaggccagtgcggccagtaccctg
gccagctacagctttgccgcccagtcggtgctcgactcggccgatccgatcaacctgggg
gccgccatcagcccggacttcaagctgtttgccaccgagatcgtcggggatggcgcgctc
aacct---ctcggatcgggtgatcccgaaccagattgccagcgcaccgctgggcggcacc
gagccgctgttcaaggtgctcgggctgggcgatctcggcaacacccagc------tgggg
gccatccatcacgccgcccgcttcctggaagggggccacggctcactgctggcgccggac
ggca---acgacgaaagcggcctggtgacccgcgagctgcaaaaggagttcggtagcttc
ttcgccagcgggggtcaggccgtggtggtgaccgatgcctccttgctcaagcagtaa
>alt_A.sobria_CECT4245
------------------------------atgaagaagaagctaatttatgcagccgtt
gtcagcgccctgctggccggatgtgggggagatgaaaac------aagggcgataccacc
agctccctcgactatgccctgagtggcgccagcggcctccgcccgagtgtgctggccccc
cgagccagcgacggcaccctgaagtttgcaacagagacgcaggatctctccaacccagtg
tctgcgctctccaccctggatggctggtctacaacgcaacctatccagctggtaccggcg
accgtgaccggtgtatctgtgccggcaccggcggccagcgagtatgcctctgccgttgcg
ccactctatctgctcgagctggtgttggatccggtgactcagcgacccgtcggggtgaag
aacaacaagcctctgacctatggcaccgactttgtggtgagcgatggcggcggcaaactc
aatctggtaccgctcaagccgctcaatccctcttcttattacatgatcgtggcgaccgac
tcccttaaggacagtctggggacaccgctgaaagccggtggtgattacagcagcttcaaa
tcgacagcaggcagcagcgcgcaggatcaggccatcaacggtctgattacgctgcaggag
gggctgttcaaggaggccaccgggatcaccagcgatcgggtgatcttctccgactggttt
gccacccaatctggtcctgatgtgctgctggcggtgaagagtgccgccgctgccgtgctg
aagagcc------tgagtctggacgccgcatcgctgtggaaacaggatgccaaaggcaat
accagcttgccggcaacctataccatcagcggccttaatggcggcgtggatttcctgacc
caattggccggtgagc---cgttcctgccttcagatcagaagagcttgttggcaaccact
attgccaacagtacgcagcttaccgctgtcgccaaccaaaccaaggtttacaccggcacc
gtcaagctcccttacttcctctcaaccccagcgatagccggttcctgggacaaggccaag
acccaatcctggcacggtgctattcccagcctctatgccatcgccaacgccctgaaagcg
ggcgataccgaggtgatcggtggactggtcggggcgggtgtggatccggcgctgctgggt
gagatgatggccgacccgagccgtcagagtgcactgctgaccgaggcgagcaaactgatc
ggagtgactatcacctctggcggcaagccgctggatgccgagcgcaatatcggccgcttc
aacccgctgccgaccctgaccgaagtgcaatcggtaccgctgcggatctttgccgccaca
c---cgctcaataccattaccgatgtgatcatctatcagcacggggtcacctccatcaag
gagaacgcctatgcgctggcgctggggcagattggcgcaggtttgag---------tgcc
agtaaaagtgtcgcagtggtggtgatcgatcatccgctgcacggtgagcgtggttatgcc
ctgagtggcagcaaagataccgtcaccacctccgaaaacccgactccttacctgaatctg
ggctatctgacggtggcgcgggacaacctgaaacagagcgtggccgatttgctggggctg
cgactggcagtcggtctggccaatgccagggggctgggtggcc---------------aa
ctgggcggtgccggtctgaaggtgcatttcctcggccactcgctgggggccattgccgga
gccaatctgctggcggtagccaatcagaccaccggcagtgcccaggctgatgccctgttc
aagtttgataccggtggtctggcgatgccgggtggcggtatcgcgccgctgctgctcaac
tcgccgagcttcgggccgaccatcaagatgagcgtactcacctcgggcagtccggagctg
aaagcgggctttaccgcctatgcaccgaactgcaaaacgg---ctgccgctaactgcttc
gtcaacgagttcctgcccagtctggatgcggccacgcaggcgggtgcggcgagcaccttg
cagagctatacctttgccgcccagtcagtgctggactctgccgacccgatcaatctgggc
agtggcgtcgccaagagcttcccgctgttcgccaccgaaattgttggcgatggtgcgctc
agctt---gccggatcaggtgatccccaacagcatcgcctccgcgccgctgggtggcacc
gagccgctgttccgggtgctgggtttgcaagagctgaagggttccggcg---tgctcccg
gcaggtcaccatgctgcacgcttcctgaaagggggccatagctcgctgctggcccctgac
gagaacttcgatcaggctggcgcggtcaccaccgagatccagacccagttcgccagcttc
tttatgagtggcggtgcggtggttaaggtgagcgacgacaccctgatcaagcagtaa
>alt_A.taiwanensis_LMG24683
------------------------------atgaagaaaaagctaatttatgccgccgtc
atcagtgcgctgctgagcggttgtggtggcagtgacgacaac---acaggcgatacctca
agctatctcgattatctgctgagcggctccaatgcggtgcgtcccagcgccctggctgcc
cgtgccaccgatggcaccctgaagttttcgacggaaacggccgatctctccaaccctgtc
tccgcactctctaccctggacggctggtctaccacccaggcgatccagatcgtgcccgtg
acggcctccggcatccaggtcaaggcgccggctgccgccgaattcgccgcctctgtggca
ccgctttatctgatggagctggaatttgacagcgccgccctgcgcccgagcggcgtgaag
aaggtcctgacctacggggtgg------acttcgtggtggccgagtccgccggcaagctg
aatctggtgccgctcaagccgctcaacccctcctcctactacatgatcgtcgcaaccgac
tcgttgaaggacagcaccggcaaccccctgcgtccgggcagcgactacagcacctacaag
accagcacgggcggcactgcccaggagcaaaccatcagcggcctgatcgcgctgcaggaa
gggctgttcaaggcggccaccggcatcaccagcgaccacgtcatcttctccgactggttc
ggtacccagtccggtgccgacgtgctggtggcggtgaaaggggcggccgcggccgtgctc
aaggccgatccgaccactctggatgccgccaaggtatggaagcacgatgccctgggcaac
accagcctgcccggcacctacaccctggc---cgtgacgggcaagaattatttcctgacc
cagctggatgccgaag---ccttcctgccccaggagcagaaggatgcaattgccgccgcc
gttgacgccaacccgcaactgaaaggcctggctggcatgactcaggtctataccggcacc
gtcaagctgccctacttcctttcctccccggccaccgccggctcctgggacaaggcgaag
agccagtcctggcacggtgccattcccagcctgtacgccatcgccaacgccctgaaggcg
ggcgacaccgaggtgatcggcggtctggtgggggcgggggtggatccggccctgctgggc
gagctcattgccgatccgacccgtcaggccgagctgctggcggaggcgagcaagctgatc
ggggtgactctcacctccggtggcaaggcgctggatcccgagatgaacgtgggtcgtttc
aacccgctgccggcgctggaagaggtgcagtccgtgccgatgcgcgtcttcgccgccgca
---ccgctgaccagcatcaccgacgtgatcatctatcagcacggcgtcacctcggtgaag
gagaatgcctacgctctggctctgggccagatcggtgccggtatgaaggcga--------
-ccaagaacgtggccgtggtggtgatcgatcatcccctgcacggtgagcgcggcttcgcc
ctgaccggcagcatggactcggtgaccacctcagacaacccgaccccctacctgaacctg
agctacctgacggtagcccgtgacaacctgaaacagagcgtggcggatctgctgggcctg
cgtctggcggtgggcctggcaaatgcaggtggaaaattgggtg-----------------
----g---tgctggcctcaaggtccacttcctgggtcactccctaggggccatcgcaggg
gccagcctgctgggggtcgcgaaccagtctgttggcaacccgacggcggacgccctgttc
aggttcgacaccggtggcctggccatgccgggtggcggcatagcgccgctgctgctgaat
tcgccgaccttcggcccgacgatccagatgagcgtgctgacctctggcagcgccgccctg
aagacggccttcaccgcctatgccccgaactgcaagacgg---cggtaccgacctgcttc
gtcaacgagttcctgccgagcctggatgccgccacccaggcgagcgccgccagcaccctg
cagagctatggcttcgcggcccagtcggtgctggattcggctgacccgatcaacctcggc
agcggcatcgcggcgagcttcccgctgtttgccactgaagtcgtcggcgacggcgccctg
agcct---gtctgaccgggtgatcccgaacagcatcgccaccgccccgctgggtggtaca
gagccgctgttcaaggtgctggccctgcagccgctgacggcgaccggc---------gcg
gccaatcaccatgccgcccgcttcgtggccggtggtcacagctcgctgctggcaccggac
gagaacttcgatccgaccggcgccgtcaccacagaaatgcagacccagtttgccagcttc
ttcatgagcggcggcactgcggtcaaggtgaccgatcccaccctgctcaagcagtaa
>alt_A.tecta_CECT7082
atggataacaacataaaaagagataaggatatgaaaaaaaagctaatttatgcagcggtc
ctcagtgctctgctgagcggttgtggtggcagtgacgacaat---aaaggcgatacctca
agctatctcgattacctgctgagcggctccaatgccgtgcgacccagcgccctggccgcc
cgtgcctccgacggcaccctgaagttctccaccgagacggctgatctctccaatcccgtt
tccgccctctccaccctggatggctggtccacgacccaggccatccagatagtgccggtg
accgcctccggcatcaccgtcaaggcaccgaccgccgccgaatttggcgcctcagtggct
cccctctatctgctggagctggaatttgacagcacggccctgcgcccgagtggcgtgaag
aaggtgctgagctatggcgtgg------acttcgtggttgccgagtcgaccggcaagctg
aacctggtaccgctcaagccgctcaacccttcttcctattacatggtcgtggcgaccgat
acgctcaaagacagcgacggcaacctcgtcaagatgggcaccgactacagcaactacaag
agcaatcccggcagcaatgcccaggaacagagcatcaatggcctgatcaccctgcaggaa
ggcctgttcaaggccgccaccggcatcaccagcgatcacgtgatcttctccgactggttc
ggtacccagtccggcgccgatgtgctggtggctgtgaaaggggcggccgcgtccattttg
aa---gagc---ccgaccctggatgccgctgcactgtggaaacaggatgctcttggccat
accagcctgcccggtacctataccctggg---ggtgacggctaacgccgccttcctgacc
cagctggaggccgagc---agttcctgccgcaagaacaaaaggatgccattgccgccgcc
tttggcactggcaccccgctcaacggcctggcgcagatcaccaaggtttataccggtgca
gtcaagctgccttacttcctctcctcgccggccactgccggttcctgggacaaggccaag
acccaatcctggcacggcgccatccccagcctgtacgccatcgccaatgccctgaaagct
ggtgacagcgaggtgatcggcggtctggtgggcgccggtgtggatccggctctgctgggg
gcgctgatcgccgatccgagccgtcaggccgagctgctggcggaagcgagcaagctgatc
ggggtgaccctcacctcgggcggcaagccgctggatgccgagatgaatatcggccgcttc
aacccgctgcccaagctggaagaggtgcaatccgtgccgatgcgcatctttgccaag---
gatgacctcaataccatcaccgacgtgattatctatcaacacggcgtcacctcggtgaaa
gagaacgcctacgccctggccctgggtcagattgcggccggtgcccaggcag--------
-gcaagaaggtggcgatcgtggtgatcgatcacccgctgcacggggagcgtggcttcgcc
ctgagcggcagcatggcgaccgtgactacctccgagaatccgaccccttacctgaacctg
agctacctgacggtggcgcgtgacaacctgaaacagagcgtggcggatctgctgggcctg
cgtctggctgtcggcttggccaatgccaagggtgccctggg-------------------
-----cgccgctggcgtcaaggtacacttcctcggtcactcgctgggcgccatctcggga
gccaatctgctagcggtcgcgaaccagtccgtcggcaatccccaggcggatgccttgttc
aagttcgacactggtggcctggccatgccgggtggcggcatagccccgctgctgctgaac
tcgccgaccttcggcccgaccatcaagatgggcgtgctgaccggtggcagcgccgagctg
aagacggccttcaccgcctatgcaccgaactgcaagacgg---cggtggcgagttgcttc
gtcaacgagttcctgccaagcctggacgccaccgctcaggcgagcgcggccggtacgctg
cagagttacgtgttcgcagcccaatcggtgctggactcggctgatccgatcaacctggct
cgcggtatcaaggcggacttcccactgtttgctaccgaaatcgtcggtgacggcgccctg
agcct---gtcggatcaggtgatcccgaacagcatcgccactgcccctctggggggaacc
gagccgctgtttcgggtgatggcgctgcagccattgacggccagcggt---------gcg
gccaaccacaaggcggcgcgtttcgtggctggtggccacagctcgctgctggcaccggac
gagaacttcgatccgaccggtgcggttacggtcgaaatgcagggccagttcggcagcttc
tttatgagcggcggagcccaagtcaaggtgaccgacgggaccctgctcaagcagtaa
>alt_A.veronii_BVH25b
------------------------------atgaagaagaagctaatttatgcagctgtt
gtcagcgccctgctggccggatgtggtggagatgacaac------aagggagacaccacc
agctccctcgactacgtcctgagtggcgccaacggggtgcgcccgagcgtgctggccccc
cgtgccagcgacggtaccctgaagttttcgacagaaactgctgatctgtcgaacccggta
tctgccctctccaccctggatggctggtcaaccacccaaccggtccagctggtaccagcg
accgtgaccggtgtctctgtgccggcaccggcggccagcgagtatgcctctgccgttgcg
cccctctacctgctcgagctcacgctggatccggtcactctgcaacccaacggagtcaag
ggcggcaagccactggtttatgggaccgactttgtggtcactggcggggacggcaagctc
aatctggttccgctcaagccgctcaatccctcttcttactacatgatcgtggcgaccgat
gccctcaaggacagtcgcggcacaccgctcaaggcgggaggcgattacagcagcttcaaa
tcgacagctggcgcaactactcaggagcagaccatcaacggcctgatctcgctgcaggaa
ggtctgttcaaggcggccaccgggatcaccagcgaccgggtgatcttctccgactggttt
gccacccaatctggtgccgatgtgctgctggcggtgaagagtgccgccgcttccgtgctg
aagagcc------cgagcctggacgccgcggcgctgtggaaacaggatgccaagggcaac
accagcctgccagcaacctataccatcaatggtcttaatggcggggtggattttctgacc
cagctggcgaatgagc---cattcttgccgcagaaagatcgtgatgcgattgctgccgct
gtggcggctaatggcaccctcaacggagtcgcagcggcgaccaaggtttataccggcacc
gtcaaactcccttacttcctctctacacccgcgatagctggctcatgggacaaggccaag
acccaatcctggcacggcgccattcccagcctctatgccatcgccaacgcgctgaaagcg
ggcgataccgaggtgatcggtgggctggttggggcgggcgtggacccggcattgctgggt
gagctgatcgccgacccgagccgtcagagtgaactgctgaccgaggcgagcaagctgatc
ggggtgaccctcacctccgatggcaagccgctggatgccgagcgcaatatcggccgtttc
aacccgttgccgaccctgaccgaagtacaatcggtaccgctgcggatcttcgccgccgca
c---cgctcaataccatcaccgatgtgatcatctatcagcacggggttacctccatcaag
gagaacgcctatgcgctggcgctgggccaaatcggcgccggtgccac---------agcc
agcaagagcgtcgctgtggtagtgatcgatcacccactgcacggcgaacgtggctacgcc
ttgagcggcagcatggataccgtcaccacctccgagaacccgactccctacctgaatctg
ggctatctgacggtggcgcgggacaacctgaagcagagcgtggcggatctgctggggctg
cgactggctgtcggcctggccaatgccaaggggctgggtggcc---------------aa
ttgggtggtgccggtctgaaagttcacttcctcggtcactcactcggtgccattaccggg
gccaatctgctggctgtcgccaaccagaccaccggcagtgctcaggctgatgccctgttc
aagttcgataccggtggtctggcgatgccgggtggcggcatcgcgccgttgttgctcaac
tcgccgagcttcgggccgaccatcaagatgagcgtgctcacctcgggcagtccggcgctg
aaagcgggctttaccgcctatgcaccgaattgcaaaacgg---ctgccgccacttgcttc
gtcaacgagttcctgcccagtctggatgccgccacgcaggcgggtgcggcgagcaccttg
cagagctatacctttgccgcccagtcagtgctggactctgccgacccgatcaatctgggc
agtggcatcgccaagagcttcccgctgttcgcgaccgaaattgttggtgatggtgcgctc
aatct---gccggatcaggtgatccccaacagcatcgcctctgcgccgctgggtggcacc
gagccgctgttccgggtgctgggtttgcaagagctgaagggttccggcg---tgctcccg
gcgggtcaccatgctgcgcgcttcctgaaagggggtcacagctcgctgctggctcctgac
gagaacttcgatcaggctggcgcggtcaccaccgagatccagacccagttcgccagcttc
tttatgagtggcggtgcggcggtcaaggtgactgacgacaccctgatcaagcagtaa
>alt_A.veronii_BVH26b
------------------------------atgaagaagaagctaatttatgcagctgtt
gtcagcgccctgctggccggatgtggtggagatgacaac------aagggagacaccacc
agctccctcgactacgtcctgagtggtgccaacggggtgcggccgagcgtgctggccccc
cgtgccagcgacggtaccctgaagttttcgacagaaactgctgatctgtcgaacccggta
tctgccctctccaccctggatggctggtcaaccacccaacccgtccagctggtaccagcg
accgtgaccggtgtctctgtgccggcaccggcggccagcgagtatgcctctgccgttgcg
cccctctacctgctcgagctcatgctggatccggtcactctgcaacccaacggagtcaag
ggcggcaagccactggtttatgggaccgactttgtggtcactggcggggacggcaagctc
aatctggttccgctcaagccgctcaatccctcttcttactacatgatcgtggcgaccgat
gccctcaaggacagtcgcggcacaccgctcaaggcgggaggcgattacagcagcttcaaa
tcgacagctggcgcaactactcaggagcagactatcaacggcctgatctcgctgcaggaa
ggtctgttcaaagcggccaccgggatcaccagcgatcgggtgatcttctccgactggttt
gccacccaatctggtgccgatgtgctgctggcggtgaagagtgccgccgcttccgtgctg
aagagcc------cgagcctggacgccgcggcgctgtggaaacaggatgccaagggcaac
accagcctgccagcaacctataccatcaatggtcttaatggcggggtggattttctgacc
cagctggcgaatgagc---cattcttgccgcagaaagatcgtgatgcgattgctgccgct
gtggcggctaatggcaccctcaacggagtcgcagcggcgaccaaggtttataccggcacc
gtcaaactcccttacttcctctctacacccgcgatagctggctcatgggacaaggccaag
acccaatcctggcacggcgccattcccagcctctatgccatcgccaacgcgctgaaagcg
ggcgataccgaggtgatcggtggactcgtcggggcgggcgtggacccggcattgctgggt
gagctgatcgccgacccgagccgtcagagtgaactgctgaccgaggcaagcaagctgatc
ggggtgactctcacctctggtggcaagccgctggatgccgagcgcaatatcggccgtttc
aacccgttgccgaccctgagcgaagtacaatcggtaccgctgcggatcttcgccgctgca
c---cgctcaataccattaccgatgtgatcatctatcaacacggggttacctccatcaag
gagaacgcctatgcgctggcgctgggccagattggtgctggtctgcaagtcacaccaaca
gccaaaaatgtcgctgtggtagtgatcgatcatccgctgcacggcgagcgtggttatgcc
ctgagcaacagcatggcgacggtgaccacatcggagaacccgctcccctatctgaacctc
aactatctgacggtggcgcgggacaatctgaaacagagcgtggcggatctgctggggctg
cgactggctgtcggtctggccaacacccagggattgggtggcc---------------aa
ttgggtggtgccggtctgaaggtgcatttcctcggtcactcacttggtgccattaccggg
gccaatctgctggctgtcgccaaccagaccaccggcagtgctcaggctgatgccctgttc
aagttcgataccggtggtctggcgatgccgggtggcggcatcgcgccgttgttgctcaac
tcgcctagcttcgggccgaccatcaagatgagcgtgcttacctcgggcagtccggcgctg
aaagcgggctttaccgcctatgcaccgaattgcaaaacag---ctgccgccacttgcttc
gtcaacgagttcctgcccagcctggatgctgccacgcaggcgggtgcggcgagcaccttg
cagagctatacctttgccgcccagtcagtgctggactctgccgacccgatcaatctgggc
agtggcgtcgccaagagcttcccgctgttcgccaccgaaattgtgggtgatggcgccctc
aatct---gccggatcaggtgatccccaacagcatcgcctctgcaccgttgggtggcacc
gagccgctgttccgggtgctgggtttgcaagagctgaaggggtccggcg---tgctcccg
gcgggtcaccatgctgcgcgcttcctgaaagggggccatagctcgctgctggctcctgac
gagaacttcgatcaggctggcgcggtcaccaccgagatccagacccagttcgccagcttc
tttatgagtggcggtgcggcggtcaaggtaaccgatgacaccctgatcaagcagtaa
>alt_A.veronii_CECT4257
------------------------------atgaagaagaagctaatttatgcagctgtt
gtcagcgccctgctggccggatgtggtggagatgacaac------aagggagacaccacc
agctccctcgactacgtcctgagtggcgccaacggggtgcgcccgagcgtgctggccccc
cgtgccagcgacggtaccctgaagttttcgacagaaactgctgatctgtcgaacccggta
tctgccctctccaccctggatggctggtcaaccacccaaccggtccagctggtaccggcg
accgtgaccggtgtctctgtgccggcaccggcggccagcgagtatgcctctgccgttgcg
cccctctacctgctcgagctcacgctggatccggtcactctgcaacccaacggagtcaag
ggcggcaagccactggtttatgggaccgactttgtggtcactggcggggacggcaagctc
aatctggttccgctcaagccgctcaatccctcttcttactacatgatcgtggcgaccgat
gccctcaaggacagtcgcggcacaccgctcaaggcgggaggcgattacagcagcttcaaa
tcgacagctggcgcaactactcaggagcagaccatcaacggcctgatctcgctgcaggaa
ggtctgttcaaggcggccaccgggatcaccagcgaccgggtgatcttctccgactggttt
gccacccaatctggtgccgatgtgctgctggcggtgaagagtgccgccgcttccgtgctg
aagagcc------cgagcctggacgccgcggcgctgtggaaacaggatgccaagggcaac
accagcctgccagcaacctataccatcaatggtcttaatggcggggtggattttctgacc
cagctggcgaatgagc---cattcttgccgcagaaagatcgtgatgcgattgctgccgct
gtggcggctaatggcaccctcaacggagtcgcagcggcgaccaaggtttataccggcacc
gtcaaactcccttacttcctctctacacccgcgatagctggctcatgggacaaggccaag
acccaatcctggcacggcgccattcccagcctctatgccatcgccaacgcgctgaaagcg
ggcgataccgaggtgatcggtgggctggttggggcgggcgtggacccggcattgctgggt
gagctgatcgccgacccgagccgtcagagtgaactgctgaccgaggcgagcaagctgatc
ggggtgaccctcacctccgatggcaagccgctggatgccgagcgcaatatcggccgtttc
aacccgttgccgaccctgaccgaagtacaatcggtaccgctgcggatcttcgccgccgca
c---cgctcaataccatcaccgatgtgatcatctatcagcacggggttacctccatcaag
gagaacgcctatgcgctggcgctgggccaaatcggcgccggtgccac---------agcc
agcaagagcgtcgctgtggtagtgatcgatcacccactgcacggcgaacgtggctacgcc
ttgagcggcagcatggataccgtcaccacctccgagaacccgactccctacctgaatctg
ggctatctgacggtggcgcgggacaacctgaagcagagcgtggcggatctgctggggctg
cgactggctgtcggcctggccaatgccaaggggctgggtggcc---------------aa
ttgggtggtgccggtctgaaagttcacttcctcggtcactcactcggtgccattaccggg
gccaatctgctggctgtcgccaaccagaccaccggcagtgctcaggctgatgccctgttc
aagttcgataccggtggtctggcgatgccgggtggcggcatcgcgccgttgttgctcaac
tcgccgagcttcgggccgaccatcaagatgagcgtgctcacctcgggcagtccggcgctg
aaagcgggctttaccgcctatgcaccgaattgcaaaacgg---ctgccgccacttgcttc
gtcaacgagttcctgcccagtctggatgccgccacgcaggcgggtgcggcgagcaccttg
cagagctatacctttgccgcccagtcagtgctggactctgccgacccgatcaatctgggc
agtggcatcgccaagagcttcccgctgttcgcgaccgaaattgttggcgatggtgcgctc
aatct---gccggatcaggtgatccccaacagcatcgcctctgcgccgctgggtggcacc
gagccgctgttccgggtgctgggtttgcaagagctgaagggttccggcg---tgctcccg
gcgggtcaccatgctgcgcgcttcctgaaagggggtcacagctcgctgctggctcctgac
gagaacttcgatcaggctggcgcggtcaccaccgagatccagacccagttcgccagcttc
tttatgagtggcggtgcggcggtcaaggtgactgacgacaccctgatcaagcagtaa
>alt_A.veronii_77c
------------------------------atgaagaagaagctaatttatgcagctgtt
gtcagcgccctgctggccggatgtggtggagatgacaac------aagggagacaccacc
agctccctcgactacgtcctgagtggcgccaacggggtgcgcccgagcgtgctggccccc
cgtgccagcgatggtaccctgaagttttcgacagaaacggctgatctgtcgaacccggta
tctgccctctccactctggatggttggtcaaccacccaacccgtccagctggtaccggcg
accgtgaccggtgtctctgtgccggcaccggcggacagcgagtatgcctctgccgttgcg
ccactctacctgctcgagctcacgctggatccggtcactctgcaacccaacggagtcaag
ggcggcaagccactggtttatgggaccgactttgtggtcactggcggggacggcaagctc
aatctggttccgctcaagccgctcaatccctcttcttactacatgatagtggcgaccgat
gccctcaaggacagtcgtggcacaccgctcaaggcgggcggcgattacagcagcttcaaa
tcgacagctggcgcaaccactcaggagcagaccattaacggcctgatctcgctgcaggaa
ggtctgttcaaggcggccaccgggatcaccagcgatcgggtgatcttctccgactggttt
gccacccaatctggtgccgatgtgctgctggcagtgaagagtgctgctgcttccgtgttg
aagagcc------cgagcctggacgccgcggcgctgtggaaacaggatgccagaggcaac
accagcctgccagcaacctataccatcaacggtcttaatggcggggtggattttcttacc
cagctggcgaatgagc---cattcttgccgcaggatcagaaagatgcactgactgccgcc
tttggtgttggtacgccgtttaacggggttgcccagctaaccaaggtttataccggtacc
gtcaaactcccttacttcctctctactccggcgatagccggctcctgggacaaggtcaag
acccaatcctggcacggcgccattcccagcctctatgccatcgccaacgagctgaaagct
ggcgataccgaggtgatcggtgggctggtcggggcgggcgtggacccggcattgttgggt
gagctgatcgctgacccgagccgtcagagtgaactgctgaccgaggcaagcaagctgatc
ggggtgaccctcacctccggtggcaagccgctggatgccgagcgcaatatcggccgtttc
aacccgttgccgaccctgaccgaagtacaatcggtaccgctgcggatcttcgccgccgca
c---cgctcaataccattaccgatgtgatcatctatcaacacggggttacctccatcaag
gagaacgcctatgcgctggcgctgggccagattggtgctggtctgcaagtcacaccaaca
gccaaaaatgtcgctgtggtagtgatcgatcatccgctgcacggcgagcgtggttatgcc
ctgagcaacagcatggcgacggtgaccacatcggagaacccgctcccctatctgaacctc
aactatctgacggtggcgcgggacaatctgaaacagagcgtggcggatttgctggggctg
cgactggctgtcggtctggccaacacccagggattgggtggcc---------------aa
ttgggtggtgccggtctgaaggtgcatttcctcggtcactcacttggtgccattaccggg
gccaatctgctggctgtcgccaaccagaccaccggcagtgctcaggctgatgccctgttc
aagttcgataccggtggtctggcgatgccgggtggcggcatcgcgccgctgttgctcaac
tcgccgagcttcgggccgaccatcaagatgagcgtgcttacctcgggcagtccggcgctg
aaagcgggctttaccgcctatgcaccgaattgcaaaacgg---ctgccgccacttgcttc
gtcaacgagttcctgcccagtctggatgcggccacgcaggcgggtgcggcgagcaccttg
cagagctatacctttgccgcccagtcagtgctggactctgcggacccgatcaatctgggc
agtggcgtcgccaagagcttcccgctgttcgccaccgagatcgtgggtgatggcgccctc
aatct---gccggatcaagtgatccccaacagcatcgcctctgcgccgctgggtggcacc
gagccgctgttccgggtgttgggtttgcaagagctgaaagggtccggcg---tgctcccg
gcgggtcaccatgctgcgcgcttcctgaaagggggccatagctcgctgctggctcctgac
gagaacttcgatcaggctggcgcggtcaccaccgagatccagacccagttcgccagcttc
tttatgagtggcggtgcggcggtcaaggtaaccgatgacaccctgatcaagcagtaa
>alt_A.veronii_bv.sobria_LMG13067
------------------------------atgaagaagaagctaatttatgcagctgtt
gtcagcgccctgctggccggatgtggtggagatgacaac------aagggagacaccacc
agctccctcgactacgtcctgagtggcgccaacggggtgcgcccgagcgtgctggccccc
cgagccagcgacggtaccctgaagttttcgacagaaactgctgatctgtcgaacccggta
tctgccctatccacccttgatggctggtcaaccacccaacccgtccagctggtaccggcg
accgtgaccggtgtctctgtgccggcaccggcggccagcgagtatgcttctgccgttgcg
cccctctacctgctcgagctcacgctggatccggtcactctgcaacccaacggagtcaag
ggcggcaagccactggtttatgggaccgactttgtggtcactggcggggacggcaagctc
aatctggttccgctcaagccgctcaatccctcttcttactacatgatcgtggcgaccgat
gccctcaaggacagtcgcggcacaccgctcaaggcgggaggcgattacagcagcttcaaa
tcgacagctggcgcaactactcaggagcagaccatcaacggcctgatctcgctgcaggaa
ggtctgttcaaagcggccaccgggatcaccagcgatcgggtgatcttctccgactggttt
gccacccaatctggtgccgatgtgctgctggcagtgaagagtgccgcagcgttcgtgttg
cagagcc------cgagtctggacgccgcggcgctgtggaaacaggacgccaggggcaat
accagcttgccggggacctatacgattaatggcctcaacaacggagtacccttcctgacc
cagttggcgaacgagc---catttttgcctcagaaagatcgtgatgcaattgctgccgct
gtggcggcaaatcccacactaggtggtgtagctgcagcgaccaatgtctacaccggttcg
gtcaaactcccttacttcctctctacgcctgcggtggctggctcctgggacaaggccaag
acccaatcctggcacggcgccattcccagcctctatgccatcgccaacgcgctgaaagcg
ggcgataccgaggtgatcggtgggctggtcggggcgggtgtggacccggcattgctgggt
gagctgatcgccgacccgagccgtcagagtgaactgctgaccgaggcgagcaagctgatt
ggggtgaccctcacctccggtggcaagccgctggacgccgaacgcaatatcggccgtttc
aacccgttgccgaccctgaccgaagtacaatcagtaccgctgcggatcttcgccgccgca
c---cgcttaataccattaccgatgtgatcatctatcagcacggagttacctccatcaag
gagaacgcctatgcgctggcgctgggccagatcggtgctggtctgcaagtcacaccaaca
gccaaaaatgtcgctgtggtggtgatcgatcatccgctgcacggcgaacgtggttacgtc
ttgagcggcagcatggataccgtcaccacctccgagaacccgactccctacctgaatctg
ggctatctgacggtggcgcgggacaacctgaaacagagcgtggccgatctgctggggctg
cgactggctgtcggtctggccaacacccagggattgggtggcc---------------aa
ttgggtggtgccggtctgaaggtgcatttcctcggtcactctctcggtgccattaccggt
gccaatctgctggctgtcgccaaccagaccaccggcagtgctcaggctgatgccctgttc
aagttcgataccggtggtctggctatgccgggtggcggcatcgcgccgttgttgctcaac
tcgccgagcttcgggccgaccatcaagatgagcgtgcttacctcgggcagtccggcgttg
aaagcgggctttgcggcctatgaacccaactgcaagacag---tcaaggcaacctgcttc
gtcaacgagttcctgcccagtctggatgcggccacgcaggcgggtgcggcgagcaccttg
cagagctatacctttgccgcccagtcagtgctggactctgcggacccgatcaatctgggc
agtggcgtcgccaagagcttcccgctgttcgctaccgagatcgtgggtgatggcgccctc
aacct---gccggatcaagtgatccccaacagtatcgtctctgcgccgctgggtggcacc
gagccgctgttccgggtgctgggtttgcaagagctgaagggttccggca---tgctcccg
gcgggtcaccatgctgcgcgcttcctgaaagggggccatagctcgctgctggctcctgac
gagaacttcgatcaggctggcgcggtcaccaccgagatccagacccagttcgccagcttc
tttatgagtggcggtgcggcggtcaaggtaaccgatgacaccctgatcaagcagtaa
