# Supplementary material for: Genome-driven evaluation and redesign of PCR tools for improving the detection of virulence-associated genes in aeromonads
Source: PLoS One. 2018 Aug 15;13(8):e0201428. doi: 10.1371/journal.pone.0201428 (PMC6093642; doi:10.1371/journal.pone.0201428)
Supplement: S1 Files — (ZIP) [file pone.0201428.s002.zip › Supplemental alignments/Align S8. alt reverse primers alignment]

>C_alt-R
------------------------------------------------------------
------------------------------------------------------------
------------------------------------------------------------
------------------------------------------------------------
------------------------------------------------------------
------------------------------------------------------------
------------------------------------------------------------
------------------------------------------------------------
------------------------------------------------------------
------------------------------------------------------------
------------------------------------------------------------
------------------------------------------------------------
------------------------------------------------------------
------------------------------------------------------------
------------------------------------------------------------
------------------------------------------------------------
------------------------------------------------------------
------------------------------------------------------------
------------------------------------------------------------
------------------------------------------------------------
------------------------------------------------------------
------------------------------------------------------------
------------------------------------------------------------
----------------------------------------------------------AA
GAGAACGCCTATGCGCT-------------------------------------------
------------------------------------------------------------
------------------------------------------------------------
------------------------------------------------------------
------------------------------------------------------------
------------------------------------------------------------
------------------------------------------------------------
------------------------------------------------------------
------------------------------------------------------------
------------------------------------------------------------
------------------------------------------------------------
------------------------------------------------------------
------------------------------------------------------------
------------------------------------------------------------
------------------------------------------------------------
------------------------------------------------------------
------------------------------------------------------------
---------------------------------------------------------
>C_lip-r
------------------------------------------------------------
------------------------------------------------------------
------------------------------------------------------------
------------------------------------------------------------
------------------------------------------------------------
------------------------------------------------------------
------------------------------------------------------------
------------------------------------------------------------
------------------------------------------------------------
------------------------------------------------------------
------------------------------------------------------------
---------------------------------------------TTCTCCGACTGGTTC
GGYAC-------------------------------------------------------
------------------------------------------------------------
------------------------------------------------------------
------------------------------------------------------------
------------------------------------------------------------
------------------------------------------------------------
------------------------------------------------------------
------------------------------------------------------------
------------------------------------------------------------
------------------------------------------------------------
------------------------------------------------------------
------------------------------------------------------------
------------------------------------------------------------
------------------------------------------------------------
------------------------------------------------------------
------------------------------------------------------------
------------------------------------------------------------
------------------------------------------------------------
------------------------------------------------------------
------------------------------------------------------------
------------------------------------------------------------
------------------------------------------------------------
------------------------------------------------------------
------------------------------------------------------------
------------------------------------------------------------
------------------------------------------------------------
------------------------------------------------------------
------------------------------------------------------------
------------------------------------------------------------
---------------------------------------------------------
>AD-SSU-alt(R)
------------------------------------------------------------
------------------------------------------------------------
------------------------------------------------------------
------------------------------------------------------------
------------------------------------------------------------
------------------------------------------------------------
------------------------------------------------------------
------------------------------------------------------------
------------------------------------------------------------
------------------------------------------------------------
------------------------------------------------------------
------------------------------------------------------------
------------------------------------------------------------
------------------------------------------------------------
------------------------------------------------------------
------------------------------------------------------------
------------------------------------------------------------
---------------------------------------------------------ATG
ACCCAGTCCTGGCACGGCGCCATCCCCAGCCTTTACGCCATCGCCAATGCCCTGAAAGCG
TCTGACAGCGAAGTGATCGCCGGGCTGGTGGGCGCGGGCGTAGACCCGGCCCTGCTGGCG
ACGCTGATTGCCGATCCGACCCGCCAGAGCGAGCTGCTGGCCGAGGCGAGCAAGCTGATC
GGGGTGACCCTCACCTCCGGCGGCAAGCCGCTGGATGCCGAGCAGAACATCGGCCGCTTC
AACCCGCTGCCCATGCTGGAAGAGGTGCAGTCGGTGCCGATGCGCGTCTTCGCCAAG---
GATGCCCTCAACACCATCACCGACGTGATCATCTATCAGCACGGCGTCACCTCGGTGAAA
GAGAACGCCTATGCGCTGGCGCTGGGCCAGATCTATGCCGGCATGCAGG---------CA
GGCAAGAAGGTGGCGCTGGTGGTGATCGATCACCCGCTGCACGGTGAGCGCGGCTTCGCC
CTGAGCGGCACGATGGACACAGTCACCACCTCCGACAACCCGACCCCCTACCTGAACCTG
AGCTACCTGACTGTGGCCCGCGACAACCTGAAACAGAGCGTGGCGGATCTGCTGGGCCTG
CGTCTGGCGGTCGGTCTGGCCAATGGCAAGGGCGTTATCGGC------------------
---AGCGCCGGCAGCCTCAAGGTGCACTTCCTGGGCCACTCCCTGGGCGCCATCTCCGGC
ACCAACTTGCTGGCGGTCGCCAACCAGTCCATCGGCAATGCGCAGGCGGATGCCCTGTTC
AAGTTCGATACCGGTGGCCTGGCCATGCCGGGTGGCGGCATAGCACCGCTGCTGCTGAAC
TCGCCGACCTTCGGCCCGACCATCAAGATGGGCGTGCTGACCAGCGGCAGTGCCGAGCTG
AAAGCGGGCTTCACCGCCTACGCCCCCAGCTGCAAGACTGC---GGTGCCGACCTGCTTC
GTCAACGAGTTCCTGCCGAGCCTGAGCGCCACCCAGCAGGCCGCTGCG-GCAGCACGCTG
CAGAGCTACAGCTTCGCGGCCCAGTCGGTACTGGATTCGGCTGACCCGATCAACCTCGGC
AGCGGCATCAAGAGCGACTTCCCGCTGTTCGCCACCGAGATCGTTGGCGATGGCGCGTTG
A-----------------------------------------------------------
------------------------------------------------------------
------------------------------------------------------------
------------------------------------------------------------
---------------------------------------------------------
>alt_A.dhakensis-BVH28b lipase
------------------------------ATGAAAAAGAAGCTAATTTATGCCGCAGTC
GTCAGTGCTATGCTGGCCGGCTGTGGTGGCAGTGACGAT---AACAAAGGCGACACCTCC
AGCTATCTCGACTATCTGTTGACCGGTTCCAACGCAGTGCGCCCCAGTGCCCTGGCGGCC
CGGGCCAGCGATGGCACCCTGAAATTCTCCACCGAAACGGCGGATCTCTCCAACCCGGTG
TCGGCCATGTCTACCCTGGATGGCTGGTCCACGACCCAGGCCATCCAGATCGTGCCCGTC
ACCTCGTCCGGCATCACTGTCCAGGCACCGGCTGCTGCCGAGTTTACCGCCTCGGTGGCC
CCGCTCTACCTGCTGGAGCTGAGCTTTGACAGCACAGCCCTGCGCCCGAGCGGCGTGAAG
AAG------GTGCTGACCTACGGGACGGACTTCGTGGTGGCCGCTTCGGCTGGCAAGCTG
AACCTGGTGCCGCTCAAGCCGCTGAACCCCTCCTCCTACTACATGATCGTGGCCACCGAC
TCCCTCAAGGACAGCAACGGCAACGCGGTCAAGGCCGGCAGCGACTACGGCAACTACAAG
AACAACGTCGGCAGCAATGCCCAGGAGCAGACCATCAACGGCCTGATCGCCCTGCAGGAG
GGCCTGTTCAAGGCCGCCACCGGCGTCTCCACCGATCACGTCATCTTCTCCGATTGGTTC
GGTACCCAGTCCGGTGCCGACGTGCTGGTCGCGGTGAAAGGGGCTGCGGCATCCGTGCTG
AAGAGCCC------GACCCTGGATGCGGCCGCCCTGTGGAAGCAGGATGCCAAGGGCAAC
ACCAGCCTGCCGGGTACCTACACCCTGGCCGT---GACCGGCAGCAACCCCTTCCTGACC
CAGCTGGACGCCGAG---GCGTTCCTGCCGCAGGAGCAGAAAGATACGCTGGCCACCGCC
TTCGGCCCTGGCGCCCCGCTCAACGGGCTGGCCCAGCTGACCACTGTCTATACCGGTACC
GTCAAGCTGCCTTACTTCCTCTCCTCGCCGGCCACCGCCGGCTCCTGGGACAAGGCCAAG
ACCCAGTCCTGGCACGGCGCCATCCCCAGCCTGTACGCCATCGCCAATGCCCTGAAAGCC
TCTGACAGCGAAGTGATCGCCGGGCTGGTGGGCGCGGGCGTAGACCCGGCCCTGCTGGCG
ACGCTGATTGCCGATCCGACCCGCCAGAGCGAGCTGCTGGCCGAGGCGAGCAAGCTGATC
GGGGTGACCCTCACCTCCGGCGGCAAGCCGCTGGATGCTGAGCAGAACATCGGCCGCTTC
AACCCGCTGCCCATGCTGGAAGAGGTGCAGTCGGTGCCGATGCGGGTCTTCGCCAAG---
GATGCCCTCAACACCATCACCGACGTGATCATCTATCAGCACGGCGTCACCTCGGTGAAA
GAGAACGCATATGCGCTGGCGCTGGGCCAGATCTATGCCGGCATGCAGG---------CA
GGCAAGAAGGTGGCGCTGGTGGTGATCGATCACCCGCTGCACGGTGAGCGCGGCTTCGCC
CTGAGCGGCAGCATGGCGACCGTGACCACCTCCGACAATCCGACCCCCTACCTGAACCTG
AGCTACCTGACCGTGGCCCGCGACAACCTGAAACAGAGCGTGGCGGATCTGCTGGGCCTG
CGTCTGGCGGTCGGTCTGGCCAATGCCAAGGGTGCCATCGGC------------------
---AGCGCCGGCAGCCTCAAGGTGCACTTCCTGGGCCACTCCCTGGGCGCCATCTCCGGC
ACCAACCTGCTGGCGGTCGCCAACCAGTCCATCGGCAATGCCCAGGCGGATGCCCTGTTC
AAGTTCGACACCGGTGGCCTGGCCATGCCGGGTGGCGGCATAGCGCCGCTGTTGCTGAAC
TCGCCGACCTTCGGCCCGACCATCAAGATGGGCGTGCTGACCAGCGGCAGTGCCGAGCTG
AAAGCGGGCTTTACCGCCTACGCCCCCAGCTGCAAGACCGA---GGTGCCGACCTGCTTC
GTCAACGAGTTCCTGCCGAGCCTGAGCGCCACCCAGCAGGCCGCGGCGGCCAGCACGCTG
CAGAGCTACAGCTTCGCGGCCCAGTCGGTGCTTGATTCGGCTGACCCGATCAACCTCGGC
AGCGGCATCAAGAGCGACTTCCCGCTGTTCGCCACCGAGATCGTTGGCGATGGCGCGCTG
AGCCT---GTCGGATCAGGTGATCCCGAACAGCATCGCCTCCGCCCCGCTGGGCGGCACC
GAGCCGTTGTTCAAGGTGCTGGCGCTGCAACCGCTGACCGCCACCGGTGC------GGC-
--CAGCCACAACGCAGCCCGCTTCGTGGCTGGTGGCCACAGCTCGCTGCTGGCACCGGAC
GAGAACTTCGATCCGAGCGGCGACGTGACCACCGAAATGCAGTCCGAGTTCGCCAGCTTC
TTCATGAGCGGCGGCACTGCGGTCAAGGTGACCGATCCCACCCTGCTCAAGCAGTAA
>alt_A.dhakensis_CECT7289 lipase
------------------------------------------------------------
---------ATGCTGGCCGGCTGTGGTGGCAGTGACGAT---AACAAAGGCGACACCTCC
AGCTATCTCGACTATCTGTTGACCGGTTCCAACGCAGTGCGCCCCAGTGCCCTGGCGGCC
CGCGCCAGCGATGGCACCCTGAAATTCTCCACCGAAACGGCGGATCTCTCCAACCCGGTG
TCGGCCATGTCGACCCTGGATGGCTGGTCCACGACCCAGGCCATCCAGATCGTGCCCGTC
ACCTCGTCCGGCATCACTGTCCAGGCACCGGCTGCCGCCGAGTTTGCCGCCTCGGTGGCC
CCGCTCTACCTGCTGGAGCTGAGCTTTGACAGCACAGCCCTGCGCCCGAGCGGCGTGAAG
AAG------GTGCTGACCTACGGGGTGGACTTCGTGGTGGCCGCCTCGGCTGGCAAGCTG
AACCTGGTACCGCTCAAGCCGCTGAACCCCTCCTCCTACTACATGATCGTGGCCACCGAC
TCCCTCAAGGACAGCAACGGCAACGCGGTCAAGGCCGGCAGCGACTACGGCAACTACAAG
AACAACGTCGGCAGCAATGCCCAGGAGCAGACCATCAACGGTCTGATCGCCCTGCAGGAG
GGCCTGTTCAAGGCCGCCACCGGCGTCTCCACCGATCACGTCATCTTCTCCGACTGGTTC
GGTACCCAGTCCGGTGCCGACGTGCTGGTCGCGGTGAAAGGGGCGGCGGCATCCGTGCTG
AAGAGCCC------GACCCTGGATGCGGCCGCCCTGTGGAAGCAGGATGCCAAGGGCAAC
ACCAGCCTGCCGGGTACCTACACCCTGGCCGT---GACCGGTAGCAACCCCTTCCTGACC
CAGCTGGACGCCGAG---GCGTTCCTGCCGCAGGAGCAGAAAGATGCGCTGGCCACCGCC
TTCGGCCCTGGCGCCCCGCTCAACGGGCTGGCCCAGCTGACCACTGTCTATACCGGTACC
GTCAAGCTGCCCTACTTCCTCTCCTCGCCGGCCACCGCCGGCTCCTGGGACAAGGCCAAG
ACCCAGTCCTGGCACGGCGCCATCCCCAGCCTGTACGCCATCGCCAATGCCCTGAAAGTG
TCCGACAGCGAAGTGATCGCCGGGCTGGTGGGCGCGGGCGTGGACCCGGCACTGCTGGCG
ACGCTGATTGCCGATCCGACCCGTCAGAGCGAACTGCTGGCCGAGGCGAGCAAGCTGATC
GGGGTGACCCTCACCTCCGGCGGCAAGCCGCTGGATGCCGAGCAGAACATCGGTCGCTTC
AACCCGCTGCCCAAGCTGGAAGAGGTGCAGTCGGTACCGATGCGGGTCTTCGCCAAG---
GATGCCCTCAACACCATCACCGACGTGATCATCTATCAGCACGGCGTCACCTCGGTGAAA
GAGAACGCCTATGCGCTGGCGCTGGGCCAGATCTATGCCGGCATGCAGG---------CA
GGCAAGAAGGTGGCGCTGGTGGTGATCGATCACCCGCTGCACGGTGAGCGCGGCTTCGCC
CTGAGCGGCAGCATGGATACCGTGACCACCTCCGACAATCCGACTCCCTACCTGAACCTG
AGCTACCTGACCGTGGCCCGAGACAACCTGAAACAGAGCGTGGCGGATCTGCTGGGCCTG
CGTCTGGCGGTCGGTCTGGCCAATGGCAAGGGCGTCATCGGC------------------
---AGCGCCGGCAGCCTCAAGGTGCACTTCCTGGGCCACTCCCTGGGCGCCATCTCCGGC
ACCAACCTGCTGGCGGTCGCCAACCAGTCCATCGGCAATGCCCAGGCGGATGCCCTGTTC
AAGTTCGATACCGGTGGCCTGGCCATGCCGGGTGGCGGCATAGCGCCGCTGTTGCTGAAC
TCGCCGACCTTCGGTCCGACCATCAAGATGGGCGTGCTGACCAGCGGCAGTGCCGAGCTG
AAAGCGGGCTTTACCGCCTACGCCCCCAGCTGCAAGACCGA---GGTGCCGACCTGCTTC
GTCAACGAGTTCCTGCCGAGCCTGAGCGCCACCCAGCAGGCCGCTGCGGCCAGCACCCTG
CAGAGCTACAGCTTCGCGGCCCAGTCGGTGCTGGATTCGGCTGACCCGATCAACCTCGGC
AGCGGCATCAAGAGCGACTTCCCGCTGTTCGCCACCGAGATCGTTGGCGATGGCGCGTTG
AGCCT---GTCGGATCAGGTGATCCCGAACAGCATCGCCTCCGCCCCGCTGGGCGGCACC
GAGCCGCTGTTCAAGGTGCTGGCGCTGCAACCGCTGACCGCCACCGGTGC------GGC-
--CAGCCACAACGCGGCACGCTTCGTGGCCGGTGGCCACAGCTCGCTGCTGGCACCGGAT
GAGAACTTCGATCCGAGCGGCGACGTGACCACCGAAATGCAGTCCGAGTTCGCCAGCTTC
TTCATGAGCGGCGGCACTGCGGTCAAGGTGACCGATCCCACCCTGCTCAAGCAGTAA
>alt_A.dhakensis_CIP107500 lipase
------------------------------------------------------------
---------ATGCTGGCCGGCTGTGGTGGCAGTGACGAT---AACAAAGGCGACACCTCC
AGCTATCTCGACTATCTGTTGACCGGTTCCAACGCAGTGCGCCCCAGTGCCCTGGCGGCC
CGGGCCAGCGATGGCACCCTGAAATTCTCCACCGAAACGGCGGATCTCTCCAACCCGGTG
TCGGCCATGTCTACCCTGGATGGCTGGTCCACGACCCAGGCCATCCAGATCGTGCCCGTC
ACCTCGTCCGGCATCACTGTCCAGGCACCGGCTGCCGCCGAGTTTGCCGCCTCGGTGGCC
CCGCTCTACCTGCTGGAGCTGGGTTTTGACAGCACAGCCCTGCGCCCGAGCGGCGTAAAG
AAG------GTGCTGACCTACGGGGTGGACTTCGTGGTGGCCGCCTCGGCTGGCAAGCTG
AACCTGGTACCGCTCAAGCCGCTGAACCCCTCCTCCTACTACATGATCGTGGCCACCGAC
TCCCTCAAGGACAGCAACGGCAACGCGGTCAAGGCCGGCAGCGACTACGGCAACTACAAG
AACAACGTCGGCAGCAATGCCCAGGAGCAGACCATCAACGGTCTGATCGCCCTGCAGGAG
GGCCTGTTCAAGGCCGCCACCGGCGTCTCCACCGATCACGTCATCTTCTCCGACTGGTTC
GGTACCCAGTCTGGTGCCGATGTGCTGGTCGCGGTGAAAGGGGCTGCGGCATCCGTGCTG
AAGAGCCC------GACCCTGGACGCGGCCGCCCTGTGGAAGCAGGATGCCAAGGGCAAC
ACCAGCCTGCCCGGCACCTACACCCTGGCCGT---GACAGGCAGCAACCCCTTCCTGACC
CAGCTGGACGCCGAG---GCGTTCCTGCCGCAGGAGCAGAAAGATGCGCTGGCCACCGCC
TTCGGCCCTGGCGCCCCGCTCAACGGGCTGGCCCAGCTGACCACTGTCTATACCGGTACC
GTCAAGCTGCCCTACTTCCTCTCCTCGCCGGCCACCGCCGGTTCCTGGGACAAGGCCAAG
ACCCAGTCCTGGCACGGCGCCATCCCCAGCCTTTACGCCATCGCCAATGCCCTGAAAGCG
TCTGACAGCGAAGTGATCGCCGGGCTGGTGGGCGCGGGCGTAGACCCGGCCCTGCTGGCG
ACGCTGATTGCCGACCCGACCCGTCAGGCCGAGTTGCTGGCCGAGGCGAGCAAGCTGATC
GGGGTGACCCTCACCTCCGGCGGCAAGCCGCTGGATGCCGAGCAGAACATCGGCCGCTTC
AACCCGCTGCCCATGCTGGAAGAGGTGCAGTCGGTGCCGATGCGCGTCTTCGCCAAG---
GATGCCCTCAACACCATCACCGACGTGATCATCTATCAGCACGGCGTCACCTCGGTGAAA
GAGAACGCCTATGCGCTGGCGCTGGGCCAGATCTATGCAGGCATGCAGG---------CA
GGCAAGAAGGTGGCGCTGGTGGTGATCGATCACCCGCTGCACGGTGAGCGCGGCTTCGCC
CTGAGCGGCAGCATGGACACAGTCACCACCTCCGACAATCCGACCCCCTACCTGAACCTG
AGCTACCTGACCGTGGCCCGCGACAACCTGAAACAGAGCGTGGCGGATCTGCTGGGCCTG
CGTCTGGCGGTCGGTCTGGCCAATGCCAAGGGCGCCATCGGC------------------
---AGCGCCGGCAGCCTCAAGGTGCACTTCCTGGGCCACTCCCTGGGCGCCATCTCCGGT
ACCAACCTGCTGGCGGTCGCCAACCAGTCTATCGGCAATGCCCAGGCGGATGCCCTGTTC
AAGTTCGATACCGGTGGCCTGGCCATGCCGGGTGGCGGCATAGCGCCGCTGTTGCTGAAC
TCGCCGACCTTCGGTCCGACCATCAAGATGGGCGTGCTGACCAGCGGCAGTGCCGAGCTG
AAAGCGGGCTTCACCGCCTACGCCCCCAGCTGCAAGACCGC---GGTGCCGACCTGCTTC
GTCAACGAGTTCCTGCCGAGCCTGAGCGCCACCCAGCAGGCCGCTGCGGCCAGCACGCTG
CAGAGCTACAGCTTCGCGGCCCAGTCGGTGCTGGATTCGGCTGACCCGATCAACCTCGGC
AGCGGCATCAAGAGCGACTTCCCGCTGTTCGCCACCGAGATCGTCGGCGATGGCGCGCTG
AGCCT---GTCGGATCAGGTGATCCCGAACAGCATCGCCTCCGCCCCGCTGGGCGGCACC
GAGCCGCTGTTCAAGGTGCTGGCGCTGCAGCCGCTGACCGCCACCGGTGC------GGC-
--CAGCCACAACGCAGCCCGCTTCGTGGCTGGTGGCCACAGCTCGCTGCTGGCACCGGAC
GAGAACTTCGATCCGAACGGCGACGTGACCACCGAGATGCAGTCCGAGTTCGCCAGCTTC
TTCATGAGCGGCGGCACTGCGGTCAAGGTGACCAACGGCAGCCTGCTCAAGCAGTAA
>alt_A.allosacharophila_CECT4199T
------------------------------atgaagaagaagctaatttatgccgctgtg
ctcagcgccctgctggccggatgtggtggggatgac------aacaagggagataccacc
agctccctcgactatgccctgagtggcgccaacgggattcgcccgagcgtgctggctccc
cgtgccagcgatggcaccctgaagttttcgaccgagactgcggatctgtcgaacccggtg
tctgccctctccaccctagatggctggtctacaacgcaacctgtccagctggtaccggcg
accgtgaccggtgtctctgtgccagcacctgcggccagcgagtatgcctctgccgttgcg
cccctctatctgctggagctggtgctggatccggtgactcagcgacctgtcggggtgaag
aacaataagcctctgacctatggcaccgactttgtggtgagcgatggcggcggcaaactc
aatctggttccgctcaagccgcttaatccctcttcttactacatgattgtggcgaccgat
tccctcaaggacagtcgcggcacaccgctcaaagcggggggggattacagcaacttcaaa
tcggctgctggcgcaaccacgcaggagcagaccatcaacggcctgatctcgctgcaggaa
ggtctgttcaaggcggccaccggaatcaccagcgaccgggtgatcttctccgactggttt
gccacccagtccggtgccgatgtgctgctggcagtgaagagtgccgccgcttccgtgttg
aagagccc------gagccttgacgccgcgttgctgtggaaacaggacgccaaaggcaac
accagcttaccggcaacctataccatcagcagccttaatggcggcgtggattttctgacc
cagctggctgctgag---ccattcctgccgcaggatcagaaagatgcattgagtgccgcc
tttggtgcaggcatgccgcttaacggtgttgcccagttgaccaaggtttacaccggcacc
gtcaatctcccttacttcctctctacacccgcgctggctggctcctgggacaaggccaag
acccaatcctggcatggtgccattcccagcctctatgccatcgccaacgcgctgaaagcg
ggcgatatcgaggtgatcggtggactggtcggggcgggggtggacccggcactgctgggt
gagctgatcgccgacccgagccgtcagagtgaactgctgaccgaggcgagcaagctgatc
ggggtgaccctcacctccggtggcaaaccgctggatgccgagcgcaatatcggccgtttc
aacccgctgccgaccctgaccgaagtgcaatccgtgccgttgcggatctttgccgcc---
gggccactggccaatgtcaccgatgtgatcatctatcagcacggggtcacctccatcaag
gagaatgcctatgcgctggcgctgggccagatcggcgccggcgccac---------tgcc
agcaagagcgtcgctgtggttgttatcgatcatccgctgcacggtgagcgtggctatgcc
ctgagtggcagcacggataccgttaccacctccgagaacccgactccctacctgaatctg
ggctatctgacggtggcgcgggacaacctgaaacagagcgtggccgatctgctgggactg
cgactggccgtcggtctggccaatgctaaggggctaggtg---------------gtcaa
ctgggcggcgccggactgaaggtacatttcctcggtcactcgctgggggcaattgccgga
gccaatctgttggcggtagccaaccagaccaccggcagtgccctggctgatgccctgttc
aagttcgataccggtggtctggcgatgccgggtggcggcatagctccgctgctgctcaac
tcgccgagcttcgggccgaccatcaagatgagcgtgctcacctcgggcagtccggagctg
aaagcgggctttaccacctatgcaccgaactgcaaaacggc---tgccgccacttgcttc
gtcaacgagttcctgcccagtctggatgcggccactcaggcgggggctgcgagcaccttg
cagagctacacctttgccgcccagtcagtgctggactctgccgacccgatcaatctgggc
cgtggcgtcgccaaaagcttcccgctgttcgccaccgaaattgttggcgatggtgcgctc
agctt---gccggatcaggtgatccccaacagtatcgcctccgcgccgctgggtggcacc
gaaccactgttccgggtgctgggtttacaagagctgaagggttccggtgtgctcccggc-
--gggtcaccatgctgcacgcttcctgaaagggggccatagctcgctgctggcccctgac
gagaacttcgatcaggctggcgcggtcactaccgagatccagacccagttcgccagcttc
tttatgagtggcggtgcggcggtcaaggtaactgacgacaccctgatcaagcagtaa
>alt_A.australiensis_CECT8023
------------------------------atgaagaagaagctaatttatgtcgctgtt
gtcagcgccctgctggccggatgtggtggtgagaatgac---aagatgggggataccagc
agtaccctcgattatgccctgagtggtgccagtggtcttcgcccgagtgtgctggctccc
cgtgctggcgacggtactctgaagttttcaaccgagagtcaggatctgtcgaacccggta
tctgctctctctaccctggatggctggtcgacgactcaagccattcagctggtgccatcc
accatcaccggggtcaccatcccggcaccagccgatgctgatttctcatcctcggtcgcg
cctctctatttgctggagctggtactggatcaggacactttacggcccagtggcgtgaag
aaagtcttggcttacggtatggataaggattttgtggttcgttccgcggggggcaagctt
agcctggtgccactcaagccgcttaatccctcttcttactacatgatagtggcgaccgat
gccctcaaggacagtcgcggcacaccgctcaaagcaggggaagactacagcagcttcagg
tcgacggctggcgatactgcgcaagaacagaccgtcaacggcttgatctcgctgcaggaa
ggtctgttcaaggcggccaccgggatcaccagcgatcgggtgatcttctccgactggttt
gccacccagtccggcgccgatgtattgctggccgtgaaaggggccgctgccaaggtagta
gaaaa---------tggtctggatgccgcgttcgtctggaaacaggatgccaagggcaac
accagcctgccggggacctatgtggctagctggaatccgacagcacctttatttatggat
gctcttgatggggtgtcggagcttttgcttccagctgataccaagctggcgattaaggcg
ggtattgctggtgcgggcctgactgggcttgctggcatcaccagcgtatatagcggaacc
gtcaagctcccttacttcctctctaccccggcgatagccggctcatgggacaaggccaag
acccaatcctggcacggtgctatccccagcctttatgccatcgccaacgcgctgaaagcg
ggtgatagcgaagtggttagtggattgattggcgctggtgttgagccggccaagttagca
gcactgatcgctgacccgacccgccagagcgaactgctcgatgaggcgagcaagctgatc
ggggtgaccctcacctcaggcggcaagccgctggatgccgagcgcaatatcggccgcttt
aatccactgcctgccttgtctgaggtgcaatcggtaccgctgcggatcttcgccgct---
gcaccgcttaataccattaccgatgtgatcatctatcagcacggggttacctccatcaag
gagaatgcctatgccctggcactgggccaaataggcgcgggttcagttg---------cg
ggcaaaaacgtggcagtggtggtgatcgatcatccgttgcatggtgagcgcggttatgcc
ctgagtggcagcatggataccgtcaccacttctgacaatccgctgccctatctgaatctg
agctacctgaccgttgcgcgggataacctgaagcagagcgtagcggatctgcttgggctg
cggctggcgatcggcttggccaatcaggctggttcgattggt------------------
---gcgaaagatagcctcaaggtgcacttcctcggtcactccctcggagcgattagcgga
accaatctgttggctgttgccagtcagcctaccggcagtgcccaggctgatgcgctgttt
aaattcgatactggcggtctggcgatgccgggcggtggcatcgcgccgctgctactcaat
tcaccaagcttcgggccgaccatcaagatgggggttctcaccgcgggcagccctgcgttg
aaggccgggtttgaggcttacgcgcccaactgccagacggc---ggtgccgacctgcttt
gtcaatgagttcttgccgagcctggacgcggtgacccgggccagtgccgagagcaccttg
cagagctataccttcgccgcgcagagcgtgctggattcggcggacccgatcaatctgggg
cgtggaatcaaggcggacatcccgctgtttgccaccgaaattgtgggcgatggcgccctc
aacct---gccggatcaggtgatccccaacagcatcgactcagcgccgctgggtggcacc
gagccgttgttccgagtgctgggtttgcaggcgttgcaaggcgggccgggggtgatccct
gtcagccgccatgcagcgcgttttgtggcaggaggtcacagttcgctgctggcgcctgat
ggc---aatgacagcaacgcgctggtgaccagtgagatccagacccagttcgccagcttc
tttatgagtggtggcactgccgtacaagtgacagacggttccctgctcaagcagtaa
>alt_A.bestiarum_CECT4227
------------------------------atgaaaaagaagctaatttatgccgcagtt
gtcagtgccctgttggctggctgtggtggcagtgacgat---aacaaaggcgacacctca
agctatctcgactatctgttgaccggttccaacgcggtgcgccccagcgccctggcggcc
cgggccagcgatggtaccctgaaattctccaccgagactgcggatctctccaaccccgtc
tccgccatgtcgacccttgatggctggtccacgacccaggctatccagatcgtgcccgtc
acctcgtccggcatcacggttcaggcaccgacggcggccgagtttggcgcctctgtggca
ccgctctacctgctggaattgaccttcgacagcactgccctgcgcccgagcggcgtgaag
aag------gtgctgacctacggcgtggacttcgtggtcgccgcctcggccggcaagctg
aacctggttccgctcaagccgttgaacccgtcctcctactacatgatagtggccacagac
tcgctgaaagacagccgtggcgatgccctcaaggcaggcagtgactacggcaactacaag
aacaacgtcggcagcaatgcccaggagcagaccatcaacggtctgatcgcgctgcaggaa
gggctgttcaaggctgcgaccggcatagcgacggatcatgtgatcttctccgactggttc
ggcacccaatccggcgccgatgtgctggtggcggtgaagggcgcggccgcttccgtactg
aagagccc------aaccctggacgctgccgccctgtggaagcaggatgcccttggcaac
accagcctgcccggcacctataccctggccgt---gaccggcaacaatgccttcctgacc
cagctggatgccgag---cagttcctgccgcaggagcagaaagatgcgatcgccaccgcc
ttcggccccggcgctccgctcaaccccattgcccagggcaccaaggtctacacaggtacc
gtcaagctgccttacttcctctcctcgccgtccaccgccggttcctggagcaaggccaag
acccagtcctggcacggtgccatccccagcctgtacgccatcgccaatgcgctgaaggcg
tctgacagcgaagtgatcgccgggctggtgggggcgggtgtggatccggccctgctggcg
acgctgattgccgatccgacccgccaggccgagctgctggccgaggcgagcaagctgatc
ggggtgaccctcacctccggcggcaagccgctggacgccgagcagaacattggccgcttc
aacccgctgccgatgctggaagaggtgcaatccgtgccgatgcgtgtcttcgccaag---
gatgccctcaacaccatcacggatgtcatcatctatcagcacggtgtgacctcggtgaaa
gagaacgcctacgcgctggcgctgggccagatctatgccggcatgcagg---------cg
ggcaagaaggtggcgctggtggtgatcgatcatccgctgcacggcgagcgtggcttcgct
ctgagtggcagcatggatactgtgaccacctccgacaatccgacgccgtacctgaacctg
agctacctgacagtggcgcgggacaacctgaaacagagcgtggcggacctgctgggtctg
cgtctggcggttggcctggccaacgccaatagcgccatcggg------------------
---acgcccggcaacctcaaggtgcacttcctgggtcactccctgggtgccatttcgggt
accaacctgctggcggtcgccaaccagaccctgggcaacgcgcaggcggatgccctgttc
aagttcgacacaggtggtctggccatgccgggtggcggcatagcgccgctgctgctgaac
tcgccgaccttcggcccgaccatcaagatgggcgtgctgaccagcggcagtgccgagctg
aaggccggtttcaccgcctatgctcccaactgccagacggc---ggtgccgacctgcttc
gtcaacgagttcctgccgagcctggacgcggccactcaggcgaccgcagccagcacgctg
cagagctacagctttgcggcccagtcggtgctggattcggctgacccgatcaacctcggc
cgtggcatcaaggcggacttcccgctgtttgccaccgagatcgtgggtgacggtgccctg
agcct---gtcggatcaggtgatcccgaacagcatagcgtccgccccgctgggtggtacc
gagccgctgttcaaggtgctggcgctgcaacccctgaccgccacaggcgc------ggc-
--cagccacaatgcggcccgcttcgtggccggtggtcacagctcgctgctggcaccggac
gagaacttcgatccgagtggcgacgtcaccacagagatgcagtctcagttcggcagcttc
ttcatgagtggcggtaccgcggtccaggtgaccaatggcggcctgctcaagcagtaa
>alt_A.bivalvium_CECT7113T
------------------------atggatatgaaaaagaagctagtttacgcagccgtg
ctcagcgctctgctgtcgggttgcggtggcagtgacagc---aaggatgacgacacctcc
agctatctggactatctgatctcgggttccaatgccgttcgtcccagtgccctggcggcg
cgggccagcgatggcaccctcaagttctccaccgagaccagcgatctctccaaccccgtc
tccgccctgtccaccctggatggctggtccaccacccaggccatccagatagtgccggtc
accggctcgggcacccaggttccggctcccgccgccgccgagttcggtgcctccgtggct
cccctctatctgcttgagctgacattcgacagcgaagccctgcgcccgagcggcgtgaag
aag------gtgctggcctacggcagcgactacgtggtcgccagtgcgggaggcaagctc
aacctggtgccgctcaagccgctcaacccctcctcctactacatgatcgtcgccaccgac
agcctcaaagacagcgacggcaaggcgttgcaggccggcagcgattacagcaacttcaag
ggcaacgccggcagcaacacccaggagcagaccatccatggcctgatcaccctgcaggag
ggcctgttcaaggccgcgaccggggtgagcagcgaccgcgtcatcttctctgactggttc
ggtacccagtccggcgccgacgtgctggtggcggtgaaaggggctgcggcctccatcctc
cagagccc------gaccctggacgccgccgccctgtggaagcaggatgcagcaggtaat
gacagcctgccgctgacctacaccatgacgggcctcaatggcggggtcgacttcctgacc
cagttggcgggggaa---cccttcctgccggacgagcagaaatccctgctcgagagcacc
atcaccaacaacccacagctgaacggcatcgctcagaagaccaaggtctacacgggggcg
gtcaagctgccttacttcctggcgactccgaccagtgcgggttcctgggacaaggccaga
acccagtcctggcatggcgccatccccagcctctatgccatcgccaatgcgctgaaagcc
tctgacagtgaagtgattgccgggttggtgggcgcgggtgtggatccggccctgctgggt
gcgctcatcgccgatccgacccgccaggccgagctgctggcggaggcgagcaagctgatc
ggggtgaccctcacctccggcggcaaggcgctggatgccgagatgaacatcggccgcttc
aacccgctgcctgccctgaccgaggtgcagtcggtgccgatgcggatcttctcagca---
gctcccctaggcgccgtcaccgacgtcatcatctatcagcatggcgtcacctcggtgaag
gagaacgcctacgccatcgccctgagccagattggtgccggtgcccaggcttcc---ccg
tccaagaacgtggccgtggtggtgatcgatcacccgctgcatggtgagcgcggctatgcc
ctgaccggcagcacggactcggtgaccacggatgagaacccgaccccctacctgaacctg
agctacctgacggtggcgcgggacaacctcaagcagagcgtggccgacttgctgggcctg
cgcctggcggtgggactggccaatgccaaggggctgggt---------------gttcag
ctcggcggcgccgggctcaaggtccacttcctgggtcactccctgggggccatctcgggg
gccgatctgctctccgtctccaaccaggatatcggcaatgcccaggcgaatgccctgttc
aagttcgacaccggtggcctggccatgccgggtggcggcatagcgccgttgctgctgaac
tcgcccactttcggcccgaccatcaagatgggcgtgctgaccgcgggcagcccggccctc
aaggcgggcttcaccgcctatgccccgaactgcaagacggc---ggtgccgacctgcttc
gtcaacgagttcctgcctagcctggatacggccagccaggcgacggcggccagcaccttg
cagagctacagcttcgcggcccagtcggtgctggattcggcagacccggtcaacctggtg
gcaggcatcaaggcggacttcccgctgtttgccaccgaaatcgtcggcgacggcgccacc
agtct---gccggatcaggtgatcccgaacagcatcgccaccgcgccgctgggtggtaca
gagccgctgttcagtctgatgggcctgcaagccttgagcgcgaccggcgc------agc-
--caaccaccacgctacccgcttcgtggcaggtggtcacagctcgctgctggcaccggac
gagaacttcgatccgacaggcaaggtcaccaccgaaatgcagacccagttcgccagcttc
ttcatgagcggcggcactgcggtcaaggtgagcgacgccagcctgctcaagcagtaa
>alt_A.caviae_CECT838
------------------------------atgaagaaaaagctaatttacgcggccgtc
gtcagtgcgctgctgagcggttgtggtggcagtgacgac---aacacaggcgatacctca
agctatctcgattatctgctgagcggctccaatgcagtccgacccagcgccctggcagcc
cgtgcgaccgacggtaccctgaaattctccacggaaacggcggatctctccaacccggtg
tccgccctctccaccctggatggctggtcgactacccaggcgatccagattgtgccggtg
acggcctccggcatccaggtcaaggcgccggccgctgctgaattcgcagcctccgtggca
cccctctacctgatggagctggagtttgacagtgctgccctgcgtccgagcggtgtgaaa
aag------gtgctgacctacggggtggacttcgtggtggccgagacgaccggcaagctg
aatctggtgccgctcaagccgctcaacccctcttcctactacatgatagtggcgaccgat
accctcaaagacagcacgggcgcccccctgcgaccgggtagcgactacagcaactacaag
accagcaccggcagcaacgcccaggagcagaccatcagcggcctgattgcgctgcaggaa
gggctgttcaaggcagccaccggcatcaccagcgaccacgtgatcttctccgactggttc
ggtacccagtccggcgccgacgtgctggtggcggtgaaaggggcggccgcatccgtgctc
aagagccc------gaccctggacgctgccgccctgtggaagcaggacgccctgggcaat
accagcctgcctggcacctataccctgtcggt---gagcggcggcagccccttcctgacc
cagctggatgccgag---aacttcctgccccaggagcagaaggatgcgattgccgccgct
tttggtgacggcactccactccacaatctggccttgggtaccaccgtctacagcggcacc
gtcaagctgccctacttcctctcctccccggccaccgccggctcctgggacaaggcgaag
acccagtcctggcacggtgccatccccagcctctacgccatcgcgaacgccctgaaggcc
caggatgccgaagtgatcggcggcctggtgggggcgggtgtggatccggccctgctgggc
gaactcatcgccgatccgagccgtcaggccgagctgctggcagaggcgagcaagctgatt
ggggtgaccctcacctccggtggcaagccgctggatcccgagatgaacgtcggccgcttc
aacccgctgcccaagctggaagaggtgcagtccgtgccgatgcggatcttcgccgcc---
gcgccgctggcgaacatcaccgacgtgatcatctatcagcacggcgtcacttcggtgaag
gagaacgcctacgccctggcccttggccagattggcgctggtacacaggccaaaccaacg
gctaaaaatgtggccgtagtggtgatcgatcatccgttgcacggtgaacgcggcttcgcc
ctgaccggcagcatggactcggtgaccacctccgacaacccgaccccctacctgaacctg
agctacctgaccgtggcccgcgacaacctgaaacagagtgtggcggatctgctgggcctg
cgtctggctgtcggtctggccaatgccaagggtttttcctccaatggccagccttccaaa
ttaggaggtgccggtctcaaggtgcacttcctgggtcactccctgggggccatctcgggt
gccaacctgctggcggtcgcaaaccagcctttgaa---tcctgccatcgaccccttgttc
cagttcaccactggcggcctggccatgccgggtggcggcatagcgccgctgctgctgaac
tcgccgaccttcggtccgaccatccagatgagcgtgctgaccgctggcagtacagccctg
aaggcagccttcaccgcctacgccccgaactgcaagacggc---agtgccgacctgcttc
gtcaacgagttcctgccgagccaggatgcggccacccaggccacggcggccaataccctg
cagagctacagcttcgcggcgcagtcggtgctggattcggccgaccccatcaacctgggg
agcggtatcgcggcggacttcccgctgtttgccaccgaaatcgtcggcgacggcgccctg
agcct---gtcggatcgggtgatcccgaacagcatcgccaccgcccccctgggtggcacc
gagccgctgttcaaggtcctggccctgcaaccgctgaccgccaccggcgc------cgc-
--caaccacagagcggcccgcttcgtggccgggggtcacagctcgctgctggcaccggac
gagaacttcgatccgaccggcgccgtcaccaccgagatgcagacccagttcggcagcttc
ttcgcaagcgacggtactgcggtcaaggtgaccgacggtagcctgctcaagcagtaa
>alt_A.diversa_CECT4254
------------------------------atgaagaagaagctgatctttattgcggtg
gcctccgcgctgctgaccgcctgtggcggtggtgacgac---gacaagggggatacctcc
tcctccctcgattatctcttgaccggttctgccggtctgcgcgccagcgtattggctccc
cgtgatgctgacggaaccctgaaattttccaccgagacggcggatctctccaacccggtg
tctgctctctccacgctggatggctggtcgaccacccagcccgtcaccctgatccccacc
gggatcgaaggggtgagtgtgccggtgcccgccaaggccgactttgccgccgccgtagcg
cccatctatctgttcgagctggagtttgacagcaccaccatggcccccaaggggatcaag
aag------cagtgggtctatggcaccgacttcgtcgtggccgatagcggcggcaagctg
gccctggtaccgctcaagcccttcaacccctcttcgtactacatgacggtggccaccagc
tccctcaaggacagccgtggcagtgccctgcgtgccggcgacgactacgccaacctgagg
gcaaacagcggcagcagtgccaccgagcagaagctgcacggcctgatcgccctgcaagag
gggctgttcttgcaggcgaccggcatcgcctcggacaaggtgatcttctccgactggttt
gccacccaatccggcgccgatgtgctgaccaccgtcaagggcgcggccgccagcatcctg
gcc---aaatctgccaccctggatgccgccgccctgtggcatcaggatgcccacggcaat
accagcctgccgggaacctataccatcaaccagatcgatggcggtaccgccttcctgacc
cgactggctgccgag---ccgtttttgccccaggcctcgcgtgatcagctggctcaggtg
attggtgccgatccgacactctctggcttggccgctgcgaccaaggtttatgccggcacg
gtcaagctgccctacttcctctccaccccggcgctgtcgggctcctggaacaaggccaag
accgagtcctggcacggtgccatcgacagcctgtatgccatcggcaacgccctcaaggcg
ggcgataaagaggtgattggtggactggtgggtgccggtgtcgatccggcgctgcttggc
gagctgattgccgacccgagccgctccgccgaactgctggttgaggcgagcaagctgatc
ggggtgaccctcacctccggcggcaagcccctcgatgcccagcacaacatcggccgcttc
aacccgttgccggccctgagcgaggtgcagtcggtgccgatgcgtatcttcgccgcg---
gcgcccctgagtgccgtgaccgatgtgatcatctaccagcatggcgtcacctcggtgaaa
gagaacgcctacgccctggccctgagccagatcggcgccggcatggcgg---------cc
agcaagaacgtggccatcgtggtgatcgatcaccccctgcacggggagcgcggttatgcc
ctgagcggcagcatggatacggtcgccaccagcagtaacccgaccccctacctcaacctg
agctacctgaccgtggcccgtgacaacctcaaacagagcgtcgccgacttgcttggcctg
cgtctggcagtgggtctggccaacagcaaggggatgatc---------------------
---ggcggggctgggctcaaggtgcacttcttgggtcactcgctgggggccatgaccggc
accaatctgctggcggtcgccaaccagtcggtgggtaacccggtcgccgatgccctgttc
aagttcgacaccggcggcctggccatgcccggtggcggtattgcacccctgctgctcaac
tccccgaccttcgggccgacgatccagtacggggtgctgaccaatggctccgaggcgctc
aagaacggcttcgccgcctatgcgccgagctgccagaaggcaccggaccctgcctgcttc
gtcaacgagttcctgccgaagcaggatgcgtcgatccaggctgccgccgccgccaccctg
gccagctacagcttcgccgcccagtcggtgctcgactcggccgatcccatcaacctgggg
gccggcatcaagagcgacctcaagctgtttgccaccgagatcgtgggcgacggtgccctc
aacct---gccggatcaggtgatccccaacagcaccaagacctcgccgctgggggggacc
gagcctctgctcaaggtgctggggttgcagtccctgaccaacactcaggt------tgga
ccgatccgtcatgtggcccgcttcgtcgacggcggccacagctcgctgctgtcgccggac
ggt---ggcgacgacaccggggctgtgactgccgagattcagaaggagtttgccagcttc
ttcatgagcggcggcgcggcggtgcaggtcaccgaccccaacctgctcaagcagtaa
>alt_A.encheleia_CECT4342
------------------------------atgaaaaaaaagctaatttatgcagctgtc
gtcagtgcactgctgagcggttgtggtggcagcgacgat---aaagaaggcgatacctcg
agctatctcgattacctgctgagtggctccaatgcggtgcgccccagcgccctggccgcc
cgtgcctccgacggtaccctgaaattctccaccgagaccgccgatctctccaacccggtc
tccgcactctctaccctggatggctggtccacgacccaggcgatccagatcgtgcccgtg
acggcatccggcatcacggtcaaggcgccgacggccgccgaattcggtgccgccgtcgca
ccgctctatctgctggagctgaccttcgacagcgcggcactgcgcccgagtggcgtgaag
aag------gtgctgacctacggcgtggacttcgtggtggccgagtcagccggcaagctg
aacctggtgccgctcaagcccctcagcccctcctcctattacatgatagtggccacggat
acgctcaacgacagcagcggcaccccgctcaaggccggcagtgattacagcaactacaag
agcaatgccggcagcaccgcccaggagcagtccatcaacggtctgatcaccctgcaggaa
gggctgttcaaggccgccaccggcatcaccagcgaccacgtgatcttctccgactggttc
ggtacccagtccggcgccgatgtgctggtggcggtgaagggggctgcggcctctgtgctg
aagagcag---cccgaccctggatgcggccgtgctgtggaaagaggatgccaagggcaat
accagtctgcccggcacctacaccctgggcgt---ggccagccacgacagcttcctgacc
aagctggaggccgaa---caattcctgccgcaggagcagaaggatgcgctggccgccgcc
ttcggcaccggcaccccgctcaacggcctggcccagatcacccaggtctacacaggagcg
gtcaaactgccctacttcctctcctcaccggccaccgccggttcctgggacaaggccagg
acccagtcctggcacggtgccatccccagcctgtacgccatcgccaacgcgctgaaggcc
ggtgacagcgaggtgatcgccggtctggtgggcgccggggtggatccggccctgctgggt
gagctgatcgccgatccgagccgtcaggccgagctgctggtcgaggcgagcaagctgatc
ggggtgaccctcacctccggtggcaaggcgctggacgccgagatgaacataggccgcttc
aacccgctgccggcgctggaagaggtgcagtccgtgccgatgcgcatcttcgccaag---
gacgcgctcaacaccatcaccgacgtgatcatctatcagcacggcgtcacctcggtgaag
gagaacgcctacgccctggcgctgggccagattgcggctggcgccaagg---------cg
ggcaagaaggtggcgctggtggtgatcgatcacccgctgcacggtgagcgcggctatgcc
ctgagcggcagcatggcgaccgtgaccaccccggacaacccgaccccctatctgaacctg
agctacctgacggtggcgcgggacaacctgaaacagagcgtggcggatctgctgggcctg
cgcctggcggtcggtctggccaacgccaagggcgcgctg---------------------
---ggcggcgccggcgtcaaggtgcacttcctgggtcactctctgggggccattgccggt
gccagcctgctggcggtggccaaccagtccatcggcagtcctcaggcggatgccctgttc
aagttcgacaccggcggcctggccatgccgggtggcggcatagccccgctgctgctcaac
tcgccgaccttcggtccgacgatccagatgagcgtgctgaccagcggcagccctgagctg
aagtcggccttcaccgcctatgcgccgagctgcaagacggc---ggtcgccagctgcttc
gtcaacgagttcctgccgagcctggacgccgccactcaggccaccgcggccggcactgtg
cagagctacaacttcgcggcccagtcggtgctggattcggctgacccgatcaacctggcg
cggggcatcaaggcggacttcccgctgtttgccaccgagatcgtcggagatggcgccctg
agcct---gccggatcaggtgatcccgaacagcatagcgaccgccccgctgggtggtacc
gaggcgctgttcaaggtgctggcgctgcaaccgctgactgccagcggcgc------ggc-
--caaccaccacgcggctcgcttcgtggcggggggccacagctcgctgctggcaccggat
gagaacttcgatccgaccggtgctgtgaccacggagatgcagacccagttcggcagcttc
ttcatgagcggcggcaccggggtcatggtgaccgacgccaccctgctcaagcagtaa
>alt_A.enteropelogenes_CECT4255
atggacaacaacctatacagagaacaaaaaatgaagaagaagctgatttgtgcagccgtg
gtcagtgccctgctggccggatgtggcggtggtgaaaacgacaatgtgggggacagcacc
agttcacttgattacgccctgaccgggtccaccgggcagcgtcccagcgtgttggcgcct
cgtgccagcgatggcaccttgaaattttccactgaaacccaggatctctccaacccggtc
tcggccctctccactctggatggctggtcgacgacccaggccatccagctggttcccgcg
acagtgaccggggtgtcggttcctgcccctaatgcgggcgattatgccgcagccatcgca
cctctctatctgctggagttggcgtttgacaacagtgcccagcgccctaacggggtgaaa
aag------gtgctggcctacggcacggatttcgtggtgaccgaggcatccggcaagctt
aatctggtgccactcaagccgctcaacccggcctcttactacatgatagtggcgacagat
accctgaaagacagccgcggcacgccgctcaaggccggtggtgactacagcggcttcaga
actgcttcgggcggcaccgagcaggaacagaccgtcaccaatctgatcgctctgcaggag
gggttgttcaaggcggcaaccggcatcaccagcgatcacgtgatcttctccgactggttc
ggtacccagtccggcgccgatgtgctgctggcggtgaagggtgccgcagcggccgtgctc
aaggccgatcccgcgacactggatgctgccaaactgtggaagcaggatgcactgggcaac
accaacctgcccggaacctataccctagccgt---gactggcaacaactccttcctgacc
cagctggatgccgag---caatttttaccccaggagcagaaagacgcgctggccgccgcc
tttggtaccggcaccccgctcaacgggctggcccagctgaccaaggtctataccggtacc
gtcaagttgccctatttcctctcctcgccggcgactgccggttcatgggacaaggccaag
acccagtcctggcacggcgccattcccagcctctacgccatcgccaatgcgctgaaagcc
ggtgacagcgaagtgatcgccgggctggtgggggccggggttgaccccaacttgctggct
accctgatcactgatccgactcgccaggccgagctgctggccgaggcgagcaagctgatc
ggggtcaccctgacctcgggtggcaagccgctggatgccgaaatgaacattggccgcttc
aacccgctgcctgcccttgaagaggtgcagtccgtgccgatgcgcgtgttcgccaag---
gatgacctgaacaccattaccgacgtgatcatctatcagcacggcgtcacctcggtgaag
gaaaacgcctacgctctggcgcttagccagatctatgcgggctcgttgg---------ct
ggcaagaaggtggcgctggtggtgatcgatcacccgctgcacggcgagcgtggctattcc
ctgagcggcagtacggcgaccgtgaccacctctgacaatccgacgccgtatctgaacctg
agctacctgacagtggcgcgagacaacctgaaacagagcgtagcggatctgctgggcctg
cgtctggcggtcggtctggccaacagccagagtgtcatcggt------------------
---acggctggcagcctcaaggtgcacttcctcggtcactccctgggcgccattacgggg
accaacctactggcggtggccaaccagacgctcggcaatacgcaagcagatgccctgttc
aagttcgataccggtggcctagcgatgccgggtggcgggattgccccgctgctgctgaac
tcgccgaccttcggcccgaccatcaagatgggtgtgctgaccagtggcagcgtcgagctg
aaggcgggctttaccgcctatgcgcccaattgccagacggc---ggtggcgacctgcttc
gttaacgagttcctgccgagcctggatgcgaccactcaggcgagcgcggtcagcacgctg
cagagctacagcttcgcggcccagtctgtgctggattcggctgatccaatcaacctcggc
agcggtatcgccaccagcttcccgctgtttgccaccgagatcgtcggtgatggtgccctg
aacct---gccggatcaggtgatcccgaacagcattgcctccgcgccgctgggcgggacc
gagccgctgttcaaggtgctggccctgcagccgctgaccgcgaccggtgc------cgc-
--caaccatcacgccgcccgcttcgtagccggtggtcacagctcgctgctggcaccggac
gagaagttcgatccgagcggcgacgtcaccacagagatgcagacccagttcggcagcttc
ttcatgagcggcggtgccttggtccaggtgaccaatttcagcctgctcaagcagtaa
>alt_A.eucrenophila_CECT4224
------------------------------atgaaaaaaaagctaatttatgcagcggtc
ctcagtgcgctactgagcggttgtggtggcagtgacgat---aacaaaggcgatacctca
agctatctcgattacctgctgagtggctccaatgcgacccgacccagcgccctggccgcc
cgcgccaccgacggcaccctgaagttctcgaccgaaacggcggatctctccaacccggtc
tccgcactctccaccctggacggctggtccacgacccaggccatccagatagtgccggtg
acagcctccggcatcaccgtcaaggcgccgacggccaccgaatttggtgcctcggtggcc
ccgctctatctgctggagctggcatttgacagcgccgccctgcgcccgagtggtgtgaag
aag------gtgctggtctacggggtagacttcgtggtcgccgagtcggccggcaagctg
aacctggtgccgctcaagccgctcaacccctcttcctactacatgatagtggcgaccgat
gcgctcaaagacagcagcggtaaccccctcaagccgggcagcgactacagcaactacaag
agcaacaccggcagcaatgcccaggaacagaccatcaacggcctgatcaccctgcaggaa
gggctgttcaaggctgccaccggcatcaccagcgatcacgtgatcttctccgactggttc
ggtacccagtccggtgccgatgtgctggtggcggtgaaaggggctgctgcctctgtgttg
aagggcag---cccgacgctggatgccgccgtcctgtggaaacaggatgccaagggcaat
accagtctgcccggcacctacaccctggcggt---gaccggcagcaatgccttcctgacc
cagctggaggccgag---cagttcctgccgcaagagcagaaggatgcgatcgccaccgcc
ttcggcagcggtaccccgctcaacggcctggcgcagatcaccaaggtttacagcggcacg
gtcaagctaccttacttcctctcttcgccggccaccgccggttcctgggacaaggccagg
acccagtcctggcacggcgccatccccagcctgtacgccatcgccaatgccctgaaagcc
tcggacagcgaggtgatcggtggcctggtgggcgccggcgtggatccggccctgctgggg
gcgctgatcgctgatccaagccgccaggccgagctgctggcggaggcgagcaagctgatt
ggggtgaccctcacctccggcggtaagccgctggatgcggagcagaacataggccgcttc
aacccgctgccgatgctggaagaggtgcagtccgtaccgatgcggatcttcgctgcgacg
gcagacctgaagaccatcaccgatgtgatcatctatcagcacggcgtcacctcggtgaag
gagaacgcctacgccctggccctgggccagatcgcggccggtgctgcgg---------ct
ggcaagaaagtcgcggtggtggtgatcgatcatccgctgcacggtgagcgtggcttcgcc
ctgagcggcagcatggcgaccgtgaccacctccgagaacccgactccctatctgaacctg
agctacctgacggtggcgcgggacaacctgaaacagagcgtggcggatctgctgggcctg
cgtctggcggtgggactggccaatgccaagggagccatc---------------------
---ggcgtagcgggcgtcaaggtacacttcctgggtcactccctgggtgccatctcgggt
gccaacctgctggcggtcgccaaccagtccatcggtaatccccaggcggatgccctgttc
aagttcgacaccggtggcctggccatgccgggtggcggcatagcgccgctgctgctgaac
tcgccgaccttcggcccgaccatcaagatgggcgtgctgaccggcggcagcgccgagctg
aaggcggccttcaccgcctatgccccgaactgcaagacggc---ggtggcgagctgcttc
gtcaacgagttcctgccgagcctggacgccaccgctcaggcgagcgcggccggtacgctg
cagagctacgtcttcgcggcccagtcggtgctggattcggctgacccgatcaacctggcg
agcggcatcaaggcggacttcccgctgtttgccaccgagatcgtcggtgacggcgccctg
agcct---gtcggatcaggtgatcccgaacagcatcgcgagcgcgccgctggggggcaca
gagccgctgttccgggtgctggcactgcaaccgctgacggccagcggggc------tgc-
--caaccacaaggcggctcgcttcgtggccggtggccacagctccttgctagcaccggat
gagaacttcgatccgaccggcgccgtgaccacggagatgcagacccaattcggcagcttc
ttcgcgagtggcggcaccgcggtcaaggtgaccgacgccagcctgctcaagcagtaa
>alt_A.hydrophila_ATCC7966
------------------------------------------------------------
---------atgctggctggctgtggtggcagtgacgat---aacaaaggcgacacctcc
agctatctcgactatctgttgaccggttccaacgccgtgcgccccagtgctctggcagcc
cgggccagcgatggcaccctgaaattctccaccgaaacggcagatctctccaacccggtc
tcggccatgtcgaccctggatggctggtccacgacccaggctatccagatcgtgcccgtg
acgtcatccggcatccaggtgcaggccccggccgcggcggagtttgccgcctcggtcgcg
ccgctctacctgctggagctgagctttgacagcgcagccctgcgcccgaacggcgtgaag
aag------gtgctgacctacggggtggacttcgtggtggccgctgcggccggcaagctg
aacctggtgccgctcaagccgctgaatccctcctcctactacatgatcgtggccaccgac
tccctcaaggacagcagcggcaacgcggtcaaggccggcaacgactacggcaactacaag
aacaacgtcggcagcaatgcccaggagcagaccatcaacggtctgatcgccctgcaggaa
gggctgttcaaggctgccaccggcgtctccaccgatcacgtcatcttctccgactggttc
ggtacccagtccggtgccgatgtgctggtggcggtgaaaggggcggcggcgtccgtgctg
aagagccc------gaccctggatgcggccgccctgtggaagcaggatgccaagggcaac
accagtctgccgggtacctataccctgagcgt---gaccggcagcaatgccttcctgacc
cagctggacgccgag---cagttcctgccgcaagagcagaaagatgcgatcgccactgcc
tttggccccggtgctccgctcaacccgattgctcaagcgaccaaggtctataccggcacc
gtcaagctgccatacttccttgcctcaccggccaccgccggttcctgggacaaggccaag
acccagtcctggcacggcgccatccccagcctgtatgccatcgccaatgccctgaaagcg
tccgacagcgaagtgatcgccgggctggtgggcgcgggtgtggatccggccctgctggcg
acgctgattgccgatccgacccgtcaggctgagttgctggccgaggcgagcaagctgatc
ggggtgactctcacctccggcggcaagccgctggatgccgagcagaacatcggtcgcttc
aacccgctgcccatgctggaagaggtgcagtcggtgccgatgcgcgtcttcgccaag---
gatgccctcaacaccatcaccgacgtgatcatctaccagcacggcgtgacttcggtgaaa
gagaacgcctatgcactggcgctgggccagatctatgccggtatgcagg---------ca
ggcaagaaggtggcgctggtggtgatcgatcacccgctgcacggtgagcgcggcttcgcc
ttgagcggcagcatggcgaccgtgaccacctccgacaacccgaccccgtatctgaacctg
agctacctgaccgtggcccgcgacaacctgaaacagagcgtggcggatctgctgggcctg
cgtctggcggtcggtctggccaatgccaagggtgccatcggc------------------
---actgccggcagcctcaaggtacacttcctgggccactccctgggtgccatctccggt
accaacttgctggcggttgccaaccagcccatcggtaatgcgcaggcggatgccctgttc
aagttcgacaccggcggcctggccatgccgggtggcggcatcgcgccgctgctgctgaac
tcgccgaccttcggcccgaccatcaagatgggcgtgctgaccagcggcagtgccgagctg
aaagcgggcttcaccgcttacgcgcccaactgcaagaccgc---ggtgccgacctgtttc
gtcaacgagttcctgccaagcctgagcaccacccagcaggcggcggcggccagcacgttg
cagagctacagcttcgcggcccagtcggtgctggattcggctgacccgatcaacctcggc
cgcggcatccagagcagcttcccgctgttcgccaccgagatcgtcggcgatggcgccctg
agcct---gtctgaccaagtgatcccgaacagcatcgcctccgccccgctgggtggtacc
gagccgctgttcaaggtgctggcactgcagccgctgaccgccaccggtgc------ggc-
--cagccacaacgcggcccgcttcttggccggtggccacagctcgctgctggcgccggac
gagaacttcgacccgagcggcgatgtgaccaccgagatgcagtcccagttcgccagcttc
ttcatgagcggcggtactgcggtcaaggtgaccaacggcagcctgctcaagcagtaa
>alt_A.hydrophila_BVH25a
------------------------------------------------------------
---------atgctggctggctgtggtggcagtgacgat---aacaaaggcgacacctcc
agctatctcgactatctgttgaccggttccaacgccgtgcgccccagtgctctggcagcc
cgggccagcgatggcaccctgaaattctccaccgaaacggcagatctctccaacccggtg
tcggccatgtcgaccctggatggctggtccacgacccaggctatccagatcgtgcccgtg
acgtcatccggcattcaggtgcaggccccggccgcggcagagtttgccgcctcggtggcg
ccgctctacctgctggaactgagctttgacagcactgccctgcgcccgaacggcgtgaag
aag------gtgctgacctacggggtggacttcgtggtggccgctgcggccggcaaactg
aacctggtgccgctcaagccgctgaacccctcctcctactacatgatcgtggccaccgac
tccctcaaggacagcagcggcaacgcggtcaaggccggcaacgactacggcaactacaag
aacaacgtcggcagcaatgcccaggagcagaccatcaacggtctgatcgccctgcaggaa
gggctgttcaaggctgccaccggcgtctccaccgatcacgtcatcttctccgactggttc
ggtacccagtctggtgccgacgtgctggtggcggtgaaaggggcagcggcgtccgtgctg
aagagccc------gaccctggatgcggccgccctgtggaagcaggatgccaagggcaac
accagcctgccgggcacctataccctgagcgt---gaccggcagcaatgccttcctgacc
cagctggacgccgag---cagttcctgccgcaggagcagaaagatgcgatcgccaccgcc
ttcggccccggtgctccactcaacccgattgctcaagcgaccaaggtctataccggtacc
gtcaagctgccttacttcctcgcctcaccggccaccgccggttcctgggacaaggccaag
acccagtcctggcacggtgccatccccagcctgtacgccatcgccaatgccctgaaagcg
tccgacagcgaagtgatcgccgggctggtgggggcgggcgtggatccggctctgctggcg
acgctgattgccgatccgacccgtcaggcagaactgctggccgaggcgagcaagctgatc
ggggtgaccctcacctccggcggcaagccgctggatgccgagcagaacattggccgcttc
aacccgctgcccaagctggaagaggtgcagtcggtgccgatgcgggtcttcgccaag---
gatgccctcaacaccatcaccgatgtgatcatctaccagcacggcgtgacttcggtgaaa
gagaacgcctatgcgctggcgctgggccagatctatgccggcatgcagg---------ca
ggcaagaaggtggcgctggtggtgatcgatcacccgctgcacggtgagcgcggcttcgcc
ctgagcggcagcatggcgaccgtgaccacctccgacaacccgaccccgtatctgaacctg
agctacctgaccgtggcccgcgacaacctgaaacagagcgtggcggatctgctgggcctg
cgtctggcggtcggtctggccaatgccaagggtgccatcggc------------------
---accgccggcagcctcaaggtgcacttcctgggccactcgctgggtgccatctccggt
accaacctgctggcggttgccaaccagcccatcggcaatgcgcaggcggatgccctgttc
aagttcgataccggcggcctggccatgccgggtggcggcatcgcgccgctgctgctgaac
tcgccgaccttcggcccgaccatcaagatgggcgtgctgaccagcggcagtgccgagctg
aaagcgggcttcaccgcctacgcgcccaactgcaagaccgc---ggtgccgacctgcttc
gtcaacgagttcctgccaagcctgagcactacccagcaggcggcggcggccagcacgttg
cagagctacagcttcgcggcccagtcggtgctggattcggctgacccgatcaacctcggc
cgcggcatccagagcagcttcccgctgttcgccaccgagatcgtcggcgatggcgcgctg
agcct---gtctgaccaggtgatcccgaacagcatcgcctccgccccgctgggtggtacc
gagccgctgttcaaggtgctggcactgcagccgctgaccgccaccggtgc------ggc-
--cagccacaacgcggcccgtttcgtggccggtggccacagctcgctgctggcgccggac
gagaacttcgacccgagcggcgatgtgaccaccgagatgcagtcccagttcgccagcttc
ttcatgagcggcggcactgcggtcaaggtgaccaacggcagcctgctcaagcagtaa
>alt_A.rivipollensis_76c
------------------------------atgaaaaagaagctaatttacgcggcagtc
gtcagtgcgctgctgagcggttgtggtggcagtgacgaa---aacaaaggcgatacctca
agctatctcgattatttgctgagcggcaccaatgcggcgcgccccagcgccctggccgcc
cgtgccagtgacggcaccctgaagttctcgaccgaaacggccgatctctccaatccagtc
tcagccctctccaccctggatggctggtccactacccaggcgatccagatagtgccagtg
actgcctcgggcatcacagtcaaggcgccgtccgccgccgaattcggtgcctcagtggcc
ccgctctacctgctggagctggaattcgacagcgccgccctgcgcccgagtggtgtgaag
aag------gtgctggcctacggggtggacttcgtggtcgccgagtcggcgggcaagctg
aacctggtgccgctcaagccgctcaatccctcttcctactacatgatagtggcgaccgat
tcgctcaaggacagcagcggcaaccctctgcgggcgggcagcgactatagcaactacaag
agcaccaccggcagcaatgcccaggagcagaccatcagcggcctgatcgcgctgcaggaa
gggctgttcaaggcggccaccggcatcaccagcgaccatgtgatcttctccgactggttc
ggtacccagtccggtgccgacgtgctggtggcggtgaagggcgcggccgcttccgtgctc
aagagccc------gaccctggacgcagccgccctgtggaagcaggatgccctgggcaac
accagcctgcccggcacctacaccctggccgt---gaccggcagcaataccttcctgacc
cagctggatgcggag---cagttcctgccgcaagagcagaaagatgccattgccgccgcc
gttgaagctaacccgcaattgaaaggtcttgccggtatgacccaggtctttaccggtacg
gtcaagctgccctacttcctctcctctccggccactgccggctcctgggacaaggccagg
acccagtcctggcatggtgccatccccagcctctatgccatcgccaatgcgctgaaggca
caggatgccgaggtgatcggcggtctggtgggcgcaggtgtggatccggccctgctgggc
gagctcatcgccgatcccagccgtcaggccgagctgctggcggaggcgagcaagctgatc
ggggtgaccctcacctccggtggtaaggcgctggatcccgagatgaacataggccgcttc
aacccgctgcccaagctggaagaggtgcagtccgtgccgatgcggatctttgccgcaacc
aatgacctgaagaccatcaccgacgtgatcatctatcagcacggcgtcacctcggtgaag
gagaatgcctacgccctggcgctgggtcagatcggtgccggcgcccagg---------ca
aagaagaacgtggccgtggtggtgatcgatcatccgctgcacggggagcgtggcttcgcc
ctgaccggcagtccggactctgtcaccacggataagaacccgaccccttacctgaacctg
agctacctgacggtggcgcgggacaacctgaaacagagcgtggcggatctgctgggcctg
cgtctggcggtgggtctggccaataaggcaggagccatcggg------------------
---actgccggcaacctcaaggtgcatttcctggggcactccctgggcgccatcgcgggg
gccaacctgctggcggtggccaaccagcccatcggcaacgcccaggcggatgccctgttc
aagttcaccaccggtggtctggccatgccgggtggcggcatagccccgctgctgctgaac
tcgccgacctttggcccgaccatccagatgagcgtgctgaccggtggcagtgccgccctg
aagacggccttcaccgcctatgcgccgaactgcaagacggc---ggcgccgacctgcttc
gtcaacgagttcctgccgagcctggacgccgccacccaggcgagcgcggccggtaccctg
cagagctacagcttcgcggcccagtcggtgctggattcggcggatccgatcaacctgggt
cgcggcatagcggcggacttcccgctgtttgccaccgaagtcgtcggcgacggcgccctg
agcct---gtcggatcgggttatcccgaacagcattgccaccgcccccctgggtggcacc
gagccgctgttcaaggtgctggccctgcaacccctgaccgccaccggcgc------cgc-
--caaccaccacgccacccgcttcctggccggggggcacagctcgctgctggcaccggac
gagaacttcgatccgaccagcgccgtcaccacagaaatgcagacccagttcggcagcttc
ttcgcgagcgacggtgctctggtcaaggtgaccgacgccagcctgctcaagcagtaa
>alt_A.jandaei_CECT4228
------------------------------atgaagaagaagctaatttatgcagccgtc
atcagtgccttgctggccggatgtggtggtgagaatgac---aagatgggggataccacc
agtaccctcgattacgccctgagtgggatgagtggtgcgcgccccagcgtactggcgccc
cgtgccagcgatggcaccctgaaattttcgaccgagactcaggatctctccaacccggta
tccgctctctccacgctggatggctggtctactacccaacccattcagctgaacccggcc
accgtgagtggcgtgtcggttcctgctcctgctgacgcagactttgccgcctctgtcgca
cccatctatctgctggagctgacactggatccgacgactctgcagccaaatggcgtgaag
aataaccagccgctggtctatggtacggattttgttgttcgtgctgccggtagcactctc
aatctggtaccgctcaagccgctgaatccctcctcctattacatgattgtcgccaccgat
tcgctcaaagacagtcgcggaacaccgctcaaggctggcagtgattacagcacctacaag
gcaaacagtggcaccacggctcaggagcagagcatcagcaatctggttgcgctacaagag
gggctgttcaaatctgccaccggcattaccagtgatcgggttatcttctccgactggttt
gccacccagtccggcgccgatgtgctgctggcggtgaaaggggctgcagccaaggtggcg
cagaa---------cggtctggacgccgccaaggtatggaaacaggatgccaagggcaat
accagcctgccgggcacttataccatggcagt---gacaggtagcggtgctttcctgacc
cagatggctaatgag---cagttcctgccgtcggatcagaaaaatctactggctaccacc
attgccaacagcacacagctcacaaacattgccaatctgacaacggtatataccggaacc
gtcaagctcccttatttcctctctacaccgtcagtagccgggtcatgggacaaggccaag
acccagtcttggcatggtgccatccccagcctctatgccatcgccaatgctctgaaggcg
ggtgatagtgaagtgattggcggactggttagtgccggagtggatccgactctgctggca
acactgatcgctgacccgacccgccagagcgatctgctgaccgaggcgagcaaactgatc
ggggtgaccctcacctccggtggcaagccgctggatgccgagcgcaatatcggccgcttc
aatcccctgccggcattgaccgaagtacaatccgtgccgatgcgaatctttgccaaa---
gatgctcttaataccatcaccgatgtgatcatctatcagcacggggttacctccatcaag
gagaacgcctatgcgctggcgctgagccaaattggcgcaggtatggggg---------ct
ggtaaaaaggtagctgtagtggtgatcgatcatccgctgcatggtgaacgtggcttcgct
cttagcggcagtatggcgacggtgaccacctcggcaaacccgactccctacctgaatctg
ggttatctgacggtggcacgggacaacctgaaacagagcgtggccgacctgctgggtctg
cgtctggcggtgggcctggccaacagcggcaacgtgatcggc------------------
---agtgccggcaatatcaaggtgcacttcctcggtcattcccttggcgccattaccggg
gccaatttgctggcggttgccaaccagaccacaggcagtgtcctggctgatgctctgttc
aagtttgataccggtggtctggcgatgccgggcggcggtatcgccccgctgctgctcgac
tcccccagcttcgggccgaccatcaagatgagcgtgctgacagcaggcagccccgagttg
aaagcgggctttgcggcctatgagcccaactgcaagacagt---caaggcaacctgcttc
gtcaacgaattcctgcccagtctgaatgcgaccactcaggcggccgcagccacgacgctg
cagagctacagctttgctgcccagacagtgctcgactctgccgacccgatcaacctgggt
cgcggcatcaagagcaacttcccgctgtttgctaccgaaatcgtgggcaatggtgcactc
aatct---gccggatcaggtgatcccgaaccgcattgcctctgcaccgcttggtggcacc
gagccgctgttcaaggtgttgggtttgcaggcgttgcaaggcgggccgggtgtgatccct
gccagccaccatgcagcccgctttgtggccggtggtcacagctcgctgttggcgcctgat
ggc---aatgacagcaacgcgctggtgaccagcgagatgcagaccgagtttgccagcttc
tttatgagcggtggcgcggctgtgcaggtgaccgacaataccctgctcaagcagtaa
>alt_A.rivipollensis_BVH40
------------------------------atgaaaaagaagctaatttacgcagcagtc
gtcagtgcgctgctgagcggttgtggtggcagtgacgaa---aacaaaggcgatacctca
agctatctcgattatctgctgagcggcaccaatgcggcgcgccccagcgccctggccgcc
cgtgccagtgacggcaccctgaagttctcgaccgaaacggccgatctatccaatccagtc
tcagccctctccaccctggatggctggtccactacccaagcgatccagatagtgccagtg
actgcctcgggcatcacagtcaaggcgccgtccgccgccgaattcggtgcctcagtggcc
ccgctctacctgctggagctggagttcgacagcgccgccctgcgcccgagtggtgtgaag
aag------gtgctggcctacggggtggacttcgtggtcgccgagtcggcgggcaagctg
aacctggtgccgctcaagccgctcaatccctcttcctactacatgatagtggcgaccgat
tcgctcaaggacagcagcggcaaccccctgcgggcgggcagcgactatagcaactacaag
agcaccaccggcagcaatgcacaggagcagaccatcagcggcctgatcgcgctgcaggaa
gggctgttcaaggcggccaccggcatcaccagcgaccacgtgatcttctccgactggttc
ggtacccagtccggtgccgacgtgctggtggcggtgaaaggcgcggcagcttccgtgctc
aagagccc------gaccctggacgctgccgccctgtggaagcaggatgccctgggcaac
accagcctgcccggcacctacaccctggccgt---gaccggcagcaataccttcctgacc
cagctggatgcggag---cagttcctgccgcaagagcagaaagatgccattgccgccgcc
gttgaagctaacccgcaattgaaaggtcttgccggtatgacccaggtctttaccggtacg
gtcaagctgccctacttcctctcctctccggccactgccggctcctgggacaaggccagg
acccagtcctggcatggtgccatccccagcctctatgccatcgccaatgcgctgaaggca
caggatgccgaggtgataggcggtctggtgggcgccggtgtggatccggccctgctgggc
gagctcatcgccgatcccagccgtcaggccgagctgctggcggaggcgagcaagctgatc
ggggtgaccctcacctccggtggcaaggcgctggatcccgagatgaacataggccgcttc
aacccgctgcccaagctggaagaggtgcagtccgtgccgatgcggatcttcgccgcaacc
aatgacctgaagaccatcacggatgtgatcatctatcagcatggcgtcacctcggtgaag
gagaacgcctacgccctggcgctgggtcagatcggtgccggtgcccagg---------cg
agcaagaacgtggccgtggtggtgatcgaccatccgctgcacggggagcgtggcttcgcc
ctgaccggcagtccggactcggtcaccacggataagaacccgactccctacctgaacctg
agctacctgacggtggcgcgggacaacctgaaacagagcgtggcggatctgctgggcctg
cgtctggcggtgggtctggccaatgccaagggtgctatcggt------------------
---c---agaagggcctcaaggtgcacttcctgggtcactccctgggtgccatcgccggg
gccaacctgttggcggtggccaaccagcctatcggcaacgcccaggcggatgccctgttc
aagttcaccaccggtggcctggccatgccgggtggcggcatagccccgctgctgctgaac
tcgccgaccttcggcccgaccatccagatgagcgtgctgaccggtggcagtgccgccctg
aagacggccttcaccgcctatgcgccgaactgccagacggc---ggcgccgacctgcttc
gtcaacgagttcctgccgagcctggacgccgccacccaggcgagcgcggccggtaccctg
cagagctacagctttgcggcccagtcggtgctggattcggcggatccgatcaacctgggt
cgcggcatagcggcggacttcccgttgtttgccactgaagtcgtcggcgacggtgccctg
agcct---gtcggatcaggttatcccgaacggcattgccaccgctcccctgggtggcacc
gagccgctgttcaaggtgctggccctgcagccgctgaccgccagcggggc------ggc-
--caaccaccatgcggcccgcttcctggccggtggtcacagctcgctgctggcaccggac
gagaacttcgatccgaccggcgacgtcaccacagagatgcagacccagttcggcagcttc
ttcgcgagcggcggcaccgcggtcaaggtgaccgacgccagcctgctcaaacagtaa
>alt_A.media_CECT4232
------------------------------atgaaaaaaaagctaatttatgcggccgtt
gtcagtgcgctgctgagcggttgtggtggcagtgacgac---aacaaaggcgatacctca
agctatctcgattatctgctgagcggcaccaatgcggcgcgccccagcgccctggccgcc
cgtgccagtgacggcaccctgaagttctcgaccgaaacggccgatctctccaatccagtc
tccgccctctccaccctggatggctggtccacaacccaggcgatccagatagtgcccgtg
actgcctcgggcatcaccgtcaaggcgccggccgccggcgaattcggtgcttccgtggcc
ccgctctacctgctggagctggaattcgacagcgccgccctgcgcccgagtggcgtgaag
aag------gtgctggcctacggggtagacttcgtggtcgccgagtcggcgggcaagctg
aacctggtgccgctcaagccgctcaatccctcttcctattacatgatagtggcgaccgat
tcgctcaaggacagcagcggcaaccccctacgaccgggtagcgactacagcaactacaag
accagcaccggcagcaatgcccaggagcagaccatcagcggcctgatcgcgctgcaggaa
gggctgttcaaggctgctaccggcatcaccagcgaccacgtgatcttctccgactggttc
ggtacccagtccggcgccgacgtgctggtggcggtgaaaggggcggccgcctccgtgctg
aagagccc------gaccctggacgctgccgccctgtggaagcaggatgccctgggcaac
agcagcctgccgggtacctacaccctggcggt---gagcggtggcaaccccttcctgacc
cagctggatgcagag---cctttcctgccgcaagagcagaaggatgcgttggccgccgcc
tttggtaccggcaccccgctcaacggcctggcccagatgaccacggtctacagcggcacc
gtcaagctgccgtacttcctctcctccccggccaccgccggctcctgggataaggccagg
acccagtcctggcatggtgccatcccgagcctctatgccatcgccaataccctgaaagcg
caggatgccgaggtgatcggcggcctggtgggcgccggtgtggatccggccctgctgggc
gagctcatcgccgatccgagccgtcaggccgagctgctggcggaggcgagcaagctgatc
ggagtgactctcacctccggcggcaagccgctggatcccgagatgaacgtgggccgcttc
aacccgctgccggcgctggaagaggtgcagtccgtgccgatgcggatcttcgccgcc---
gcgccgctggcgaacatcaccgacgtgatcatctatcagcacggcgtcacctcggtgaag
gagaacgcctacgcgctggcattgggccagattggcgccggcgctcagg---------cg
agcaagaacgtggccgtggtggtgatcgatcatccgctgcacggtgagcgcggcttcgcc
ctgaccggcagcatggactcggtgactacctccgacaacccgaccccctacctgaacctg
agctacctgacggtggcgcgcgacaacctgaaacagagcgtggcggatctgctgggcctg
cgtctggcggtggggctggccaacgccaagggagccatcggc------------------
---accgcaggcagcctcaaggtgcacttcctgggtcactccctgggtgccatcgcgggc
gccaacctgctggcggtggccaaccagtccatcggcaatccccaggccgatgccctgttc
aagttcgacaccggcggcctggccatgccggggggcggcatcgccccgctgctgctgaac
tcgccgacctttggcccgaccatccagatgagcgtgctcaccggtagcagtgccgccctg
aagacggccttcaccgcctatgcgccgaactgcaagaccgc---ggtgccgacctgcttc
gtcaacgagttcctgccgagcctggatgcaaccactcaggcgagcgcggccggtaccctg
cagagctacagctttgcagctcagtcggtgctggattcggcggatccgatcaacctcggt
cgcggcatagcggcggacttcccgctgtttgccacggaagtcgtcggcgatggcgccctg
agcct---gtcggatcgggtgattccgaacagcatcgccaccgcgcccctgggtggcacc
gagccgctgttcaagatgctggcactgcaacccctgagcgcgaccggcgc------ggc-
--caaccaccacgctacccgcttcgtggcggggggacacagctcgctgctggcaccggac
gagaacttcgatccgaccggcgccgtcaccaccgagatgcagacccagttcggcagcttc
ttcgcgagcgatggcgccatggtcaaggtgaccgacgccagcctgctcaagcagtaa
>alt_A.media_CECT7111
------------------------------atgaaaaaaaagctaatttatgcggccgtt
gtcagtgcgctgctgagcggttgtggtggcagtgacgac---aacaaaggcgatacctca
agctatctcgattatctgctgagcggcaccaatgcggcgcgccccagcgccctggccgcc
cgtgccagtgacggcaccctgaagttctcgaccgaaacggccgatctctccaatccagtc
tccgccctctccaccctggatggctggtccacaacccaggcgatccagattgtgcccgtg
actgcctcgggcatcaccgtcaaggcgccggccgccggcgaattcggtgcttccgtggcc
ccgctctacctgctggagctggaattcgacagcgccgccctgcgcccgagtggtgtgaag
aag------gtgctggcctacggggtagacttcgtggtcgccgagtcggcgggcaagctg
aacctggtgccgctcaagccgctcaatccctcttcctactacatgatagtggcgaccgat
tcgctcaaggacagcagcggcaaccccctgcgggcgggtagcgactatagcaactacaag
agcactagcggcagcaatgcccaggagcagaccatcagcggcctgatcgcgctgcaggaa
gggctgttcaaggcggctaccggcatcaccagcgaccacgtgatcttctccgactggttc
ggtacccagtccggtgccgacgtgttggtggcggtgaagggtgcggccgcttctgtgctg
aagagccc------gaccctggacgctgccgccctgtggaagcaggatgccctgggcaac
accagcctgcccggcacctacaccctggccgt---gactggcagcaacaccttcctgacc
cagctggacgccgag---cagttcctgccgcaagagcagaaggatgcgttggccgccgcc
tttggtaccggcaccccgctcaacggcctggcccagatgaccaccgtctacagcggcacc
gtcaagctgccgtacttcctctcctccccggccaccgccggctcctgggacaaggccagg
acccagtcctggcacggtgccatccccagcctctatgccatcgccaatgccctgaaagcg
caggatgccgaggtgatcggaggcctggtgggcgccggtgtggatccggccctgctgggc
gagctcatcgccgatccgagccgtcaggccgagctgctggcggaggcgagcaagctgatc
ggagtgaccctcacctccggcggcaagccgctggatcccgagatgaatgtgggccgcttc
aacccgctgccggcgctggaagaggtgcagtccgtgccgatgcggatcttcgccgcc---
gcgccgctggcgaacatcaccgatgtgatcatctatcagcacggcgtcacctcggtgaag
gagaacgcctacgcgctggcattgggccagatcggcgccggcgctcagg---------cg
agcaagaacgtggccgtggtggtgatcgatcatccgctgcacggtgagcgcggcttcgcc
ctgaccggcagcatggactcggtgactacctccgacaacccgaccccctatctgaacctg
agctacctgacggtggcgcgcgacaacctgaaacagagcgtggcggatctgctgggcctg
cgtctggcggtggggctggccaacgccaagggagccatcggc------------------
---accgcaggcagcctcaaggtgcacttcctgggtcactccctgggtgccatcgcgggg
gccaacctgctggcggtggccaaccagtccatcggcaatctccaggccgatgctctgttc
aagttcgacaccggcggtctggcgatgccggggggtggcatcgccccgctgctgctgaac
tcgccgacctttggcccgacgatccagatgagcgtgctcaccggtagcagtgccgccctg
aagacggccttcaccgcctatgccccgaactgcaagaccgc---ggtgccgacctgcttc
gtcaacgagttcctgccgagcctggatgcaaccactcaggcgagcgcggccggtaccctg
cagagctacagctttgcagcccagtcggtgctggattcggcggatccgatcaacctcggt
cgcggcatagcggcggacttcccgctgtttgccacagaagtcgtcggcgatggcgccctg
agcct---gtcggatcgggtgatcccgaacagcatcgccaccgcgcccctgggtggcacc
gagccgctgttcaaggtgctggcactgcaacccctgagcgcgaccggcgc------ggc-
--caaccaccacgctacccgcttcgtggcggggggacacagctcgctgctggcaccggac
gagaacttcgatccgaccggcgccgtcaccaccgagatgcagacccagttcggcagcttc
ttcgcgagcgatggcgccatggtcaaggtgaccgacgccagcctgctcaagcagtaa
>alt_A.paramedia_CECT8838
------------------------------atgaaaaagaagctaatttacgcggccgtc
gtcagtgcgctgctgagcggttgtggtggcagtgacgac---aacaaaggcgatacctca
agctatctcgattatctgctgagcggcaccaatgcggcgcgccccagcgccctggccgcc
cgtgccagtgacggcaccctgaagttctcgaccgaaacggccgatctctccaatccagtc
tccgccctctccaccctggatggctggtcaactacccaggcgatccagatagtgcccgtg
acggcctcaggcatcacggtcaaggcgccgtccgccgccgaattcggtgcctcggtggct
ccgctctacctgctggagctggagttcgacagcgccgccctgcgcccgagtggcgtgaag
aag------gtgctggcctacggggtggacttcgtggtcgccgagtcggcgggcaagctg
aacctggtgccgctcaagccgctcaatccggcttcctactacatgatagtggcgaccgat
tcgctcaaggacagcagcggcaaccccctgcgaccgggtagcgactacagcaactacaag
accagcaccggcagcaacgcccaggagcagaccatcagcggcctgatcgcgctgcaggaa
gggctgttcaaggctgccaccggcatcaccagcgaccacgtgatcttctccgactggttc
ggtacccagtccggtgccgacgtgctggtggcggtgaagggtgcggccgcttccgtactc
aagagccc------gaccctggacgctgccgccctgtggaagcaggatgccctgggcaac
accagcctgcccggcacctacaccctgggagt---gacggcaaacgccgccttcctgacc
cagctggaagccgag---cccttcctgccccaggagcagaaggatgccattgctgccgcc
tttggcccaggcaccccgctcaacggcctggcgcaggcagccaaggtttatagcggcacc
gtcaagctgccttacttcctctcctctccggccaccgccggctcctgggacaaggccagg
acccagtcctggcacggtgccatccccagcctctatgccatcgccaatgccctgaaggcc
caggatgccgaggtgatcggcggcctggtgggcgccggtgtggatccggccctgctgggc
gagctcatcgccgatccgagccgtcaggccgagctgctggcggaagcgagcaagctgatc
ggggtgaccctcacctccggcggcaaggcgctggatcccgagcagaacataggccgcttc
aacccgctgccggcgctggaagaggtgcagtccgtaccgatgcggatcttcgccgcc---
gcgccgctgacagccatcaccgacgtgatcatctatcagcacggcgtcacctcggtgaag
gagaacgcctacgccctggcgctgggtcagatcggcgccggtgcccagg---------cg
agcaagaacgtggccgtggtggtgatcgatcatccgctgcacggtgagcgcggcttcgcc
ctgaccggcagcatggactcggtgaccacctccgagaacccgaccccctacctgaacctg
agctacctgacggtggcccgtgacaacctgaaacagagcgtggcggatctgctgggcctg
cgtctggcggtggggctggccaatgccaagggtgccatcggc------------------
---accgcaggcagcctcaaggtgcacttcctgggtcactccctgggggccatcgcgggg
gccaacctgctggcggtggccaaccagtccgttggcaatccccaggccgatgccctgttc
aagttcgacaccggcggcctggccatgccgggtggcggcatagcgccgctgctgctgaac
tcgccgaccttcggcccgacgatccagatgagcgtgctgaccgctggcagtgcggccctg
aagacggccttcaccgcctatgcgcctaactgcaagacggc---ggtgccgacctgcttc
gtcaacgagttcctgccgagccaggacgccgccacccaggccaccgcggtcggtaccctg
cagagctacagcttcgcagcccagtcggtactggactcggctgatccgatcaacctgggt
cgcggcatagcggcggacttcccgctgtttgccactgaagtcgtcggcgacggcgccctg
agcct---gtcggatcgggtgatcccgaacagcattgccaccgcccctctgggtggcacc
gagccgctgttcaaggtactggccctgcaacccctgagcgcgaccggcgc------ggc-
--caaccaccacgccacccgcttcgtggccggtggtcacagctcgctgctggcaccggac
gagaacttcgatccgaccggcgccgtcaccacagagatgcagacccagttcggcagcttc
ttcgcgagcggtggcaccgcggtcaaggtgaccgacgccagcctgctcaagcagtaa
>alt_A.rivipollensis_LMG13459
------------------------------atgaaaaagaagctaatttacgcagcagtc
gtcagtgcgctgctgagcggttgtggtggcagtgacgaa---aacaaaggcgatacctca
agctatctcgattatctgctgagcggcaccaatgcggcgcgccccagcgccctggccgcc
cgtgccagtgacggcaccctgaagttctcgaccgaaacggccgatctctccaatccagtc
tcagccctctccaccctggatggctggtccactacccaggcgatccagatagtgccagtg
actgcctcgggcatcacagtcaaggcgccgtccgccgccgaattcggtgcctcagtggcc
ccgctctacctgctggagctggagttcgacagcgccgccctgcgcccgagtggtgtgaag
aag------gtgctggcctacggggtggacttcgtggtcgccgagtcggcgggcaagctg
aacctggtgccgctcaagccgctcaatccctcttcctactacatgatagtggcgaccgat
tcgctcaaggacagcagcggcaaccctctgcgggcgggcagcgactacagcaactacaag
agcaccaccggcagcaatgcacaggagcagaccatcagcggcctgatagcgctgcaggaa
gggttgttcaaggcggccaccggcatcaccagcgaccatgtgatcttctccgactggttc
ggtacccagtccggtgccgacgtgctggtggcggtgaagggcgcggccgcttccgtgctc
aagagccc------gaccctggacgctgccgccctgtggaagcaggatgccctgggcaac
accagcctgcccggtacctacactctgggggt---gacggcaaacgccgccttcctgacc
cagctggaagccgag---cagttcctgcctcaggagcagaaggatgccattgccgccgcc
tttggcccaggcaccccgctcaacggcctggcgcaggctgccaaggtttatagcggcacc
gtcaagctgccctacttcctctcctctccggccaccgccggctcctgggacaaggccagg
acccagtcctggcacggtgccatccccagcctctatgccatcgccaatgcgctgaaggcc
caggatgccgaggtgatcggcggcctggtgggcgccggtgtggatccggccctgctgggc
gaactcatcgccgagccgagccgtcaggccgagctgctggcggaggcgagcaagctgatc
ggggtgaccctcacctccggcggccagccgctggatcccgagcagaacataggccgcttc
aacccgctgccggcgctggaagaggtgcagtccgtgccgatgcggatcttcgccgtg---
gcaccgctgacagccatcacggatgtgatcatctatcagcacggcgtcacctcggtgaag
gagaacgcctacgccctggcgctgggtcagatcggtgccggtgcccagg---------cg
agcaagaacgtggccgtggtggtgatcgatcatccgctacatggggagcgtggcttcgcc
ctgaccggtggtccggactcggtgaccacctccgacaacccgaccccctacctgaacctg
agctacctgacggtggcgcgggacaacctgaaacagagcgtggcggatctgctaggcctg
cgtctggcggtgggtttggccaatgccaagggtgctatc---------------------
---ggtcagaagggcctcaaggtgcacttcctgggtcactccctgggtgccatcgccggg
gccaacctgctggcggtggccaaccagcccatcggcaacgcccaggcggatgccctgttc
aagttcaccactggtggcctggccatgccggggggcggcattgccccgctgctgctgaac
tcgccgaccttcggaccgaccatccagatgagcgtgctgaccggtggcagcgccgccctg
aagacggccttcaccgcctatgcgccgaactgcaagacggc---ggcgccgacctgcttc
gtcaacgagttcctgccgagcctggacgctgccacccaggcgagcgcggccggtaccctg
cagagctacagcttcgcggcccagtcggtgctggattcggcggatccgatcaacctgggt
cgcggcatagcggcggacttcccgctgtttgccaccgaagtcgtcggcgacggcgccctg
agcct---gtcggatcgggttatcccgaacagcattgccaccgcccccctgggtggcacc
gagccgctgttcaaggtgctggccctgcaacccctgagcgcgaccggtgc------ggc-
--caaccaccacgccacccgcttcgtggcaggtggtcacagctcgctgctggcaccggat
gagaacttcgatccgaccggcgccgtcacctcagagatgcagacccagttcggcagcttc
ttcgcgagcggtggtactgcggtcaaggtgaccgacgccagcctgctcaagcagtaa
>alt_A.media_LMG13464_288
------------------------------atgaaaaaaaagctaatttatgcggccgtt
gtcagtgcgctgctgagcggttgtggtggcagtgacgac---aacaaaggcgatacctca
agctatctcgattatctgctgagcggcaccaatgcggcgcgccctagcgccctggctgcc
cgtgccagtgacggcaccctgaagttctcgaccgaaacggccgatctctccaatccagtc
tccgccctctccaccctggatggctggtccacaacccaggcgatccagatagtgcccgtg
actgcctcgggcatcaccgtcaaggcgccagccgccggcgaattcggtgcttccgtggcc
ccgctctacctgctggagctggaattcgacagcgccgccctgcgcccgagtggcgtgaag
aag------gtgctggcctacggggtagacttcgtggtcgccgagtcggcgggcaagctg
aacctggtgccgctcaagccgctcaatccctcttcctactacatgatagtggcgaccgat
tcgctcaaggacagcagcggcaaccccctgcgggcgggtagcgactacagcaactacaag
accagcaccggcagcaatgcccaagagcagaccatcagcggcctgatcgcgctgcaggaa
gggctgttcaaggcggctaccggcatcaccagtgaccacgtgatcttctccgactggttc
ggtacccagtccggcgccgacgtgctggtggcggtgaaaggggcggccgcctccgtgctg
aagagccc------gaccctggacgctgccgccctgtggaagcaggatgccctgggcaac
accagcctgccgggtacctacaccctggcggt---gagcggtggcaaccccttcctgacc
cagctagatgcagag---cccttcctgccgcaagagcagaaggatgcgttggccgccgcc
tttggtaccggcaccccgctcaacggcctggcccagatgaccacggtctatactggcacc
gtcaagctgccgtacttcctctcctcgccggccaccgccggctcctgggacaaggccagg
acccagtcctggcacggtgctatccccagcctctatgccatcgccaatgccctgaaagcg
caggatgccgaggtgatcggcggcctggtgggcgccggtgtggatccggccctgctgggc
gagctcatcgccgatccgagccgtcaggccgagctgctggcggaggcgagcaagctgatc
ggagtgaccctcacctccggcggcaagccgctggatcccgagatgaacgtgggccgcttc
aacccgctgccggcgctggaagaggtgcagtccgtgccgatgcggatcttcgccgcc---
gcgccgctggcgaacatcaccgacgtgatcatctatcagcacggcgtcacctcggtgaag
gagaacgcctacgccctggcattgggccagattggcgccggcgctcagg---------cg
agcaagaacgtggccgtggtggtgatcgatcatccgctgcacggtgagcgcggcttcgcc
ctgaccggcagcatggactcggtgactacctccgacaacccgaccccctatctgaacctg
agctacctgacggtggcgcgcgacaacctgaaacagagcgtggcggatctgctgggcctg
cgtctggcggtggggctggccaacgccaagggagccatcggc------------------
---accgcaggcagcctcaaggtgcacttcctgggtcactccctgggtgccatcgcgggg
gccaacctgctggcggtggccaaccagtccatcggcaatctccaggccgatgccctgttc
aagttcgacaccggcggtctggcgatgccggggggtggcatcgccccgctgctgctgaac
tcgccgacctttggcccgacgatccagatgagcgtgctcaccggtagcagtgccgccctg
aagacggccttcaccgcctatgccccgaactgcaagaccac---ggtgccgacctgcttc
gtcaacgagttcctgccgagcctggatgcaaccactcaggcgagcgcggccggtaccctg
cagagctacagctttgcagctcagtcggtgctggattcagcggatccgatcaaccttggt
cgcggcatagcggcggacttcccgctgtttgccacggaagtcgtcggcgatggcgccctg
agcct---gtcggatcgggtgatcccgaacagcatcgccaccgcgcccctgggtggcacc
gagccgctgttcaaggtactggccctgcaacccctgagcgcgaccggtgc------ggc-
--caaccaccacgccacccgcttcgtggccggtggtcacagctcgctgctggcaccggac
gagaacttcgatccgaccggcgccgtcaccaccgagatgcagacccagttcggcagcttc
ttcgcgagcgacggcgccatggtcaaggtgaccgacggcagcctgctcaagcagtaa
>alt_A.molluscorum_CIP108876
------------------------atggatatgaaaaagaagcttgtttatgtagccgtg
ctcagtgctctgctggcgggttgtggtggcagtgacagt---aaggatgacgacacgtcc
agctacctggattacctgctcactggctccaatgcggtgcggcctagcgccctggccgca
cgagccagcgatggtaccctcaagttttccaccgagacggcggatctctccaacccggtt
tcagctctgtctaccctggatggttggtccaccacccaggctatccagattgtccctgtc
accggctcgggcacccaggtgcctgcacccgctgcggctgaattcggcgcctcggtcgct
cccctctatctattggagctggcgttcgacagtgcagccctgcgtccgagcggcgtgaag
aag------gtgctgacctacggcagcgattacgtggtcgccagtgcgggaggcaagctc
aacctggtgccgctcaagccgctcaacccctcttcctattacatgatcgtcgccaccgac
agcctgaaagacagcgaaggcaaggcgctgcaggccggtagcgattacagcaacttcaag
ggcagcgcaggtagcacggctcaggagcagaccatacacggtctggtgaccctgcaggag
gcgctgttcaagggggccaccggggtaagcagcgaccatgtcatcttctccgactggttc
ggtacccagtccggcgccgatgtgttgctggcggtgaaaggggctgcggcctccattctc
aagagccc------gaccctggatgcggccgctttgtggaaacaggatgccgagggcaat
gacagcctgccgctgacctacaccatgacggacctcaatgccggggtcgatttcctgact
cagctggctgccgag---cccttcctgccggacgagcagaaatccctgctggagagcacc
atcaccaacaacccccagttgaagggtatcgccgatctgaccaaggtctacacgggggcg
gtcaagctgccttacttcctggcgactccggccagcgccggttcctgggacaaggccaag
acccagtcctggcacggtgccatccccagcctctacgccatcgccaatgcgctgaaggcg
aacgacagcgaggtgatcggcggtctggtcggtgccagcgtggatccggccctgctgggc
gagttgattgccgatcctacccgtcaggccgagctgttggccgaggcgagcaagctgatc
ggggtgactctcacctcgggcggcaagccgctggatgccgagcagaatatcggtcgcttc
aacccgttgcctgccctgaccgaggtgcagtcggtgccgatgcgcatcttcgcccctact
gccgatttgaagaccgtcaccgacgtcatcatctaccagcatggcgtcacctcggtgaag
gagaatgcctacgccatcgccctgagccagattggcgctggcctgcagg---------cc
atgaagaatgtggccgtggtggtgatcgaccatccgctgcacggggagcgcggctacgcc
ctgaccggcagcatggattcggtcacgaccgagagcaatccgaccccctatctgaatctg
agctacctgacggtggcgcgggacaacctgaaacagagcgtggccgacttgctcggtctg
cgtctggcggtggggctggccaatgccaaaggcctgggca---------------cccag
ctcggcggcgccgggctcaaggtacacttcctggggcactctctgggcgccatctcggga
gccgatctgctctccgtctccaaccagagtgttggcaatgctctggcagatagcctgttc
cagttcgacaccggcggcctggccatgccgggtggcggcatagcaccgctgctgctcaac
tcgccgaccttcggcccgaccatcaagatgggcgtgctgaccgcaggcagcccggcgctc
aaggcgggctttaccgcctatgcacccagctgccagacggc---ggtgccgacctgcttc
gtcaacgagttcctgcctagcctggatgcggccagccaggcgacggcggccagcaccctg
caaagctacagcttcgccgcccagtcggtgctggattcggctgacccggtcaacctagtg
gcaggcatcaaggcggacttcccgctgtttgcctccgagatcgtgggcgatggcgccagc
agcct---gccggatcaggtgatcccgaacagcatcagcacggcgccgatgggtggcacc
gagccgttgttcaagctgctcggcctgcagccgctgacggcaaccggcgc------ggc-
--cagccaccatgcggtgcgtatcctggccggtggtcacagctcgctgctggcaccggac
gagaacttcgatccgaccggcaaggttaccaccgagctgcagacccagttcgccagcttc
ttcatgagtggcggtaccgcggtcaaggtcacggatcctacgctgatcaagcagtag
>alt_A.piscicola_LMG24783
------------------------------atgaaaaagaagctaatttatgccgcagtt
gtcagtgccctgttggctggctgtggtggcagtgacgat---aacaaaggcgacacctca
agctatctcgactatctgttgaccggttccaacgcagtgcgccccagcgccctggcggcc
cgggccagcgatggaaccctgaaattctccaccgagaccgcggatctctccaaccccgtc
tccgccatgtcgaccctggatggctggtccacgacccaggctatccagatcgtgcccgtc
acctcgtccggcatcacggttcaggcaccgacggcggccgagtttggcgcctcggtggca
ccgctctacctgctggaactgaccttcgacagtactgcgctgcgcccgagcggcgtgaag
aag------gtgctgacctacggcgtggactttgtggtcgccgcctcggccggcaagctg
aacctggttccgctcaagccgttgaacccttcctcctactacatgatagtggccacagac
tcgctgaaagacagtcgcggcgatgccctcaaggcaggcagtgactacggcaactacaag
aacaacgccggcagcaatgcccaggagcagaccatcaacggtctgatcgcgctgcaagaa
gggctgttcaaggccgcgaccggtatcgccacggatcatgtgatcttctccgactggttc
ggcacccaatccggcgccgatgtgctggtggcggtgaagggcgcggccgcgtccgtgctc
aaggccgaccccgttaccctggatgccgccaagctttggaagcaggatgccctgggcaac
accagcctgcccggcacctataccctggccgt---gaccggcaacaatgccttcctgacc
cagctggatgccgag---cagttcctgccgcaggagcagaaagacgcgatcgccaccgcc
ttcggccccggtgctccgctcaacccgattgctcaagcgaccaaggtctataccggtacc
gtcaagctgccttacttcctctcctcaccggcgaccgcaggttcctggagcaaggccaag
acccagtcctggcacggtgccatccccagcctgtacgccatcgccaatgcgctgaaagcg
tctgacagcgaagtgatcgccgggttggtgggggcgggcgtggatccggccctgctggcg
acgctgattgccgatccgacccgccagagcgagctgctggccgaggcgagcaagctgatt
ggggtgaccctcacctccggcggcaagccgctggacgccgagcagaacattggccgcttc
aacccgctgccgatgctggaagaggtgcaatccgtgccgatgcgtgtcttcgccaag---
gatgccctcaacaccatcacggatgtcatcatctatcagcacggcgtgacctcggtgaaa
gagaacgcctacgcgctggcgctgggccagatctatgccggcatgcagg---------cg
ggcaagaaggtggcgctggtggtgatcgatcatccgttgcacggcgagcgtggtttcgcc
ctgagtggcagcatggatactgtgaccacctccgacaacccgacgccgtacctgaacctg
agctatctgacagtggcgcgggacaacctgaaacagagcgtcgcggatctgctgggcctg
cgtctggcggttggcctggccaacgccaagggcgccatcggg------------------
---acggccggcagcctcaaggtgcacttcctgggtcactcgctgggtgccatctcgggt
accaacttgctggcggtcgccaaccagaccataggcaacgcgcaggctgatgccctgttc
aagttcgacaccggtggcctggccatgccgggtggcggcatagcgccgctgctgctgaac
tcgccgaccttcggcccgaccatcaagatgggcgtgctgaccagcggcagtgccgagctg
aaggccggcttcaccgcctatgctcccaactgcaagacggc---ggtgccgacctgcttc
gtcaacgagttcctgccgagcctggacgcggccactcaggcaaccgcagccagcacgctg
cagagctacagctttgcggcccagtcggtgctggattcggctgatccgatcaacctcggc
cgtggcatcaaggcggacttcccgctgtttgccaccgagatcgtcggtgacggtgctctg
agcct---gtcggatcaggtgatcccgaacagcatagcgtccgccccgctgggtggtacc
gagccgctgttcaaggtgctggcgctgcaacccctgaccgccacaggcgc------ggc-
--cagccacaacgcggctcgcttcgtggccggtggtcacagctcgctgctggcaccggac
gagaacttcgacccgagcggcgatgtcaccacagagatgcagtcccagttcggcagcttc
ttcatgagtggcggtaccgcggtccaggtgaccaatggtggcctgctcaagcagtaa
>alt_A.popoffii_CIP105493
------------------------------atgaaaaagaagctaatttatgccgcagtt
gtcagtgccctgttggctggctgtggtggcagtgatgat---aacaaaggcgacacttca
agctatctcgactatctgttgaccggttccaacgcagtgcgccccagtgccctggcggcc
cgggccagcgatggtaccctgaaattctccaccgagaccgcagatctctccaaccctgtt
tccgccatgtcgacgctggatggttggtctacgacccaggctatccagatcgtgccggtc
acctcgtctggcatcacggttcaggcaccgacggcggccgagtttggcgcttcagtggct
ccgctctacctgctggagttgaccttcgacagcacggcgctgcgcccgagcggcgtgaag
acg------gtgctgacctacggtgtggacttcgtggtggccgcctcggccggcaagctg
aacctggttccgctcaagccgttgaacccctcctcctattacatgatagtggccactgat
tcgctgaaagacagtcgcggcgatgccctcaaggcaggcagtgactacggcaactacaag
aacaacgccggcagcaatgcccaggagcagaccatcaacggtctgatcgcgctgcaggaa
gggctgttcaaggccgcgaccggcatcgccgcggaccatgtgatcttctccgactggttc
ggtacccaatccggcgccgatgtgctggtggcggtgaagagtgccgccgcttccgtgctg
aagagccc------gactctggacgccgcgtcgctgtggaaacaggatgccaaaggcaac
atcagcctgccgggcgcttatacgattaatggcctcaatggcggggtgcccttcctgacc
cagctggacaatgag---cagttcctgccgcaggagcagaagggtgccattgccgccgcc
gttgccgccagcccgacgctgaccggcatcgccggcatgacgcaggtctacaccggtagc
gtcaagctcccttacttcctatctaccccagcgatagccggttcatgggacaaggccaag
acccagtcctggcacggtgccatccccagcctgtacgccatcgccaatgcgctgaaagcg
tctgacagcgaagtgatcaccggactggtgggggcgggcgtggatccggccctgctgggt
gagctgattgccgatccgacccgccagagcgagctactggccgaggcgagcaagctgatc
ggggtgacgctcacttccggcggcaagccgctggatgccgagcgcaatatcggtcgcttc
aacccgctgccgatgctggaagaggtgcaatccgtgccgatgcggatctttgccgcc---
gcaccgctcaataccattactgatgtgatcatctatcaacacggggtcacctccatcaaa
gaggactcctatgcgctggcgctgggccagatcggcgcgggcatggggg---------ca
agtaaaaaggtggccgtagtggtgatcgatcatccgctgcacggtgagcgtggctatgcc
ctgagtggcagcacggataccgtcaccacctccgacaatccgatgccgtacctgaacctg
agctacctgactgtggcgcgggacaacctgaaacagagcgtggcggatctgctgggcctg
cgtctggctattggcctggccaacgccaaggggttgggt---------------actcag
ctcggtggtgccggcctcaaggtgcatttcctcggccactcgctgggggccattgccgga
gccaatctgctggcagtagccaaccagtccatcggcaacgcgcaggcggatgccctgttc
aagttcgacaccggtggcctggccatgccgggtggcggcatagcgccgctgttgctgaac
tcgccggccttcggtccgaccatcaagatgggcgtgctgaccggcggcagtgccgagctg
aaagccggtttcgccgcctatgctcccaactgccaaacggc---ggtgccgacctgcttc
gtcaacgagttcctgccgagcctggacgcggccactcaggcgaccgcagccagcacgctg
cagagctacagcttcgcggctcaatcgctgctggattcggctgacccgatcaacctcggt
cgcggcatcaaggcggacttcccgctgtttgccaccgagatcgtgggtgacggtgcgctg
agcct---gtcggatcaggtgatcccgaacagcattgcgtccgcgccgctgggtggtacc
gagccgttgttcaaggtgctggcactgcagcccctgaccgccactggcgc------ggc-
--cagccgcaacgcggcccgcttcgtggccggtggtcacagctcgctgctggcaccggac
gagaacttcgacccgagcggtgacgttaccacagagatgcagtcacaatttggcagcttc
ttcatgagtggcggtaccctggtccaggtgaccaatggcagcctgctcaagcagtaa
>alt_A.rivuli_DSM22539
------------------------atggatatgaaaaagaagcttgtttatgtagccgtg
ctcagtgctctgctggcgggttgcggtggcagtgacagt---aaggatgacgacacctcc
agctacctggactatctgctaaccggctccaacgcggtgcggccgagcgccctggctgcg
cgggccagcgatggtaccctcaagttttccaccgagacggcggatcgctccaacccggtg
tcagccctgtcgaccctggatggctggtccaccacccaggcgatccagattgtgcctgtc
accggttcgggtacccaggtgcctgcgcccgccgcggctgaattcggtgcctcggtcgct
cccctctatctcttggagctggagttcgacagcgccaccctgcgcccgagcggcgtccag
aag------ctgcttagctacggcagcgactacgtggtcgccagcgcagggggcaagctc
aacctggtgccgctcaagccgctcaatccctcctcctattacatgattgtcgccaccgat
agtctgaaagacagcgatggcaaggcactgcaggccggtagcgattacagcaacttcaag
ggcagtgcaggcagcacggttcaggagcagaccatcaatggcctgatcaccctgcaagag
gcgctgttcaagggcgctaccggggtgagcagcgaccatgtcatcttctccgactggttc
ggtacccagtccggcgccgatgtgttgctggcggtgaaaggggctgcggcctccattctc
aagagccc------gaccctggatgcggccgccctgtggaagcaggatgccgagggcaat
gacagcctgccgctcacttacaccatgacgggcctcaatgccggggtcgatttcctgacc
cagctggcgggtgag---cccttcctgccggacgagcagaagtccctgctggagagcgtc
attggcgccaatcctcagttgagcggtatcgcggctgcgaccaaggtgtacacgggggcg
gtcaagctgccttacttcctggcaacaccaaccagcgccggctcctgggacaaggcgaag
actcagtcctggcatggtgccatccccagcctctatgccatcgccaatgcgctgaaggcc
aatgacagcgaggtgatcggtggtctggtgggggcgggcgtggatccggctttgctgggc
gaattgattgccgatccgacccgtcaggccgagttgctggccgaggcgagcaagctgatt
ggcgcgaccattacctcgggtggcaagccgctggatgccgagcagaacataggtcgcttc
aacccgctgccggccctgaccgaggtgcaggacgtgccgatgcgcatcttctccgcc---
gcgccgctcagtgccgtcaccgacgttatcatctatcagcacggcgtcacctcggtgaag
gagaacgcctacgccatcgccctgagccagattggcgctggcctgcagg---------cc
agcaagaacgtggccatagtggtcatcgatcatccactgcatggggagcgcggctacgcc
ctgaccggcagcctggattcggttaccaccgagagcaatccgaccccctatctgaatctg
agctacctgacggtggcacgggacaacctgaaacagagcgtggccgacttgctcgggctg
cgtctggcggtggggctggccaatgccaaaggcctgggc---------------atccag
ctcggcggcgccgggctcaaggtacacttccttggccactctctgggggccatctcggga
gccgatctgctctctgtctccaaccaggacatcggcaaccccttggcaaatgccctgttc
aagttcgacaccggcggtctggccatgcccggcggcggcatagcgcccctgctgctcaac
tcgccgaccttcggcccgaccatcaagatgggcgtgctgaccgcaggcagcccggcgctc
aaggctggctttaccgcctatgcgcccagctgccagacggc---ggtgccaagctgcttc
gtcaacgagttcctgccgagcctggatgcggccactcaggcgagcgcggccagcacgttg
cagagttacagcttcgccgcccagtcggtgctggattctgctgatcccatcaacctggtg
tcaggcatcaaggcggacttcccgttgtttgcctccgagatcgtgggggatggcgccagc
agcct---gccggatcaggtgatcccgaacagcattgcgactgcgccgctgggtggcaca
gagccgctgctcaagctgctcggcttgcaaccgctgacggcaaccggcgc------ggc-
--caaccaccatgcggtgcgtatcctggccgggggtcacagctcgctgttggcaccggac
gagaatttcgatccgaccggcaaggtgaccaccgagctgcagacccagttcgccagcttc
ttcatgagtggcggtaccgcggtcaaggtcacggatcctacgctgatcaagcagtaa
>alt_A.salmonicida_CIP103209
------------------------------atgaaaaagaagctaatttacgccgcagtt
gtcagtgccctgttggctggctgtggtggcagtgacgat---aacaaaggcgatacctca
agctatctcgactatctgttgaccggttccaatgcggtgcgccccagtgccctggcggca
cgggccagcgatggcaccctgaagttctctaccgagacggcagatctctccaatccggtc
tctgccatgtcaacgctggatggctggtccacgacccaggctatccagattgtgcccgtc
acctcgtccggcattcaggttcaggcaccgactgcggccgagttcagtgcctcagtggcg
ccgctctacctgctggagcttgccttcgacagcgctgcgctgcgcccgaatggcgtgaag
aag------gtgctgacctacggggtggacttcgtggtggccgcatcggctggcaagttg
aatctggtgccgctcaagccgctcaatccctcttcctactacatgatagtggccaccgat
tcgctgaaagacagtaccggcagtccggtacgggcaggtagcgactacagcaactacaag
aacaacgcgggcagcaatgcgcaggagcagaccatcaatggtctgatcgcgctgcaggaa
gggttgttcaaggcggcaacgggtatcgccacggatcacgtgatcttctccgactggttc
ggtacccagtccggcgccgatgtgctggtggccgtgaaaggcgccgctgcatctgtcgtg
ttg---ca------ggggctggatgccgccaaggtatggaagcaggatgcgttgggcaat
accagcctgcccggcacctataccctggccgt---gaccggcaacgatgacttcctgacc
cagctggacaatgag---cagttcctgccgcaggagcagaaggatgccattgccgccgcc
gtcgacgccagcccgactctgaccggcatcgccggcatgacgaaggtctacaccggtacg
gtcaaactgccctatttcctctcctcaccggcgaccgcaggttcctggagcaaggccaag
acccagtcctggcacggtgccatccccagcctgtacgccatcgccaatgcgctgaaggca
tctgacagcgaagtgatcgccggtctggtgggcgcgggtgtggatccagccctgctggca
gagttgatggccgatccgactcgtcagagcgagttgctggccgaggcgagcaagctggtc
ggggtgaccctcacctccggcggcaagccgctggatgccgagcagaacattggtcgcttc
aatccgttgccggcactggaagaggtgcaatccgtgccgatgcgcatcttcgccaag---
gatgcactgaacaccatcacggacgtgatcatctatcagcacggcgtcacctcggtgaaa
gagaacgcctatgcgctggcactggggcagattggcgctggcatcacag---------cc
agcaaaaatgtcgcagtggtagtgatcgatcatccgttgcatggtgagcgtggcttcgcc
ctgagtggcagcatggctacagtgaccacctccgacaatccgacgccgtatctgaacctg
agctacctgacagtggcgcgggacaacctgaaacagagcgtggcggatctgctgggtctg
cgcatggcggtgggtctggccaatagccagaacgccatcggc------------------
---agtgccggcaacctcaaggtacatttcctgggtcactccctgggcgccatcgcaggg
gccaacctgctggcggttgccaaccagccgatcggcaacccgacggcggatgccctgttc
aagttcgataccggtggtctggccatgccgggtggcggcatagcaccgctgttgctgaac
tcgccgaccttcggcccgaccatcaagatgggcgtgctgaccggtggcagtgccgagctg
aaggcggccttcaccgcctatgcgcccaactgccagacggc---agtgccaacctgcttc
gtcaacgagttcctgcctagcctgggtgcaaccactcaggcggccgcagccagcacgctg
cagagctacagctttgcggcccagtcggtactggattcggcggatccgatcaacctcgcc
agcggcatcaaagcggacttcccgctgtttgccaccgagatagtgggtgacggtgccctg
agtct---gtcggatcaggtgatcccgaacagcatagcgtccgctccgctggggggcaca
gagccgctgtttaagctgctggccctgcaaccgctgaccgccaccggcgc------agc-
--caaccaccatgctgctcgtttcgtggctggcggtcacagctccttgctggcaccggac
gagaacttcgatccgaccggcgatgtcactaccgagatgcagacccagttcggcagcttc
tttatgagtggcggtactgcggtgcaggtcaccgacagttctctgctcaagcaataa
>alt_A.sanarellii_LMG24682
------------------------------atgaagaaaaagctaatttatgcggccgtc
atcagtgcgctgctgagcggttgtggtggcagtgacgac---aacacaggcgatacctca
agctatctcgattatctgctgagcggttccaacgcggttcgtcccagcgccctggccgcc
cgtgccaccgacggcaccctgaagttctccaccgagacggcggatctctccaaccctgtc
tccgccctctccaccctggatggctggtccaccacccaggcgatccagatagtgcccgtg
actgcctccggcatcaccgtcaaggcgccggccgccgccgagttcgccgcctctgtggca
ccgctttatctgatggagctggagtttgacagcgccgccctgcgcccgagcggcgtgaag
aag------gtactgacctatggcgtggacttcgtggtcgccgagtcggccggcaagctg
aacctggtgccgctcaagccgctcaacccctcctcctactacatgatcgtcgcaaccgac
tcgttgaaagacagcacgggcaaccccctgcgtccgggcagcgactacagcacctacaag
ggcagtaccggcggcactgcccaggagcagaccatcagcggcctgatcgcgctgcaggaa
gggctgttcaaggcggccaccggcatcaccagcgaccacgtgatcttctccgactggttc
ggtacccagtccggggccgacgtgctggtggcggtgaaaggggcggccgcatccgtgctg
aagagccc------gaccctggacgccgccggcctgtggaagcaggacgccctgggccat
accagcctgcccggcacctacaccctggccgt---gacgggcaagaatgatttcctgacc
cagctggacgccgag---gccttcctgccccaggagcagaaggatgcgattgccgccgcc
gttgacgccaacccgcaactgaaaggcctggctggcatgactcaggtctataccggcacc
gtcaagctgccctacttcctctcctctccggccaccgccggctcctgggacaaggccagg
acccagtcctggcacggcgccatccccagcctctacgccatcgccaacgccctgaaggtc
caggatgccgaggtgattggcggtctggtgggggcgggcgtggatcccgccctgctgggc
gaactcatcgccgatccgagccgtcaggccgagctgctggcggaggcgagcaagctgatc
ggggtgaccctcacctccggcggcaaaccgctggatcccgagatgaacgtcggccgcttc
aacccgctgccggcgctggaagaggtgcagtccgtgccgatgcgtgtcttcgccgcaacg
gatgacctgacgaccatcacagacgtgatcatctatcagcacggcgtcacctcggtgaag
gagaacgcctatgccctggccctgggccagatcggtgccggtacacaggccaaaccaacg
gctaaaaatgtggccgtggtggtgatcgatcatcccctgcacggcgagcgcggcttcgcc
ctgaccggcagcctggactcggtgaccacctccgagaacccgaccccctacctgaacctg
agctacctgaccgtggcccgcgacaacctgaaacagagcgtggcggatctgctgggcctg
cgtctggcggtgggtctggccaatgccaagggcgccatcggc------------------
---accgcaggcagcctcaaggtgcacttcctgggccactccctgggcgccatcgccggg
gccaacctgctggcggtggctaaccagtccatcggcaatctccaggccgatgccctgttc
aagttcgacaccggcggcctggccatgccgggtggcggcatagcgccgctgctgttgaac
tcgccgaccttcggcccgacgatccagatgagcgtgctgaccgccggcagctcggccctg
aaggcggccttcaccgcctatgccccgaactgcaagacggc---ggtgccgacctgcttc
gtcaacgagttcctgccgagccaggatgcggccacccaggcgagcgcggccagcaccctg
cagagctacagcttcgcggcccagtcggtgctggattcggcagacccgatcaacctgggg
agcggcatagcggcggacttcccgctgtttgccactgaagtcgtcggcgacgacgccctg
agcct---gtcggatcgggtgatcccgaacagcatcgccaccgccccgctgggtgggacc
gagccgctgttcaaggtgctggcccttcaaccgctgaccgccaccggcgc------cgc-
--cagccaccatgcggcccgtttcgtggccggggggcacagctcgctgctggcaccggac
gaggacttcgatccgaccggcgccgtcaccacagagatgcagacccagttcggcagcttc
ttcgcaagcgatggtgctctggtcaaggtgaccgacgccagcctgctcaagcagtaa
>alt_A.schubertii_CECT4240
------------------------------atgaagaagaagctgatctttgttgcggtg
gccactgcgctgctgaccgcctgtggcggtggtgacgac---aacaagggggatacctcc
tcctctctcgattatctgctgaccggctccacgggtctgcgtgccagtgtgctggctccc
cgcgacggtgacgggaccctcaagttctctaccgaaacgacggatctctccaacccggta
tccgctctctccactctggatggatggtccaccacccagccggtgaccctggtccccatc
ggggtcgaaggggtgggtgtgccggctccttccggcgccgattttgccgctgcggtggcc
cccctctatctgttcgagctggattttgacagcagcaccatggcgcccaaggggatcaag
aag------caactcgtctatggctccgacttcgtcgtggccgagagtggcggcaagctg
gccctggtaccgctcaagcccttcaatccctcctcttactacatgacggtggccaccagc
accctcaaggacagccgtggcagtgccctgcgcgccggcgatgactacgccaacctgaga
gccaatgcgggcagcagcgccaccgagcagaagctgcacaacctgatcgccctgcaggag
gggctgttcctgcagaagaccggcattacctcagacaaggtgatcttctccgactggttt
gccacccaatccggcgccgatgtgctgaccgccgtcaagggtgcggcagccagcatcctg
gca---aattccgccaccctggacgccgccgctctgtggaagcaggatgccagcggcaat
accagcctgccggggacctacaccatcaaccagatcgatggcggtacggcgtttctgacc
aagctggccggtgaa---accttcctgccccaggcctcgcgtgatcagttggcccaggtg
attggtgccgacccgactctctccggtttggcggcagcgaccaaggtctatagcggcacc
gtcagactcccctatttcctctccaccccggccctggcgggctcctgggacaaggccaag
ggacaatcctggcacggggctgtcgacagcctctacgccatcgccaacgccctcaaggcg
ggcgacaaggaggtgattgacggtctggtgggcgcaggtgtcaaccccgccgagctggcc
gagttgctggccgatcccggccgctcggccgaactgctggccgaggcgagcaagttgatc
ggggtgaccctcacctcgggtggcaagcccatcgatacccagcacaacataggtcgcttc
aacccgctgccggccctgagtgaggtgcagtcggtgccgatgcgcatcttcgccgcg---
gcgcccctgagtgccgtgaccgatgtgatcatctaccagcatggcgtcacctcggtgaag
gagaacgcctacgccctggccctgagccagatcggtaccggcctgcaggctctgcccagt
gccaagaatgtagccatcgtggtgatcgaccacccgctgcacggtgagcgtggttacgcc
ctgagcggcagcatggatacggtcaccaccagcagcaacccgaccccctacctcaacctc
agctacctgaccgtggcccgcgacaacctcaaacagagcgtcgccgacctgctcgggctg
cgcctggcggtggggctggccaacagcaagggagtgatc---------------------
---ggtggtgtcgggctcaaggtgcacttcctgggtcactccctgggggccatcaccggc
accaatctgctggcggtggcgaatgcggagct---taaccctcaagtcgatcctctgttc
aagttcgacaccggcggcctggccatgcccggtggtggcatagcccccctgctgctcaac
tcaccgaccttcgggccgaccatccagtacgggatattgaccagcagctctgccgcactc
aagaatggcttcgctgcctatgccccgagctgccagaaggcaccggatcctgcctgcttc
gtcaacgagttcctgccgaaacaggatgcggcgacccgggctgccgccacctcgaccctg
gccagttacagcttcgccgcccagtcggtgctcgactcggccgatcccatcaatctgggg
gcgggcatcaagagcgacctcaagctgtttgccaccgagatcgtgggcgatggtgccctc
aagct---gccggatcaggtgatccccaacagtatcgcgagcgctcccctgggcggcacc
gagcctctgctcaaggtgttggggctgcagccactgaccggcacccaggc------cgga
cccatccgccatgtggcacgcttcgtcgacgggggccacagttcgctgctggcgccggac
ggg---ggtgatgacaccggggctgtgactgccgagatccagaaggagtttgccagcttc
ttcgtgaccgccggcggggctgtgcaggtgagtgatcccaacctgctcaagcaataa
>alt_A.simiae_CIP107798
------------------------------------------------------------
------------------------------------------------------------
------------------------------------------------------------
------------------------------------------------------------
------------------------------------------------------------
------------------------------------------------------------
------------------------------------------------------------
------------------------------------------------------------
------------------------------------------------------------
------------------------------------------------------------
------------------------------------------------------------
------------------------------------------------------------
------------------------------------------------------------
------------------------------------------------------------
------------------------------------------------------------
------------------------------------------------------------
------------------------------------------------------------
------------------------------------------------------------
------------------------------------------------------------
------------gtgagcggcggcctggctgcggccggcgtcgatccgcagctgctgggc
gaactgattgccgacccgactcgccagagcgaactgctggccgaggcgagcaagctgatc
ggcgtgagcctcacctcgggcggcaagccgctcgatgcccagcgcaacattggtcgcttc
aacccgctgccggcgctggaagaggtgcagtcggtgccgctgcgcatcttctcggtg---
gccccgctctctgccgtgaccgacgtcatcatctaccagcatggcgtcacctcggtgaag
gagaacgcctatgccctggccctgagccagatcggtgccggcctgcaggcccaacctacg
gccaagcagattgcggtggtggtgatcgatcacccgctgcacggtgagcgtggctacgcc
ctgagcggcagcgaagccaccgtcaccaccagcagcaatcccaccccctatctgaacctg
agctacctgaccgtggcgcgcgataacctcaagcagagcgtggctgacctgctcggtctg
cgtctggcggtggggctggccaatgccaaggggctgggcaccc------------agatt
ggcacgcccggtggcctgaaggtgcacttcctcggtcactccctgggggccattgccggc
accaacttgctggcggttgccaaccagaagctgggcaacccgctggccgatgccctgttt
gagttcgagagcggtgcgctggccatgccgggcggtggcatcgccccgctgctgctcaat
tcgccgacctttggccccactctccagtacggggtgctgaccggaggctctgccgatctc
aagaacgcctttgcggcctatgccccgaactgcaagacgcc---ggcgccgacctgcttc
gtcaacgagttcctgccaagccagagcgcggccacccaggccagtgcggccagtaccctg
gccagctacagctttgccgcccagtcggtgctcgactcggccgatccgatcaacctgggg
gccgccatcagcccggacttcaagctgtttgccaccgagatcgtcggggatggcgcgctc
aacct---ctcggatcgggtgatcccgaaccagattgccagcgcaccgctgggcggcacc
gagccgctgttcaaggtgctcgggctgggcgatctcggcaacacccagct------gggg
gccatccatcacgccgcccgcttcctggaagggggccacggctcactgctggcgccggac
ggca---acgacgaaagcggcctggtgacccgcgagctgcaaaaggagttcggtagcttc
ttcgccagcgggggtcaggccgtggtggtgaccgatgcctccttgctcaagcagtaa
>alt_A.sobria_CECT4245
------------------------------atgaagaagaagctaatttatgcagccgtt
gtcagcgccctgctggccggatgtgggggagatgaa------aacaagggcgataccacc
agctccctcgactatgccctgagtggcgccagcggcctccgcccgagtgtgctggccccc
cgagccagcgacggcaccctgaagtttgcaacagagacgcaggatctctccaacccagtg
tctgcgctctccaccctggatggctggtctacaacgcaacctatccagctggtaccggcg
accgtgaccggtgtatctgtgccggcaccggcggccagcgagtatgcctctgccgttgcg
ccactctatctgctcgagctggtgttggatccggtgactcagcgacccgtcggggtgaag
aacaacaagcctctgacctatggcaccgactttgtggtgagcgatggcggcggcaaactc
aatctggtaccgctcaagccgctcaatccctcttcttattacatgatcgtggcgaccgac
tcccttaaggacagtctggggacaccgctgaaagccggtggtgattacagcagcttcaaa
tcgacagcaggcagcagcgcgcaggatcaggccatcaacggtctgattacgctgcaggag
gggctgttcaaggaggccaccgggatcaccagcgatcgggtgatcttctccgactggttt
gccacccaatctggtcctgatgtgctgctggcggtgaagagtgccgccgctgccgtgctg
aagagcct------gagtctggacgccgcatcgctgtggaaacaggatgccaaaggcaat
accagcttgccggcaacctataccatcagcggccttaatggcggcgtggatttcctgacc
caattggccggtgag---ccgttcctgccttcagatcagaagagcttgttggcaaccact
attgccaacagtacgcagcttaccgctgtcgccaaccaaaccaaggtttacaccggcacc
gtcaagctcccttacttcctctcaaccccagcgatagccggttcctgggacaaggccaag
acccaatcctggcacggtgctattcccagcctctatgccatcgccaacgccctgaaagcg
ggcgataccgaggtgatcggtggactggtcggggcgggtgtggatccggcgctgctgggt
gagatgatggccgacccgagccgtcagagtgcactgctgaccgaggcgagcaaactgatc
ggagtgactatcacctctggcggcaagccgctggatgccgagcgcaatatcggccgcttc
aacccgctgccgaccctgaccgaagtgcaatcggtaccgctgcggatctttgccgcc---
acaccgctcaataccattaccgatgtgatcatctatcagcacggggtcacctccatcaag
gagaacgcctatgcgctggcgctggggcagattggcgcaggtttgag---------tgcc
agtaaaagtgtcgcagtggtggtgatcgatcatccgctgcacggtgagcgtggttatgcc
ctgagtggcagcaaagataccgtcaccacctccgaaaacccgactccttacctgaatctg
ggctatctgacggtggcgcgggacaacctgaaacagagcgtggccgatttgctggggctg
cgactggcagtcggtctggccaatgccagggggctgggtg---------------gccaa
ctgggcggtgccggtctgaaggtgcatttcctcggccactcgctgggggccattgccgga
gccaatctgctggcggtagccaatcagaccaccggcagtgcccaggctgatgccctgttc
aagtttgataccggtggtctggcgatgccgggtggcggtatcgcgccgctgctgctcaac
tcgccgagcttcgggccgaccatcaagatgagcgtactcacctcgggcagtccggagctg
aaagcgggctttaccgcctatgcaccgaactgcaaaacggc---tgccgctaactgcttc
gtcaacgagttcctgcccagtctggatgcggccacgcaggcgggtgcggcgagcaccttg
cagagctatacctttgccgcccagtcagtgctggactctgccgacccgatcaatctgggc
agtggcgtcgccaagagcttcccgctgttcgccaccgaaattgttggcgatggtgcgctc
agctt---gccggatcaggtgatccccaacagcatcgcctccgcgccgctgggtggcacc
gagccgctgttccgggtgctgggtttgcaagagctgaagggttccggcgtgctcccggc-
--aggtcaccatgctgcacgcttcctgaaagggggccatagctcgctgctggcccctgac
gagaacttcgatcaggctggcgcggtcaccaccgagatccagacccagttcgccagcttc
tttatgagtggcggtgcggtggttaaggtgagcgacgacaccctgatcaagcagtaa
>alt_A.taiwanensis_LMG24683
------------------------------atgaagaaaaagctaatttatgccgccgtc
atcagtgcgctgctgagcggttgtggtggcagtgacgac---aacacaggcgatacctca
agctatctcgattatctgctgagcggctccaatgcggtgcgtcccagcgccctggctgcc
cgtgccaccgatggcaccctgaagttttcgacggaaacggccgatctctccaaccctgtc
tccgcactctctaccctggacggctggtctaccacccaggcgatccagatcgtgcccgtg
acggcctccggcatccaggtcaaggcgccggctgccgccgaattcgccgcctctgtggca
ccgctttatctgatggagctggaatttgacagcgccgccctgcgcccgagcggcgtgaag
aag------gtcctgacctacggggtggacttcgtggtggccgagtccgccggcaagctg
aatctggtgccgctcaagccgctcaacccctcctcctactacatgatcgtcgcaaccgac
tcgttgaaggacagcaccggcaaccccctgcgtccgggcagcgactacagcacctacaag
accagcacgggcggcactgcccaggagcaaaccatcagcggcctgatcgcgctgcaggaa
gggctgttcaaggcggccaccggcatcaccagcgaccacgtcatcttctccgactggttc
ggtacccagtccggtgccgacgtgctggtggcggtgaaaggggcggccgcggccgtgctc
aaggccgatccgaccactctggatgccgccaaggtatggaagcacgatgccctgggcaac
accagcctgcccggcacctacaccctggccgt---gacgggcaagaattatttcctgacc
cagctggatgccgaa---gccttcctgccccaggagcagaaggatgcaattgccgccgcc
gttgacgccaacccgcaactgaaaggcctggctggcatgactcaggtctataccggcacc
gtcaagctgccctacttcctttcctccccggccaccgccggctcctgggacaaggcgaag
agccagtcctggcacggtgccattcccagcctgtacgccatcgccaacgccctgaaggcg
ggcgacaccgaggtgatcggcggtctggtgggggcgggggtggatccggccctgctgggc
gagctcattgccgatccgacccgtcaggccgagctgctggcggaggcgagcaagctgatc
ggggtgactctcacctccggtggcaaggcgctggatcccgagatgaacgtgggtcgtttc
aacccgctgccggcgctggaagaggtgcagtccgtgccgatgcgcgtcttcgccgcc---
gcaccgctgaccagcatcaccgacgtgatcatctatcagcacggcgtcacctcggtgaag
gagaatgcctacgctctggctctgggccagatcggtgccggtatgaagg---------cg
accaagaacgtggccgtggtggtgatcgatcatcccctgcacggtgagcgcggcttcgcc
ctgaccggcagcatggactcggtgaccacctcagacaacccgaccccctacctgaacctg
agctacctgacggtagcccgtgacaacctgaaacagagcgtggcggatctgctgggcctg
cgtctggcggtgggcctggcaaatgcaggtggaaaattg---------------------
---ggtggtgctggcctcaaggtccacttcctgggtcactccctaggggccatcgcaggg
gccagcctgctgggggtcgcgaaccagtctgttggcaacccgacggcggacgccctgttc
aggttcgacaccggtggcctggccatgccgggtggcggcatagcgccgctgctgctgaat
tcgccgaccttcggcccgacgatccagatgagcgtgctgacctctggcagcgccgccctg
aagacggccttcaccgcctatgccccgaactgcaagacggc---ggtaccgacctgcttc
gtcaacgagttcctgccgagcctggatgccgccacccaggcgagcgccgccagcaccctg
cagagctatggcttcgcggcccagtcggtgctggattcggctgacccgatcaacctcggc
agcggcatcgcggcgagcttcccgctgtttgccactgaagtcgtcggcgacggcgccctg
agcct---gtctgaccgggtgatcccgaacagcatcgccaccgccccgctgggtggtaca
gagccgctgttcaaggtgctggccctgcagccgctgacggcgaccggcgc------ggc-
--caatcaccatgccgcccgcttcgtggccggtggtcacagctcgctgctggcaccggac
gagaacttcgatccgaccggcgccgtcaccacagaaatgcagacccagtttgccagcttc
ttcatgagcggcggcactgcggtcaaggtgaccgatcccaccctgctcaagcagtaa
>alt_A.tecta_CECT7082
atggataacaacataaaaagagataaggatatgaaaaaaaagctaatttatgcagcggtc
ctcagtgctctgctgagcggttgtggtggcagtgacgac---aataaaggcgatacctca
agctatctcgattacctgctgagcggctccaatgccgtgcgacccagcgccctggccgcc
cgtgcctccgacggcaccctgaagttctccaccgagacggctgatctctccaatcccgtt
tccgccctctccaccctggatggctggtccacgacccaggccatccagatagtgccggtg
accgcctccggcatcaccgtcaaggcaccgaccgccgccgaatttggcgcctcagtggct
cccctctatctgctggagctggaatttgacagcacggccctgcgcccgagtggcgtgaag
aag------gtgctgagctatggcgtggacttcgtggttgccgagtcgaccggcaagctg
aacctggtaccgctcaagccgctcaacccttcttcctattacatggtcgtggcgaccgat
acgctcaaagacagcgacggcaacctcgtcaagatgggcaccgactacagcaactacaag
agcaatcccggcagcaatgcccaggaacagagcatcaatggcctgatcaccctgcaggaa
ggcctgttcaaggccgccaccggcatcaccagcgatcacgtgatcttctccgactggttc
ggtacccagtccggcgccgatgtgctggtggctgtgaaaggggcggccgcgtccattttg
aagagccc------gaccctggatgccgctgcactgtggaaacaggatgctcttggccat
accagcctgcccggtacctataccctgggggt---gacggctaacgccgccttcctgacc
cagctggaggccgag---cagttcctgccgcaagaacaaaaggatgccattgccgccgcc
tttggcactggcaccccgctcaacggcctggcgcagatcaccaaggtttataccggtgca
gtcaagctgccttacttcctctcctcgccggccactgccggttcctgggacaaggccaag
acccaatcctggcacggcgccatccccagcctgtacgccatcgccaatgccctgaaagct
ggtgacagcgaggtgatcggcggtctggtgggcgccggtgtggatccggctctgctgggg
gcgctgatcgccgatccgagccgtcaggccgagctgctggcggaagcgagcaagctgatc
ggggtgaccctcacctcgggcggcaagccgctggatgccgagatgaatatcggccgcttc
aacccgctgcccaagctggaagaggtgcaatccgtgccgatgcgcatctttgccaag---
gatgacctcaataccatcaccgacgtgattatctatcaacacggcgtcacctcggtgaaa
gagaacgcctacgccctggccctgggtcagattgcggccggtgcccagg---------ca
ggcaagaaggtggcgatcgtggtgatcgatcacccgctgcacggggagcgtggcttcgcc
ctgagcggcagcatggcgaccgtgactacctccgagaatccgaccccttacctgaacctg
agctacctgacggtggcgcgtgacaacctgaaacagagcgtggcggatctgctgggcctg
cgtctggctgtcggcttggccaatgccaagggtgccctg---------------------
---ggcgccgctggcgtcaaggtacacttcctcggtcactcgctgggcgccatctcggga
gccaatctgctagcggtcgcgaaccagtccgtcggcaatccccaggcggatgccttgttc
aagttcgacactggtggcctggccatgccgggtggcggcatagccccgctgctgctgaac
tcgccgaccttcggcccgaccatcaagatgggcgtgctgaccggtggcagcgccgagctg
aagacggccttcaccgcctatgcaccgaactgcaagacggc---ggtggcgagttgcttc
gtcaacgagttcctgccaagcctggacgccaccgctcaggcgagcgcggccggtacgctg
cagagttacgtgttcgcagcccaatcggtgctggactcggctgatccgatcaacctggct
cgcggtatcaaggcggacttcccactgtttgctaccgaaatcgtcggtgacggcgccctg
agcct---gtcggatcaggtgatcccgaacagcatcgccactgcccctctggggggaacc
gagccgctgtttcgggtgatggcgctgcagccattgacggccagcggtgc------ggc-
--caaccacaaggcggcgcgtttcgtggctggtggccacagctcgctgctggcaccggac
gagaacttcgatccgaccggtgcggttacggtcgaaatgcagggccagttcggcagcttc
tttatgagcggcggagcccaagtcaaggtgaccgacgggaccctgctcaagcagtaa
>alt_A.veronii_BVH25b
------------------------------atgaagaagaagctaatttatgcagctgtt
gtcagcgccctgctggccggatgtggtggagatgac------aacaagggagacaccacc
agctccctcgactacgtcctgagtggcgccaacggggtgcgcccgagcgtgctggccccc
cgtgccagcgacggtaccctgaagttttcgacagaaactgctgatctgtcgaacccggta
tctgccctctccaccctggatggctggtcaaccacccaaccggtccagctggtaccagcg
accgtgaccggtgtctctgtgccggcaccggcggccagcgagtatgcctctgccgttgcg
cccctctacctgctcgagctcacgctggatccggtcactctgcaacccaacggagtcaag
ggcggcaagccactggtttatgggaccgactttgtggtcactggcggggacggcaagctc
aatctggttccgctcaagccgctcaatccctcttcttactacatgatcgtggcgaccgat
gccctcaaggacagtcgcggcacaccgctcaaggcgggaggcgattacagcagcttcaaa
tcgacagctggcgcaactactcaggagcagaccatcaacggcctgatctcgctgcaggaa
ggtctgttcaaggcggccaccgggatcaccagcgaccgggtgatcttctccgactggttt
gccacccaatctggtgccgatgtgctgctggcggtgaagagtgccgccgcttccgtgctg
aagagccc------gagcctggacgccgcggcgctgtggaaacaggatgccaagggcaac
accagcctgccagcaacctataccatcaatggtcttaatggcggggtggattttctgacc
cagctggcgaatgag---ccattcttgccgcagaaagatcgtgatgcgattgctgccgct
gtggcggctaatggcaccctcaacggagtcgcagcggcgaccaaggtttataccggcacc
gtcaaactcccttacttcctctctacacccgcgatagctggctcatgggacaaggccaag
acccaatcctggcacggcgccattcccagcctctatgccatcgccaacgcgctgaaagcg
ggcgataccgaggtgatcggtgggctggttggggcgggcgtggacccggcattgctgggt
gagctgatcgccgacccgagccgtcagagtgaactgctgaccgaggcgagcaagctgatc
ggggtgaccctcacctccgatggcaagccgctggatgccgagcgcaatatcggccgtttc
aacccgttgccgaccctgaccgaagtacaatcggtaccgctgcggatcttcgccgcc---
gcaccgctcaataccatcaccgatgtgatcatctatcagcacggggttacctccatcaag
gagaacgcctatgcgctggcgctgggccaaatcggcgccggtgccac---------agcc
agcaagagcgtcgctgtggtagtgatcgatcacccactgcacggcgaacgtggctacgcc
ttgagcggcagcatggataccgtcaccacctccgagaacccgactccctacctgaatctg
ggctatctgacggtggcgcgggacaacctgaagcagagcgtggcggatctgctggggctg
cgactggctgtcggcctggccaatgccaaggggctgggtg---------------gccaa
ttgggtggtgccggtctgaaagttcacttcctcggtcactcactcggtgccattaccggg
gccaatctgctggctgtcgccaaccagaccaccggcagtgctcaggctgatgccctgttc
aagttcgataccggtggtctggcgatgccgggtggcggcatcgcgccgttgttgctcaac
tcgccgagcttcgggccgaccatcaagatgagcgtgctcacctcgggcagtccggcgctg
aaagcgggctttaccgcctatgcaccgaattgcaaaacggc---tgccgccacttgcttc
gtcaacgagttcctgcccagtctggatgccgccacgcaggcgggtgcggcgagcaccttg
cagagctatacctttgccgcccagtcagtgctggactctgccgacccgatcaatctgggc
agtggcatcgccaagagcttcccgctgttcgcgaccgaaattgttggtgatggtgcgctc
aatct---gccggatcaggtgatccccaacagcatcgcctctgcgccgctgggtggcacc
gagccgctgttccgggtgctgggtttgcaagagctgaagggttccggcgtgctcccggc-
--gggtcaccatgctgcgcgcttcctgaaagggggtcacagctcgctgctggctcctgac
gagaacttcgatcaggctggcgcggtcaccaccgagatccagacccagttcgccagcttc
tttatgagtggcggtgcggcggtcaaggtgactgacgacaccctgatcaagcagtaa
>alt_A.veronii_BVH26b
------------------------------atgaagaagaagctaatttatgcagctgtt
gtcagcgccctgctggccggatgtggtggagatgac------aacaagggagacaccacc
agctccctcgactacgtcctgagtggtgccaacggggtgcggccgagcgtgctggccccc
cgtgccagcgacggtaccctgaagttttcgacagaaactgctgatctgtcgaacccggta
tctgccctctccaccctggatggctggtcaaccacccaacccgtccagctggtaccagcg
accgtgaccggtgtctctgtgccggcaccggcggccagcgagtatgcctctgccgttgcg
cccctctacctgctcgagctcatgctggatccggtcactctgcaacccaacggagtcaag
ggcggcaagccactggtttatgggaccgactttgtggtcactggcggggacggcaagctc
aatctggttccgctcaagccgctcaatccctcttcttactacatgatcgtggcgaccgat
gccctcaaggacagtcgcggcacaccgctcaaggcgggaggcgattacagcagcttcaaa
tcgacagctggcgcaactactcaggagcagactatcaacggcctgatctcgctgcaggaa
ggtctgttcaaagcggccaccgggatcaccagcgatcgggtgatcttctccgactggttt
gccacccaatctggtgccgatgtgctgctggcggtgaagagtgccgccgcttccgtgctg
aagagccc------gagcctggacgccgcggcgctgtggaaacaggatgccaagggcaac
accagcctgccagcaacctataccatcaatggtcttaatggcggggtggattttctgacc
cagctggcgaatgag---ccattcttgccgcagaaagatcgtgatgcgattgctgccgct
gtggcggctaatggcaccctcaacggagtcgcagcggcgaccaaggtttataccggcacc
gtcaaactcccttacttcctctctacacccgcgatagctggctcatgggacaaggccaag
acccaatcctggcacggcgccattcccagcctctatgccatcgccaacgcgctgaaagcg
ggcgataccgaggtgatcggtggactcgtcggggcgggcgtggacccggcattgctgggt
gagctgatcgccgacccgagccgtcagagtgaactgctgaccgaggcaagcaagctgatc
ggggtgactctcacctctggtggcaagccgctggatgccgagcgcaatatcggccgtttc
aacccgttgccgaccctgagcgaagtacaatcggtaccgctgcggatcttcgccgct---
gcaccgctcaataccattaccgatgtgatcatctatcaacacggggttacctccatcaag
gagaacgcctatgcgctggcgctgggccagattggtgctggtctgcaagtcacaccaaca
gccaaaaatgtcgctgtggtagtgatcgatcatccgctgcacggcgagcgtggttatgcc
ctgagcaacagcatggcgacggtgaccacatcggagaacccgctcccctatctgaacctc
aactatctgacggtggcgcgggacaatctgaaacagagcgtggcggatctgctggggctg
cgactggctgtcggtctggccaacacccagggattgggtg---------------gccaa
ttgggtggtgccggtctgaaggtgcatttcctcggtcactcacttggtgccattaccggg
gccaatctgctggctgtcgccaaccagaccaccggcagtgctcaggctgatgccctgttc
aagttcgataccggtggtctggcgatgccgggtggcggcatcgcgccgttgttgctcaac
tcgcctagcttcgggccgaccatcaagatgagcgtgcttacctcgggcagtccggcgctg
aaagcgggctttaccgcctatgcaccgaattgcaaaacagc---tgccgccacttgcttc
gtcaacgagttcctgcccagcctggatgctgccacgcaggcgggtgcggcgagcaccttg
cagagctatacctttgccgcccagtcagtgctggactctgccgacccgatcaatctgggc
agtggcgtcgccaagagcttcccgctgttcgccaccgaaattgtgggtgatggcgccctc
aatct---gccggatcaggtgatccccaacagcatcgcctctgcaccgttgggtggcacc
gagccgctgttccgggtgctgggtttgcaagagctgaaggggtccggcgtgctcccggc-
--gggtcaccatgctgcgcgcttcctgaaagggggccatagctcgctgctggctcctgac
gagaacttcgatcaggctggcgcggtcaccaccgagatccagacccagttcgccagcttc
tttatgagtggcggtgcggcggtcaaggtaaccgatgacaccctgatcaagcagtaa
>alt_A.veronii_CECT4257
------------------------------atgaagaagaagctaatttatgcagctgtt
gtcagcgccctgctggccggatgtggtggagatgac------aacaagggagacaccacc
agctccctcgactacgtcctgagtggcgccaacggggtgcgcccgagcgtgctggccccc
cgtgccagcgacggtaccctgaagttttcgacagaaactgctgatctgtcgaacccggta
tctgccctctccaccctggatggctggtcaaccacccaaccggtccagctggtaccggcg
accgtgaccggtgtctctgtgccggcaccggcggccagcgagtatgcctctgccgttgcg
cccctctacctgctcgagctcacgctggatccggtcactctgcaacccaacggagtcaag
ggcggcaagccactggtttatgggaccgactttgtggtcactggcggggacggcaagctc
aatctggttccgctcaagccgctcaatccctcttcttactacatgatcgtggcgaccgat
gccctcaaggacagtcgcggcacaccgctcaaggcgggaggcgattacagcagcttcaaa
tcgacagctggcgcaactactcaggagcagaccatcaacggcctgatctcgctgcaggaa
ggtctgttcaaggcggccaccgggatcaccagcgaccgggtgatcttctccgactggttt
gccacccaatctggtgccgatgtgctgctggcggtgaagagtgccgccgcttccgtgctg
aagagccc------gagcctggacgccgcggcgctgtggaaacaggatgccaagggcaac
accagcctgccagcaacctataccatcaatggtcttaatggcggggtggattttctgacc
cagctggcgaatgag---ccattcttgccgcagaaagatcgtgatgcgattgctgccgct
gtggcggctaatggcaccctcaacggagtcgcagcggcgaccaaggtttataccggcacc
gtcaaactcccttacttcctctctacacccgcgatagctggctcatgggacaaggccaag
acccaatcctggcacggcgccattcccagcctctatgccatcgccaacgcgctgaaagcg
ggcgataccgaggtgatcggtgggctggttggggcgggcgtggacccggcattgctgggt
gagctgatcgccgacccgagccgtcagagtgaactgctgaccgaggcgagcaagctgatc
ggggtgaccctcacctccgatggcaagccgctggatgccgagcgcaatatcggccgtttc
aacccgttgccgaccctgaccgaagtacaatcggtaccgctgcggatcttcgccgcc---
gcaccgctcaataccatcaccgatgtgatcatctatcagcacggggttacctccatcaag
gagaacgcctatgcgctggcgctgggccaaatcggcgccggtgccac---------agcc
agcaagagcgtcgctgtggtagtgatcgatcacccactgcacggcgaacgtggctacgcc
ttgagcggcagcatggataccgtcaccacctccgagaacccgactccctacctgaatctg
ggctatctgacggtggcgcgggacaacctgaagcagagcgtggcggatctgctggggctg
cgactggctgtcggcctggccaatgccaaggggctgggtg---------------gccaa
ttgggtggtgccggtctgaaagttcacttcctcggtcactcactcggtgccattaccggg
gccaatctgctggctgtcgccaaccagaccaccggcagtgctcaggctgatgccctgttc
aagttcgataccggtggtctggcgatgccgggtggcggcatcgcgccgttgttgctcaac
tcgccgagcttcgggccgaccatcaagatgagcgtgctcacctcgggcagtccggcgctg
aaagcgggctttaccgcctatgcaccgaattgcaaaacggc---tgccgccacttgcttc
gtcaacgagttcctgcccagtctggatgccgccacgcaggcgggtgcggcgagcaccttg
cagagctatacctttgccgcccagtcagtgctggactctgccgacccgatcaatctgggc
agtggcatcgccaagagcttcccgctgttcgcgaccgaaattgttggcgatggtgcgctc
aatct---gccggatcaggtgatccccaacagcatcgcctctgcgccgctgggtggcacc
gagccgctgttccgggtgctgggtttgcaagagctgaagggttccggcgtgctcccggc-
--gggtcaccatgctgcgcgcttcctgaaagggggtcacagctcgctgctggctcctgac
gagaacttcgatcaggctggcgcggtcaccaccgagatccagacccagttcgccagcttc
tttatgagtggcggtgcggcggtcaaggtgactgacgacaccctgatcaagcagtaa
>alt_A.veronii_77c
------------------------------atgaagaagaagctaatttatgcagctgtt
gtcagcgccctgctggccggatgtggtggagatgac------aacaagggagacaccacc
agctccctcgactacgtcctgagtggcgccaacggggtgcgcccgagcgtgctggccccc
cgtgccagcgatggtaccctgaagttttcgacagaaacggctgatctgtcgaacccggta
tctgccctctccactctggatggttggtcaaccacccaacccgtccagctggtaccggcg
accgtgaccggtgtctctgtgccggcaccggcggacagcgagtatgcctctgccgttgcg
ccactctacctgctcgagctcacgctggatccggtcactctgcaacccaacggagtcaag
ggcggcaagccactggtttatgggaccgactttgtggtcactggcggggacggcaagctc
aatctggttccgctcaagccgctcaatccctcttcttactacatgatagtggcgaccgat
gccctcaaggacagtcgtggcacaccgctcaaggcgggcggcgattacagcagcttcaaa
tcgacagctggcgcaaccactcaggagcagaccattaacggcctgatctcgctgcaggaa
ggtctgttcaaggcggccaccgggatcaccagcgatcgggtgatcttctccgactggttt
gccacccaatctggtgccgatgtgctgctggcagtgaagagtgctgctgcttccgtgttg
aagagccc------gagcctggacgccgcggcgctgtggaaacaggatgccagaggcaac
accagcctgccagcaacctataccatcaacggtcttaatggcggggtggattttcttacc
cagctggcgaatgag---ccattcttgccgcaggatcagaaagatgcactgactgccgcc
tttggtgttggtacgccgtttaacggggttgcccagctaaccaaggtttataccggtacc
gtcaaactcccttacttcctctctactccggcgatagccggctcctgggacaaggtcaag
acccaatcctggcacggcgccattcccagcctctatgccatcgccaacgagctgaaagct
ggcgataccgaggtgatcggtgggctggtcggggcgggcgtggacccggcattgttgggt
gagctgatcgctgacccgagccgtcagagtgaactgctgaccgaggcaagcaagctgatc
ggggtgaccctcacctccggtggcaagccgctggatgccgagcgcaatatcggccgtttc
aacccgttgccgaccctgaccgaagtacaatcggtaccgctgcggatcttcgccgcc---
gcaccgctcaataccattaccgatgtgatcatctatcaacacggggttacctccatcaag
gagaacgcctatgcgctggcgctgggccagattggtgctggtctgcaagtcacaccaaca
gccaaaaatgtcgctgtggtagtgatcgatcatccgctgcacggcgagcgtggttatgcc
ctgagcaacagcatggcgacggtgaccacatcggagaacccgctcccctatctgaacctc
aactatctgacggtggcgcgggacaatctgaaacagagcgtggcggatttgctggggctg
cgactggctgtcggtctggccaacacccagggattgggtg---------------gccaa
ttgggtggtgccggtctgaaggtgcatttcctcggtcactcacttggtgccattaccggg
gccaatctgctggctgtcgccaaccagaccaccggcagtgctcaggctgatgccctgttc
aagttcgataccggtggtctggcgatgccgggtggcggcatcgcgccgctgttgctcaac
tcgccgagcttcgggccgaccatcaagatgagcgtgcttacctcgggcagtccggcgctg
aaagcgggctttaccgcctatgcaccgaattgcaaaacggc---tgccgccacttgcttc
gtcaacgagttcctgcccagtctggatgcggccacgcaggcgggtgcggcgagcaccttg
cagagctatacctttgccgcccagtcagtgctggactctgcggacccgatcaatctgggc
agtggcgtcgccaagagcttcccgctgttcgccaccgagatcgtgggtgatggcgccctc
aatct---gccggatcaagtgatccccaacagcatcgcctctgcgccgctgggtggcacc
gagccgctgttccgggtgttgggtttgcaagagctgaaagggtccggcgtgctcccggc-
--gggtcaccatgctgcgcgcttcctgaaagggggccatagctcgctgctggctcctgac
gagaacttcgatcaggctggcgcggtcaccaccgagatccagacccagttcgccagcttc
tttatgagtggcggtgcggcggtcaaggtaaccgatgacaccctgatcaagcagtaa
>alt_A.veronii_bv.sobria_LMG13067
------------------------------atgaagaagaagctaatttatgcagctgtt
gtcagcgccctgctggccggatgtggtggagatgac------aacaagggagacaccacc
agctccctcgactacgtcctgagtggcgccaacggggtgcgcccgagcgtgctggccccc
cgagccagcgacggtaccctgaagttttcgacagaaactgctgatctgtcgaacccggta
tctgccctatccacccttgatggctggtcaaccacccaacccgtccagctggtaccggcg
accgtgaccggtgtctctgtgccggcaccggcggccagcgagtatgcttctgccgttgcg
cccctctacctgctcgagctcacgctggatccggtcactctgcaacccaacggagtcaag
ggcggcaagccactggtttatgggaccgactttgtggtcactggcggggacggcaagctc
aatctggttccgctcaagccgctcaatccctcttcttactacatgatcgtggcgaccgat
gccctcaaggacagtcgcggcacaccgctcaaggcgggaggcgattacagcagcttcaaa
tcgacagctggcgcaactactcaggagcagaccatcaacggcctgatctcgctgcaggaa
ggtctgttcaaagcggccaccgggatcaccagcgatcgggtgatcttctccgactggttt
gccacccaatctggtgccgatgtgctgctggcagtgaagagtgccgcagcgttcgtgttg
cagagccc------gagtctggacgccgcggcgctgtggaaacaggacgccaggggcaat
accagcttgccggggacctatacgattaatggcctcaacaacggagtacccttcctgacc
cagttggcgaacgag---ccatttttgcctcagaaagatcgtgatgcaattgctgccgct
gtggcggcaaatcccacactaggtggtgtagctgcagcgaccaatgtctacaccggttcg
gtcaaactcccttacttcctctctacgcctgcggtggctggctcctgggacaaggccaag
acccaatcctggcacggcgccattcccagcctctatgccatcgccaacgcgctgaaagcg
ggcgataccgaggtgatcggtgggctggtcggggcgggtgtggacccggcattgctgggt
gagctgatcgccgacccgagccgtcagagtgaactgctgaccgaggcgagcaagctgatt
ggggtgaccctcacctccggtggcaagccgctggacgccgaacgcaatatcggccgtttc
aacccgttgccgaccctgaccgaagtacaatcagtaccgctgcggatcttcgccgcc---
gcaccgcttaataccattaccgatgtgatcatctatcagcacggagttacctccatcaag
gagaacgcctatgcgctggcgctgggccagatcggtgctggtctgcaagtcacaccaaca
gccaaaaatgtcgctgtggtggtgatcgatcatccgctgcacggcgaacgtggttacgtc
ttgagcggcagcatggataccgtcaccacctccgagaacccgactccctacctgaatctg
ggctatctgacggtggcgcgggacaacctgaaacagagcgtggccgatctgctggggctg
cgactggctgtcggtctggccaacacccagggattgggtg---------------gccaa
ttgggtggtgccggtctgaaggtgcatttcctcggtcactctctcggtgccattaccggt
gccaatctgctggctgtcgccaaccagaccaccggcagtgctcaggctgatgccctgttc
aagttcgataccggtggtctggctatgccgggtggcggcatcgcgccgttgttgctcaac
tcgccgagcttcgggccgaccatcaagatgagcgtgcttacctcgggcagtccggcgttg
aaagcgggctttgcggcctatgaacccaactgcaagacagt---caaggcaacctgcttc
gtcaacgagttcctgcccagtctggatgcggccacgcaggcgggtgcggcgagcaccttg
cagagctatacctttgccgcccagtcagtgctggactctgcggacccgatcaatctgggc
agtggcgtcgccaagagcttcccgctgttcgctaccgagatcgtgggtgatggcgccctc
aacct---gccggatcaagtgatccccaacagtatcgtctctgcgccgctgggtggcacc
gagccgctgttccgggtgctgggtttgcaagagctgaagggttccggcatgctcccggc-
--gggtcaccatgctgcgcgcttcctgaaagggggccatagctcgctgctggctcctgac
gagaacttcgatcaggctggcgcggtcaccaccgagatccagacccagttcgccagcttc
tttatgagtggcggtgcggcggtcaaggtaaccgatgacaccctgatcaagcagtaa
