# Supplementary material for: Genome-driven evaluation and redesign of PCR tools for improving the detection of virulence-associated genes in aeromonads
Source: PLoS One. 2018 Aug 15;13(8):e0201428. doi: 10.1371/journal.pone.0201428 (PMC6093642; doi:10.1371/journal.pone.0201428)
Supplement: S1 Files — (ZIP) [file pone.0201428.s002.zip › Supplemental alignments/Align S9. aexT forward primers alignment]

>RASEXOS-L
------------------------------------------------------------
------------------------------------------------------------
------------------------------------------------------------
------------------------------------------------------------
------------------------------------------------------------
------------------------------------------------------------
------------------------------------------------------------
------------------------------------------------------------
------------------------------------------------------------
------------------------------------------------------------
------------------------------------------------------------
------------------------------------------------------------
------------------------------------------------------------
------------------------------------------------------------
------------------------------------------------------------
------------------------------------------------------------
------------------------------------------------------------
------------------------------------------------------------
------------------------------------------------------------
------------------------------------------------------------
------------------------------------------------------------
------------------------------------------------------------
------------------------------------------------------------
------------------------------------------------------------
------------------------------------------------------------
------------------------------------------------------------
----------------GGCGCTTGGGCTCTACAC--------------------------
------------------------------------------------------------
------------------------------------------------------------
------------------------------------------------------------
------------------------------------------------------------
------------------------------------------------------------
------------------------------------------------------------
------------------------------------------------------------
------------------------------------------------------------
------------------------------------------------------------
------------------------------------------------------------
------------------------------------------------------------
------------------------------------------------------------
------------------------------------------------------------
------------------------------------------------------------
------------------------------------------------------------
------------------------------------------------------------
------------------------------------------------------------
------------------------------------------------------------
-------------------------------------------------
>A.salmonicida_JF2267_aexT
------------------------------------------------------------
-----------------------------------ACTTTAGTTTTGAGAGTTGCCCTGG
ATTCTATGTGGTCTGGTTGCGGGCGTGCCTGTTACCACCTGCTTAGCTCGTCAGCGGCAG
AGACCAGTTGCTCCAGCTGGTGATGGATCTGGGCGCGATCCAGCTGCTGCAACGGCTGGC
GACTCCACAACACCGGCGTCAGATCGTCGGGGTCAAAACCCAGAACGGGTTTGCAAGGGT
CCTGACTAAACAGGTTTTGCGCGGCGGCCTGGGCGCCGCTAGCTACCTCAAGACGGGTAA
ACATCAGCAGATAGTCGGCTGGGTGCTCGGTCAGGTGGCAGGTCAGTTCGCCGATCTGCA
GGCTGGTGACGCTTTCCTCCTGCTGCGGCTGAGGAAGCGAGAGGGAGAGAAACAGCTGGT
GGATGGCGGCGTGATAAAGAGAGTTCATTGATGGCTCCAGATTGATGATGGCGCCATTAG
AGCAGGTCGCCGCCAGCGGCACTGTTAATGGTGGCTCTCATTTTTTAGCTTTTCGGTCAG
CAGGATGGCGCGCCGCGCTCAGTACAAAAATCGCGACCAATCCCGATAGTCCCTGTTGAT
ACCCTCTCCTAGACTGGCGGCGAAACATCACAAGAAGACAATCATCATGCAGATTCAAGC
AAACACCGTCGGCACACAGGCCGTCGCTCACCACAGTGATGCCACGACCGGAGTTGGCCG
GATGGGTCAGATGGAGGCGCGTCAGGTCGCCACCGGACAAGATGCGATCCTGCTGGGCAG
TCGCAGCGAACCGCAAAAAGGGCAGGGGCTGCTCTCGCGACTGGGGGCCCAGCTGGCCCG
CCCGTTCGTGGCCATCAAAGAGTGGATCAGCAACCTGCTGGGGACGGACAAGCGTGCCGC
TGCGCCGAAGGCGCAAACCGCCGTTTCCCCCG------AGGATCTTCAGCGACTGATGAA
GCAGGCTGCATTTGGTAGCTCGCTGGGTGGCTTCGCCAAGGCGGACGTGTTGAACAACAT
CACAGGCGAACAATTGGGCAAGGATCACGCCAGTCTGGCGACCGGCAATGGCCCCCTGCG
CTCTCTCTGCACCGCGTTGCAGGCCGTTGTCATAGGATCTCAGCAACCGCAACTCCGGGA
GTTGGCTACCGGGCTGCTGGCCCGCCCCATCGCCGGTATCCCGCTCCAGCAGTGGGGGTC
GGTAGGCGGCAAGGTGACCGAGCTGCTCACCAGCGCCCCCCCCGAACTGTTGAAGGAGGC
TATGAGCCAGCTACACACCGCGATGGGTGAAGTTGCCGA-CCTGCAGCGCGCTGTAAAGG
CAGAAGTTGCTGGCGAACCGGCGCGAAGCGCGACCACAGCGGCCGCTGTGGCGCCGCTCC
AAAGCGGTGAGAGCGAAGTTAACGTTGAGCCTGCCGACAAGGCGCTGGCAGAGGGCTTGC
AGGAGCAATTCGGCCTGGAGGCCGAGCAATATCTGGGTGAACAGCCCCACGGTACTTACA
GCGATGCTGAAGTGATGGCGCTTGGGCTCTACACCAACGGCGAATACCAGCACCTGAATC
GCTCGCTGCGTCAGGAAAAGCAGCTGGATGCAGGGCAAGCGTTGATCGATCAGGGTATGT
CCACCGCTTTTGAGAAAAGTACCCCCACCGAGCAGTTGATCAAGACCTTCCGCGGTACCC
ACGGCGGCGATGCGTTCAACGAGGTGGCAGAGGGGCAAGTCGGTCATGATGTCGCTTATC
TTTCCACCTCTCGGGATCCCAAGGTGGCAACCAACTTTGGTGGTTCAGGCTCCATATCCA
CGATATTTGGCCGCTCGGGGATCGATGTCAGCGACATATCCGTTGAAGGTGACGAGCAGG
AGATCCTCTATAACAAAGAGACTGATATGCGGGTATTGCTCAGTGCCAAAGATGAACGGG
GCGTCACCCGGCGGGTACTGGAAGAGGCCTCGCTGGGGGAACAAAGCGGCCACAGCAAGG
GGCTGCTGGACGGGCTGGATCTGGCAAGAGGAGCGGGCGGTGCCGACAAGCCGCAAGAGC
AAGATATCCGTCTGAAGATGCGCGGGCTCGATTTGGCGTGACCAGATAGCACGAAAGCTT
ATGGGAACGGACACCCTCGGGTGTCCGTTTTTTATGCTGGCGGGAGTGGGGCAGAGGGTG
CTCAGTGCAGGCCGATATGACTTACAGGCTGAC---------------------------
------------------------------------------------------------
------------------------------------------------------------
------------------------------------------------------------
------------------------------------------------------------
------------------------------------------------------------
------------------------------------------------------------
------------------------------------------------------------
-------------------------------------------------
>A.salmonicida_ATCC33658_aexT
---------------------------------GATCAACAAAGCGGCGCCTTCGGGCGC
CGTTTTGTTGTAGGTGCCGCTGATGGAAGACCCGTACTTTAGTTTTGAGAGTTGCCCTGG
ATTCTATGTGGTCTGGTTGCGGGCGTGCCTGTTACCACCTGCTTAGCTCGTCAGCGGCAG
AGACCAGTTGCTCCAGCTGGTGATGGATCTGGGCGCGATCCAGCTGCTGCAACGGCTGGC
GACTCCACAACACCGGCGTCAGATCGTCGGGGTCAAAACCCAGAACGGGTTTGCAAGGGT
CCTGACTAAACAGGTTTTGCGCGGCGGCCTGGGCGCCGCTAGCTACCTCAAGACGGGTAA
ACATCAGCAGATAGTCGGCTGGGTGCTCGGTCAGGTGGCAGGTCAGTTCGCCGATCTGCA
GGCTGGTGACGCTTTCCTCCTGCTGCGGCTGAGGAAGCGAGAGGGAGAGAAACAGCTGGT
GGATGGCGGCGTGATAAAGAGAGTTCATTGATGGCTCCAGATTGATGATGGCGCCATTAG
AGCAGGTCGCCGCCAGCGGCACTGTTAATGGTGGCTCTCATTTTTTAGCTTTTCGGTCAG
CAGGATGGCGCGCCGCGCTCAGTACAAAAATCGCGACCAATCCCGATAGTCCCTGTTGAT
ACCCTCTCCTAGACTGGCGGCGAAACATCACAAGAAGACAATCATCATGCAGATTCAAGC
AAACACCGTCGGCACACAGGCCGTCGCTCACCACAGTGATGCCACGACCGGAGTTGGCCG
GATGGGTCAGATGGAGGCGCGTCAGGTCGCCACCGGACAAGATGCGATCCTGCTGGGCAG
TCGCAGCGAACCGCAAAAAGGGCAGGGGCTGCTCTCGCGACTGGGGGCCCAGCTGGCCCG
CCCGTTCGTGGCCATCAAAGAGTGGATCAGCAACCTGCTGGGGACGGACAAGCGTGCCGC
TGCGCCGAAGGCGCAAACCGCCGTTTCCCCCG------AGGATCTTCAGCGACTGATGAA
GCAGGCTGCATTTGGTAGCTCGCTGGGTGGCTTCGCCAAGGCGGACGTGTTGAACAACAT
CACAGGCGAACAATTGGGCAAGGATCACGCCAGTCTGGCGACCGGCAATGGCCCCCTGCG
CTCTCTCTGCACCGCGTTGCAGGCCGTTGTCATAGGATCTCAGCAACCGCAACTCCGGGA
GTTGGCTACCGGGCTGCTGGCCCGCCCCATCGCCGGTATCCCGCTCCAGCAGTGGGGGTC
GGTAGGCGGCAAGGTGACCGAGCTGCTCACCAGCGCCCCCCCCGAACTGTTGAAGGAGGC
TATGAGCCAGCTACACACCGCGATGGGTGAAGTTGCCGA-CCTGCAGCGCGCTGTAAAGG
CAGAAGTTGCTGGCGAACCGGCGCGAAGCGCGACCACAGCGGCCGCTGTGGCGCCGCTCC
AAAGCGGTGAGAGCGAAGTTAACGTTGAGCCTGCCGACAAGGCGCTGGCAGAGGGCTTGC
AGGAGCAATTCGGCCTGGAGGCCGAGCAATATCTGGGTGAACAGCCCCACGGTACTTACA
GCGATGCTGAAGTGATGGCGCTTGGGCTCTACACCAACGGCGAATACCAGCACCTGAATC
GCTCGCTGCGTCAGGAAAAGCAGCTGGATGCAGGGCAAGCGTTGATCGATCAGGGTATGT
CCACCGCTTTTGAGAAAAGTACCCCCACCGAGCAGTTGATCAAGACCTTCCGCGGTACCC
ACGGCGGCGATGCGTTCAACGAGGTGGCAGAGGGGCAAGTCGGTCATGATGTCGCTTATC
TTTCCACCTCTCGGGATCCCAAGGTGGCAACCAACTTTGGTGGTTCAGGCTCCATATCCA
CGATATTTGGCCGCTCGGGGATCGATGTCAGCGACATATCCGTTGAAGGTGACGAGCAGG
AGATCCTCTATAACAAAGAGACTGATATGCGGGTATTGCTCAGTGCCAAAGATGAACGGG
GCGTCACCCGGCGGGTACTGGAAGAGGCCTCGCTGGGGGAACAAAGCGGCCACAGCAAGG
GGCTGCTGGACGGGCTGGATCTGGCAAGAGGAGCGGGCGGTGCCGACAAGCCGCAAGAGC
AAGATATCCGTCTGAAGATGCGCGGGCTCGATTTGGCGTGACCAGATAGCACGAAAGCTT
ATGGGAACGGACACCCTCGGGTGTCCGTTTTTTATGCTGGCGGGAGTGGGGCAGAGGGTG
CTCAGTGCAGGCCGATATGACTTACAGGCTGACAAATCCACTCCGGG--CAGGTTTCAAA
GCCGGGGCGGGCAAACAGAAAC--------------------------------------
------------------------------------------------------------
------------------------------------------------------------
------------------------------------------------------------
------------------------------------------------------------
------------------------------------------------------------
------------------------------------------------------------
-------------------------------------------------
>A.salmonicida_A449_aexT
TCAAGCATGGCCAGCCCCGCTTTTACTTGTGGGGATCAACAAAGCGGCGCCTTCGGGCGC
CGTTTTGTTGTAGGTGCCGCTGATGGAAGACCCGTACTTTAGTTTTGAGAGTTGCCCTGG
ATTCTATGTGGTCTGGTTGCGGGCGTGCCTGTTACCACCTGCTTAGCTCGTCAGCGGCAG
AGACCAGTTGCTCCAGCTGGTGATGGATCTGGGCGCGATCCAGCTGCTGCAACGGCTGGC
GACTCCACAACACCGGCGTCAGATCGTCGGGGTCAAAACCCAGAACGGGTTTGCAAGGGT
CCTGACTAAACAGGTTTTGCGCGGCGGCCTGGGCGCCGCTAGCTACCTCAAGACGGGTAA
ACATCAGCAGATAGTCGGCTGGGTGCTCGGTCAGGTGGCAGGTCAGTTCGCCGATCTGCA
GGCTGGTGACGCTTTCCTCCTGCTGCGGCTGAGGAAGCGAGAGGGAGAGAAACAGCTGGT
GGATGGCGGCGTGATAAAGAGAGTTCATTGATGGCTCCAGATTGATGATGGCGCCATTAG
AGCAGGTCGCCGCCAGCGGCACTGTTAATGGTGGCTCTCATTTTTTAGCTTTTCGGTCAG
CAGGATGGCGCGCCGCGCTCAGTACAAAAATCGCGACCAATCCCGATAGTCCCTGTTGAT
ACCCTCTCCTAGACTGGCGGCGAAACATCACAAGAAGACAATCATCATGCAGATTCAAGC
AAACACCGTCGGCACACAGGCCGTCGCTCACCACAGTGATGCCACGACCGGAGTTGGCCG
GATGGGTCAGATGGAGGCGCGTCAGGTCGCCACCGGACAAGATGCGATCCTGCTGGGCAG
TCGCAGCGAACCGCAAAAAGGGCAGGGGCTGCTCTCGCGACTGGGGGCCCAGCTGGCCCG
CCCGTTCGTGGCCATCAAAGAGTGGATCAGCAACCTGCTGGGGACGGACAAGCGTGCCGC
TGCGCCGAAGGCGCAAACCGCCGTTTCCCCCG------AGGATCTTCAGCGACTGATGAA
GCAGGCTGCATTTGGTAGCTCGCTGGGTGGCTTCGCCAAGGCGGACGTGTTGAACAACAT
CACAGGCGAACAATTGGGCAAGGATCACGCCAGTCTGGCGACCGGCAATGGCCCCCTGCG
CTCTCTCTGCACCGCGTTGCAGGCCGTTGTCATAGGATCTCAGCAACCGCAACTCCGGGA
GTTGGCTACCGGGCTGCTGGCCCGCCCCATCGCCGGTATCCCGCTCCAGCAGTGGGGGTC
GGTAGGCGGCAAGGTGACCGAGCTGCTCACCAGCGCCCCCCCCGAACTGTTGAAGGAGGC
TATGAGCCAGCTACACACCGCGATGGGTGAAGTTGCCGA-CCTGCAGCGCGCTGTAAAGG
CAGAAGTTGCTGGCGAACCGGCGCGAAGCGCGACCACAGCGGCCGCTGTGGCGCCGCTCC
AAAGCGGTGAGAGCGAAGTTAACGTTGAGCCTGCCGACAAGGCGCTGGCAGAGGGCTTGC
AGGAGCAATTCGGCCTGGAGGCCGAGCAATATCTGGGTGAACAGCCCCACGGTACTTACA
GCGATGCTGAAGTGATGGCGCTTGGGCTCTACACCAACGGCGAATACCAGCACCTGAATC
GCTCGCTGCGTCAGGAAAAGCAGCTGGATGCAGGGCAAGCGTTGATCGATCAGGGTATGT
CCACCGCTTTTGAGAAAAGTACCCCCACCGAGCAGTTGATCAAGACCTTCCGCGGTACCC
ACGGCGGCGATGCGTTCAACGAGGTGGCAGAGGGGCAAGTCGGTCATGATGTCGCTTATC
TTTCCACCTCTCGGGATCCCAAGGTGGCAACCAACTTTGGTGGTTCAGGCTCCATATCCA
CGATATTTGGCCGCTCGGGGATCGATGTCAGCGACATATCCGTTGAAGGTGACGAGCAGG
AGATCCTCTATAACAAAGAGACTGATATGCGGGTATTGCTCAGTGCCAAAGATGAACGGG
GCGTCACCCGGCGGGTACTGGAAGAGGCCTCGCTGGGGGAACAAAGCGGCCACAGCAAGG
GGCTGCTGGACGGGCTGGATCTGGCAAGAGGAGCGGGCGGTGCCGACAAGCCGCAAGAGC
AAGATATCCGTCTGAAGATGCGCGGGCTCGATTTGGCGTGACCAGATAGCACGAAAGCTT
ATGGGAACGGACACCCTCGGGTGTCCGTTTTTTATGCTGGCGGGAGTGGGGCAGAGGGTG
CTCAGTGCAGGCCGATATGACTTACAGGCTGACGAAATCCACCTCGGGCAGGGTTTCAAA
GCCGGGGCGGGCAAACAGATAACCCTGCATCAGGTCTATCCCCATCTCCTGCAGACATGC
CATTTCATCCCGGGTTTCGATCCCTTCCGCCAGGGGGGTGATGTTCAACTCCTCAAAGAG
GGCGAGACAGTGGCGCACAATGGCCTGGCGGACCTTGTCTTTATCGATCCCTCTCAACAG
ATGCATATCCAGCTTGATGATGTCTGGCAGAAAATCTGCCAGCAGATTGAGACTGGAATA
TCCGGCGCCAAAGTCATCCATCGCCGTCTTGAAACCGAGTGCCTGATAGTGATCCACTAT
GTGGCGAATATGCTGGTTATCCGCCACGCGCTCCACTTCGGTGAACTCGAACATGATCTG
CTCGATGGGAAACTGGTGCTCCCGCGCGGCTTGCAAGGTGGTGCGGATGCAGCGCTCCGG
ACGATAAACCGCATTGGGCAGGAAATTGATGCTCAGCATTCCCTGCATC
>A.veronii_HM21_aexT
------------------------------------------------------------
------------------------------------------------------------
------------------------------------------------------------
------------------------------------------------------------
------------------------------------------------------------
------------------------------------------------------------
------------------------------------------------------------
------------------------------------------------------------
------------------------------------------------------------
------------------------------------------------------------
------------------------------------------------------------
----------------------------------------------ATGCAGATTCAAGC
AAACACAGTCGGCACACAGGCCGTCGCTCACCACAGTGATGCACCCACAGGGGTTGGCCG
GATGGGCCAGCTGGAGGCACGTCAGGTTGCCACCGGACAAGATGCGATCTTGCTGGGCAA
CCGCAGCGAACCGCAGAAAGGGCAGGGGCTGCTCTCGCGATTGGGGGCCCAACTGGCCCG
TCCGTTTGTGGCCATCAAAGAGTGGATTGGCAACCTGCTGGGGAGTGGCAAGAGTGCCGC
TGCGCCGAAGACTCAGGTAGCAGAAAATCTCTCCATGGCGGATCAGAAACGTCTTTTTTT
GCAAAAGGCACTGCCCTATACCCTGAGCGCGCTCGACAAGACAAGCGAGCTGAAAAGTAT
CAATGCGGAACAACTGCGCAAGGACCACACCACGCTGGCGACTGGCAACGGTGCTCTGCG
TTCCTTGGTCACTGCCCTGAGCGGTATTCGCGATGGATCAAAAATCGAGGCAACCACTCA
TCAGGCCGCCCGTCTGCTTGAACTGAATTTGGGCGGGATTGCTCTGCAGCAATGGGGAAC
GACGGGCAGGCAGGCCA-------------------------------------------
------------------GCGAATGGGTGAGCTCCGCCACGCAGGAGCA------ACTTG
GTGAGGTTGCAGC------CGGATTGAACGACCTGATGCATGAGGTAGCCCAATTACGCT
ATGCCGTCGAGAGCGAAGTTAAAGGTGAGCCTGCCGACAAGGTGCTGGCTGAGGGCTTGC
AGAATCAATTTGGCCTGGAGGCTGAACAGTATCTGGGTGAACAGCCCCACGGTCTTTACA
GCGATGCTGAAGTCATGGCGCTTGGGCTCTACACCAATGGCGAGTACCAGCACCTGAATC
GCTCGCTGCGTCAGGAAAAGCAGCTGGATGCAGGGCAAGCATTGATCGATCAGGGCATGT
CTGCTGCTTTTGAAAAAAGCACTCCCGCCGAGCAGTTGGTCAAGACCTTCCGCGGTACCC
ACGGTGGCGATGCGTTTAGTGGGGTGACAGAGGGGCAAGTCGGTCATGATACCGCTTATT
TTTCCACCTCCCGGGATCCCAAGGTGGCCACCAGCTTTGGTGGTTCAGGCACTATTTCCA
CGGTATTTGGCCGCTCGGGGATCGATGTCAGCGACATATCCGTTGAAGGGGATGAGCAGG
AGATCCTCTATAACAAGGCGACGGATATGCGGGTGTTGCTGAGTGCCAAAGATGAGCGGG
GAGTCACCAGGCGGGTACTGGAAGAGGCCAAGTTGGGGGAACAAAGCGGCCATAGCAAGG
GGCTGCTGGATGCGTTGGATCTGGCAAGAGGGTCGGGCAGTGCCGATAAGCCGCAAGAGG
TTGATATCCGTCTGAAGATGCGCGGCCTCGATCTGGCGTGA-------------------
------------------------------------------------------------
------------------------------------------------------------
------------------------------------------------------------
------------------------------------------------------------
------------------------------------------------------------
------------------------------------------------------------
------------------------------------------------------------
------------------------------------------------------------
------------------------------------------------------------
-------------------------------------------------
>A.allosacharophila_BVH88_exoenzyme_T
------------------------------------------------------------
------------------------------------------------------------
------------------------------------------------------------
------------------------------------------------------------
------------------------------------------------------------
------------------------------------------------------------
------------------------------------------------------------
------------------------------------------------------------
------------------------------------------------------------
------------------------------------------------------------
------------------------------------------------------------
----------------------------------------------atgcagattcaaac
acacaccggcggcatgcaggccgtcgctcaccacagtgatgccaccaccggggttggccg
gatgggccagctggaggcgcgtcagatcgccaccgggcaagatgcgatcctgctgggcag
tcgcagcgaaccgcagaaagggcaggggctgctctcgcgactgggggcccagctggctcg
cccgtttgtggccctgaaagagtggatcggcaacctgctggggacggacaagcgttctgc
tgcgccgaaggctcaggtagcagaaaacctctctatggcggatcagaaacgccttttttt
gcaaaaggcactgccctataccctgagtgcgctcgacaagacaagcgagttgaagagtat
caatgctgaacaactgcacaaggaccacaccactctggcgactggcaacggtgcacttcg
ttccttggtcacggccctgagcggtattcgcgatggatcaaaaatcgaggcaaccagtca
tcaggccgcccgcctgctcgaactgaatttgggcgggattgctctgcagcaatggggaac
cacgggcaggcaggccagcgaatgggtgagctccgccacgcaggagcaactggg------
------------------------------------------------------------
-------cgaggtgaccaccgggcttaacgacctgatgcatcaggttgcccagttacgct
acgccgtcgagagtgaagtgaaaggcgagcctgccgacaaggcgctggcagagggcttgc
aggataaattcggcctagaggccgagcaatatctgggggagcagtcccacggtacttaca
gcgatgcggaagtgatggcgcttgggctctacaccaacggtgaataccagcacctgaata
gctcgctgcgtcaggagcagcagctgaatgctgggcaagcgatgatcgatcagggcatgt
ccgccgcgtttgaaaaaagtatccccgccgagcagttggtcaagaccttccgaggtactc
acggtggtgatgcgttcaccggggtggctgaggggcaaatcgggcatgatgccgcctatc
tttcgacctctcgggatcccaaggtagccaccagctttggtggtgcaggctccatttcca
ccctatttggccgctcggggatcgatgtcagcgacatatccgttgaaggggatgagcagg
agatcctctataacaaagcgacggatatgcgggtgttgctcagtgccaaagatgagcggg
gtgtcacccggcgggtactggaagaggccaagctgggggaacaaagcggccaccgcaagg
ggctgctggatgcgctggatctggcaagagggtcgggcggtgccgacaagccgcaagagc
tggatatccgtctgaagatgcgcggcctcgatctggcgtga-------------------
------------------------------------------------------------
------------------------------------------------------------
------------------------------------------------------------
------------------------------------------------------------
------------------------------------------------------------
------------------------------------------------------------
------------------------------------------------------------
------------------------------------------------------------
------------------------------------------------------------
-------------------------------------------------
>A.salmonicida_CIP103209_exoenzymeT
------------------------------------------------------------
------------------------------------------------------------
------------------------------------------------------------
------------------------------------------------------------
------------------------------------------------------------
------------------------------------------------------------
------------------------------------------------------------
------------------------------------------------------------
------------------------------------------------------------
------------------------------------------------------------
------------------------------------------------------------
------------------------------------------------------------
------------------------------------------------------------
-atgggtcagatggaggcgcgtcaggtcgccaccggacaagatgcgatcctgctgggcag
tcgcagcgaaccgcaaaaagggcaggggctgctctcgcgactgggggcccagctggcccg
cccgttcgtggccatcaaagagtggatcagcaacctgctggggacggacaagcgtgccgc
tgcgccgaaggcgcaaaccgccgtttcccccg------aggatcttcagcgactgatgaa
gcaggctgcatttggtagctcgctgggtggcttcgccaaggcggacgtgttgaacaacat
cacaggcgaacaattgggcaaggatcacgccagtctggcgaccggcaatggccccctgcg
ctctctctgcaccgcgttgcaggccgttgtcataggatctcagcaaccgcaactccggga
gttggctaccgggctgctggcccgccccatcgccggtatcccgctccagcagtgggggtc
ggtaggcggcaaggtgaccgagctgctcaccagcgccccccccgaactgttgaaggaggc
tatgagccagctacacaccgcgatgggtgaagttgccga-cctgcagcgcgctgtaaagg
cagaagttgctggcgaaccggcgcgaagcgcgaccacagcggccgctgtggcgccgctcc
aaagcggtgagagcgaagttaacgttgagcctgccgacaaggcgctggcagagggcttgc
aggagcaattcggcctggaggccgagcaatatctgggtgaacagccccacggtacttaca
gcgatgctgaagtgatggcgcttgggctctacaccaacggcgaataccagcacctgaatc
gctcgctgcgtcaggaaaagcagctggatgcagggcaagcgttgatcgatcagggtatgt
ccaccgcttttgagaaaagtacccccaccgagcagttgatcaagaccttccgcggtaccc
acggcggcgatgcgttcaacgaggtggcagaggggcaagtcggtcatgatgtcgcttatc
tttccacctctcgggatcccaaggtggcaaccaactttggtggttcaggctccatatcca
cgatatttggccgctcggggatcgatgtcagcgacatatccgttgaaggtgacgagcagg
agatcctctataacaaagagactgatatgcgggtattgctcagtgccaaagatgaacggg
gcgtcacccggcgggtactggaagaggcctcgctgggggaacaaagcggccacagcaagg
ggctgctggacgggctggatctggcaagaggagcgggcggtgccgacaagccgcaagagc
aagatatccgtctgaagatgcgcgggctcgatttggcgtga-------------------
------------------------------------------------------------
------------------------------------------------------------
------------------------------------------------------------
------------------------------------------------------------
------------------------------------------------------------
------------------------------------------------------------
------------------------------------------------------------
------------------------------------------------------------
------------------------------------------------------------
-------------------------------------------------
>A.veronii_CIP107763
------------------------------------------------------------
------------------------------------------------------------
------------------------------------------------------------
------------------------------------------------------------
------------------------------------------------------------
------------------------------------------------------------
------------------------------------------------------------
------------------------------------------------------------
------------------------------------------------------------
------------------------------------------------------------
------------------------------------------------------------
------------------------------------------------------------
------------------------------------------------------------
-atgggccagctggaggtgcgtcaggtcgccaccggacaagatgcgatcttgctgggcaa
ccgcagcgaaccgcagaaagggcaggggctgctctcgcgattgggggcccaactggcccg
cccgtttgtggccatcaaagagtggatcggcaacctgctggggagcggcaagagtgccgc
tgcgccgaagactcaggtagcagaaaacctctccatggcggatcagaaacgtcttttttt
gcaaaaggcactaccctataccctgagcgcgctcgacaagacaagcgagctgaaaagtat
caatgctgaacaactgcgcaaggaccacaccatgctggcgactggcaacggtgctctgcg
ttccttggtcactgccctgagcggtattcgtgatggatcaaaaatcgaggcaaccactca
tcaggccgcccgcctgcttgaactgaatttgggcggaattgctctgcagcaatggggaac
cacgggcaggcaggccagcgaatgggtgagctccgccacgcaggagcaactcggtgagg-
------------------------------------------------------------
------------ttgcagccggattgaacgacctgatgcatgaggttgcccaattacgct
atgccgtcgagagcgaagttaaaggtgagcctgccgacaaggtgctggctgagggcttgc
agaatcaatttggcctggaggctgaacaatatctgggtgaacagccccacggtctttaca
gcgatgctgaagtcatggcgcttggtctctacaccaatggcgagtaccagcacctgaatc
gctcgctgcgtcaggaaaagcagctggatgcagggcaagcattgatcgatcagggcatgt
ctgctgcttttgaaaaaagcactcccgccgagcagttggtcaagaccttccgcggtaccc
acggtggcgatgcgttcagcggggtgacagaggggcaagtcggtcatgatgccgcttatt
tctctacctctcgggatcccaaggtggccaccagctttggtggttcaggcactatttcca
cggtatttggccgctcggggatcgatgtcagcgacatatccgttgaaggggatgagcagg
agatcctctataacaaggcgacggatatgcgggtgttgctgagtgccaaagatgagcggg
gagtcaccaggcgggtactggaagaggcccagttgggggaacaaagcggccatagcaagg
ggctgttggatgcgttggatttggcaagagggccgggcggtgccgacaagccgcaagagg
ttgatatccgtctgaagatgcgcggcctcgatctggcgtga-------------------
------------------------------------------------------------
------------------------------------------------------------
------------------------------------------------------------
------------------------------------------------------------
------------------------------------------------------------
------------------------------------------------------------
------------------------------------------------------------
------------------------------------------------------------
------------------------------------------------------------
-------------------------------------------------
>A.veronii_CECT4486_YopE
------------------------------------------------------------
------------------------------------------------------------
------------------------------------------------------------
------------------------------------------------------------
------------------------------------------------------------
------------------------------------------------------------
------------------------------------------------------------
------------------------------------------------------------
------------------------------------------------------------
------------------------------------------------------------
------------------------------------------------------------
----------------------------------------------atgcagattcaagc
aaacaccgtcggcacacaggccgtcgctcaccacagtgatgcaaccacaggggttggccg
gatgggccagctggaggtgcgtcaggtcgccaccggacaagatgcgatcttgctgggcaa
ccgcagcgaaccgcagaaagggcaggggctgctctcgcgattgggggcccaactggcccg
cccgtttgtggccatcaaagagtggatcggcaacctgctggggagcggcaagagtgccgc
tgcgccgaagactcaggtagcagaaaacctctccatggcggatcagaaacgtcttttttt
gcaaaaggcactgccctataccctgagcgcgctcgacaagacaagcgagctgaaaagtat
caatgctgaacaactgcgcaaggaccacaccacgctggcgactggcaacggtgctctgcg
ttccttggtcactgccctgagcggtattcgtgatggatcaaaaatcgaggcaaccactca
tcaggccgcccgcctgcttgaactgaatttgggcgggattgctctgcagcaatggggtac
cacgggcaggcaggccagcgaatgggtgagctctgccacgcaggatcaactcggtgagg-
------------------------------------------------------------
------------ttgctgccggattgaacgacctgatgcatgaggttgcccaattacgct
atgccgtcgagagcgaagttaaaggtgagcctgccgacaaggtgctggctgagggcttgc
agaatcaatttggcctggaggctgaacaatatctgggtgaacagccccacggtctttaca
gcgatgctgaagtcatggcgcttgggctctacaccaatggtgagtaccagcacctgaatc
gctcgctgcgtcaggaaaagcagctggatgcagggcaagcgttgatcgatcagggcatgt
ctgctgcttttgaaaaaagcactcccgccgagcagttggtcaagaccttccgcggtaccc
acggtggcgatgcgttcagcggggtgacagaggggcaagtcggtcatgatgccgcttatt
tctctacctcccgggatcccaaagtagccatcaactttggtggttcaggcactatttcca
cggtatttggccgctcggggatcgatgtcagcgacatatccgttgaaggggatgagcagg
agatcctctataacaaggcgacggatatgcgggtgttgctgagtgccaaagatgagcggg
gagtcaccaggcgggtactggaagaggccaagctgggggaagaaagtggccatagcaagg
ggctgctggatgcgttggatttggcaagagggtcgggcggtgccgacaagccgcaagagg
ttgatatccgtctgaagatgcgcggcctcgatctggcgtga-------------------
------------------------------------------------------------
------------------------------------------------------------
------------------------------------------------------------
------------------------------------------------------------
------------------------------------------------------------
------------------------------------------------------------
------------------------------------------------------------
------------------------------------------------------------
------------------------------------------------------------
-------------------------------------------------
>A.veronii_77c_YopE
------------------------------------------------------------
------------------------------------------------------------
------------------------------------------------------------
------------------------------------------------------------
------------------------------------------------------------
------------------------------------------------------------
------------------------------------------------------------
------------------------------------------------------------
------------------------------------------------------------
------------------------------------------------------------
------------------------------------------------------------
----------------------------------------------atgcagattcaagc
aaacaccgtcggcacacaggccgtcgctcaccacagtgatgcaaccacaggggttggccg
gatgggccagctggaggcacgtcaggttgccaccggacaagatgcgatcttgctgggcaa
ccgcagcgaaccgcagaaagggctggggctgctctcgcgattgggggcccaactggcccg
cccgtttgtggccatcaaagagtggatcggcaacctgctggggagcggaaagagtgccgc
tgcgccgaagactcaggtagcagaaaacctctccatggcggatcagaaacgtcttttttt
gcaaaaggcactgccctataccctgagcgcgctcgacaagacaagcgagctgaaaagtat
caatgctgaacaactgcgcaaggaccacaccacgctggcgactggcaacggtgctctgcg
ttccttggtcactgccctgagcggtattcgtgatggatcaaaaatcgaggcaaccactca
tcaggccgcccgcctgcttgaactgaatttgggcgggattgctctgcagcaatggggaac
cacgggcaggcaggccagcgaatgggtgagctccgccacgcaggagcaacttggtgagg-
------------------------------------------------------------
------------ttgcagccggattgaacgacctgatgcatgaggttgcccaattacgct
atgccgtcgagagcgaagttaaaggtgagcctgccgacaaggcgctggctgagggtttgc
agaatcaatttggcctggaggctgaacagtatctgggtgaacagccccacggtctttaca
gcgatgctgaagtaatggcgcttgggctctacaccaatggcgagtaccagcacctgaatc
gctcgctgcgtcaggaaaagcagctggatgcagggcaagcattgatcgatcagggcatgt
ctgctgcttttgaaaaaagcactcccgccgagcagctggtcaagaccttccgcggtaccc
acggtggcgatgcgttcagcggggtgacagaggggcaagttggtcatgatgccgcttatt
tctctacctcccgggatcccaaagtggccatcaactttggtggttcaggcactatttcca
cagtatttggccgctcagggatcgatgtcagcgacatatccgttgaaggggatgagcagg
agatcctctataacaaggcgacggatatgcgggtgttgctgagtgccaaagatgagcggg
gagtcaccaggcgggtactggaagaggcccagttgggggaacaaagcggccatagcaagg
ggctgttggatgcgctggatctggcaagagggtcgggcggtgccgacaagccgcaagagg
ttgatatccgtctgaagatgcgcggcctcgatctggcgtga-------------------
------------------------------------------------------------
------------------------------------------------------------
------------------------------------------------------------
------------------------------------------------------------
------------------------------------------------------------
------------------------------------------------------------
------------------------------------------------------------
------------------------------------------------------------
------------------------------------------------------------
-------------------------------------------------
